# Supplementary material for: Integrating RNA-seq and ChIP-seq data to characterize long non-coding RNAs in Drosophila melanogaster
Source: BMC Genomics. 2016 Mar 11;17:220. doi: 10.1186/s12864-016-2457-0 (PMC4787191; doi:10.1186/s12864-016-2457-0)
Supplement: Additional file 1: — Sequences of the curated 4599 lncRNAs (FASTA format). (FA 4819 kb) [file 12864_2016_2457_MOESM1_ESM.fa]

>DLb00826 range=chr3R:4134724-4136008 strand=+ gene=IP10726
CGGCTCGCGCACATTCCGATCGCTCTTGTCGTGGATATGCACATTCTCCGCTAGCTCCACGTTGGCATGCAAGGCCGCGTCATTGGCATTCAAGTGCGCCTCCTGGGCGGACAAGGTAGCCTTCTCCGCCGCATCGCGCGTTTCCTCGTAGTCCAGTCGAGCTGCATAAGCCTGCGATTCGGCGTGCTCCAGCTTGGTCTTGGCCTGGGCCACCATATCAATTTGCGAAGCTAGCTCGGCCGCCGCCTCCGATGCTGCCTTTTGTGCCAACTCCGAGGCGGATTGGGCATTGTTAAGTGCGGCAGTTAGGACACTGACATGGTTGATGGCCTGCTGGGCGGCATATTGGGCTGCCTTGGCGGATCTCTTGGCCTGCTGCAGTTGGGTCAGCTCGTTCTCCATGGCCTTGTGGGCCTCCACGCTCTGATCCTCCAGCCGATGGAGCAGCACCTCTTTGCCCTTGAGCACGGCCACAGCTGTGCCGGCTGCTTGTGCTGCCGCCTGAGCCAGAGTACTTTTGGCCACATAGGATGCCTGTTTGCCTGCCGCATTTTGGCTGGCCACTGCGGACAGGGCCTGATCCGCTGAACCCTTCGCTATGCTGCGCAATCCATTGTCGGCCAGGTAGCCACCGCTTCCTCCTCCACCGCCTCCGCGGTGGGAGTGCACTATGTAATCGGAGGAGCCTTCGAAGTGGGAGAGCTTCACCTTGGCCGGTTCGAATTCGTCGTGGTTAATCGCCTCGTAGGTGTATGGCGGCACCTCGTGCTCGATCACCGCCGTTTGCTGGGGCACTGGACCCGGTCCATGGGGCGATGGCGGCGGTGGTGGCGGCGGCACATTGACGTGATGGTGATAGTGTGGCTCCTTCCGTTTGATCTTGCGACCCTGCGTCGGCATGGCCACTAAATCAAAGTCCCAATTTAGCCACATTTGCATGAGGAAGTCATGTGCGACTCACCCAAAAACAGCGCCAGGAGCAGCAGGTGCAGCAGCGATGGCATCTCTGGCGATTATGCAATGGAGCAGCTGGCGAAAGGAAGTCGCACAACCGGAAGACTCGTGATCACCGCAGGCGCAAGCTTTTGGGTTCCTCTGTCGCACGCCGAGTGCTGAAAGAAAACAAATTTCCGTTTTTAATTGGGGAAAAGTTTCTTCATTGTTTTTCACGTATGTATATGCTTTTCAGTTTAGTTAGCTAGTTAGTTGTTGATTGCATCTCACTAAAATAAACTTGTTACGAAATGTACCACTTCATTCTGCATTAAAAATATCTTCACATCTG
>DLb00827 range=chrX:4289471-4290501 strand=- gene=LD30889
CGGCAATTGAATCTACTTGACTGCATCCCCAGTCGCAAAACCAAATCCCACATGCACCCCCATATCATGAAAACAAAAGGAAGATGCAAGAGATCGCAGGAATTATCAGCAGCTGTGGGCTTAAGtttttttttttttttttttttttGAATTCGCTTTCAAATCACACGCACATGCACAAGCTCTGCGGGCTGACTTTTGGTTATTCTGGCGAAAAAGGAACCCCAAAATAAATCCACTTATAAAGTATCGATTGCAATACCAGCTGAATAAGAGACTAAAGTTAAATTCTACTAATCATCACAGTTAAATGTTTAAAGTACTAGGAGTGCAACTTAAATGTTAAACTTTTGAAATCAATAGAATAGATATTTCGCTGTTTAAATATCATCTAACCTATACCAGTTGTTTGGACACTTTACATTTGGTATCCAGCGCTATTGCGCTTTCATCTGAGTTGTCATTGCGGCCATTCATCAAAGAGCCTCGATTGTCCAGGGTAAAGAGCACTGCTACACCCCCTCAGCGCCTCATACGAATTGGTCTTCGGATTGGGATTCGGATTCGGATCGGATGAGACCTATTATTTGTAGGCCATAAATTTTATTGCTCAACTGGCGTTTGTGCAATTAAATCTCAATGGCTTGACGGCGGCCGCCGTCTTTGTCATTTTAGCCCTGCGACGCGTGTGCACTTGAAAAAGTCATCGAGGGTGAGGGATACGATACGCGTATATGTCTGATGATACATGGTCTTAACTATCCAACTATCTCTCAATCGACCTCGCACCACCCAAGCGACGCGCAAATATTGTGACAATGCTATGCCTAATGACCAAATGCCTCCGTTTCTGTGTAGGCACGATACCATCTGATAGCATCACCATCTCTCCATTAACCACAAATGTCGCAACCGTCTATCACCACCTATCGGGAGATCTAATCGCTGGTGTTGCTGGTTAACTCCCGGATTTGCCGGTTCCAATCGGTCCACTTAACACAATCCGCTTTTTGTCTAAAGACGACTCGTTT
>DLb00829 range=chrX:16644075-16646328 strand=+ gene=MIP09027
CTTAGCCCTCGTATGCAAAAAGCACTCGAGCGGAATGCTGAAACCGTAAAACGTTTAACGGAAAAAGAAAGTGCGTAACGAGTGACGCAGACAATGGAAAAGTGACGAATGCGGGCGGAGGCGTATATTTGGTACAAAAAATACTCGTAGGAGGGAGTTTTTGGGGATTTGGTAGTCCCAATTTTGTGCGTGAGCATTACAATGGAGGATACAGCGATGAAGAATGGAGGCTTCACTTTTGCACATGCTCAAAATGCTAAATTCATAACGGTAATCCAAAAATAAGTGGGCCAAAACGGAAGAAGCAGAGAAACAGATGTGTGTACTGGGGCACATACGCGATTGGAAATTCCTCTGCAGAAGGAAAATCTTAGTTTTTTACCTTTTTGTTTATAGCTCATTGGCATTCCGAAATATTTGCATCCCGCCACAATTACAAATATATTTTTTTGCAAAAACACACACTCGAAAAAAAATCAGGCAGTACACATACGCGCGAATTTTTTGGAGGTTTGCTTTGAATTCTTACGCGCTCAGCAACAACAACAACGAGAAACCGAATAAACCGCTATGTTCGCCTTCTCAATGAAAACAGGGTTGTGCGTATTTTAAATTCGAGTTCAATTATTTTGTATCCTTAACAAGAATTCAAATACCAACTTCTTATAATTTTCGCGGCGGTTTATGattttttttttttttaatttttaaaCGGCAAACGACATCCAAATCAACGGTCGTAGTTTTGTTTTGTGACGATTTTTATGGCGATGGTCACTAGTGATGGACAATCGGAGCCGCAATTGAAATCGAAAAACCATCTCTATATATCAGCGCGAAATATCGCCAACGTGGAAAACTTGGGTAAGGTGGGAAAAATTGCTATGAAATAGCAAAGACATAAACCGGAAAAGGAACTGCCAGAAAAACGTTATTCTAATTTAAAATAGCTCAAGATTATTGTGCATGTGTAATGAAATTATACCGTACATTTCAGAGTCTCGAACCCAAATAATAATAAATCATAATAATCATATTAAAAGGCACACACTTCTTTAATTTTACAACTCGACCGTCATTTTTATTTATATTTTTATGGTAAATCATTAAATTTAATACAGAAATTAGCAAAAAAAAATAAAGGACAGTCAATCATTATTCATGACACGC
>DLb00830 range=chr2L:12125357-12125837 strand=- gene=MIP10815
ATTTTTCACACAAACTGTATACAAAATACAAAATGAACTTTAGAATCTTTATTTTTATCAATTGTCAATTGTGTTGTATACCAAACAAATCCGTATCGGAATCATCTGAACGCCTCTGCAGCATATTATCGTTGACCACCCGATCGATGGACTCCCTTTCGTAGTGATCCAGATACGCGATGATGCGACGCTTGGTGGGTATCTTGTAGAATGCATCCAATCTTGCGCAGGAAAGATACGGACAGCAGGAGCTCTTCTTTTGGACGACCACACAGCCTCGGGGCGGTGGCATTGGCATTTCGGGACACACTTTCAGGCGACACACTAGTGTCTTTCGGTTACACTGGCAATTCAGACACTTCTCCATGCTGGGCACCACCGATTTGTCCGCAAACCAAGTGCCATTGTGATGGCAGCCTAATGATTTATTGCAACAAATATGAAATAAGTATAAATAGTAAATTAATAGCTGTAAGTCGCT
>DLb00832 range=chr2L:9949521-9950216 strand=+ gene=MIP12495
AAGTTTAAATATTGACCACATCCACAATCTGCACGCCCTCGTACACCAAGCAAACGATAAGATTGCGATTTATGATCGTTCGCGCCATATAAAAGCTATAGGAAATCGTAAATAAGACGCATGTAAACTCATCATCACTCCTTCGGACTACAAAATCAAGGCAGTCGCTCGATTTCCTTGTTTCACCTAATCGTACTCGGAATACTTGGATTATTTGCTGGTATCATACCACTAAGCTGGTCAAAATTTAGACGCTTCTATTTGATACCACTTATCATGCGAAAGCAATGCCCATTTATTTGTAGCTCAACGACTCCCAAACACAAAGATAGTCTATCCAAGCAAAGTCCAACTTGCGGAGGCTTCTTGAAAGGTCTTTTCGTGGGTGATTTCGTCCAGTTTTGGTGCCATAAATCTTCGTAGCGCCCGCATCCCGACAACTGATAACCATGGGTAATGCGCGTGCCTCGGAGCGATTAGGCATGATCTTTGGCAAAATCTCAGGAATCTCATCGGAAGTGGTTTATTCCGCTGTTTTGATGATACGCCAATTGTTACTCTTTTCATGGTTTGTCTGTTTTTCAATTCTATCAATTGATTGATTACATTTTTGAACACCCTTTTCGGGGTTTTTAGAAATAAGTAAGCCACTAAGAAAATAGCTAAAGTGAAGCCATAATAAAGATTTCAAAATTA
>DLb00833 range=chr3L:1586694-1593678 strand=- gene=MIP12934
CGCATCCATTGCGGGACGGAGTTCGGAGGGGTTTTTGGAGGGTAAGAGGGTGAAGTGGAGTGGAGTGTATGTCAGGGGCTCTCAACTCATCGACGCTTTTCCGGTCCAAGCCCAACCGCCTGGTTATGCTTCGCTGCCTGAATACCAAGTGGCTCCTCCTCCGTCTCCTCTCTTCAGATATACCCTCGGTTTTTGAACTTTTTTTGTTGCGTTTTATGGTTGTTGCTATTGTCTAGGGCCACATGCTGAAGGCCCGCCCCCGCGTCTCCCGCTGCAGCTAACAACTGTCAACGGTTGCCAACTTAAATAGCAAGTGGGAAAATAGCGAAGGCTAAATCGATACTCGAGAGTGGGTCGGCGAGATTCAGAATACGACTATGTGCACTGCTTGCGTTCTCTTAGGAAGTCGGTGTAATCCTTATCTCTTCCAGTTACCTCTCTTAATTCCCAGTTACTCTTTGTAACCGCCTATTATATGTAGTTCATTCACTTCTTTTTCCAAACAAGTCCTTTCTCTTCGTTTTCAATGACATCTTTGGCAACTCCAGTTGCAGATGCACTGCTTTAACTTCTTTCTCTCACAAGATGCAAGACCAACTGCTTGCTCTCTCTTTCACACTGCACTCTCTCCGTTCTTTGAGTGCACTTTTACTTCTACTCCCCCGCGACGAAAATGCTAATAAGACAGCTGTTGCTATCTCGCTCTCGCTTGCAGTTCGTTGTTCGTAGATTTATTCGTTTTCCCTTTTTACGTGCACCGCTATTATTCGTTTGTTTGTGTTCCTTTTCCGCTGCGTCTGCTAAAGTTCACACTGCTTCGCCTGCTCCTCCTTCTCCTTCTTCTTTTGCTGCTGATTTATCGCCAATTGTGCCAATTGCTGAGACTCCGCTGCTACTGCTATTGTTGTTATTATTGTTGTAGTTGCACAATTAAAAGAATTGATTTGCATATACGTTTGTTACACATTCGTTGTTAGCACTGTTTTGGTTTGGTTTTCATCGCTTTTTTATGATGACCACCTTATAAGGTGACAAACGGAAGTTTTTATGCGGGCCTTGGGATTCCGATTTTGCCCAATTATTGAAAACTCCGAAATGAATTTCTGATTAAATACCGACACGTCGTCGAAGCGCAAAAATACAATTTTGATAGCTGTTAATCAAATTTGCTTGCCGCCGTGTCTCGAAATTCGTTGAACAGAGATACAACGCAATGGGAGAGAGCGGCAAAAGAGGCGTTCGAGCTTCGAAAACCCTAATTTACGATCTATTCGGTTTTATGACAACGCGCGCGACAGTGACGCGTTGAATAAATACAAAATCATTAAAGCATTCAGCAATCTTTCTGCGAAACGCTCGCGAGC
>DLb00834 range=chr2L:14355468-14356341 strand=- gene=MIP20281
CAGCGGCGCACCCATAACAGGGAAAATAACGAAAGGAGTATGAGAAATATATATTTATACACAGACGAAGGTATCAAAGCAATCAGGGGGTGTATACAACAACAATGGAGTGCTGCTGCCTAACGACAAAAACAAGAGAGAGCGAGAGCACAAGGGAAAGTTGCGGAGCACCCACAGCTGCACTGCGTCACCCCTTCGCAGACGGTTTTCCATTTCGCATAATTTAATCAGTGTTTAATTGGCTTAAGGAAAAACAACGAATATTACTCACCGTTTT
>DLb00836 range=chr2R:12041428-12042056 strand=+ gene=MIP22607
TCACCCCCTCGGATGCCACAAGTCTCCTCTCCGAAAAGGAGAGGAGCACAGCTCCACGGCAGCAACAAATCTTAAAAAGGCATCAAGATTATTGCGCAGAAAAATTCTTTTCTTCACACCTCGACCAGACAACCCAAcgtcgtcgtcgtcgtcgtcgtcTTCAATCCTCAAAGGTCTGGCATGaaaaaaaaagtaataaacgaaacaaaaaacagaaaaaaaaactaaacagaataagaaaCTCAAAGAATTAAATGCGACTTCAAAGAAAGGTAAAACGGCAAGCGGAGCACGGACAAGAAATATGGTCAAAACGAAGCTACGAGGGCCAACACCACCAACAATGGACATCATGTGCAACAACAATAAAAACCAATTTAAGCCGACGTTCAAGCAGGCGGCTTAAAGTGTGTGGCAGGAGTGTGGGGCATGCACCATGGCGTACAGAGAGAAAAACATACTGATCGCGACATGAGACCCATCTTCTTGCCATCGTATGCACTTAGTGACTGATTTGATAGATATGAAATTTGGTATGAAAAGAGGAAATTCAACTTTCTTATAGCTTTAATTATCGGAAGAGGAAGAATAACTTTCATTTGCATTATAAAGAATTAAATTAGTCTAAT
>DLb00838 range=chr3L:611208-612768 strand=- gene=Mgn00013
GGACTTTGGAAAAATTGGTTTTTGACCACAAAACAGGCTGAATGACCTGTTAAACTGGATGGCTGTTTGCCTTTTGCTGGTTGCCACTGTTGCCAGGAGCGGATCGAAGACACCTTGGATGGAAAGGGGTGGGAATGGGCTCGGAGGACTATCAATCAAAACATCAACAGCACTGGTCAACCAGAGGGGTGGAGTTGGGGGAAATTCAAAGGGGGAGGGGGGGCTGCGATGGGGACGGTCTAAGTTTAGACCGCCTTTTGGCGGTGTTCGGATTCAGATGCTCAGATGCTGATGTATCCATAGGAATAGACGAGCGACGCACACACATCTGTGCCGCTGCTGATCTAACTGTCTGTGACAAATTTTATTTCTGTAGCGGATCTGTCTGAGTCCCCCTTCTGGCCAACCCCCTCAGAGCATATTTAAAAGCACATAAAGATGTTTTAGACAAAAATAAAAATCGAAACTTCTTAGCGTCTGCGTTTGTCTCCACCGCCAGTTGAACTGACCGACGAATCCGCAACGATTACACTGAGGGAAAAGCCGGCCCAGTGATGGATTCAATGAGAAAATATTAAATATTAACGACACATCATTGAACGTAATTCTTTTCTTGGTAGAGATAACGTTAAAGACTAAACTTAAGCGTATCGGtttaatttatatttgttattaacaaagtattatttaaatttttaCACTATATTTTTTAGCTCTGTGTACTGAGCTTCCTGCAGACGAAGACATGGCCGAAAATAGATCGCAGACTGGCCAGACGACAACGCACCGCGGATAATGTCGCAATGGTAATGGTGGCGCTACGCCAGCCAGGGCTGCCATTTCCTTTTCTTGCCAGGGCTGCACTACTTCCGGCGGATATCCTAGAGCTTTATAGGTTAGCCAAGCATTGCCTACCTACCGGCGCCTCTGGAAGTGAAAGTAGTTGGAGCATTCCACCCATTACATGACTCACATCTTGAGGCTGCAGCCCTGGTGCGCAGAAATTCGCACACAAATTAAACATTGTCTGGCCGTCTTTGACCGACATCAACATCAACGTCTCGCTGGCAATTCTTTCGCGACGCTTTCTTTGAGTAATGGACGAAGCAGAGTACGCATACGCACGTAGACAGCAGCGGTCAAGGAAATAGGATCGATGCCTGGCATATTGAACGCAATTTCAAAGAAACATAATGACTGATTTTTGTTTTCCAATGGAAAGTATATACTATATCTTAACAAACTGCTAATATTGCAAAACACCACACTGCAAAGGAAAATGAGACACGGACATGACTATATACATTCATACCAGATCACTCCTAAATTCAAATTCAGATTCACTTGCCCACCAAATTAGAAACTTAGCAACAACACAAAAAAGACTTTTCGTCGGCTAAAATTAGTGAAAATCTCTACCTTAATGGGTTTGGAAATAAAATTGTAGCCAAGCCACGAATTAAGTCGTTTAAACCAAACGATCCTCAAAATCAGAAAAATAAATGTTTTAAATGC
>DLb00842 range=chr3LHet:430192-431527 strand=+ gene=Mgn00023
taatttaaagaaaaaATAATAAAAAAAAAATTAGTGGAGACTTTCTGGAAAGGGCGTAAAGGAATCGTTTGTCAAAGTAGTAACTGCATATATGAGGCAGTGAGTCGTAGATCATCAGAGCGTCTGCATGAGTTCCGGCCAGTAACGAAACTCGTTGGGAGCAGCGGCGGGCATAGACGAGCGGAATAAGTCAGGATCATGAGGCGGGTACAATAAGAGCAGAGGAAATCTGGAGTACGCGGAGTCTCAGTCAGTGAGCAGTCTTAAGCAGCGTTGACTCTGAAACAGAGTGGAGTTGTAAAGCAGCAGTTCATGGTTGAAGACAAGCAGTGGCAATAATTTTCAAGTTTAAAGAGCCTGAATCTAATTGGAAGAGCTGTCGGAAAAAAAAGTTTGTAACGGCTTGCAATCAGTAAAATAAGACTGTATGTATGAAACTTAAAACAATCATTGTTTAAAACATGCATGATTCAACTACAAGATTAAGCATAGCTCCTGGACGAAAATAAACATTCTGACTCATTAACTCATCGCTTGAAGACGAAAGGCCACATGCAATTCAAAGCTTAGGGGAAAAGGATACCTACCAAACCTTCCACACGCTCTGAACAAGTTTGTCTACAGGAAGGAAAGTCGTCCGTTTGCGGATACCGCGGGCCGTGCGGACGTCTACAACGCGATTTGTCTCAAAGTCAAGATAGACCCTTTGAATGCGACTTAGCTTCCACCGTTCAGCTTCCCATCTCGATGCGAAAAAATGGCTAAGGGCTTTGAGTCACTGCCATTGGTTCAGAATAAaacgtgcgcaggtcatcagcgggcaaaacggcagggtcaacagctcgataaaaattatgctttgctgttttgacagccgcctcccagaggcctccaaaatgcagcgatcgaggaatcgccatcagtcaagcagaattcaagtatttcatgtactttgatgtaatgtgttcaggaacaaacgcttgagaatcttcacctcattccgagcgcagacaaaattggtggcgttgtccgaccatatgggtgcaggctttccagtcagtataaatcgacgcaatgcattaagaaatgcagaagtggagagatcctgaaccagctcaaggtgaacagcctttgtagaaaagcagatatagatgcagatatatcacttgatttttgtaataaaatggaccgcaaaagtccagaccagtgaccttg
>DLb00843 range=chr3R:26014209-26014643 strand=+ gene=Mgn00030
ATCTTTTTTGATTCCAAATCCGAAAACATCAGTGTCCCTGAGTCTCGAAGAAGGCCCGTCGAATTTAATCAATATCTCGGACCGAGCACGACAATTTTCGCCATCTACGAAAAACCGGCAAGAGATGATAATTCCCATCATGCCAGCCAGCGAGCATCTTTAACCACTGCACGTTCGCCCGGCAATTTGCCAAAATATTTACGAGCTCGACGCCCCAAAAAGGGATACGCTTGGTGCAAGGATACTCCTTGTACCCAGTTTTTCAGATCTTTTTGTACCTGTCATACCACACAATGCGCAATAAATATTGAAAATTAC
>DLb00845 range=chr2L:22649152-22649982 strand=+ gene=Mgn00038
AGAGGATCAGACAGAGAGCGCCCGCACTAACAGTCTAGGGTCGCGCGGATCGGCGCTCAGCTGTTGCATTGTTTTCTGCCGGTCTTCTGATCTAGGCATAAGCCAAAATTCAATAGTTATCTTAAAGCAAAACCAGTTTAAGGCTTTGTTGGAAGTTCACTGCTTGGCATGTCGTTGGAAAAGTACGATATCAGCTGGGTTTTGCTAAGAATTTATATTATATTGTTCTATACAACAATTTTTAGTTAAAAAAAATCGTTAAATATAGAGTTACGATGGACACAGGCATATTTGGAATTTTAATTGAGTTACGTAGGGGATAGATTATAGTCTGCATGCACATTTCCAATTCTCTTTTATTTTTGTATACAGTTACCGATATTCAAATTTAATTACACGAATTCAATGTGCATTATTATATGTAGCTTTGCTTTTAAACCCGACGAGAACATACTTATAATAAATATGTACCTTATGCGGTCGAAATG
>DLb00847 range=chr2L:21864710-21867861 strand=- gene=Mgn00046
ATTGAAAAACAGACGCAGCAACTGTCATCGGACAAATGATTTGTATTTTTGTTTTAGTTATTTATGTTTCATAAATTATCGGATGTATCTTTTTACGATATTAATTTTGCTCCGACTGCCCCTCAGCATGGTCTCTATGGGCCTCAAAACGGATGCCGCGACTTGGTCTGCCTGCCGATCAAGATTTTATTTAAATGGAACTCATCAACGCTCATTTGGTGGGTCTGTGACTTCATCTCCATCCATGTTGGAGCTTCGATTCCCGCCTTTTGTTTTCTTTCCATACTCCGTACTGAAAAGGGTATATACATTAAATGATCAGCGAGTACTAACCTAACTATACGATCATCAAGACCTAGGGAGCTTTCTGACGATTTACTACTGGGTATGCCAAAGTCTTATTCCGACACATTGATACAGTTTTCCTCAGTTGCTCTTGTCCACATTTCGAGGCTTTTGGGCCTCTCTCCCGGGTTCAGCCTTAATTATAGAGGTCGACTCTGCTGATGATGCCTTAATGTCAACGTCGTCCCGCCGCCTGCTTCGTAGTTAATTAATGGACTTCGTCGTATTAAACTCATTAGTTCGCTTTCTGGGCATAATTTTAATTAATCACTCAAAAATCCACGCACACGCAACCGCGGAGGAGACTGCGATACAGATTCGAGTAGAACGACAAACACGTTTGGATCGCCTTATCAGAAAGTCTTTGCATATTAAACGATCTGCTGGCTACCTAAAAACACAAATCGAAGTCGGATCGCAGATCCGAAAGAGAATTCGAATCGGAACCGAAATCCATATTTAAACGAAAATTAAAATTCGCTGAACAGCGAACAGATCGACAGATTGTTCGTTACTCAATCGatttttaattttaaaatgaaataaatcaaaattaaGAAAAAAGAACGCAAAAACGAACGCTCAAAAGAGACTCGCGCAAAAAGACGAAGCAAATTAACATTCGCTTGCCCGCCATTCGATTTGATATATTAAACTCAAAATGTATATTTCATCATTAAAAAAATGAAGAAAAAAGACAAAATAAGAGCCGAGCGCTCAGACGAAGAACGAAATGCTGGAAAAGATCGAAACTAGTTTTACAGGTAAGCCCCGAGATGAAGTTGAGATCGGATCAGATCGGATGCTACGAGATTCCTCCATCGCCATCGCCATTGGGTCTCGCGCCTCTCCCTCTCGCTCACACTCGGCTGCCGCTGCAGCCGTCCCGCTCGCCACGACGCTCGTATGATAAATAACAAATCAAACGCTGAAATGTCGGTAATGTATGTGGCATGTCAGGGTTCTCCTAATTTATGGCCTGGATCAATAAGAATAACGCCCCAATCAGTGACTATAAATTAACGCAAAGACAAAAACGAAAAAACGTACATTTACGTATACAACTTCAAAAATGTCGAAGGCTGAGAATGTTTGGCGGCTGGAATGCATTTCATTTCATTTCACTCCCTGATACTCAGCTCAGAGTTATTTGAGATTTAGCCCCGAAAAGCTTTGATCCGGAATGTCGTTGACTCAGGCGGCACCTGAAAGCCGAGCCCGATATCAGAAGATATTTCGATTCGCAGCATATACGTCTGGCATTCGAAAACAATTTTCGAATTGGGGATAAACAGGATGTCGTACTAGACCATATGTTAGTAACAAAAATAAACAAAACCTTCTATTGGCAGCTCAAGATTCTTTGCTGGCTCCCTTTACCACCATTCCCCCTAAATCTTGGGATACCAATAATATTTAATCCAATCTAACCCAGAGTTTGATCAATTAACTGAACTGTGAACACTGTGACTTTCATCACTTCTGAGCCTGGCGACTGCCACGGAAACCAAACCAGAGCAGCCCATTATTCCGCGATGGAGTTGGAGTTGGAACCAAGCAACTCTATTGAATTGCACATGGGGCCAGTGGGCCAATATGAAATTATCAAAACGCAACTGACAACTGCCGGTGAAACTGAAGTGGACAAGGATACCGTTACAGTCTATACAAATGTCGCCGACGCCGCACACGCACTTTGACACACGCAGTTTTCCGAACAGGTGGAATCCAGGTGGTTTCACCAGTGATGAGCTCTCCTTCGAAGCCATTAAAATGCAACATTTTTAGTTAAAATCAAATGTCTCACTCTCTGAAAGCATTCGGAGGAATTATTCTTCAAATAATTTAACCGTCTGAGCTTTTTTTATTAAGGCATTTCAGCTAACATTCCAAAAAAATTTAAATGTTAGTAGAGACTTGATTGTAATCTGTAATCTGTATCCCAATCCTGAATAGAAAGTAGCTAATATCTTATTACACCACAGTTCCCAAGTACGTGGGATAAACAATTGTGTCATCACTGGGGAGAAAACCACCACTATGAGAATGATGTATGAATTGCTTTGAATTTAGTTGTCAAAGCTATGTTCTGTTGAATGCGGAGCATGGATATCACAGCGCTTCGTAAATTGTTAAAATGTGTCAGAATTGCACAAAACGCGGCATAGCATGTACAACAAAACCAGCGAAAAATGGCAGTAGAACGCAGCTGACAGTAGGGTTTGACAACAAAAGTGAGCATAACTGACAGCACGGAGGAAAGTCTACAACAGTGGCAAAAATCAAAGCAATTCCCTCAAAAGGGAAAAAGGATTGTGTGAAATTAACAGGCGTATGTTAAATCATTACTTTTACGAAACTATTTCAAATCATTCCTGTCATGCCGTGACAGTACTTTAAGTTTAATTGTACCTTAATAAAAGGAGTATAGACACTATTCCAGTTTGCATTTAATAATTGTTTGTAATAATTTCCTATGCCTTTCCTACCACTGTGCCACGTCCCAAGCACTCACGTGGTATTTAGCCCGCCGAAGTTGCATGCTGCACCCGTCTTTAACATCGCAGCGATTTCTTGTCCAGCCGGAAAATGCATGTATTCAACAAATGACACCTTTACGCGCATTGGCGGCAATCTTCGCCTGTCAGCACCGCACCTCTCCACACTCCACAC
>DLb00848 range=chr2L:21864947-21867861 strand=- gene=Mgn00046
ATTGAAAAACAGACGCAGCAACTGTCATCGGACAAATGATTTGTATTTTTGTTTTAGTTATTTATGTTTCATAAATTATCGGATGTATCTTTTTACGATATTAATTTTGCTCCGACTGCCCCTCAGCATGGTCTCTATGGGCCTCAAAACGGATGCCGCGACTTGGTCTGCCTGCCGATCAAGATTTTATTTAAATGGAACTCATCAACGCTCATTTGGTGGGTCTGTGACTTCATCTCCATCCATGTTGGAGCTTCGATTCCCGCCTTTTGTTTTCTTTCCATACTCCGTACTGAAAAGGGTATATACATTAAATGATCAGCGAGTACTAACCTAACTATACGATCATCAAGACCTAGGGAGCTTTCTGACGATTTACTACTGGGTATGCCAAAGTCTTATTCCGACACATTGATACAGTTTTCCTCAGTTGCTCTTGTCCACATTTCGAGGCTTTTGGGCCTCTCTCCCGGGTTCAGCCTTAATTATAGAGGTCGACTCTGCTGATGATGCCTTAATGTCAACGTCGTCCCGCCGCCTGCTTCGTAGTTAATTAATGGACTTCGTCGTATTAAACTCATTAGTTCGCTTTCTGGGCATAATTTTAATTAATCACTCAAAAATCCACGCACACGCAACCGCGGAGGAGACTGCGATACAGATTCGAGTAGAACGACAAACACGTTTGGATCGCCTTATCAGAAAGTCTTTGCATATTAAACGATCTGCTGGCTACCTAAAAACACAAATCGAAGTCGGATCGCAGATCCGAAAGAGAATTCGAATCGGAACCGAAATCCATATTTAAACGAAAATTAAAATTCGCTGAACAGCGAACAGATCGACAGATTGTTCGTTACTCAATCGatttttaattttaaaatgaaataaatcaaaattaaGAAAAAAGAACGCAAAAACGAACGCTCAAAAGAGACTCGCGCAAAAAGACGAAGCAAATTAACATTCGCTTGCCCGCCATTCGATTTGATATATTAAACTCAAAATGTATATTTCATCATTAAAAAAATGAAGAAAAAAGACAAAATAAGAGCCGAGCGCTCAGACGAAGAACGAAATGCTGGAAAAGATCGAAACTAGTTTTACAGGTAAGCCCCGAGATGAAGTTGAGATCGGATCAGATCGGATGCTACGAGATTCCTCCATCGCCATCGCCATTGGGTCTCGCGCCTCTCCCTCTCGCTCACACTCGGCTGCCGCTGCAGCCGTCCCGCTCGCCACGACGCTCGTATGATAAATAACAAATCAAACGCTGAAATGTCGGTAATGTATGTGGCATGTCAGGGTTCTCCTAATTTATGGCCTGGATCAATAAGAATAACGCCCCAATCAGTGACTATAAATTAACGCAAAGACAAAAACGAAAAAACGTACATTTACGTATACAACTTCAAAAATGTCGAAGGCTGAGAATGTTTGGCGGCTGGAATGCATTTCATTTCATTTCACTCCCTGATACTCAGCTCAGAGTTATTTGAGATTTAGCCCCGAAAAGCTTTGATCCGGAATGTCGTTGACTCAGGCGGCACCTGAAAGCCGAGCCCGATATCAGAAGATATTTCGATTCGCAGCATATACGTCTGGCATTCGAAAACAATTTTCGAATTGGGGATAAACAGGATGTCGTACTAGACCATATGTTAGTAACAAAAATAAACAAAACCTTCTATTGGCAGCTCAAGATTCTTTGCTGGCTCCCTTTACCACCATTCCCCCTAAATCTTGGGATACCAATAATATTTAATCCAATCTAACCCAGAGTTTGATCAATTAACTGAACTGTGAACACTGTGACTTTCATCACTTCTGAGCCTGGCGACTGCCACGGAAACCAAACCAGAGCAGCCCATTATTCCGCGATGGAGTTGGAGTTGGAACCAAGCAACTCTATTGAATTGCACATGGGGCCAGTGGGCCAATATGAAATTATCAAAACGCAACTGACAACTGCCGGTGAAACTGAAGTGGACAAGGATACCGTTACAGTCTATACAAATGTCGCCGACGCCGCACACGCACTTTGACACACGCAGTTTTCCGAACAGGTGGAATCCAGGTGGTTTCACCAGTGATGAGCTCTCCTTCGAAGCCATTAAAATGCAACATTTTTAGTTAAAATCAAATGTCTCACTCTCTGAAAGCATTCGGAGGAATTATTCTTCAAATAATTTAACCGTCTGAGCTTTTTTTATTAAGGCATTTCAGCTAACATTCCAAAAAAATTTAAATGTTAGTAGAGACTTGATTGTAATCTGTAATCTGTATCCCAATCCTGAATAGAAAGTAGCTAATATCTTATTACACCACAGTTCCCAAGTACGTGGGATAAACAATTGTGTCATCACTGGGGAGAAAACCACCACTATGAGAATGATGTATGAATTGCTTTGAATTTAGTTGTCAAAGCTATGTTCTGTTGAATGCGGAGCATGGATATCACAGCGCTTCGTAAATTGTTAAAATGTGTCAGAATTGCACAAAACGCGGCATAGCATGTACAACAAAACCAGCGAAAAATGGCAGTAGAACGCAGCTGACAGTAGGGTTTGACAACAAAAGTGAGCATAACTGACAGCACGGAGGAAAGTCTACAACAGTGGCAAAAATCAAAGCAATTCCCTCAAAAGGGAAAAAGGATTGTGTGAAATTAACAGGCGTATGTTAAATCATTACTTTTACGAAACTATTTCAAATCATTCCTGTCATGCCGTGACAGTACTTTAAGTTTAATTGTACCTTAATAAAAGGAGTATAGACACT
>DLb00849 range=chr3R:16747220-16748433 strand=+ gene=Mgn00048
TTCCAGTCAGATCAAAATCACAAACGGCAACAATGGTGGTGTTTTTTGTGTGTGCATTAAATAACAAAAACACCGAAACAAAAGTTTGCAGGAGTGACCCACATTGATCTCACATCGACCGGAACATCACAATTATGCAGTATGCTTCGAATTGGATTGCTTTCATGTGGATGCCACCACCTGACGGCATTTGCATTCTGTTGGCGTTGCATCTACGTGCCTCGCCGTGATGTGTGACACTTTGACACATGAATAGTGCTAGGGATACGCCCAGGATAACTCTGTCTTCGCCTCTGTGGCGACGTCATGCTCTAAGCCAATTAGGTGGAACAAAGGCAACCACATCTAACGCCATCGCCACGTGTTGCTCTGGCATAAACAATTTATGAGCGAATTCTTTCGAAGAAAATACCATCAGGGCAAACCGCAAACACTCGCATCGGCGTCATGATGAGCGTACCAAGAAAAAAGCCAAGCCGTTTATTGCGTATTTTTAGGTCAGAGCAAACAGTGGACTCAATATGGCACGAGGCCAGTCCCGATTGAAGCATCTTCTTACCTCGCTGCATGTTTTCCCCACTGTGTTTGCCTTTAATCGCATCTGCAATGAGTTTTCCGACTTTGATGAGTTTGTGCTTGCTCGCCCAGGGCCAGCAACCGAATTTCCATATCAATTAGCAGCCCTGGCTCCGATCGAACATTTCCGGATGTTTGCGCAGCCCCACCGCTAAATTACTGGTCAGCAAAACAAAGTATCGAAAGGAGGAGGCCACGGAACATGTTGCTTCTACGACACTGGGCAGTAAAATTTTGGGCTTTTCCCTGTCCAAGGAAATTGATTTTTTTCATAGAGATTGCTTATCAATAAACTACGTTTACGAGTCCAT
>DLb00850 range=chr2L:20583654-20625506 strand=- gene=Mgn00049
TCCTAAGGAATGTTACTAATGTATGAGAACTCGGTTAACGCAATATTAAAATGGATGGCAAGGGTAACACCCTTTTCAGCTTCTGTTGGTGGCACCTCATATGCATTTTTCCCAGCATCCGGCTCATATATCCTTGTTTATGGACGCGGATGAGCGAGCCATTGTGTTAATGAAATTTCCGCGTGTGCGAAAAGGGCTTTCAATAAATAAAGCGCGGGCAGTGGCCAAGTGCTCGAGCATAATTACGCGttaaaaaattacaataatttttaattaaCATTGCGAACGGGCTGCACTTTCGACCAGGTGGCGGCAGGAAGCCAGGAAGCAGTCACCTGCAACAGGATGTCAATTTAAATAGCCGGAAGCCAGTGCCGGACTCCAAGGGACGTGTGATTTGTGTACGTGGAGCGGAAGTGGCCGCCCGATAAAGTCCAGGAAGTATCCCAAAAGGAGTTGTCGACGAGACAGAGATTATTTTCGTTTTGTGCCCCAGCTGATTGAAATTTTAACTTCCGCCTGGGACGAAGGACGTCGATTGAATTACGAAACTTTTGACATTTGCTGCAAAAGTAATACTAAGGTATGCTGGTAATTAAATTTTGCAAAAATAGCCGAGGAAATTTAAAAGTGCATCTACAATTGCTTTTTGGTGGTTTTTTTTTGTAAAGGTATTAAGGATTACGGTTTGCAGCCAAACTTGTATGCATAGCAAGATACTTGTAGAACAAGAGGGGGTATTTTAATTTTGAAGAAAAGCTTTTAAATGGTAGAAGGGAGCGGTTCTGACCCTATTTAGAACAATATCGATCCGAATCCCTAGCATAGTCAAGCTGGCCATGTACtgtaataaaccaatatatgccaccaattgag
>DLb00853 range=chr2L:21867267-21867836 strand=+ gene=Mgn00054
GACGACGTTGACATTAAGGCATCATCAGCAGAGTCGACCTCTATAATTAAGGCTGAACCCGGGAGAGAGGCCCAAAAGCCTCGAAATGTGGACAAGAGCAACTGAGGAAAACTGTATCAATGTGTCGGAATAAGACTTTGGCATACCCAGTAGTAAATCGTCAGAAAGCTCCCTAGGTCTTGATGATCTTGAGTGAAGAAGAAATCAGCGAAGTCGTTGGCTGATGGGTTATTACGGAGTATGGAAAGAAAACAAAAGGCGGGAATCGAAGCTCCAACATGGATGGAGATGAAGTCACAGACCCACCAAATGAGCGTTGATGAGTTCCATTTAAATAAAATCTTGATCGGCAGGCAGACCAAGTCGCGGCATCCGTTTTGAGGCCCATAGAGACCATGCTGAGGGGCAGTCGGAGCAAAATTAATATCGTAAAAAGATACATCCGATAATTTATGAAACATAAATAACTAAAACAAAAATACAAATCATTTGTCCGATG
>DLb00857 range=chr3R:26444348-26447628 strand=- gene=Mgn00060
ATCAGGACATGTTGAAAATAAATCAAGACTCATAGGGAGCATTCAAATGAAGTTTCAGTTATGCCAGGCATATAAAAAAGGCCAAAGTCCCATTTTGAACTGTTATTGGATACCACGTATAAAAATCAAGGAACAGCAGCTGTGTGAGTCAGTGGCCGTGGAGACGTGTGTTGGGCTACTTGGGGTCGTCTGGACAAACATTACCCATCGTCGGACACCACCGGACATGACCAAATGAAAATGTGTAAGGCTGCCCCTGGCGAAGTCGTCGTCGTCGCCTCCGCCGCACAATTATTACTTCAACTTTTCATTTGGGTCTCTCCACTCTGCGGGTTTTACTGGAGTCTGGAGGTGCTGCAGGAAACCAGGATGGCCGGATGGAAGGATACTCCTGGCCACGGCTTGTAATTTCGCTTCCTGCGTCTCATTTTTCATATTTCAGCGCTTTGAGTGCCATTTGGCAAACTGCAAAACTGGAAACGGCAAAAGGGCAAAAGGCGACTGGCCAACAAGGGAGAAGGACTGGAATGGGTGAGTGTGGGACATGTTCTTGTGCCAACAGACAAACCTCAAAGTGGAATCTGGAAGGGCGCTGCCATCCAAAGATTTCGACCACCATAACCAGGGTCACTTCTCTGTAGGAAGGTATTTGTCAATCGAATCACTTTTTGCTAAGGTATTTGATACTCCCGTTCTTAATAGTTTGTTATTTGAGTTGGAATACTTCACATTCCGTTTTTCACATCATTTTTAAATACTTGGGTATGGTTAT
>DLb00858 range=chr3R:14523857-14527012 strand=- gene=Mgn00061
CCAGaatataaaaattaaaattttaaCGATATTCGGCTTATTAAAATCGGATACCACGCTCCATTTCATAAAATTACATTATCCCTGCGATTTCAGGCAGTTGCCAACCGGACTGCAGCCTTCATTGGGAATTCATAAAGGCAACCGAGCATAAGCTGCTGAAAATATCCCTCGGCAACACTAATTGCGAGTACTTATAGTTGCAATTGATTGCGCTCTTTATACTGGAGTCGACAAATCAGCTGACACGGAGTGTCACAGCCAAGGCCGAAGGATTCAGTATTCAGGAGCAAGAAGGGTAACATGAGCCGATGCCTCGTTAGCGTGGATATACTGGTGGGAAAGGATTCGAAGTTGCGAAAGATGAACACGGCTACGTTTGAAAGAGAAATAAAGTTTTAATGCATATAAATTGTGGATGCCTAAAAGAGGGGCAGACTGTGAAAAATTAATGTGGACATATCACGGAGGCGATTGCCTGTATTGCCAGTCGACCAAGAAAAAGCCAGGTGAGGGCTGACAGTTTCGCTTACAGCTCCGGATTATTGTTCCTGATGTGGGTACGTGGCTCACGTGGTCCATTGGATGTGGATGCTCCGGCTCAATGACGTCAGCAACGGACTTGAACCGAAATCCCGCCTCACTGTCGAACTTTGACCTATGCTAAACTCAAGCCCAAAGCACTCAAATACATTTTTTAGATCGCCCGAGGGCGGTTCTGGC
>DLb00859 range=chr3R:26523102-26525088 strand=+ gene=Mgn00062
CATGAATCTGAAGTTCCAGGAATGCCTAAAGTCAAGGAACGATCCTTTCAATTAGCCGACTGAGCCCTTCTCCAAGGTATGACAAATTTACCTCCATCTCCTCCCAGGACGACTGCTGAGAAATGGCAATTTCCTGCGACTGTGACTGAGTCCACACACATGTGCTTCTGAGTCCGACTTCTCGACATGTCCTGGAGTCTGGACCTCTCGTCCTGTTTTCCGTCTGCCTCCTGGCCGCAAAATTGGTAATTTTCTAGTACATTTATTTCCACATGTCAGGCCAGTCAAGTTGGTAACTCCAGACCGCATCTTCATGTTGATGGACATGTGAGTGGGCCTCCATGAGATGGGACAGTGGTAGGCTTACGAACCGGATGCCGGAATTGTTGCAGGCTTTTAAGATTCCACACCCCAACCGCCGATCCGCCGGAAAAGCAGCTGCCGGAGGACTGGCCTCAGCCATTAGCGCTAATCTCCGCACAATCGGGAATAAATCAAGGCACGCTCTGCACTCTCTGGCCGGAAAATGCATTCGGCATTCGGTTTTCAGCATTTGGCATTCAATTTGGCTCACAGTTCACCGGGCAGCAACAATGTAGTAACTTCCTAGTCCCGGCGAAACACCGTCCACCTCACCCTGCGACGTGTGCTCGTTTTCAGATTCAGATTCTGATTCGGATCCCCAGGTTCAGAAGGTGTAACTAATCCGCTGGCCATGTGACTTTTGTCATGCGCCGATGTCAAACACTATATGCCCGAAATACGAAAATCGACGCCCGACTGCCGATGAACCCTTGCCAATCCGGTGGCAAAGGCATTCCACTCGATTCCACCCCGAATACACGGCCTTCCGAACGGCCTTTCACCTTCAATCAACGGACCACCAACTCCACCCCCATTTATCCTCCCTCCAATTGATTTCAGTGTTCACTTCGAATTGCCGCTTGTAATCCCTTGATTTGGGAATGCACTTGGAAAAAAAAATACGAAATTGCCTAGT
>DLb00861 range=chr2L:1457454-1463967 strand=- gene=Mgn00072
CAGAAAACTTTCACAGCGAAAAGCAGTCGCCTGGGAATATTTTATTTCAATTTATCTGAATAGAAGTGAGCATAAATTACACTGCATATCGGCACAATGCCATCTATATAGAGCAAATAGAGCGACAGCAACGGAAAAGGAAGTTAACGAAATAAGCCAGATAGAGAGATATAGATATGCCGACACAAAGCCCCAGCCCAATAAAAGAAAAGATAAATGTCGAGGCGACAGCAAATAAACTGGCAAGGAAACTGGGAAACTGGCAGGGGGAAATACAGGTGTCACCGATAGGCATCTCTTAATGCCCACGGTGAGCGCCGGCGAAGACAAAGCCACAACTTTACAGGTTCTCCTCATTTGTGCCCCTCCAGGTCGACGGTCAATGTCGGATCCGGAGTACATATGAGTCAAGGAGCAAAGGAGTGTCGGGGGACTAATGGCAAGTGTAAGGAAAGTTTTCGGCTTAGAGTCTCTTTCGGCCGGTGCAACTAAGAAAATGAGCTGTAATCGAATACTATGTTCTTAATATATAAGTATTTTTTGTTTTCC
>DLb00862 range=chr2L:1447470-1463967 strand=- gene=Mgn00072
CAGAAAACTTTCACAGCGAAAAGCAGTCGCCTGGGAATATTTTATTTCAATTTATCTGAATAGAAGTGAGCATAAATTACACTGCATATCGGCACAATGCCATCTATATAGAGCAAATAGAGCGACAGCAACGGAAAAGGAAGTTAACGAAATAAGCCAGATAGAGAGATATAGATATGCCGACACAAAGCCCCAGCCCAATAAAAGAAAAGATAAATGTCGAGGCGACAGCAAATAAACTGGCAAGGAAACTGGGAAACTGGCAGGGGGAAATACAGTAAATATTTGCAAAATGCGGAACTCAAAATGTGGCTCAAGGGAGAGCCATCTGAAGATTTGGAAATTCACCGGGGGAGTTATCAAAGAAGAAACGGAGAAAATTTGTTTACCCCAGTAAAGAATTGTTCGTGTTTGCCTGCAAATTGTACAATGAGCAG
>DLb00863 range=chr2L:1457454-1463967 strand=- gene=Mgn00072
CAGAAAACTTTCACAGCGAAAAGCAGTCGCCTGGGAATATTTTATTTCAATTTATCTGAATAGAAGTGAGCATAAATTACACTGCATATCGGCACAATGCCATCTATATAGAGCAAATAGAGCGACAGCAACGGAAAAGGAAGTTAACGAAATAAGCCAGATAGAGAGATATAGATATGCCGACACAAAGCCCCAGCCCAATAAAAGAAAAGATAAATGTCGAGGCGACAGCAAATAAACTGGCAAGGAAACTGGGAAACTGGCAGGGGGAAATACAGGAGTCAAGGAGCAAAGGAGTGTCGGGGGACTAATGGCAAGTGTAAGGAAAGTTTTCGGCTTAGAGTCTCTTTCGGCCGGTGCAACTAAGAAAATGAGCTGTAATCGAATACTATGTTCTTAATATATAAGTATTTTTTGTTTTCC
>DLb00874 range=chr2R:17195986-17197678 strand=- gene=Mgn00089
GGCTGGTTTCACCTAGTAGAGAAGATTGTGTCATTTTCGCACTGTAAAGACGAAAGGGGCTGATTCCTCTTCCTCCTGCTGTTCCAGCAAGGTGGTCCTTATCGTGGTCCGGTGTTCCTGGGCCTCCACGTCGTCGTAGTCCACTGAGGAGGAGCGCAGCAGCTGGAACTACCTGGTGAACATTACCTGGTGGCGGCTTGGTTGTCAAGCGTTTGCCGGCACCTTGGACTTCCGGCTGGCGTTCGGAAACATACTCCACATTTGGCGTTAGCTTGGTACTATTATTGTTGTTGTTGTTGCTGGTCGCCATTTGTTGAATCGATACTCGCTTGTCTGCTTTGACGCTTCCCTGCTGCTTTAAAATAGATTCCCGACCTGACGGCGCTGGCACAGAGCCGGAGGCACCGAGCAATGGGGTCGTCATTGCTGCTCCGGCACTCGGTGTGTCGAGTTCTAAAAATCATAGGGATGAGGAAGATTAAGTTAGGGTTCTTGGAGGGATTACCCATTGCAAAGGGTGCTATTTCCCAACAAATTTATGTATGTTAACCACGTGAATTAAAGCAACCAATTAACTCAGAACAAAGGTTAAAGGCGTAACATAAACACAGATATAAAGCTCAATAAAATGCAAGAGGTAACGAGTTGTTCATAAAATTTATCATTTATTTGATGCTTCATCTAACGCTAGGGATAGACATAGGATTTAGTGGAGTGGTTAGAATACCATTAGGTTAGTTGTTCATGTGTTGTGGGCGATTAACAATTTTAAATATATCgtgtgtgtgtgtgtgtgtttgtgtgtgGGATGTGTTGCAAATAATTAATAACTAATCTTCGGCATATAAACATTGGAATAATTTAGTAATCGCACAACGCAACTATTAGTAATTGTCAATAATACTGACCATGACAAAGCAAGAATAAAACAAGTAATACGAGAAATCGTGTTTCGGATGATATGATATTGGTTTTTGGTCCAGCCATTAAAATGGTTTAGTTTGTCAGACTTTAAAATGTAAGTACGACTCAACCCCATGCAGCTTTAATAGTTGTCCAAGTGCAGTCGTTAGCCCCATGCCTCTCAGAGCTTGGTGTCGTCGTAGGCCTGTTCGCCCGAGGCATTGGGAATGACCACCACCATGGGCAAGGAACTGGACTCGTGCAGCAGCTCGCTGCTTATCGAGATCTGGCGCGATGCCCGATGATAACCACCTCCACCACCACCACCAAATACCGAGTCTACATGCATTAGATCGAGCGTGCTATCGCTCAGATCGTTACCATTGCCCAGGTGTAGGTGACTGCCACCTGAACCACCATGACCAACGGGTGCACCCACCAGAGTGCTCAGACTCTGCAGGGAATGCGAGCTGACGCTCCGGTTGTACTCCGCATGCAAGTACTGGTTGTTGTTGTTGTTGTTGCTTATCTTGACCCCATACTGCTTCTGATCGTCGGAAGGCGATCCGAACTCGGAAGACTCGCGGATGGGTGCTAATTGCAGTTGTGCGACTGCTGCCAACATCTCACCTGTGGGACTCGGTCGCTCGCTACTGGCCACATCCTCGTACGCCTCCTCATTCAGAGTCTGCAAGGTG
>DLb00875 range=chr2R:17602921-17603594 strand=- gene=Mgn00090
TGTGATTGTGGATACAATGTTCAACAGATCTCGTTGTTCAAGTTGTCGATGAGATATGATCGGGCTTGGCGGCTTTGTATTCTATTAAGGGGGACTGTGGTTGCTGATGTTTGGATGTGGTGTTGCCACCAGTGTTCTTGTTTGCTTGCGGGTGGTTCTGGCTGGTTGTGTGTGACTTGGTGATGGATTAGGGTGGGGGATGAGCCAGTCTACTCGCTCTCATCATCGTCGTCCTCGTCGGACTCCTCCTTCTTGCTCTTCTTCGCCACCTTTTTCGCTGGTTTCGCGCGCTTCTTGGCTCCACCACCGTTGGCAGCACTGCTGCCACCATTGGCCTCGAACTCCTTGACCGCCCGATCGTAGTCGTCCTTGGCCTTAGCAGCCTTGGCCTCCCACTCAGACTTGTCCTTCATTGCCCTCCATAATTCACCACCGCGCTTGGCCACCTCGGTGACCTTGATGCCGGGATTCTCGCGCTTGATCGACTCGCGGGCACTGTTGAGCCACAGCATGTAGGCGGAGAGTGGGCGTTTTGGCTTATCAGACATATTTGAATGTGTTTTTGTTGAAACTATTTAACAAGTGTTACACTGTGTATTT
>DLb00876 range=chr2R:18781786-18783330 strand=- gene=Mgn00092
ACGCCGAGGTTTCAGGGCCCCAACGTCGCTGATATGCTTTGAAATCATAAACATTTCAAGTCGGTGTAGAGGTGGACTTTGGTATAGACACTCGGGAGTCCTTGGGAGCCACAAACTAATCCATATGAGACAATCCCTATGACCTGCTTCAGGCACGGATAGAGCGGATGCTGGACGAATATAGGTCCGCCGGAGTCACCGTTGCAGGTGTCCGCTTGGCTGGACATTGAGCCGGCACAGAACTGGGTGCGTGTATCGATGCTGAAACGCAGGCGCTTCTGGCACACCTCGTCACTGAATCGCTGGAGGTTGACCTTCAGCAGGTGCGAGGACTTCACACCGTCCGCGGTAAATCCCCAGCCGGCGGCTGTGACCTGCTGAACATCGTTGCCGCTGTCTGGCGGAAGGCATACCGCTGCCACATGGTCGTTGAACTCAGCCTTCCGATCCAGTTCCACCAGGGCAATATCGTTTTTAAAGCCCTGCTCTTCGTCTTCAGTATCATATCCAGGGTGCACCACATAGTTGACCACCCGAAAGTCCTGAACCAGAGCATCATCGGTGGTGCTGTTGTAGTCCAGCTCCCCCAGGCGAACTACAAATTTGGGCGAATCAAAGTTTGGGTCCAGTCGCTCGGCCTTCGATCTGACAATTAAAAGTACACATATGGAAGGAGTATCACTCAAGAGAATCCCAGAGAATACTTACTCATCCGTCTCCAGGCAATGCGCCGCAGTCAGTACGAATTTGGGATGCACCACGGATCCACCACAATCCCAATTGATGTCCGACTTGGACTTGTTGGGCCGATGAGTGCCGATTAGGGCCATGAAGGGAAACTCTTTACCGGATGCCTTTGTGCCGCCCACGATGAAGGGCGTGGACTGGCAGGCGGATCTGACCTCGTTGTATTGCTTGCACTCTAAAAAAAAAAAACGAATATTCAAATTCCATCAATCGAAGGGAATTGTTGCAGTCACTCCTCACGCTTCTCAAAAGGCCTCGTCTGTTCGGCTGGCTTCAGATTCTGGTGATCCAGCGGTATGGGACAGCAGACAATGTCGTTGAACTCGTCGCAGTACTTGACTTCGGCTCCGATCAGGTGCTGGTTGTAGAATATCACTGGACAGTCGGAGGGCGTCAGCTCCTTGCACTCGCCCGTTCCATTGTCGCAGTACTCGGTCACCACGCTGACTGAAGCAATCAGCAACAGAATCTGGATTCCCGGAAGCGCATACATCGCAGTGCTCTGCGATCACAACTGAGAACGGCGCTCGAGGTGGACAAGATCACCAACTACAGGTTATCTACGAAGAGCTTTAAGCTGGGCTTATTAAGTCAAGCTTTTGATTGTAAAGCTGGAGGGAGGACTTGGGCCGACAGCTGTGACTTACAAAAAGTTCCCTTAGTATCTAACTTAAACATATCTGAGAACTGTTTAC
>DLb00877 range=chrXHet:50456-51373 strand=+ gene=Mgn00095
CGACTATGGCTGGTGACTAGTGCATTCCAGATGCATTCAGTCGGCCAAGACTTTTCTTCTCGATGGAACGCGACATAAGTGCCCTTGGTTGTGGATGTGAATTTGTCCAGTTGGGTTTGAATGCAGGGAGTATACTGCAGGTGGAAAACAAATAAACAATCATTGCTCTTGTCGAGCAATGTTGCTGCCGCGCAATCGTCGATGTTACTGTGATGCAGGTGCCTCAATTCTTCGCACGCAATATACAAAAATACAACAAAAAGTCTAATACAATGGTATGGTGATGAAAACCAAAGGAGCGTGGCTCGAGCATCGAGTTCATCTGAATAATGGGGTCAAGTTGTTTTCGTGGTCAACAAAACGGCTCAAACGCAGAAATAAAACTAAAATTAAAACCAAGTGAAAACGAAACAGAATAACAGGCTGATATTGGATATTCATTTACTGGCGGTGCGGTGTAAAGCTGATAAGACTCTAGAGCCAGACGGAGAACTCGCCCTTCCTCAAGATAATGAAACCCCCCGTCCGGGAACCATAAAACAATCACTTAAAGCCAAACAAACATAAACAAATCATCAGCGAATGCCCATGACGGTCCCACTTATTTAGGGCCCAATGCAATTCTTAAAATTCAAAGAAAATAGCTACGAAAATGAATGAAATGTTTTTATTTTTCTTGGGCGTTTCGTGTGAACTGCAGATTTTATAATGGAATCATAAGCCAATATAAACTACCCAGTAGATTAGTAACTTTCTACGAATACTAGTTTTTTTATTAAGCGTTCAAAACACCTCTAGCCAGGTAAGATAAAAGTTAGTTAGTTTGGTAGAT
>DLb00878 range=chr2L:10574009-10575247 strand=- gene=Mgn00105
TCTGACTCCCATCCCAAAATCAAGACAAATCAATGCGAGGCAATAGCTTTGGACTCCCCTCTAAAAAATTGATGAAAATTCGAAATTGAAAATTTACTTTGGCAATTTGGATTGCAGCACCGTTCCGACAATGAAATATGTCAATTTCAATTATGCCCTTTGCCGCGGGCTAAAAAAAGTACTCGAATCCGATTTTATTTCAGCGTTTCAACAAATGTGTCAATTTTCCTGTAAAGCTCTATCGATTGCAGAATTGGCAACGCCTTCAATTGTGGCATCCGCATCCACATCCACATTCTCTGGGCGGATTGATTGTCTACAGGGTAATTATAGTTGTTAGGGCTCAAATGTTGGCCCACAATTTGCTGACAGTTGTCAGCCGCCCGAGGCGCGGATTTCGTAGGAATAAAGCACTCAGTTTACCAATAAATCGAATTAGAATAAGCCAAGGTTCAAGGCTCAAAATACATATCAATCGAAGTCTAGCTATCAAGATGAATAAGCACTGTAAGAGGAGATACTAAACAAAATAAAATTCATCTTTAAATACATTTGCATAGTTTTCTAGGCTTTAAACTATTATAAATTAAATATTCTTAGTAACTAGTTTGATGTAAACACGTTGTGCTGGCAAGCGGAAACATAAGTGGCATGTGCGAAACTTTACACAAATCACGTTGAAAACTTTGCGCGAGACTCATCAATTTCGCAGGTCTGCCGTGAGATATTTCCTGTAATATAAACTCCTGGAGAGGAGGGCCGCATCAATGGAAACTATCAAAGGGTCATAAAACTTTCGCCCAACACTTTGCAGACAGGAAATATGACAGGGCCCGCACAATAAAACGAGCTGCCGGTCATTTGCCAATGTCTAGctgactgaatgactagctgactgaataactgacggactgactgactgactgactggctgGCCATCGCTGTGTCCACCAGATTGATTTGCAAGTGGTTGGAGGGCAGAGCCGGGATTGAAATTGAACTTGAAAAGTGCACAGCAGACAGACGACATCGCAATGACAATGACAAGGCTCTCACGATTACACAAAAGCCAGCCAAGCCAGCGGCAGCAGCAGAAGAAAATAAAATGCCACGACTCCGGGACTCCGACGACTCCCTGTTGTCGATATGATCTCGTCATTATGTCGCCAAAGGCAGACACCAT
>DLb00879 range=chr2L:11658480-11659466 strand=- gene=Mgn00107
TTGCAGATTGCACACCAAAGAAACAGAGCGTCGTATAAGTTTCAAGCAGCTTTTAAAAACGTCCTTAACCCACAGCAGATGCAGTTGCAACCTCAcaaaggcatcaacagcagcagcggcagcggcggcagcaactcttgtaacaccagccacatcaacaacaagagcagcagcaacatcaGTTGCGAGTGATGTACGTGAGTGCAAGTGCAATCCGCCCCCGGCTGCAGGTTAAGGACCTTCTTTTGAACTTTAAAATGTTTGCTTTTGGACATGTGGGCAGCATTAAAGTAGGAATAGTCGCCCAGATGATACCCCGCATGTCGAACTATCCTCGAACTGGCCAAGGATATCAATTAGCATATAACGGATAATAATTACTGTTATTCATATTAT
>DLb00880 range=chr2L:15882576-15883195 strand=- gene=Mgn00113
AGTCGCTCAAGCCAAGCTAAAGATGTCTCCTAAATTCGCACTTGCAATTCTGCTCCTTAGCTGCGTTCTCCTAGGACTGGCCAATGCCCAGTACAACAGGCGCCATCAGCCTGGGCCTAACCGACCAAAAATTGGGACTCGAATGAATGCGGACGGCCCTCCGGCTGGTAATGCTGGAGGCAGTGATGTCCCAGCCAACGTTGATTGCATGCCGAATCTACTGGCTAGTAACACCCTTGATACCAGGAGACCTAGGCCCAAGCATTAATCGGAAATCCGAAAAGTTTAAGAACTAAGCCAAAACGACATACTAAGCAGACGGATGACAATAATTGATGGAAATGAAATATTGATTTTCATATGAAATCTTAAAGAATTGTAAATGaattataaaaaaacctttttaaagaaaagtatataataaacttatatttattatttCCGAAAATAATATTAAATCGTAAACAGGGTTTTAAATTTATTCAGAACCACTTTTAGCTTCGACAAGTCAAAACTTAAATCCACTTATATATTTATTAAAAGCTTTTTCTCTTT
>DLb00881 range=chr2L:19702642-19703645 strand=- gene=Mgn00120
atcagtttcttacaaaaactcaacgagtaaagtcttctcatttgggattttacaATTTCAATGGAGAAGTAACAGATACTTGATTCAATGGGAAAACATACGTCCTCATATTTAGTTTAAACTACGAATTGTTAACATTTTGACAATTTAGAACCTAATGCAGTCCTCGCCTTGCTGGCCGAGAGAAAACCCTGTGATTACCCACTTGGCTCAGCTGCTACCTAAGCCAGTGACACGTGTTAAGCATTACGTTGACCTGCTGATGCTCGTCCTGTGGGATCCGGAGCCCAGCTTTAAGCGCCCATAAACGTGGCCATCGGAATATTATTTCGAAACGATATTGGGCAAGCGATAAGCATAATTGCGGCAATAAAAGTTTCCAACTTCTGTACGACACGCTCTTGGATCTGCTGGTAAAAATGCAACTGCAGCTGCTGCTGTTGTTCGAAGACGCTAGCTGATCGAATTGAGAAATACCCTTTGATATGGGGTTTCTTAAGAAAATTAGTTTCAGACTACTTTAGTATACAAAGCAATGTCTCAGAATAATCTGGGATTATTATGAATTGAGTAAATAAATATAATAGCTGACTGAAAGATAGCTATGTTAGACTTTAGTTTAATGATCAAGTAGGTTCACAGAACTTTGTATATACCATTCTGTATAGTTTTAGGCCAGTGATACAGGGCTCCTAGCCGGGCTGGGACACATTATGATACCCTGTGAGAGGCGCCAGAAAAAACAGAAGTGGCCGGAAAGGCATGTCAGACAAGCGTACGCTTACGCGGGAATTGCCAGGACTAAAACAGCGTTGCATGCACCCAACACACACACACACCAGCACAACCATCAGCATCCAAACGAACGCATAACAATGCAAACTTTATGGGATTTACGGGGGAGGATATCACCCATACCCCAGCTGGGGCGCCACCCCGCACACA
>DLb00883 range=chr2L:21723402-21724502 strand=- gene=Mgn00124
CAAACAACATGTCATATCTCTGGCCGTTGGCACTTTCAGTTGCCAGGAGTCGGTGTCGCAGCAGAGTTGGGTGGGAATTAAAGGGTTTTGCTGGGACAGGGCCGCACAAAGATGATTTGCCAAGCGTCATTTGCAAGCGAAAAAAGCACCTATTGTACATTGCTTCTGTCGTTGCTGCATTGTTGTCTGCATATACAGCGCTATAACTTGCTGCACCACTTCATCTTTTGCTGCCCCAAAGAAGTAGGCCCTCACCGACGCCCCAGTTAATGTTTATTGTTGTCACAGCAGTCGTAATTGTTGGTGTTATTCCTGCTGCTGGTGTTTGGATCTTGCCAATATTACATACTACATTCTGTGGGATTACCATATCAATTTTCGGAAATACACTGAAGCTTTGAATTTGGGAATTAACTTACTTTTAATATATGAAAAGCTAGCATCGGACTGCGCACATTGTTACATATAAATTCTTACGCCTGATATGCGAAACCTGTCACTTTTTTACTGAAGTACCCTCTGGCTGACCACGGATGCCATGGGCAACAATACTCTATGATGTCAAAATATGTAGGATTACATACAATTTCACTTCAAATGTGTCGTGCTGAGCGCACTGTCTGCAAATAAACAAAATCAAGAGGATGCTGGAGTTCTTAAAAGGACTCCGGTTTATGCAAATGTAATATCGCGGTCTAGCGCCTTTCCAAGCAGACCCTACGTCCTCTAAATTTCTGGGGCCAATATAGGTAATACAGGTCGTTGAGCATTCCTAGCAGGACCAATAGTCCCGGTTTAATAATGAATAGAAGGAAAATTAAATATTTTGCCCAGGCAATAAATTGTATTCCAAAGCTTATCAGAGAAATGAACAAGTGCCATGTTTCAGGTTTCCATTAATCCATTCGTCACAGGATGAGCTCTTAATTAAATGCATAGAATTTGCATTCATAGTTGTAACAGGTGGGTCACGGATGCCATGGATAACAATACAATAACAGGAAGTCAAATCTATTGACAGAACCGAAA
>DLb00885 range=chr2L:22091700-22094187 strand=- gene=Mgn00128
gactttaatgtcattcgataggtttacgaattacatcagggatcagtgaacggaatgacAAACAACAATTACGAAAACTATTATATTTTGCGATCGGTCGCGCATTTTTGGTAAATAAATAATGGGCCAAGGCGAGAAGCAGCAGCAGGAGCCGTAGATGAACTTTATTTTATGACCCTAGTTCTGGAATGATTTTACCAGCATTCGCCGTGGCTATAAAGGGACCTTTCAGACGATACTCCTGGAAACAACAAGGAAAACATTTGGAAAGTTGCCTTGATTGCATGCAAAGGACCTACCACCCAAGCCGGTGGCTCTGAATCCCCAATCCTCTTCAGTCTGCAGGATGTGTGGATTTTCCGGCATTTTGGCGGCATGGCCCATTTTGTTTATTTCTTTGAGGTGCGGCAACAAACAAATGGGCTACCCACTCCTTGGTTTGGATTGTGCACACTACTCGACTCCATTCTGCATTCCAAGCAAATCGGCAAGTATTTGGTTGCTCTAGCCATTAAGGGTTTGTTCAAATGGATGCGGTAGGTGCAGCCGTTTGAACACGTGTGGGAGCCCGGATCGTATCAATTGTGTGTGATGGTCAAAAGTCATTTCAAGAGCACTAAATTATTATTATCTTCAAGAAGTTTCACATGCTCGACATTCATCCGAAATACTCGGGCGACATTGAGTTGGAGCGGGCTAGGGGAAATGAGTCCTGAGCACGGCGAAGGGCAGTGCAGGATGCTTTCAAATATAATACTTTGGATTTGAGTGTGCAATGATGCTTTCCCAAAACTTTGTTGGCAACAAAAGATGAAGTAAGGTTTCGATCGACGGCACGCTACCTAAAACCATTTACAGGTCGACAGCGGAGTTGAACAATTTTCAAACTTGTAAATAATGGGTCCAGCATGTCAACCCATTCATCAGCATAAATGCTTTGACCAGTCCTAGTCCAAATAAATTAAACAAAAGATGTAGCCTAGAAACCTATTTATCAGGCAATTTTGATCAAAGTCCACCTCCTGTGCTTGTGAATTGTGAACAATTTCATCGTCCTGTCAATCTCAGAACTCACGGCCATGCCACTGTGTCAGCCTTTCTCGACGATAAGCAAGCCTTCGACAAGGGCTCTCGCTTCGGCACCCCACTACGCAAGTTTGAGATTCGTCATCATTGATCGGGTCTTTGAGCTGGTGAGAGCCTGCTGTTATGAacgtggtagttccacaaggaagtgtactttaacccttcctttacaccctctgcacagcagatatgtcggttccgtcccacagtactaacttggccaaggcactagtggctacatacgctgacggcatacctatgcttgtgtccacatgtcactgcaaccgtataggaatggctgcacaacattaaagtctgggcacctaagtggaacacagctatgaacggtgctaagtccgcttgtgtgaccttcgcgctcctgcccggcaattggtcaatggtgcccattgatgatacctgttacctgggagtccaccaggatggaaaactcatttggagggcccatatcaaagtgcctgcaagaggtacaaaacctggactggctcttgcagtcgagcaaactgcagctctcaacttaagtcctactcattaagtctataataaattcgatgccattcaaatatggggaacggcctccaaaaaccaactggagaggcagagaattattcaagctcgtgttgctcggcatgcgtccgggcttccttggtacgtctccaatgacgttatcctaaggaatctctggataactctgattggtggtcagatcaaccttcaagcacccaagcacagtggcgaatagtctcgccagtcctcttctccttccacgcctcaagaggacccaacccactgatctccgtacccgTATAAGTTCTAAAGCGTTAATTATTCCTAAATGA
>DLb00886 range=chr2L:22091700-22094187 strand=- gene=Mgn00128
gactttaatgtcattcgataggtttacgaattacatcagggatcagtgaacggaatgacAAACAACAATTACGAAAACTATTATATTTTGCGATCGGTCGCGCATTTTTGGTAAATAAATAATGGGCCAAGGCGAGAAGCAGCAGCAGGAGCCGTAGATGAACTTTATTTTATGACCCTAGTTCTGGAATGATTTTACCAGCATTCGCCGTGGCTATAAAGGGGTACCGCTTTACACGTTTTGTTGTAATCAAATAATTTTCCAAAAACTCCGAAATTATTACGAGTGACTTTTTACAAATTCATTTCCGCTTTTGGAAGACCTTTCAGACGATACTCCTGGAAACAACAAGGAAAACATTTGGAAAGTTGCCTTGATTGCATGCAAAGGACCTACCACCCAAGCCGGTGGCTCTGAATCCCCAATCCTCTTCAGTCTGCAGGATGTGTGGATTTTCCGGCATTTTGGCGGCATGGCCCATTTTGTTTATTTCTTTGAGGTGCGGCAACAAACAAATGGGCTACCCACTCCTTGGTTTGGATTGTGCACACTACTCGACTCCATTCTGCATTCCAAGCAAATCGGCAAGTATTTGGTTGCTCTAGCCATTAAGGGTTTGTTCAAATGGATGCGGTAGGTGCAGCCGTTTGAACACGTGTGGGAGCCCGGATCGTATCAATTGTGTGTGATGGTCAAAAGTCATTTCAAGAGCACTAAATTATTATTATCTTCAAGAAGTTTCACATGCTCGACATTCATCCGAAATACTCGGGCGACATTGAGTTGGAGCGGGCTAGGGGAAATGAGTCCTGAGCACGGCGAAGGGCAGTGCAGGATGCTTTCAAATATAATACTTTGGATTTGAGTGTGCAATGATGCTTTCCCAAAACTTTGTTGGCAACAAAAGATGAAGTAAGGTTTCGATCGACGGCACGCTACCTAAAACCATTTACAGGTCGACAGCGGAGTTGAACAATTTTCAAACTTGTAAATAATGGGTCCAGCATGTCAACCCATTCATCAGCATAAATGCTTTGACCAGTCCTAGTCCAAATAAATTAAACAAAAGATGTAGCCTAGAAACCTATTTATCAGGCAATTTTGATCAAAGTCCACCTCCTGTGCTTGTGAATTGTGAACAATTTCATCGTCCTGTCAATCTCAGAACTCACGGCCATGCCACTGTGTCAGCCTTTCTCGACGATAAGCAAGCCTTCGACAAGGGCTCTCGCTTCGGCACCCCACTACGCAAGTTTGAGATTCGTCATCATTGATCGGGTCTTTGAGCTGGTGAGAGCCTGCTGTTATGAacgtggtagttccacaaggaagtgtactttaacccttcctttacaccctctgcacagcagatatgtcggttccgtcccacagtactaacttggccaaggcactagtggctacatacgctgacggcatacctatgcttgtgtccacatgtcactgcaaccgtataggaatggctgcacaacattaaagtctgggcacctaagtggaacacagctatgaacggtgctaagtccgcttgtgtgaccttcgcgctcctgcccggcaattggtcaatggtgcccattgatgatacctgttacctgggagtccaccaggatggaaaactcatttggagggcccatatcaaagtgcctgcaagaggtacaaaacctggactggctcttgcagtcgagcaaactgcagctctcaacttaagtcctactcattaagtctataataaattcgatgccattcaaatatggggaacggcctccaaaaaccaactggagaggcagagaattattcaagctcgtgttgctcggcatgcgtccgggcttccttggtacgtctccaatgacgttatcctaaggaatctctggataactctgattggtggtcagatcaaccttcaagcacccaagcacagtggcgaatagtctcgccagtcctcttctccttccacgcctcaagaggacccaacccactgatctccgtacccgTATAAGTTCTAAAGCGTTAATTATTCCTAAATGA
>DLb00887 range=chr2L:22093122-22094187 strand=- gene=Mgn00128
gactttaatgtcattcgataggtttacgaattacatcagggatcagtgaacggaatgacAAACAACAATTACGAAAACTATTATATTTTGCGATCGGTCGCGCATTTTTGGTAAATAAATAATGGGCCAAGGCGAGAAGCAGCAGCAGGAGCCGTAGATGAACTTTATTTTATGACCCTAGTTCTGGAATGATTTTACCAGCATTCGCCGTGGCTATAAAGGGACCTTTCAGACGATACTCCTGGAAACAACAAGGAAAACATTTGGAAAGTTGCCTTGATTGCATGCAAAGGACCTACCACCCAAGCCGGTGGCTCTGAATCCCCAATCCTCTTCAGTCTGCAGGATGTGTGGATTTTCCGGCATTTTGGCGGCATGGCCCATTTTGTTTATTTCTTTGAGGTGCGGCAACAAACAAATGGGCTACCCACTCCTTGGTTTGGATTGTGCACACTACTCGACTCCATTCTGCATTCCAAGCAAATCGGCAAGTATTTGGTTGCTCTAGCCATTAAGGGTTTGTTCAAATGGATGCGGTAGGTGCAGCCGTTTGAACACGTGTGGGAGCCCGGATCGTATCAATTGTGTGTGATGGTCAAAAGTCATTTCAAGAGCACTAAATTATTATTATCTTCAAGAAGTTTCACATGCTCGACATTCATCCGAAATACTCGGGCGACATTGAGTTGGAGCGGGCTAGGGGAAATGAGTCCTGAGCACGGCGAAGGGCAGTGCAGGATGCTTTCAAATATAATACTTTGGATTTGAGTGTGCAATGATGCTTTCCCAAAACTTTGTTGGCAACAAAAGGTAATGGAAAATATGTATTATTTTAATGCATATGAAATCAGAGCTCTTATGTACATATATAAGGCCAAACTAAACGATGCAGTGACCAAATATAACAATAACAATAACAAACAATaacaagaaagaatgctgtagtcaggttccccgaatatcagatac
>DLb00891 range=chr3R:410855-413423 strand=- gene=Mgn00137
AATTTGTCAACTTCCCGATATATGCTGCGAACAAAGTCGTCATATTTCTGACCCTATTGTTGGTCCTACGAAACGGAGACTTGGACATTTGGAATAGTGCATTTATGCTTAGTGCCAATGATTAGCGGTATGATTGCAATACCACGCAGCATGGGTTGAGGAAGGGAAAGCTAAACAAAGACAGGATGTGGAAGGTTATGTTGATCCGGAGAGTCAAAATGCATTAAAGGAAAGGCGAACGCATCGAAAAAGCAAGGATTCTCTGAAAGGAAAAATCGAAACGACGAGAGTATTTATATTGGGGTGTTTGGGATTCGCAACTCATCTACTTCAGGCTCGTGGAAACACAAAATTGAAAGGTCGGAAACAGCACATCGAATTGCCGTCGGATAATAAAACAGGAATTAGGAGGACAATGATTATTTACCGTATTTATCGTAGCAGAGATATATTAAACTCATGAAGTATATGTAAATTTAAAATGTACACATTGGGGCATATTCTATATTCTGTATTGGCGCAAGTGTCTACTTTACTGTGTTTCAAACCTCTACAAGGGTACGATAAAAGAGCAAAATCAGTTTCGATGTCTTCGAAGCGTAATT
>DLb00892 range=chr3R:1095939-1096729 strand=- gene=Mgn00140
GTTTCTAGTTGTTGTGCACTGAAAATAAACACAATGTAATTCGCACAATTCGCGGCAGATATTCGGCCAGAGATAGATTTGCGATTGTTAGGTGCTGAAGACGACCTCCGCTTTTTCAGTTCGACCCTGTAGAATGCTGATTGTAGAACCGCGCGATTGTATAAACTCCACGTAGAAGGGAGCACCACTCTATCTATCCAGGCCACAACTTAATGTCCATGCCACATGCCACACATGTATGTTAAGTGGGTGACTGGACGAGAGGAAGGATTTTACAAAGGATACAGATAAATCGATCGGAGATTGAGGCAGTTGGATGTGGATGCAGCAGGTGGTTTATTTTTCTACCGACAGATTGCAAGCAATTGAGAACATAGTTGATTACTAGACGAACAGCAGCCATTACCTAAGTCGtgtgtatatatacgagaggcatatatctacctaaatgcatacatatatagtatatatatatatTTTTGGAAAGCGAATCTAGTGTGTCTCGATGATATCGGCTAGCTGTATTCAGGTCGCGGCCAAGTACTAAGCATATTTGCAAGGATAGTGATCAGATTAAATGTTAAAACTAATTCGAGAGTTAAAAAGTTCACCTTGGTTTTTTGGTTTGAATGGAATGCATTCGTTGTTTTTTGGTTATTCTAAACACGGATTAATTCCTGTGTGCAACTTGTATCGTACCTATAAAATTGCATTCCAACAAAAACAAAAACCCATGAGC
>DLb00893 range=chr3R:1095932-1096729 strand=- gene=Mgn00140
GTTTCTAGTTGTTGTGCACTGAAAATAAACACAATGTAATTCGCACAATTCGCGGCAGATATTCGGCCAGTTCGACCCTGTAGAATGCTGATTGTAGAACCGCGCGATTGTATAAACTCCACGTAGAAGGGAGCACCACTCTATCTATCCAGGCCACAACTTAATGTCCATGCCACATGCCACACATGTATGTTAAGTGGGTGACTGGACGAGAGGAAGGATTTTACAAAGGATACAGATAAATCGATCGGAGATTGAGGCAGTTGGATGTGGATGCAGCAGGTGGTTTATTTTTCTACCGACAGATTGCAAGCAATTGAGAACATAGTTGATTACTAGACGAACAGCAGCCATTACCTAAGTCGtgtgtatatatacgagaggcatatatctacctaaatgcatacatatatagtatatatatatatTTTTGGAAAGCGAATCTAGTGTGTCTCGATGATATCGGCTAGCTGTATTCAGGTCGCGGCCAAGTACTAAGCATATTTGCAAGGATAGTGATCAGATTAAATGTTAAAACTAATTCGAGAGTTAAAAAGTTCACCTTGGTTTTTTGGTTTGAATGGAATGCATTCGTTGTTTTTTGGTTATTCTAAACACGGATTAATTCCTGTGTGCAACTTGTATCGTACCTATAAAATTGCATTCCAACAAAAACAAAAACCCATGAGCAGAACGC
>DLb00894 range=chr3R:1095939-1096729 strand=- gene=Mgn00140
GTTTCTAGTTGTTGTGCACTGAAAATAAACACAATGTAATTCGCACAATTCGCGGCAGATATTCGGCCAGATTTGCGATTGTTAGGTGCTGAAGACGACCTCCGCTTTTTCAGTTCGACCCTGTAGAATGCTGATTGTAGAACCGCGCGATTGTATAAACTCCACGTAGAAGGGAGCACCACTCTATCTATCCAGGCCACAACTTAATGTCCATGCCACATGCCACACATGTATGTTAAGTGGGTGACTGGACGAGAGGAAGGATTTTACAAAGGATACAGATAAATCGATCGGAGATTGAGGCAGTTGGATGTGGATGCAGCAGGTGGTTTATTTTTCTACCGACAGATTGCAAGCAATTGAGAACATAGTTGATTACTAGACGAACAGCAGCCATTACCTAAGTCGtgtgtatatatacgagaggcatatatctacctaaatgcatacatatatagtatatatatatatTTTTGGAAAGCGAATCTAGTGTGTCTCGATGATATCGGCTAGCTGTATTCAGGTCGCGGCCAAGTACTAAGCATATTTGCAAGGATAGTGATCAGATTAAATGTTAAAACTAATTCGAGAGTTAAAAAGTTCACCTTGGTTTTTTGGTTTGAATGGAATGCATTCGTTGTTTTTTGGTTATTCTAAACACGGATTAATTCCTGTGTGCAACTTGTATCGTACCTATAAAATTGCATTCCAACAAAAACAAAAACCCATGAGC
>DLb00895 range=chr3R:1095937-1096729 strand=- gene=Mgn00140
GTTTCTAGTTGTTGTGCACTGAAAATAAACACAATGTAATTCGCACAATTCGCGGCAGATATTCGGCCAGGTGCTGAAGACGACCTCCGCTTTTTCAGTTCGACCCTGTAGAATGCTGATTGTAGAACCGCGCGATTGTATAAACTCCACGTAGAAGGGAGCACCACTCTATCTATCCAGGCCACAACTTAATGTCCATGCCACATGCCACACATGTATGTTAAGTGGGTGACTGGACGAGAGGAAGGATTTTACAAAGGATACAGATAAATCGATCGGAGATTGAGGCAGTTGGATGTGGATGCAGCAGGTGGTTTATTTTTCTACCGACAGATTGCAAGCAATTGAGAACATAGTTGATTACTAGACGAACAGCAGCCATTACCTAAGTCGtgtgtatatatacgagaggcatatatctacctaaatgcatacatatatagtatatatatatatTTTTGGAAAGCGAATCTAGTGTGTCTCGATGATATCGGCTAGCTGTATTCAGGTCGCGGCCAAGTACTAAGCATATTTGCAAGGATAGTGATCAGATTAAATGTTAAAACTAATTCGAGAGTTAAAAAGTTCACCTTGGTTTTTTGGTTTGAATGGAATGCATTCGTTGTTTTTTGGTTATTCTAAACACGGATTAATTCCTGTGTGCAACTTGTATCGTACCTATAAAATTGCATTCCAACAAAAACAAAAACCCATGAGCAG
>DLb00897 range=chr3R:2700905-2710935 strand=- gene=Mgn00143
TTTCCATCTCATCGCCGCTTCAATCGGTACTGTCCAGGACTCTCTCTACACCGACTATCGAGACACAGTACACAGAGCGGAACAAGATCTTCGCCCTCAGGAGGTGAACTGAGATCGGGGAACATGAACTCACACTTTGGGAATGCCGACCGGGCCCGACAATGGTTATTAATCAGTTTCCGATACTGCCGTCGACCAGGAGACAAGAGTTTTAAATAAAACTCACAGATGTTTGGGAATAAAGAGGCGGAGGTGCACTGAGATCGCTTTGAGCACCGAGGACGTGTCGCAGTCACACTTTTGTTGTTAATTGAACGTGGCAAGCAAACGACAGTGCTCCCCCAAAATTTCCCACTTTCCCGATGTTCTCCTCTACCATGGCGGATCTCAAGTATCTTCTGGGTATGTCGATGCCTTAGCACCAATGCCGGATTTATGCTAAGTGGTGTGCCACCTCGATCTTGTTGGTAAGTGTGTTGGCGATGGTCTCGGATCCGAGATCTATTCATAGAAGCGCTGTCATTGGACCTTGCCGCGAGATGCCAGCTCTTCCGGCAATTGATTGATCACGGAGTCTGCCTGGGCGATGCACTTTGACGCCATTAATTCAAATCTAAAAGGGTCAGTCAATAATCAGTCGTACTATTTTACTGAGCGCTACTATATCAATTATGAAATCTCGCAATTTACCAATATCTTCCGATTTGTTCATAAATTTGCATATATGTACATAATGAATTAAGAAACTCTTTAAAATACTTGAATAATTGCAGAGACTATAAACGAGTCATGGATGTGAAACTTTGTAATCCAAACCTTTAGTTAAAATTGATGTTGtttatttttcaatttaaaaaaaaaaaaaaaCATGCCTATCGATCCTTAATGCCAATATGAGCTTTGGTGGTCGGAAAGCCTAATAAAAAATGCACAATAAAGTCAGGGAGTTGGGAAGAATAAAAGTACAAAGAACGCAGTAAACAAAAACCCAAATTGTGTGCCTTTTTTGACTGGCAAGCTGGCAACCCATCCCCTTCTCTTTCTCCCCTATTATCCGTCTCACTTGCTCCTGCAGAGCTGCTGGACGGACTGGCTGCTTCTTCCGAATTTTCGGCTGTTCGTCGTGTCCATCGAGTGATTTTGATGGATTGCTGCCATTAATCTATGACGTACGCAACTACCAAAGGAAATGCCATCATCATCAAAAGCAGCCCAGAAGACCGAGCCAGCAGCCGGGATCTGAAGCCGAGGGAGTCGGTATTTGCTCCATAGAGGCAACAGGAGGAGGAGAGTACGGAGAAGGAACTGGACTGGGAACCAGGAATTGGGAGCTGCGAACCGGGGCCACGCCACTCGGAAAACAATGAGCCGGCCAATGCCAAGGGCTCCAAAATAAATCCAATCCATGCGGCATAAATTGCGGGCCTGCTCCTGGCTGAAAATGTAACGTTTGGGAATTGCTGCGTATTTCGCCTTTATTTTCTCAATTTCAAGCTTTTGCTTTCACCTGCCAAGGGAAATAAAATAGCACGGTAATGTGTACTATTTGATGTGAAATATCTCGTAATCAAAACAATTAGCCTTTTTTAATTCACAAGATTTTTTCGTATAGTTAGTTAATTTTTTTTATATCTAGGAATCAGAAAATTTAACTAAATTTAAACAAACTAAAATGCTTATGAAATTTATGTGAAAAATTATGTTATGTTATTTATGTTTACATACATTTTTCAACTAAGCATACTTTATTTTCTCTGAAAATATTCCGTAATATTAAAGATTTCCTTTTCTACCCTAATCCAATCCGAGCGAGTCTCTCAACTGAGACGCGCCATGTCATACCATTTTTTACCCACAGCAACTTTGCATCCTCCCCCAGATGACGGGGGATGTTTGTATTTCGCGCAGATATTTTTTCACATTTCTACATAAATGCATTTCATGTTTACATTTCTCCAGTGACAAGTGTCTGAATCACTGGGCGCTGCAGTCGGGATGACATATGGAGGCAGGGAGACCCAGCGACACGCAGCCGACAATCGATTAATCAGCGAAAAATAATAAGAAACACGTTCGTTCCTCCCCGCCGAAAATCCTGACCCCCGTCTCCCCAGAGATCCCGTAGATGGAGATGCAACTGCAGTCGAGAATTGGAATCGGAATCCCTGAATGCGGAACTGATGTCGCTCGAGCACTCAAAAAATGGGAAACTCCAACATTTCGGGCAGACCAATAAATAAAAAGCAGCACCATCCAAGGCAGAGCTATGACAAAAATTTTTAGATGAATAAAACTTTGGGTCGAGTTGGCTCTACTGATGTATTTTTACTGGGCGGGGGATAGGAAAATCGTTGACAAAGTCGCGGGCGATGAAAATAAAGACAACAAAGCCAAATGAACGAAATGTCAAAGCCAAATGACTGACCAAACTCATTACAACGAAACTTCAAATTACCCAAATTAATCTAATTTCTGTGTGAGCTGGTTATGTTTGGTCGTTGTTGCTTTCAATGTCAATGAGTTGAGTGGTTTGTCAGTGGGCAAAGTTTTGATTCTTCCCATCGTTCGACCGTCATTTGTTTGGGCTCTCTGtttttttttttttttttttttctcctttttttGTCAATCCCCTGATTTCTCTGTTAACACATTTTCCACATAATGGGGAATTGTGTTTGTCATTTGTTTAGCATTCGCCCGGGGCATTTGAATATTGAAAACAGATTTCGATTTCATTTATTCTTTGCCAATTTCGGTGTGCACACAGTTAATTATATCTTAAACGGTTGCCACGGGTTCCACATCAAAGCTTCCTTCAGAACGAGCTGTCACTCAAACAAGCCAATGGCAAAAGCCAGACAGCGATTCACCCGCTCTTTGATGTCGAAAACGGCATTTAAATATTTGAAGGATATGACAGCGTGACACGACCCTGTATATAAAGAAACTTTTCAAGATATATTGGCATGAGGAAAAGCGTGAGTTCCATAGAAACTTCACGTTGGAGCACTGTTAAGTTGAATGATAAATGAAGAGGTACTAATTTTAAGTTCCGAAATTGTAGAATTGACAGTTTTAGTTTAAAATATTACAAGTTGGTGTAGTGTAATCCATTTTAAAAACAGATTGAACAGATAAAAAGACTATTTGCAGCATAAGAAATATGTACATTTTGTGTGttaaaattataaaattaaattatttataaaGGTGGTAGTCCCCATTGAATACAGTAGACATACTGTGAAAATTTTCCTTAAATGTATAACTTCTGTACACGAATCTGCAAGTTCAGGTGTAGAATTTTTCCATGAAACTCATCCAGCACTCATCCCTAGGTGCATTCTGCTGCCCACTCGAATGCATCTAGATCCATAGCCATGTAGCCTTGTCGCCCCGTCGACGCCGTTGGCGTCATTATTAATTTGTGCCTCAGATGCGGGAGCGGGTGTCGGGTGCAGAAGTTTTCAAAATGAATTTTTATGCCTCTGCCATTGCATGGCAGCTTCTGCAACGCTCATCTCTCATTTCGATATTTTTATTTTTCGGCATCACGTGGCTGCCACTCCCGCAGTCTGCCTATATGCCACCGAGTCCCCCACCCGAGCGTTGTTATATTTGACATATTGCCGACATTGATAGTATGAGACGTTGCAATGAAATTTGTTGTGCTCGTCAACGGGAGTTGCAGCCATTATTCAACCGCCGAGCGAGATACGCATTCAAATGACAAGCGATCTCCTTGGCCTAGGCACCCTAGACCTCTTGGTGGATTCAATTTAGGCAGATGTTCCGATGTTCTATGTGGATACGTGTGGGAGGAGAGTCAGCCAACCCGATGGTGTTAAAGTTGGGACAATAATTTTCTAAGAGGTTTAATTTGAATACCATTTATAGTTTAATCAATTTAATTTAATCGAAAATATAAAAACGGaaataatattaaattaaattaaatcaataatattCATTCATTCTGTAATATAAAATATTAGTTGAGATATAACACTAGGATCATCATAACACTAGCATCAATTTCAACGATTTTCTTTCGGCCATTACACTCAAGTCGGCCATTTTGCAAGTGCGCCGAATGACTGCAATTAGTTGTTCCCAAACGAATTACACTTTTCGATGCACGGGGGGGAATGAGTGCGTAATTTCCTTGTTGAGGCAGCCACGCATAAAATGCAATTTTTCACTTTCCCTTTCGCCGCCTGGCTTTCCTCCCTTGCTCCGTCATTCATTCAGCCGATCGAACACTAATTACAAAGCAACATCAAAATAATTATGGCCACTTTGGTCATAATAACAGAAGAATTTCCACATGTACCTGTGCTTGGCGGCAGTTTCTTTTGAGTCGGCTTGGATTTGCTGAAATTGCTTTCACATTAAAAACACTCTCACCCACCACAAGTCCTTTCAGCCTACCTGGACTCCGTCCGGCAATTAATACCTTTCACTCTGGCCCGTTTGATGTGCCCTGTCATTCCGACGTCCGCTGCCTGTTGGCCATTTGTTCGTGTCAACGCCGGACCGACTGCCTCTGATACTGCCACGGATTAGAAAGTAATCACGGCCGATAAGAGCCGTCCACCGGCGAGCGTCTCCGGGGACCTCAAGGTGGGCAGCGGTCAAAAGCGATGCGTTCCGGCCAGGCTGGCAATTTAAATTAGACTCGAGTCCACCACCCGAAATAATCCCACCCGTCGACACTTAAACAAAGTACGCAATACACACTCTACTTGTCCTTTTGTATGTCTCGAATTAATGATTCTAAATATAATATATATAGATATTCCCTGGATAAATAATAAGTATGGGCACAAGCCCAT
>DLb00898 range=chr3R:3293765-3294413 strand=- gene=Mgn00144
CTGAGCAGTAAATGTCAGGTACAAGTTATCATAAACAAATGCACAAACGAACTCTTTAAACTTTCCGACTAACCAAGGATATCCCTAAATACCATTTGACAAATCGAAAAGTTTTCTTTTTGGCCAAACTCTTACACGGCAAACCAGCAGCCGGCATAAGCGGGCTACAAAAAAGATGTGGGATTACCTGGCGTATGAGCAACTTCTCTGGCCCTGAAGTGTGAGTGCTATAACAACATTCCGGTGACCGAGGAAACCTCAGGATTCATTTTCCAGCTTTTCAGCACAGCTGACCACAACAAACAGCCTACAATCTCCCACACGGACAGACAGATGAGTGGTGGTATGGTGTGGCTGGTGCGTGTGTGTTTGTGGATCATCTGAACCCACCCACACTTGCACACTTAAAACGCTGACAAAACGATGGCACAAACATGAAAATTGTTTTTAAATTGACGATGAAAGGCAAATCCATGTGTGAACAACTCAATGGAGCACACACACACCCACACACAATAAAGGCCTGATTTCTGGTCTTTTTTCCATATTAAGCTGCTCA
>DLb00899 range=chr3R:3293761-3294413 strand=- gene=Mgn00144
CTGAGCAGTAAATGTCAGGTACAAGTTATCATAAACAAATGCACAAACGAACTCTTTAAACTTTCCGACTAACCAAGGATATCCCTAAATACCATTTGACAAATCGAAAAGTTTTCTTTTTGGCCAAACTCTTACACGGCAAACCAGCAGCCGGCATAAGCGGGCTACAAAAAAGATGTGGGATTACCTGGCGTATGAGCAACTTCTCTGGCCCTGAAGTCTTTTCAGCACAGCTGACCACAACAAACAGCCTACAATCTCCCACACGGACAGACAGATGAGTGGTGGTATGGTGTGGCTGGTGCGTGTGTGTTTGTGGATCATCTGAACCCACCCACACTTGCACACTTAAAACGCTGACAAAACGATGGCACAAACATGAAAATTGTTTTTAAATTGACGATGAAAGGCAAATCCATGTGTGAACAACTCAATGGAGCACACACACACCCACACACAATAAAGGCCTGATTTCTGGTCTTTTTTCCATATTAAGCTGCTCATTCT
>DLb00900 range=chr3R:3293761-3294413 strand=- gene=Mgn00144
CTGAGCAGTAAATGTCAGGTACAAGTTATCATAAACAAATGCACAAACGAACTCTTTAAACTTTCCGACTAACCAAGGATATCCCTAAATACCATTTGACAAATCGAAAAGTTTTCTTTTTGGCCAAACTCTTACACGGCAAACCGTAAGAACGCTCCAATGATTCCAATTCGGTTGTTGGCCCGAAACTTTGTCGGGCTTAAAGTTTATGACGCAGGTGTTTGCTTTGGATTAGAGCAGCCGGCATAAGCGGGCTACAAAAAAGATGTGGGATTACCTGGCGTATGAGCAACTTCTCTGGCCCTGAAGTCTTTTCAGCACAGCTGACCACAACAAACAGCCTACAATCTCCCACACGGACAGACAGATGAGTGGTGGTATGGTGTGGCTGGTGCGTGTGTGTTTGTGGATCATCTGAACCCACCCACACTTGCACACTTAAAACGCTGACAAAACGATGGCACAAACATGAAAATTGTTTTTAAATTGACGATGAAAGGCAAATCCATGTGTGAACAACTCAATGGAGCACACACACACCCACACACAATAAAGGCCTGATTTCTGGTCTTTTTTCCATATTAAGCTGCTCATTCT
>DLb00909 range=chr3R:5702766-5704301 strand=- gene=Mgn00154
AACTCACATTACCATAGCTGATTATGCCAAAAGATTCCGATTCCAATAGCTATTCTGATTCCGAGGCTTTTCAGCCCCATCAGCGATCGTAAAAGCCAGGCGAGCTAGCCAAACAAGCTGCGATAGATACATTTTCAATGTTTTCCCCTTTTGGGCAGCGCATAAAACTCGATCGGGTCACAGTACGGGTATCAGTATCTGCTGGATACCAGATACCACAGACCAGATACTAGATACTGAACAGTGAATACCGAATGCTGAGCTctggatactggatactggatactggGCACAATGGGCCGACATCAAGATGTGGGGACAAGCCCACACATCTGGCAGCCAGCTAGCTCTGACAAATTTATCGACTCGCCGCCACACGGAAAAGATATGCGCAGCTGACTTGGCATTGAGTAGCGCGTATCTGTATCTGTATATCGAAGCGTACGGCAGTTGAGCAGTTCAACGATTCGAGTGACGTAATGGCAAAGGGGCTGTGACTGGAGGATTAGCTAGATCATGTGTGTGGGATCGAATTGGGGGAATAAACTCACGACTGAGCGATATAGGATGTGTAGTAAGAGCTAAGCAATAAAATTTA
>DLb00911 range=chr3R:10202030-10203084 strand=- gene=Mgn00160
AAATACGAGCAAGCGATTTGTGTGTCTAGTTGCTAGTTGGCAACAACGACTTTGTGCCGGAGCCATGGCAATAGCTGCCTCGCCAATTGAGTTTATGCCAAATAATAATATTCACCTGCAGCTTTCCGCTGGGATATCCGCAATAATGTAATAACCTAATTCCATGGTACTATATTATTCATTTCGCTGCACCCAGCCGACAGGAATTTGATGGAATTTCCTGTAAACAGGCAGCTCGCAGCAGACAGACAGACGTACCAGACGGACACACAAGCCACTTCCCTCGAATAGACAGACTCACAGACAAGGCAACGCATACAGTGAACAGCCTGGATGTAGGAAGGGGACACGAAGTCCGACGGGTACATAAACAGGCTTATGAGCAGCTCCTCGTAAGCGAACTTCCATTGAATGGTTGGTCTTCTGTTGCCACCACAGACAATCAGAAAGGCATTCAGCCAAGAGAACGCCGAACACCAGCAACAAAACTTGGCCAAAACACAGGGAAAAACTGATAAAGAACATTTTTTAGAAATCTAAATGATATTTAAGATCTTAGCTTAAATTCCAAAGTAATCAGTAACTTGAACATTTACTTACTTTTCTAAGATTAATTAATAAGGAAATAAGGAGGCTTAATACGAAAGGAAAGCAATTTTTTGATACAACAGCTTAATTTAAAATGTCATTCAAAATTCAAAAATGAATATAAAACATCTTTTGCCCAGGGCGACATTTGTTTGCATACTTGAGCTAAAAGCCAGCACAATATTGCTGGAAGACTGAGTGTCCCAAAGACAATTCTCTGGGTGATTCATTTGGCATTTTGCGAACTTAATTGATGGCAATTTGTGATTCGTCGTACGCCGCACTCCATCTGCACGAGACCGAGACAGCGGACCATTAACACATTTTAATCTGCCGCCGGGCGAATGGCTTTTGTGCGGTTGGTGGGGTCTCTGTGTATCTGAATCTGA
>DLb00912 range=chr3R:10666488-10667040 strand=- gene=Mgn00162
GTAACAACACATGTAACTTTTAATATCTAAGCATATCCATTCGAAATAGATTAAATTCATCGGACCAGAACCGTGTGTGTGAATGGTATTTCTTTTTGCACGTGTAGTGCATTCAGCCGTCCGAGATCACGAACCCGAGCACGTTTCCCGAGCCACATGGGGCGCACGGTGCGGATACTTGATTTGCCTGTTGCACCGAGATGTACGGCCTTTGGTATCGGAGCTTTGGAATCACATGCTCCGGTATTCTGAGAAGCCTTTGACACGAGTGGGTCAGGTTGGCTGTCTGTTGGCCAAAACTGTTGCCCGATTGAAAATTGGCCTCAACAGGTGCAGCTCAGCGCTCAATTATGGTTGACAGGGGCCAGATAATTTAGTGTTCGAATGTGGATTGACATCGCCTTTAATTAAATGTTCCTCGATTGACAATGATGAACTGACATATCAAATTACACATGGGAAATATGAAGAGGTTAAGTCAAATGGCCTTTCAAAATCGA
>DLb00913 range=chr3R:10666488-10667040 strand=- gene=Mgn00162
GTAACAACACATGTAACTTTTAATATCTAAGCATATCCATTCGAAATAGATTAAATTCATCGGACCAGAACCGTGTGTGTGAATGGTATTTCTTTTTGCACGTGTAGTGCCGTCCGAGATCACGAACCCGAGCACGTTTCCCGAGCCACATGGGGCGCACGGTGCGGATACTTGATTTGCCTGTTGCACCGAGATGTACGGCCTTTGGTATCGGAGCTTTGGAATCACATGCTCCGGTATTCTGAGAAGCCTTTGACACGAGTGGGTCAGGTTGGCTGTCTGTTGGCCAAAACTGTTGCCCGATTGAAAATTGGCCTCAACAGGTGCAGCTCAGCGCTCAATTATGGTTGACAGGGGCCAGATAATTTAGTGTTCGAATGTGGATTGACATCGCCTTTAATTAAATGTTCCTCGATTGACAATGATGAACTGACATATCAAATTACACATGGGAAATATGAAGAGGTTAAGTCAAATGGCCTTTCAAAATCGA
>DLb00914 range=chr3R:12031696-12033829 strand=- gene=Mgn00165
CGGTGACTCGATTGGTGCTGTTCGTGGGGTTAAAATTGCCCAACTTGCTGGAATTGGATGGTTCCGAGTTCTGGGGGTTAAATGCTGAGGGTTTCGAACTGCTTCTTTAAAGCGATTACAGTTGTACCAGTGTAATCTTTATAATGTCTAGAAATCATGTTATGAGTAAAGGTTTTAAGGCTATTAGGTATTTGGTGTAGTATTTGCTTAACAATATTGCAACTTATATATTTAAAAACAGTCTTCTAGATGACTTTAATCCTTTGGCCACGGGGCTCGACTCCTTTTGCGCAGTCTCGCACTGAACAGCAAACAGTGCTATTGCCAGTGACCGCGGCAGCATTGCAAGTTGCCGGAATGCTGCTGCCGTTTATAGTTTAACTATAAGGCGCACATATGAATTTTGCCATCGCTCGCTTTTTGGCACGCAAACGCACACAGCACGGCAGAGCCAAAGAGCCGGCCAGGCCAACCCAGTCAGCCATCTAGCGAACGTCCTCGACAAGCCCAGTCAGCCAGGCCAACGCCaacggcaacagcaacagcaacatcatcagcaatagcaacaacagcagcagcagcagcaaccacttcagTACCTCCAACCCGCCAACCTCTATAGCCGTGCTACTATACAATCTGAAAATATAGAAAAAGCAGCGACATTTGGGAcgttcgctcgttcgttcgttggttcgctggttcgtttgcctggtacgttccgtcgttcgttTTTGTTGGTATCGCGGTGCGGAGCGTTCAGAGCCGGAGCCCCAAACACCAGATACAGATACGAGCGCACATGCTCGTGTATAGATACAGATACAGTGCCAGGCCGGGCAGCAACAACACAAACCTCCTATATGAGTGCGCCCCGTACATACATACATATATGTACGAATGTATATTTATATAGAGTCGCAGCAACACGCGCACTGGATTCAACGACGGGCACAATGCTCCGTGTTCGGTTTGGCTACGACTGCAGATATAGATACGGACGGAGGGCTAGAATACAAAAGTATGGGGTTGGATCTTGTTGGGCAAATGTTTTTTGGGGAACAATCATGAAGGAAATCTGGGTTTTCAAAAAGCGCGCCATTGAAATGAGTTAACTCTGATATAGGCTTAGGTGGTTTTTTTAAAATAACCCAATGTTTTCTATGCAAACACTTTAAAATCTATTTATTTTTGAGGTAGCAACTGAATATAAATATATAGGCATTGGGGGAAAAACTAAAATATTTTTGGGAATGTATAAAAAGATACAAACATTTGATTCACGGAATAAATATTCGAAAACAGAAATCTTATAGCAATAACGGCCCAATTTTCAAAAATTTAACTTCGATCCGATTGAAATAATATGTAACACGCCCATTTCAAAATTTCCTAGAATACAGTAAATTCTGCAGTAACATATCGCGATATGATTAATAAGTGGGAATCCACCGCGATATCTGCGCAGCATTATATCAGCTCCGCAGAATTGCTCGAGTGACGCAGATGGAGGGCAGTTAAGAGACTCTGGACGGCAATATGATTTTCTTGGGGCAGCTACATCGACGCGGACTGTGTGTCGTCATCCTCATCGCCTGAGCTGAATTTGAATGCAAACTCGAGAGTTGCAGAGAgctcttgctgcaattgctgctgctgctgctgctgctgctgctgcttgtgatgttgtcgttgctgttgatgctgcagcAATTGCAGCAGCATCGGCTCGAGAGCAATGCGAATATAAAAATGGTGATTCTGTTCTTCCGCTCCGTTTCGGGGACGCCTCTCGGGTGTCCAGGTTTTTATTAGCACCCGACTAACGGACACTTGTCCGCTCGCTCTTCTTCCTCAGCAACTGCAGCTCAAACAAAGCCGCCAGCCGGTAACTAATTTTCAAAAAAGCCAAGATGATGACTACTCGTGGTTGGAGCGAGCTTAAGCTGTCTTTCTTGCATCCTGTTCGAGGTTGTAAAGTTGAAATCTTTGTGCATTATATTTGCGTTATTGAGTGAATGTTTAGATGCACACTGTATACTATTTTTTTG
>DLb00916 range=chr3R:12197109-12198615 strand=- gene=Mgn00167
AACAAAGTGCGCCGTTTGTTTACTTTGATTTACTTAACGTTTTTTTAATTTTTTCTCTGTTTGTTCCATCTTTGTGCTGCCGATACTGCTTGCACTGCTGGCTTTGGAGCATGACCTTTAATTGTCGTGCTGTACATTGTGCCATGGGCGTCTTGGTAGGTCCGTCGCAGATCGAGATGGAGATCGGATTGGAGAGTGGAGTCGAGGAAGCTGGACCATCGAGCATCAGAAATGCTTGCAATTGAACTTCAAATCCGATTTGGCGGCTGCCTGTGTCAATGATATGGGAGAGCTGACCGCACGCCGGACGCGAACGTGATCATCATCGTTCAGTAGACTCTGCGAACTCCGCTGGCCTTGCTGCATTGTTGGTTTGACAAATTTGTAGCAACTAGCAGCTAGCAGTCGAGTTTTCCACTTTGCTTGTGACCACCGGATGCGGCTATCATTCGAATTACTTCTGTGGTCGTTTGGGACACAGATGTTTACCTTTCGTTTTAGCACTTTTCACGTTGAACTTCACGACGAACAAAGTTTTAATAAACGTGTGAATCTGCCCCCACGGGCAGCCTTTATTTGCTCAGTCGTAAAGCTCTTCACTGGAACCAAAAACCGGGGACCTTGTCAAATAATCAGCTCTACGAGAGGAGAACTGCCTGAGTAACGACTCCGACTATTGGCATGAATTATGTGGAATTGCACCAATTTGGCAATTAAACATGTGTAGTGCCCGAGTGGGTGGAAAGCAGGGGGTTTTTAAGCCAAACagagacagggagagagagagagagagagagacagagaAGATTCAGTGAGCATAAATGGCAGATACAAATGTTTGTAGCCGCTATAGAGGCTCACCGACCTTCAATGGAATCACAGCCCGAGATGATGATGATGACACACCTATGTACATACGTATTTTGGTGTGTAAATTCTGCTGTGGGTCCCACACCTTCTCACTGTTCTTTTTGCCATGACTGGAGTGAACCCCTTTGACATCGCGGCTAATTGCACAAACGAGCAGATCAGGGCAGCTGAGAATCGAATTCCAAGTTCGTGATATGTAAGAATTATAAGTCAAAGAATGTCGATCACGGGTACCCAGAACTCCCACACCGACTTCAAATTAATTTTTGGCGGCTCCACAATGAATTATCATCTCATCAAGCCGTCGTTAGTCACAATGTTTTGCAAAACCTCTGCGTTGCAAAACTTTAGTTGTTATTAAAATTGTTGTGTTAATAATTTAGTTGTGAGCAAAGTATAGTTTTGATAACTTTAATTCGTGTAGATTTATTAGTCAATTTAGTTCAGTGAACAAAAGAATAAAGCTTTTGGAACTTCAAT
>DLb00919 range=chr3R:15104509-15105467 strand=- gene=Mgn00174
TGGAGCTGACAATGCCTTCGTGTGGTTTCTGCTGCCTTTCGCCTCTTGAGCACCTGAACTGAGCTGAACTGAGCTGCACAGGTAAATCGAGGCTGGATGTGGATGTGGATGTCTTGAACCTGTCGGCGCATTTTCTACGCCTGTATGACATATCGCGATAGATTTACATTGAATTTCAATAACCGCTGCATGTCGCTTGCATTTGCAAACACAGCCAGATGAAGATGAAATGCAGGCATTACGTTCGATTCGGAATGAGCTTTCACTTTTGCAGTTTTCCCACTGAATTATCCAGTCAGTCTGCACCTTTGACAGCACCCACCCAGCATTATTAATATAACTCCAAAAGACCCCACCCGACGGTCTTGACAAAGCGACGACATCGACAAAGTGATCGGCAGGCCGAAACCGAAATCAGCTAAGCGGCAACCTACAAACTTTCACCTTTGAGCAAATAGTTTCCATCATTTCGCAATGTATTTTGAGTGCACGTCAAACAAAACGGCAACAAATGTCATATTTAAGCACAAGCCCAGGCCGAAAAAAAAACCCAGGGCCCTACAACCCGAGACCATCAACCTGTTGCCGCGCTGCCTCGGGGGTACTAATTACCCCAGAGGCCCGAAACAAATTTTAAGCCACATATTTACATGGTACTCCAAAAGGGGGGTTGGGCCGAGAGTAGACGACCATCCTAGCAACCTCTAAAAGCTGGCATGCCCCCATCGCATTGTTGCAGATAATTTGTACCTGGAAACACGATGGCAAAATTAAGCATCCATTTGCAGAAGCAACGAACAGGGAAATGCACTATGGTTA
>DLb00920 range=chr3R:15104509-15105467 strand=- gene=Mgn00174
TGGAGCTGACAATGCCTTCGTGTGGTTTCTGCTGCCTTTCGCCTCTTGAGCACCTGAACTGAGCTGAACTGAGCTGCACAGGTAAATCGAGGCTGGATGTGGATGTGGATGTCTTGAACCTGTCGGCGCATTTTCTACGCCTCCAGATGAAGATGAAATGCAGGCATTACGTTCGATTCGGAATGAGCTTTCACTTTTGCAGTTTTCCCACTGAATTATCCAGTCAGTCTGCACCTTTGACAGCACCCACCCAGCATTATTAATATAACTCCAAAAGACCCCACCCGACGGTCTTGACAAAGCGACGACATCGACAAAGTGATCGGCAGGCCGAAACCGAAATCAGCTAAGCGGCAACCTACAAACTTTCACCTTTGAGCAAATAGTTTCCATCATTTCGCAATGTATTTTGAGTGCACGTCAAACAAAACGGCAACAAATGTCATATTTAAGCACAAGCCCAGGCCGAAAAAAAAACCCAGGGCCCTACAACCCGAGACCATCAACCTGTTGCCGCGCTGCCTCGGGGGTACTAATTACCCCAGAGGCCCGAAACAAATTTTAAGCCACATATTTACATGGTACTCCAAAAGGGGGGTTGGGCCGAGAGTAGACGACCATCCTAGCAACCTCTAAAAGCTGGCATGCCCCCATCGCATTGTTGCAGATAATTTGTACCTGGAAACACGATGGCAAAATTAAGCATCCATTTGCAGAAGCAACGAACAGGGAAATGCACTATGGTTA
>DLb00921 range=chr3R:15104509-15105467 strand=- gene=Mgn00174
TGGAGCTGACAATGCCTTCGTGTGGTTTCTGCTGCCTTTCGCCTCTTGAGCACCTGAACTGAGCTGAACTGAGCTGCACAGGTAAATCGAGGCTGGATGTGGATGTGGATGTCTTGAACCTGTCGGCGCATTTTCTACGCCTCCAGATGAAGATGAAATGCAGGCATTACGTTCGATTCGGAATGAGCTTTCACTTTTGCAGTTTTCCCACTGAATGTATGTTGCAGTGCCTCGTTGAAATGACTGCACACCCAAGAACCACAACCATCCTCAACATTTTTTAGTATCCAGTCAGTCTGCACCTTTGACAGCACCCACCCAGCATTATTAATATAACTCCAAAAGACCCCACCCGACGGTCTTGACAAAGCGACGACATCGACAAAGTGATCGGCAGGCCGAAACCGAAATCAGCTAAGCGGCAACCTACAAACTTTCACCTTTGAGCAAATAGTTTCCATCATTTCGCAATGTATTTTGAGTGCACGTCAAACAAAACGGCAACAAATGTCATATTTAAGCACAAGCCCAGGCCGAAAAAAAAACCCAGGGCCCTACAACCCGAGACCATCAACCTGTTGCCGCGCTGCCTCGGGGGTACTAATTACCCCAGAGGCCCGAAACAAATTTTAAGCCACATATTTACATGGTACTCCAAAAGGGGGGTTGGGCCGAGAGTAGACGACCATCCTAGCAACCTCTAAAAGCTGGCATGCCCCCATCGCATTGTTGCAGATAATTTGTACCTGGAAACACGATGGCAAAATTAAGCATCCATTTGCAGAAGCAACGAACAGGGAAATGCACTATGGTTA
>DLb00923 range=chr3R:15104509-15105467 strand=- gene=Mgn00174
TGGAGCTGACAATGCCTTCGTGTGGTTTCTGCTGCCTTTCGCCTCTTGAGCACCTGAACTGAGCTGAACTGAGCTGCACAGTTTTCCCACTGAATGTATGTTGCAGTGCCTCGTTGAAATGACTGCACACCCAAGAACCACAACCATCCTCAACATTTTTTAGTATCCAGTCAGTCTGCACCTTTGACAGCACCCACCCAGCATTATTAATATAACTCCAAAAGACCCCACCCGACGGTCTTGACAAAGCGACGACATCGACAAAGTGATCGGCAGGCCGAAACCGAAATCAGCTAAGCGGCAACCTACAAACTTTCACCTTTGAGCAAATAGTTTCCATCATTTCGCAATGTATTTTGAGTGCACGTCAAACAAAACGGCAACAAATGTCATATTTAAGCACAAGCCCAGGCCGAAAAAAAAACCCAGGGCCCTACAACCCGAGACCATCAACCTGTTGCCGCGCTGCCTCGGGGGTACTAATTACCCCAGAGGCCCGAAACAAATTTTAAGCCACATATTTACATGGTACTCCAAAAGGGGGGTTGGGCCGAGAGTAGACGACCATCCTAGCAACCTCTAAAAGCTGGCATGCCCCCATCGCATTGTTGCAGATAATTTGTACCTGGAAACACGATGGCAAAATTAAGCATCCATTTGCAGAAGCAACGAACAGGGAAATGCACTATGGTTA
>DLb00925 range=chr3R:19572040-19572615 strand=- gene=Mgn00180
TGGGGAAAAGAGCAGTAGGCAGTAGAAGCAGAAAGGCCCGCAGGCTCAGGCGATAAAGACGACCTCTTGGCAAAAGGAAACGGCGAAACACGTTATTACACTAAGCGGATTTGAACGGGCTGCGTGTCCTTGAGCTTTGGCACGCCTCAGTTCCTAAACCTCCCAATCGCTACCTTCCCAGCTTCCTCCTCCCATCCCAGGCGATGCAAATCCATGATTGATAGTTTAAGCCGGTACAAGTTCCGCATGCCGGCAGAGTTCGCGACCGGCTTAATTAAGCCATTGGGCAATCTGGCTGGACGATCGCTCGCCCACCACGTGCCCGGCATAAAAAAATGGCCAGCTCCAACATGATGCTACTATTATATATACAGCCACTGCGACTGCTACTGCCCTCCAGTTAGACAACGTGCCATAAATATTCAAAGAGTCCCGCCCAAATGCTGCGCGCCGGCGCACAGTCTCTTTTTCGGAGCGAGCGCGATTATCTGGCGTCCATAAACAATGTTTTCCATT
>DLb00926 range=chr3R:24253082-24253744 strand=- gene=Mgn00185
ATAGCTTAAGTTGGCATTTATTAACATTTCAAATACATATTTCTCCTCGTTTTTTTCCCCTGTGCATATATCAATCAGAGACCATTGGGTCAACCCTGATGACAAAATTCCTTTGCCCGGCACCCCCTACAAATCGCTTCCGTTTGTGCGAGGGTGCCAAAAGGACTTAGATCAGGGCATTAGAAACGACAGCAGCAACAACAAATGATGACGCTCAAATAGTTCGTCGAACAGCCTCTGCCGGAAGACCCAAAGAGCAAACCCGGCTCTTTTATCACTCACACAAAAGTTTCCATTCGCATTTTCAGGCCGCAAAATTTGTGTATTTGCACTGCGGATTTGTATTTTGTGTTCGCCGTGTGGCAGCAAATTTTTAATGAATTTACAGGGACAAAAGGCaactgaaccaaactcaaccaaaccaaaccgaaccgaaacgaaacgaGTGAAAGGGCCCGGAATGAAATG
>DLb00927 range=chrX:5082227-5082905 strand=- gene=Mgn00196
ATCTAGTATGTCTAGTGCCTAAGATCACACCAAGTTAAGGTATATTTTTCACGTTGACACAGTCAAAAGCAAGCAACCACCTCGTACACAGGGTATTATACAATAAAAAGGAATCGGTTAAAGAAATATATATACAAAATTGAAATCAACTAAAATGACTTGCTCACAGCCCAGAAAACAGCCCCTGAGGATCGAGATGCTATTTGCTGACACCGAATTAGGAGAAGAGATTAATTTTCTGGTACTGAGAATAGCCACATTGAATCGGGAAATTTCCGATTTGATGGCCTTATTGAACGCGATACATGCTCCAACAGATTCATAAATCAGCAAGAATTAATTGGTGGTTGTTCTCGCGAGTAACAAGAAGGACGGCAACGATGCCAAATGAACTGAAATGAAATGAGAATTCAACAGAAGACGAAGCTCAAGCTCTTATAACCAAATTAAAGCAAGTAACAAAGAGACACTTTTCAAATTAGTTATGGCACTTAAGGACGACTAGTTGTCCTAGAAACAATCATTCATTGTGAAACCGAAATTCAGAGAAACAGAGATCCAATTTATTGAACATTGCCCAATAGCCCAGCGTACCAATTGGTAAATTTATTGA
>DLb00928 range=chrX:11962838-11964210 strand=- gene=Mgn00204
AATCGTGATCGGATCGCTAAATATCATCGAAGCCCAAACAATAACAAGCAAAGTTTAAACCAATTTGCATGGTAGCTTTTGCATAAATAATTGACTGAATAACTGACTCCGCTCCGGCGTAATTAGCCAGAATTCATGGAATAGAATCCCTTCACCAAGGGATGACAACGCTGCCGAGGCCAAAAGTCAAATACCCGGACCAAATGCACGCACAGCACAGAAGAAACTCAGGTGAAGgcgatgcgatgcgatgcgatgGCAAAAGGCAAAGGCGTGTGCCATCTAAAATTTATAAAAATCAAAGTAAGCACTGCGAGCGCAAGGAGAATAACTTTCTGATGGCCGATCACTGAATTGGAAAGTTGGGTTATGGGAATGTGGCACGCAAATCGTGCAACCAATTCTTGGAATCTTAAAGCTTAACTGCATACTTTTCAATAGTTCAATCTTTATAAAATTTATAAATAGTTCGGGTTTTCAGTTAACCAATTACAAGTTACAGAACCAGATAGTTATATAATCCTTCTCATAACTATATTCTACCAAATGTTTCCCTTTTAATTCCTTATGAGAATTTGAATAGATATTTTCCGACTAGTCTTCTAATAAGTTAAACAAAATCTGCTGAACTTTAAAATAAGATTCATATCATTTCTGTAAGATGAGCATAAACATTTCATAGAGCTTACAGTGCAAGCCACTCGACAAAAGTAAGCGACTCTGCCGAAGGAGTGGGATGAGAAAATCGAGGAGCTGGAGGTCAGCTCCGCAGCGAGTAAAACAAAAGGGAAATGTCGAAAAGGAATCTGGATACACATCATCATTTGTCTTGGCGGCAAGATGGCGGTGGCCACCAAGGCAGCGGAGAGTGGCTCCATTTAGGCCAGGCGCACATTGATGAATGAAGTGCGTAGTGGCTATAAAGGCCAAAAGGCAGGCAGCATTAAAAATGCACACGCAATCAGAAAATGCCCCACGACGGCCTCATAAGCCGAAGTCTGAGGACTCAGGACGCCAGAGCCCAGAACCCGGCACTTTCGACTCCGTGCCCCAATGCGAACCAGGTGATGGATCAGCGGCCTCAGATAAGACAGGCGAAGAAGGACAAGAGAAGGAGAAGTTGCAGATGGCGATGGAGATGGGGCTGAACGCAGAGCCATAGCCAGATCCAGAGTCGGGGTAATGAGTGAGTTGAATTGGGGCGGCTGCCATCAAATGTTGTTAACCCCTTTTGAGCCGGGCCT
>DLb00929 range=chrX:11961253-11964210 strand=- gene=Mgn00204
AATCGTGATCGGATCGCTAAATATCATCGAAGCCCAAACAATAACAAGCAAAGTTTAAACCAATTTGCATGGTAGCTTTTGCATAAATAATTGACTGAATAACTGACTCCGCTCCGGCGTAATTAGCCAGAATTCATGGAATAGAATCCCTTCACCAAGGGATGACAACGCTGCCGAGGCCAAAAGTCAAATACCCGGACCAAATGCACGCACAGCACAGAAGAAACTCAGGTGAAGgcgatgcgatgcgatgcgatgGCAAAAGGCAAAGGCGTGTGCCATCTAAAATTTATAAAAATCAAAGTAAGCACTGCGAGCGCAAGGAGAATAACTTTCTGATGGCCGATCACTGAATTGGAAAGTTGGGTTATGGGAATGTGGCACGCAAATCGTGCAACCAATTCTTGGAATCTTAAAGCTTAACTGCATACTTTTCAATAGTTCAATCTTTATAAAATTTATAAATAGTTCGGGTTTTCAGTTAACCAATTACAAGTTACAGAACCAGATAGTTATATAATCCTTCTCATAACTATATTCTACCAAATGTTTCCCTTTTAATTCCTTATGAGAATTTGAATAGATATTTTCCGACTAGTCTTCTAATAAGTTAAACAAAATCTGCTGAACTTTAAAATAAGATTCATATCATTTCTGTAAGATGAGCATAAACATTTCATAGAGCTTACAGTGCAAGCCACTCGACAAAAGTAAGCGACTCTGCCGAAGGAGTGGGATGAGAAAATCGAGGAGCTGGAGGTCAGCTCCGCAGCGAGTAAAACAAAAGGGAAATGTCGAAAAGGAATCTGGATACACATCATCATTTGTCTTGGCGGCAAGATGGCGGTGGCCACCAAGGCAGCGGAGAGTGGCTCCATTTAGGCCAGGCGCACATTGATGAATGAAGTGCGTAGTGGCTATAAAGGCCAAAAGGCAGGCAGCATTAAAAATGCACACGCAATCAGAAAATGCCCCACGACGGCCTCATAAGCCGAAGTCTGAGGACTCAGGACGCCAGAGCCCAGAACCCGGCACTTTCGACTCCGTGCCCCAATGCGAACCAGGTGATGGATCAGCGGCCTCAGATAAGACAGGCGAAGAAGGACAAGAGAAGGAGAAGTTGCAGATGGCGATGGAGATGGGGCTGAACGCAGAGCCATAGCCAGATCCAGAGTCGGGGTAATGACGGCCTTTCAAGGCAATTACCCCGCATCCGCATGGCGGACAGCAGGATCTGACTTTACCTTTGGCAGACCAACTGCGAACTTTGGCACCCAGATTGGTCAGGATTCGAGCCCACTACTACTGACTGGGTCATCCTGTTGGCCATTCTCCATTTTCACGCTGTGATGTATTGTGAAAACGACGAGCATGTTTCCTTTGACGGAACACCTTCATTTGCACTGAACCGAAACGAAGCAACTTCTAGCTATGCCAACATGTATACAACTAACTATATATTGTATATTATCAATCTTAAACTCATAGCTACTATGAATTCAAAATCCTAAACCATAAACTATATTTTCATCATGAACATCTTGATGATTTCCTTAAAGTGTACCACACCAGTGAGTGAAAACGTGATTGTTGACCCTTACGGAGATATGCACAGATTTACCATTGACAGGAAAAGGACTTTCGCTCATTCCTGCCTCCCAAAGGATAAGAAATTGTGCTGCCTTGCCGGCAGCTACTTATGTACCAGTCATTTGTGGATCTGTATTAAAATTCAAGCTCTTTCATGCTATTAATATTCCATTGCGTATTCGCGCGAGAATATATTCCATTTTTAATAACACGAAACTTTATGAAAATTTTATAAATACAAGGCAGCGATGTGCAGGAGTAGCTGTTGCCAGATTCCTTGACAGTAGCGAAAAGAAAACGAAAGCTCAAAAGTCAAAGGAAACAGGGGCGAAGTCACTGGGGCCAAGGAACCCAACCGAACTGAACCGAACCCAAACCCAAAGCTGGATAAATTGCGCAATGAATCCGTTTTGGGTGATGGTGAAAAGTCGGGTGCACACCATCGAACCAAAAAAAAACCACCACACCCTACCTACCCAAACTTGCTCGAATGAAAACAAAAAGTGGATAAAAAAAAAAAAACAATTGAAATGTGAATATTAAATATACAAGTACAAGTTGCCAGTTAGTGTGCTCCCACCATTGTTTGTTGCAGCACCTTGCAGATCCACAACAAACACCCACGCAGCCACCTACTCATCCAACCCAACCCACTTGACGGCGAACTCCCCGCGGCGTCATTGTGCTTCCTGGCAGGCGGCAGTGGAAAATGCCATTTGATGGCATTTAGATGGGATCGCTGATTGATGTTACCGGCTTCTCTCCGTGAATTCCCAAAGCCAGACCCGTGCTCGGTCAGTTGGATTCCGTGGCGTTGGATGGCTGCTGGCGTTTGGAGTACCAAAGATGGGGAGGGGCTTCGCTTCGGTTTCGTGGGCGCTCAAGAAGTTGGCAAAAGGTGGCTCTACGGAAATCGAGTAAGCGGAAAGCGGTCTTCAGCTGGCATTAGTGATAAGGTGGCGTCGGATGAGTGCCCCACTGTTTCTGGATTGCTGGAATGCATAGTACTTAGCCGGCATAGTATAAATTTCAATTGAAATCACTACAGATGCTGGAAGATACTGCTCATCAACTTTCCCGTAAAAGTATGTCAATCTAATAGAGCTATGGAATAGGGTCAACTTGGCCATACCGGAT
>DLb00931 range=chrX:12762260-12763570 strand=- gene=Mgn00206
CTTCACTTCAGTTCTGTTCAGTTCGATTGAGTTTTGAAGCGTGCGTATGTGTAATATCTGAGCGAAGAGTGCTAAAACAAAAAGTGTGCGAGACCAGCGCCATTATCATCGGCCGGAAGGCGGGCGCAAAAGACAGATCATTATTCGCATCGAAATCGGAATCGAAATCTGCACGAGAATCATCGATCAGAATCAGTCGTCTAGTTGACAAAAATAAAACCAGG
>DLb00932 range=chrX:12744234-12763570 strand=- gene=Mgn00206
CTTCACTTCAGTTCTGTTCAGTTCGATTGAGTTTTGAAGCGTGCGTATGTGTAATATCTGAGCGAAGAGTGCTAAAACAAAAAGTGTGCGAGACCAGCGCCATTATCATCGGCCGGAAGGCGGGCGCAAAAGACAGATCATTATTCGCATCGAAATCGGAATCGAAATCTGCACGAGAATCATCGATCAGAATCAGTCGTCTAGTTGACAAAAATAAAACCAGGTAAGCGGTGTGCGATTCGAGGATAAGACAAATAACAGCACAAGTATGAATCGCAAGGGCTTGGGGCTGAATGAAGTGTCAACCTAGTTAAACATCCGACGCTTATCCTTCAGAGGAAAAGCACAACCTCCGCCCAAAACCCCAACCACGCAACAGATTTCCCGTGGAAGGCCACTTTGTGCTGCCCGCAGGCAGCTTCCTCCGAATTAGCTGCCAAGCAAAAATTGACGTTTATTGTTTTTAGAATTTTTATGAGCTCCACTCGAGCGGGCAAAAAGGAACAGAAATAAGGaataaaaaaaaaataaataaaatCGTACGACGGAGGGCGGTCTGTTGAAAAGCCAGAGATCAATAGCCAAAACGCTTGGCACGTTCGTTGTCGCCAAGTGGGCACGAAAAGCGTTTTTAGCAAATCACGCATACGACTGGTTGGCAGTACAGTGCGTTTCATGTGTATTGTTGGAAAGTGTGTCAATTTAATTGTGGGCGAAACGAGACTGGGTAATTATGATTTGTGGATAACATCGAGAGGACTTGTTCGACAATCAAATCCGACAATTATCTAAAGTGTTTACATCACTTAATGTGATTATATTGTACGATATTC
>DLb00933 range=chrX:12744234-12762795 strand=- gene=Mgn00206
ACTCAGTCAGTTCAAATTTACCAGCGGATTTGTGCGGATTACAAAAACTATTCACACGCACACACGCGCGCATCTCACATATATCAGTCTCTCACACAAATACGAGCCATCAAACATACACACACCTACCGACACATTAACAAAGGAGCGGACTGAAGGTCCTTAAACGAAAGGAAACAAAACAAAGCGTCGGCAAGCAAAaaaaaaataaataaataaataaagaataaataaaaaataTATTGTAGGAAATAGAAAATAATATTGTCTGGCAATCGTGATTGAAATCGCAGTCATATCGGATATTTCAATTGTTCAATTTTTTTGCGAATTATTTTCTGGTGCTACCACAGTGCGTATGTGTAATATCTGAGCGAAGAGTGCTAAAACAAAAAGTGTGCGAGACCAGCGCCATTATCATCGGCCGGAAGGCGGGCGCAAAAGACAGATCATTATTCGCATCGAAATCGGAATCGAAATCTGCACGAGAATCATCGATCAGAATCAGTCGTCTAGTTGACAAAAATAAAACCAGGTAAGCGGTGTGCGATTCGAGGATAAGACAAATAACAGCACAAGTATGAATCGCAAGGGCTTGGGGCTGAATGAAGTGTCAACCTAGTTAAACATCCGACGCTTATCCTTCAGAGGAAAAGCACAACCTCCGCCCAAAACCCCAACCACGCAACAGATTTCCCGTGGAAGGCCACTTTGTGCTGCCCGCAGGCAGCTTCCTCCGAATTAGCTGCCAAGCAAAAATTGACGTTTATTGTTTTTAGAATTTTTATGAGCTCCACTCGAGCGGGCAAAAAGGAACAGAAATAAGGaataaaaaaaaaataaataaaatCGTACGACGGAGGGCGGTCTGTTGAAAAGCCAGAGATCAATAGCCAAAACGCTTGGCACGTTCGTTGTCGCCAAGTGGGCACGAAAAGCGTTTTTAGCAAATCACGCATACGACTGGTTGGCAGTACAGTGCGTTTCATGTGTATTGTTGGAAAGTGTGTCAATTTAATTGTGGGCGAAACGAGACTGGGTAATTATGATTTGTGGATAACATCGAGAGGACTTGTTCGACAATCAAATCCGACAATTATCTAAAGTGTTTACATCACTTAATGTGATTATATTGTACGATATTC
>DLb00934 range=chrX:12744234-12763570 strand=- gene=Mgn00206
CTTCACTTCAGTTCTGTTCAGTTCGATTGAGTTTTGAAGCGGTTGGTCTCGAACAGATTTCCCAGGAAGTGTTTTTCTAAAAATTGAACAGCCATTGTATTGGTGCGTATGTGTAATATCTGAGCGAAGAGTGCTAAAACAAAAAGTGTGCGAGACCAGCGCCATTATCATCGGCCGGAAGGCGGGCGCAAAAGACAGATCATTATTCGCATCGAAATCGGAATCGAAATCTGCACGAGAATCATCGATCAGAATCAGTCGTCTAGTTGACAAAAATAAAACCAGGTAAGCGGTGTGCGATTCGAGGATAAGACAAATAACAGCACAAGTATGAATCGCAAGGGCTTGGGGCTGAATGAAGTGTCAACCTAGTTAAACATCCGACGCTTATCCTTCAGAGGAAAAGCACAACCTCCGCCCAAAACCCCAACCACGCAACAGATTTCCCGTGGAAGGCCACTTTGTGCTGCCCGCAGGCAGCTTCCTCCGAATTAGCTGCCAAGCAAAAATTGACGTTTATTGTTTTTAGAATTTTTATGAGCTCCACTCGAGCGGGCAAAAAGGAACAGAAATAAGGaataaaaaaaaaataaataaaatCGTACGACGGAGGGCGGTCTGTTGAAAAGCCAGAGATCAATAGCCAAAACGCTTGGCACGTTCGTTGTCGCCAAGTGGGCACGAAAAGCGTTTTTAGCAAATCACGCATACGACTGGTTGGCAGTACAGTGCGTTTCATGTGTATTGTTGGAAAGTGTGTCAATTTAATTGTGGGCGAAACGAGACTGGGTAATTATGATTTGTGGATAACATCGAGAGGACTTGTTCGACAATCAAATCCGACAATTATCTAAAGTGTTTACATCACTTAATGTGATTATATTGTACGATATTC
>DLb00935 range=chrX:12762260-12763570 strand=- gene=Mgn00206
CTTCACTTCAGTTCTGTTCAGTTCGATTGAGTTTTGAAGCGGTTGGTCTCGAACAGATTTCCCAGGAAGTGTTTTTCTAAAAATTGAACAGCCATTGTATTGGTGCGTATGTGTAATATCTGAGCGAAGAGTGCTAAAACAAAAAGTGTGCGAGACCAGCGCCATTATCATCGGCCGGAAGGCGGGCGCAAAAGACAGATCATTATTCGCATCGAAATCGGAATCGAAATCTGCACGAGAATCATCGATCAGAATCAGTCGTCTAGTTGACAAAAATAAAACCAGG
>DLb00936 range=chrX:14270323-14272452 strand=- gene=Mgn00208
CGAAATTCTAAGGAAAAGAACTTAACCTATGGGCTTTTAGTGATTGTGAGGATCCATTTGTTGCTGAGATTGGAAAAAGATTGGCCAATTTACAGCGAAGCAAGGGATGTACGACCAAAAAAATTACACTTAAAAAGCAGTTCCTGTGAATTCCACTAGAGACAGAAGAAATGAATGCAGAACAACAAGAATATAAAGTTATGTTAGGATAACATTCTCAAATCGATAACCAACAAACGAACTACAAGCCAACAAATGTTGATTTGAAAACACATCGTTATCTATAATTCTACTTTATATAACTATTCATATAATACTAATGAGGCTTGCCGTTAAATCGTATAAATATGGGTTTGATTACAATTCCACTTGAAAATAGTATACAAAATGAGTG
>DLb00937 range=chrX:14708549-14713010 strand=- gene=Mgn00209
tattccttctttccttcttgtacgttttttgctgtgagtaggtcgtggtgctggtgttgcagttgaaataacttaaaatataaatcataaaactcaaacataaacttgactatttatttatttattaagaaaggaaatataaattataaattacaacaGTGTTATACATATTTATGTTCGCGGCAGTGAGAAATGCGACAAGCCTCCGTAAAATCACGGGATTGTGGATTCGTTTGATATTGCTATTTTTAAATGATCTCCAGGCCGGCATGGCGAGATGATCTCCCTGGGGAAGAATGCCCCATCTCCAAACAAACGTTTCTCCAGAGAATTTCGCTTTGATGTGTGCCTGCGTCTTGGCCACATCGCATTTATTGGTCACTGCGGGTTCGTTTTCATTTTGAGTTCAAGGATATGGGTCGAGTGGCTTGCTTGGGTTTCCAAACATGTGCGACTTATGGCCCATCAACACCCACAGATTATCGTTTTTTGGACGCAACAAACACAACaaaaatatttaaaatatttttaaatttGCCAGAAACTACATTTAAGATATGAGAAATCTGTCGTTATTTATGACAATTTGAAAATATGATTTAGTTTAGATAAACACAGCTTGGATAAATCTTTTATAGTCATAGTCATTAAGAAATATTCGTCTAATATCGATTGTATATATCTGTTCTAACAATCTGTAGAATGTCTTTACGATTTGAAGTTTCTTATGCAACATAGTAGTTGGACAACATTCACAATTCTCCACAcatcatcatcatcatcatcatcatcatcCCCATAACCACATCCCCTGAATCCGATGAAGAAGCTACGCTTTTTCTGACTACGTAGTGCCACTGTTGACACGCTCCAAAGTGTTTGCCTGAACCCACAAGGCACCTACAGAATTAACATGGGCACACGGAAAGAAAATAAGCTCAATAACCAACAAAACAAATATTTGTATTAATAATAAACGTAGATGGAAGCTAGCTTTACCAAAACACGTGGCAGTTTTTGGTTCTTAAATCTAAACGCATTGTATCAGAATTAATATCAAAGTCAATAATGACTTAGTCAAAAAAAGTCaaaaaaaaaacaatatatataataaatataaatatattattttgttaattaaGTGTGCAAGGGTATTGCAACATCGACTATCAGAAATATTTTGCCTAAGTCAGCAAGTTATGACACATCTTAAAATTATTGACAAATGCTACTTTAGCGTTGCTAAACACCTATATTAATGTTGACATAAAAGATACTTTGTAGTATTTCAATTAATAAATATATTCTCAATAAGTGCAGCAGTGTTAACGATCAAGAGAAACATGTTTTTTTTTTTTTTGCTACTTGCAACTTTCCGTAGATACATTTTCAAGGAACGACGTGCTCCATTTTCGTCTGTGCAGCATCCAGAGGCACATGGGCTCCAGCCCATATCATCCATCGGCAGCCACATCTTCATCGTCTTCAGCATCTTTGCGGCGGGGCAAAGTGTGTTCTAACGGTTCAATGAACTGTGACTGTGACCACAGAATCTCGCAGATGCAAAACTTCTCATTGTTCCGTACGCACTGCCAATTTACACAAAGCCGCGTTGTTCAACTTTGCAGCCTCACTGAAAAAATAGGAGCACGTAAAACAAAAGGGGTTTCAAAAGACTTGCAAGAATTAGCAAAATTTTGATTAATATATTTAACAGCATATTTAAGAGGAACAAGTTCGATTATGATTCGAAAAGATTCTACTTTTCTCAAATTGCAAGAATTTAGGTTATTAGTAGGATATTGCAAATAAACTATACAAAGTTAATCACATTGAAAAGCACAAATCAAAGTGCTTCAAAAATGTTGTAGGAAAATTTTCCAATTCGATTTTCCATTATGGCATTCCTCATACAAATCGTAAATCATGGCGCCGCTCGCGAATTCAATTAACTTTAGCACACAGACAAAAACATGGCCAAAGATTTTTAATTGACTCGCCACATTTTCGATTTAAAATTTTTTTTTTTTGTATTCAAAGGTTCAATATTTTGCTCACGACTTTTGAAAATAGAGTACTTAAAGTAAGCGAAGTAACAGCGAATTCGATATTGAATGAAATTATACAAAATTGCAGCTTGTCAAAAAATATATATATACATATACATACTCAATACAAACGAATCTTACTTGGTGGTAACATATAAAGTTTTGAATTGAAAGTGTATTAAAGTTGATGATGATTGAAGTACTATTAAACGAAACATATTTTACAATTGAAACAAGTTAGTCAGTAATGGTAGTGGGACTTCGCCTAGGGTATTACCGCATCGGCTTAGCCACGTTAATGTGGTTCGTTTTTCGAACTATTCCTGCCTGAAATGTACAAATTCTTGTTGCTCTTGACGCGGACTGTGCGTTTGTGGCCAGGTGACGAAGCCGTCATCGTTGCAGGGAACGTGACATGCATGCAAATTGTGCATTGACGCGACACCGAGAGTGCAACCTCAACCTCAGACCCGCAGAAATAAATAAATAAACTGAAATACGAAAATAAAACAAAATGGGCGAAAAAAAAAATAAAAAAAGACCTGCGGCGATAAGGCGAATAGGTGCCGAAAGAGTCAGTTGCCTCTAACCTTCGGCGAAGTGAGCTAAATTGCTTGACAACAAACCGTCGCCTTTGGAAATCGCCACTGAAAAGTGCAAGTGGGCGGCTGGCTGATGGGGCGGGCAGTCGTGCCATTGAAACCGAGCGATGAATTACAAAAGAATCCACTTCCTACAATTTTCGCCGGCAAACAAGTTCTCCATGCACAGCAGGTAGAGAAGAAACTGCAATTCTTCCATCAAATTCGATCTATTTGCCAGGCTTGCAGGGAAGAAAGAGGTAGCGAAAGTATTTGCATTTTTTGTCAAGtttatttttggtttatttatttatttatttgtacattGTAGACATCCTATGCAGTAATTCTTCTCAAGTTAATAGTTTttacacgccttactcgtagtgtaaaagggtatactaaatATATTAGTAATCTATAAGtaatcaggatcaatagccgagtcgatctggtcatgtccgtctgtttgtccgtccgtatgaacgtcaagatctcaggaaccatacaagctagaatgttgagattaagcatttagattctgaaaacctagTCAGATTTCAAGAAacaagctgagtaacgggtatctgatagtcgaggaaatcgactaaagcattctctcttgttGCTCCTCAAAAGTGCTTTTGAGCGAAGTAACTATTGCGATTTTGGGCAGAAGTATACGTGCAGCTCAAAATTCATTGGCAAGGCTACGACGACATTGTTTATGGTTAAATAATAAATTGAAAATAAGTTAAGTAATATTATTATGGCGACACAGTACTTGACTTTGACAACCTTTATGCACTTCATTCATATCATGCACAAGTGCCCATTACTTAACACGCGTCGAGCGAACAGCTTTTGTGGCTTTAAAAGTCAACGAGGATTGATTTTCTTGAGTTGTCAACTAGACTGCGGATATTTCTAGAAATTTGAGTATCTAAAGACTGAAGTAAAAAAGAAGTGATAAATTACAAGTTAATCACTGACCACTGCGGTCCACATAGTGACGAAGCGCACTAGGAGTCAAGTGGATAAATGGTAGTGAGTGCAACTACAGATCTTATCTAAGATTCGATTTGAGTTAGAGCAAAGACACTCTGCGCAGCAGTTCTAGTTGGTGAAGTTGGACTGTAGATAAATAGATAGAGTATTGTGAGTATTGTGGGCGGGGGAAGGGGGGGGGGTGTGTGTGTGTGCTCGGCGGGCTTGGTGGGGCACAGTCCAAACTGGTTCTCGTCGCAGTTTGCATGCCACATCCAATTGGTGGCGTATTTGGGTCGCAGTTGGCGGCAGCTCTCCATTGCAGTTGGCAAGTTGGCTGTTTTGCAGGCGTTGGCCAATTACGAGCACATATACGTTTCAATTGATTTCTAATTAACCATTTTGCATTTGCTGCGTGCCAGTGTCCATGTGTGAATGTTCTCACGTGTGCACTTGATCTGCTTCGGTACCATGTTTTATGTGCTCTAATGACACTAACCATGCTACATATCCTCCATGCTGCACCATGTGGCATTCAACCAGGTGTAAGGGTGTCGGCTTTTCCTATCTATTTAGCCATTTGTAGGTCAAGCTGCGTCTTTGTTCGCATTGTGTGGGCAGCGCAAGATGAGCAGCCATTGATATCAAGTATCCGACTAGTAGGCCAATATGCACTATATTCCATCACACTCGAGC
>DLb00938 range=chrX:14710359-14713010 strand=- gene=Mgn00209
tattccttctttccttcttgtacgttttttgctgtgagtaggtcgtggtgctggtgttgcagttgaaataacttaaaatataaatcataaaactcaaacataaacttgactatttatttatttattaagaaaggaaatataaattataaattacaacaGTGTTATACATATTTATGTTCGCGGCAGTGAGAAATGCGACAAGCCTCCGTAAAATCACGGGATTGTGGATTCGTTTGATATTGCTATTTTTAAATGATCTCCAGGCCGGCATGGCGAGATGATCTCCCTGGGGAAGAATGCCCCATCTCCAAACAAACGTTTCTCCAGAGAATTTCGCTTTGATGTGTGCCTGCGTCTTGGCCACATCGCATTTATTGAATGTCTTTACGATTTGAAGTTTCTTATGCAACATAGTAGTTGGACAACATTCACAATTCTCCACAcatcatcatcatcatcatcatcatcatcCCCATAACCACATCCCCTGAATCCGATGAAGAAGCTACGCTTTTTCTGACTACGTAGTGCCACTGTTGACACGCTCCAAAGTGTTTGCCTGAACCCACAAGGCACCTACAGAATTAACATGGGCACACGGAAAGAAAATAAGCTCAATAACCAACAAAACAAATATTTGTATTAATAATAAACGTAGATGGAAGCTAGCTTTACCAAAACACGTGGCAGTTTTTGGTTCTTAAATCTAAACGCATTGTATCAGAATTAATATCAAAGTCAATAATGACTTAGTCAAAAAAAGTCaaaaaaaaaacaatatatataataaatataaatatattattttgttaattaaGTGTGCAAGGGTATTGCAACATCGACTATCAGAAATATTTTGCCTAAGTCAGCAAGTTATGACACATCTTAAAATTATTGACAAATGCTACTTTAGCGTTGCTAAACACCTATATTAATGTTGACATAAAAGATACTTTGTAGTATTTCAATTAATAAATATATTCTCAATAAGTGCAGCAGTGTTAACGATCAAGAGAAACATGTTTTTTTTTTTTTTGCTACTTGCAACTTTCCGTAGATACATTTTCAAGGAACGACGTGCTCCATTTTCGTCTGTGCAGCATCCAGAGGCACATGGGCTCCAGCCCATATCATCCATCGGCAGCCACATCTTCATCGTCTTCAGCATCTTTGCGGCGGGGCAAAGTGTGTTCTAACGGTTCAATGAACTGTGACTGTGACCACAGAATCTCGCAGATGCAAAACTTCTCATTGTTCCGTACGCACTGCCAATTTACACAAAGCCGCGTTGTTCAACTTTGCAGCCTCACTGAAAAAATAGGAGCACGTAAAACAAAAGGGGTTTCAAAAGACTTGCAAGAATTAGCAAAATTTTGATTAATATATTTAACAGCATATTTAAGAGGAACAAGTTCGATTATGATTCGAAAAGATTCTACTTTTCTCAAATTGCAAGAATTTAGGTTATTAGTAGGATATTGCAAATAAACTATACAAAGTTAATCACATTGAAAAGCACAAATCAAAGTGCTTCAAAAATGTTGTAGGAAAATTTTCCAATTCGATTTTCCATTATGGCATTCCTCATACAAATCGTAAATCATGGCGCCGCTCGCGAATTCAATTAACTTTAGCACACAGACAAAAACATGGCCAAAGATTTTTAATTGACTCGCCACATTTTCGATTTAAAATTTTTTTTTTTTGTATTCAAAGGTTCAATATTTTGCTCACGACTTTTGAAAATAGAGTACTTAAAGTAAGCGAAGTAACAGCGAATTCGATATTGAATGAAATTATACAAAATTGCAGCTTGTCAAAAAATATATATATACATATACATACTCAATACAAACGAATCTTACTTGGTGGTAACATATAAAGTTTTGAATTGAAAGTGTATTAAAGTTGATGATGATTGAAGTACTATTAAACGAAACATATTTTACAATTGAAACAAGTTAGTCAGTAATGGTAGTGGGACTTCGCCTAGGGTATTACCGCATCGGCTTAGCCACGTTAATGTGGTTCGTTTTTCGAACTATTCCTGCCTGAAATGTACAAATTCTTGTTGCTCTTGACGCGGACTGTGCGTTTGTGGCCAGGTGACGAAGCCGTCATCGTTGCAGGGAACGTGACATGCATGCAAATTGTGCATTGACGCGACACCGAGAGTGC
>DLb00939 range=chrX:18848429-18851192 strand=- gene=Mgn00213
tcaacgagtaaagtcttcttatttgggattttacaCATTTTCATATATATATATTGTCTTGTGTAGATTTCTGCTTAGAGATGTTCCCGCATAGTAACGAAAATTTTGTCTATTATGGTTTGCCGTAATTTTAACCCAAATTGAAATACCCTTTTCGAGGGCAAGATaaagaaacaaagaaaaaaacccaaataaaatataaaaaaaaaaaaaaaaaaaaaaCTAAGAGCGACACGATATGGGAAGAAATAAAGAAGAATGGGGGCTTCCACAAGTCGGCGAGCTATGCGAAAAACGTGCAACAAACTATGCTTTCGTCTCGCTCTAACTTAGGGCCGGGCGTACCGCCTTAACCCATCGCAGCCCCCCCCCCCCTTTAACCCCACGTTGGCTGGGGCCAAGCTTAAATGTTGGCGGCATGTCATGGAAATAACATTAAAAACACATTAAAACCGCGAGTTTCTGGCCAGTCAACAACAAGAACAACAAAAAGCAACAACAAACAAAAGCTAAGCGATGTGAGAAGAAGAGAGATACAGTACAGTATATATATGTATTTATATATCGGTATACCCACACATAAATGGGAGTATCTGTGTGCACAAGGCGAAGCGACAAAGATGCGTTTTCTTCCTCTTGGCCTGCTGTTGATTTATCCCTCGAAAAAAAAAACCGCCCAAAAATCCAACTGAAGCAATGCACACCATGGAAATGGAGACAGGAGACAGGATGGGGACACGAAATTGAGAACGAAGGATACCAACTGGCAACAGGCCCAAGAAGTCGGGGATTTCGATAAGCAGGCGACTTCAACTGGATGCCAATGCTCAAGTGCCGGAGTCTTGATGAACCGATGACCTAATGATACCAGATACCAGCAGAATAAATATTCACATATGATGACACTCGGCTTGAGTCACAGCTAAACCTCTTGAAATCAATTTGTGTGTACTTTGCGCAAAGTACATAAGAACGCTAACCAGATAAAGAATTGCTGAAATATTTCAAAAATTATTTGCCCAAGACTAGAGTTTATCAGTGTGGCAACACCATCATCACCAGACTCAACCCCTTGCTGCCCCGCGTTGGCGGGCTCTAATCAATTTGCTTTGAACTCGAAACTCAATGAATGACTTGCCGCAACAACAACGAAAGTTGTTTGCATAAATATGAATATCATACATTGGCTGCTGCTCCCAATACTTTATGCATAGTATATACACAGTATAGTGCtatatacatacatacatacatacatatatTGTTTGTTGGCTTATGATTGATGATGCCATTGATTGATGCATGACGCGCTTTCCTCGCTTTTCCGCGCTGACGTCGTTTGTTGCCTTTTAATTGAATTTCCCAACTGCCGAAAATATGCTGAAACTCAACTTTAGCATGCTTATCGGGGTAAAACACGATACTCCCCACCACCATCCATCCATTGCCAAAGAGAATAAACTTTGTTGAAAATTTATGCGGAACCATAAGGAATTCGCCTCATAATCGTCATCGTGGAAAACATTTTATTGCAACATCATTCGCCGGCTCACCGCAAAGCAAAAAGGAAAACGCAGAATGGGAAATGGAAATGGAAAAGTGTAGAAGTGGAAGCGAACTTACCACTTTGACTATAGTCACTGCTATCTCCCACCCACTGCAGTGGCCGC
>DLb00940 range=chrX:21017240-21018107 strand=- gene=Mgn00216
TAGTCTATTTGATTTTGGTAAGCCCAGAAGGCTTAGAGAACTAAATTAAACACTACAAAACAAAAATTATTTCATAATAGTTAAAGTTTAAATTATTTTGTAAACGAAGCAATATTGATATTCAAATGTCGCAACAAAAATCGGATATTAGCCACCTGGTGATCCAGTGCATAGACGCCATGGGTGGCTTTGCCTCCAAGTCGGTGATCCCAAAAGCGCTGAGCACAGCTACAGACAGGAAGATCTTGAATATAGGCAGTCGAATTGAAGACGCCCTTGATAAGCTAATCGTTCAAGGTGTGATCCGCAAACATAACGGCAACTATTATTTAAACATGCAAGAGAGAACAGCAAGTGACAGTCACTGTCACAGTGACAGTGGTCAGTAATCTTCGCATCAATGGTTTGATTGGTGTGAAACAGTTAAAAGGCAGGTCATATCAAATTTTTTAATCAACGTTTACATATTATTTACAGAAGATTCAGATTGACTTTGGATTAAGAAGAATTAGCGGATAAGCTCGAAGAATTCGGATGTATTCAATTTGTTGTACAATTATTTGCCAATTTTAAGAAGCTAAAATTATAAGTGGCAGGCTTCAGTAAATTCAAACTTTCCAAGTGGAGCAATGTAAATTCATTTCGTTGTTTTGTTAGGAATACAATTATAAGGAGTTTTTTATTCAACGTTTATATGTACATATGTACAATACATAAATAAATACGATTCGTTTGCACGTAAGATCGTGAAATTGTTAAATTATTGCTTCGAACGAAGCTGCTCAGTTCAAGTGACTAACGATAAACAAG
>DLb00942 range=chrU:498745-499903 strand=+ gene=Mgn00220
catctttatttgtaacttctgtcatacccatacaaattatagattcgtttaatcggcatatctggattaacagagcatcgcattccattcgattttgcaggcctataaatattgagtttataaaggtcttgtccacataattatggaaaaaaatcaaagttacctattaaatgcaaatgacaattaaagatggaaaagtcctaaacgtattaacagacactaaatctactcaatgttgtccgatgatctgtggagtcagcccaacacaaatattgaaaattacaaattttagttaagagagctttaagctttacaatttgggagctgagataaaaaagtggcgtgtaaaaggagaggacaaggttaaaataagtattcgaaaaaaatatatccaggaggaaatgtggagagaaatgggcctttgagtaagcatgccgaagcagaatggcagcgccaatagcaatgatggtaatacggcaaggagagctttcccaagttccgaactgtcgtcgatattcaactattttataaattccgacaaattttgttctttttgcaatataagttttcaattatatatgcaaacatatcaatggtatcctgcgtcaccaacgatccataaagtactggtctacggatttcaaatcaataattcggcgttcgttccacttggatgcctaggcgaaaatgcgagtgaagcctgaaataaactttacaaaagggaccgactatcacatgccaggaaaaatagtcgaatcaatacaatgagtggtgttttccacagatcgattgattcctcggacttactattatcaataatttgttaaaaagacagagagaaaaaaataggaaaaaccacttccgatggcagtaataagtcttttaaacgttatccatcggacaagatattggattcacattctgattcgtgttcagattcggaaacttataatatagaactagaagaagaagacgccgattattcataaaacaatagatttatacacatttattatatttaaaagaataatacaa
>DLb00943 range=chrU:912475-914157 strand=+ gene=Mgn00221
gataagtttgggataattcggttatcgaaaaagtatggttcagctgatcgtgatttccgccgatggcctacatttcggcttgggtttccgatttcgtgtactagctccttaattttgttgttgttcatcaatttcaaccaaaaaggaaaaaatgggcgatactgcttttgtattaaagccaaccatccatggattcatcggatcctttattttcaagcctgaaaataaacaaaaaatcgtctcaaaatgaaaaaatcgctttgcagaagtcatcaatcttttagattcaccaaatgtaaaacatgttaatagtgaacattttttggggagcgatgatagcgactcggattcggataacggtgatctattttctatgaatttggacctagaaagttttgattaatataatagtataattatatgtatattaaatagacacataagaaaaattcagcttaaatttattatatgaattaataaaaagaaataaccatgccaaatgtac
>DLb00944 range=chrU:912475-915037 strand=+ gene=Mgn00221
gataagtttgggataattcggttatcgaaaaagtatggttcagctgatcgtgatttccgccgatggcctacatttcggcttgggtttccgatttcgtgtactagctccttaattttgttgttgttataagtttgagattagctgatgagttctgctggatgaatggatcaaaggagattgaaatgacaaagccttagttgactgggttgttggcgaatttaaattaaatgatattactattgacgagaaagctaaaatccataagcaaatcagaagcgttcacctatatataatgaaaaaactggcttaatgtaaccgtacaattggatcattaaaaaaaaaacattccagttgggtttcatccacgatgatggttgtcgtggaccaaaacaacaactaagtcgcttcagacggtctaataggacgacctcgactcccttacagtgatgcaggatcacggttcaaaagaaaaatagcaacggaataatattgaagaaaataatacaagtcttcttttccatgcagcatcaatttcaaccaaaaaggaaaaaatgggcgatactgcttttgtattaaagccaaccatccatggattcatcggatcctttattttcaagcctgaaaataaacaaaaaatcgtctcaaaatgaaaaaatcgctttgcagaagtcatcaatcttttagattcaccaaatgtaaaacatgttaatagtgaacattttttggggagcgatgatagcgactcggattcggataacggtgatctattttctatgaatttggacctagaaagttttgattaatataatagtataattatatgtatattaaatagacacataagaaaaattcagcttaaatttattatatgaattaataaaaagaaataaccatgccaaatgtactccttaactttatatcgtaatataggcggtatgtgtgggcgtggtccgacttacttgaaatttcacgtacgtattttaaatgtcaaatgttccaattctacaaaaatgctctctagctttataatttgactttatgccaaaaTAATTATTATtataatataattcctcttatttaaataaaacacaaacgcaggagctggcctctttggtttatttggtacttcacgtgttcagctttagcattcgactgactccctctccgtttgcgatctgcctctatgcttgttgctacagagccgatgttgcgaaacagagagaatgccacccgaaagcgaacaatgacttaatgtttatatacttaatgtttataaactatgttgctatactgaacttatgtatgtgtacctctagcctactacaGtttgtttttttttttttttgtttttttttGTCTAATAATATAGTTAATCCTTATTCCGCTTTTGTTTAATGTGTATTTTATTTTCATCGGCAGTTTGCCTCTGACCACTGTCAGATAGAACCAATTTTTACCTTAGTTTTGGCAATCTGTCTCCTTCTAACCACTCTCAGAATTTTATGTTAAAAAATATATATATAGTGACATaagaagaacatacgcacctggaaaataatgtcaataaaaatattcaacaaggaaacaatattaagttatatcaaaatttgatgaccttaggacaggccaaatccaatggttgggggagtgacatatccataagtccctaagacttaagtacatgcctacacactaataaacatacatcatgtacacccaaatacgccatacactactccgaatgtacccaacaaatatcagataagaatgaattgtcataggatc
>DLb00945 range=chrU:912475-914158 strand=+ gene=Mgn00221
gataagtttgggataattcggttatcgaaaaagtatggttcagctgatcgtgatttccgccgatggcctacatttcggcttgggtttccgatttcgtgtactagctccttaattttgttgttgttttgggtttcatccacgatgatggttgtcgtggaccaaaacaacaactaagtcgcttcagacggtctaataggacgacctcgactcccttacagtgatgcaggatcacggttcaaaagaaaaatagcaacggaataatattgaagaaaataatacaagtcttcttttccatgcagcatcaatttcaaccaaaaaggaaaaaatgggcgatactgcttttgtattaaagccaaccatccatggattcatcggatcctttattttcaagcctgaaaataaacaaaaaatcgtctcaaaatgaaaaaatcgctttgcagaagtcatcaatcttttagattcaccaaatgtaaaacatgttaatagtgaacattttttggggagcgatgatagcgactcggattcggataacggtgatctattttctatgaatttggacctagaaagttttgattaatataatagtataattatatgtatattaaatagacacataagaaaaattcagcttaaatttattatatgaattaataaaaagaaataaccatgccaaatgtact
>DLb00946 range=chrU:2652218-2658299 strand=+ gene=Mgn00223
gaataaaaggcgaagcccttgcagcagcgagtcagttagattcaaacacccgaattgaactcattaagtgtacgcacaagtttatagtgtgaacaAAGAGAAAACAGGGCGGAGAAATCATTCGCCATACATTCCATTCTCTACCGAAATCAGCGAAACCGACTGCTTCTGCACCTAGGAGTTAATCTATATCAGTATAACAGTTATAAAAACCATCAATAAAAGGAGTGGTCATCTATTGTGACAATTTTATAAAAAACTTCGCTTTTTAGCAAATTTGTAGCCAATATTTGCTATAAGCATTGTGCTACGAAAGGAAACGAAACACAACACAAAAAATATGAATCGTCCGGCTTCGATCAGATTAAAGCCGAACAGCGCAAAAAACTTGGGGGTGAATGTGATTCCGCTTATTTGTCTTCCTTGTTTAATTCGACCGTCACGTTTAAAGCTTTGATTGGGACTGAAACGATGTTACACAGATACTGTAAGTCGTCGTTGAAAGCCTTAAAAAAGGGTGGGCCTCGTGCACTGCAATTTGTAAACACGATGCTCTGATGCGCCGCCTCGACTTGGGAGAGTGTATGAAAATCTTCTATTGGTTTATTTTACTAATAGGGGTTGGAGCAAGTATACAGTGATGATTTTGGTTCATAAGAGCAATAATAGTTACCACCACGTGGTTGTGGAATCTGAATAGGACTAGTAACTTTAGACATGTAAGGTAGATAGAAACTAATTTCAAAATAGATGCGGCTTTTGTCGTAAAGATTTTGGGTAGATTAAGATTTTCCAATACATTTAAAATTGAACAAATTATTAGAATTGATTTAAATGAATTATTATTTTGAAAAATTGCATACCAATGTGCCTATATGTACGTTAGGATCTCAAAGattaataaatattattataaataaaaattataattaGACGTGCAGATTGCAATGGTACCTCTGTGAATCATTTTACAGATTTGTCAAACCAAATAAAATATATTTTTGAGGATTCGTACATAATTTGAATAAATCTAGGTCTTAAAGTCTGAAGATAAAAACATGGCCAATTTCTGAGTGAAAACATATTTTCTGTTATCAATAAAAGCAAGTTCACAACTATATTTTTCCCTGAACACTGCCAGCTTATTTTTTCTTATTTTTTCAAATAGTCCAATTTTTTTTCTGATAATAATGGTTCAGAACGACATACGAATCGCTTACTACGTCCCATTTTGTCGTCGACAAAATTGTCCATTAGAGTAAGTGATTCTATTAACCATCTATAAAAATTTGTCGTGTTTCTCTCCATTTAATTGGACGTGCAGATAAATAAAATTCATGTCAACCTAATCCaattatttttgggcatatcgataaaaattcaaaaataaaaaataaaatgaaaaattttttttaattcaaaagtgtggttgggagagttttggacggttgggagtcaattgagaagcgcgaaaaaaatgttggcatcccgataaaaattggcaacacaaaattgaaaataacaacattttaacatatatgttttaaagtatgggcTTTAAAATAAGCACATGATGGTGTAGTTTCACGTAGTTCTGGGTGTAGTATACATAAAGGTAATCAAAAAAGATACAGAGCTCTTGCGTCGAAACGAATCTAAGGAGAATGTATGATTTTTCTGGGTCGGTGTGTGGGCGTTAGAGAAACTTACAAGACttataaaaatatgaaataatattttaaaaaaatGTTCAAAAGtcttaaagtgcttttagaacatcagagggggcgatgtcaggttcagttccttttactacaactggcagtctgttgctgctttttagttgatagctgtagaaattcgtttttgtttcctccaggtatatggacacagtttgaaagtgttcttcgggtttcgtttaaacttttggtttcgtggttgtttctattattaaacggaacaacatggaaatttttgtacccgaccagcgcaaaaattttgtcgaccaagccgctttagctttttgccctataaataggtgggggctttgttttcttttgggtctcttgtcccagctctgcttggttgttctacgcctctgcaaagataataaattagttgtcattggtgctcctagcttgttctttggtttttgttggtacggttgatCATTCGCCAAACTTACGATTAATCTGGATGATGCGATCCATACAGGATTGTATGGCCGGCATCGTTTGTCGCTAATCAAAGCTGACGGTTTTTTGCATTTTGCTCTACTGCTGTTGGCACCGAATTCACAATATTGGTAGTTAGTTTAGATATTGGTGGTGATTTTGCTGCGACAGCAGAGCATAGCTATTTGTTGGAGCGTCTCCAATCAAAGTCGGCGGTGGTGGGGTTTGGTGGGTGAACAACAGCTCGCCCTCTTGCTGTCGACGGCCAGTAGAGCGACGGTCATTTATTTATTTAATTGGAGGTTTTTAAGCTTTCGACGACATGTAGTGTATTGTATTTTGCCTCAGCAGCTCTGGATTTACATGATTTTTATGACACTAAAATACGGTTTAATTCCATACAAGCAAGGTGACATTTTTAATTTACAATAATTGCTTCGAGTATATCATAAATAGGATTTATGAATTTATTTTTCTTTACAAGTTCTCCTCAATTATCTTCACGCtatcgatcgaatgtgcttaaagcgaattattaaatttaagagaaagagaatacattttgaagttacccaattaatatactataatcaccagttgagaaaatctgttccagaattagtagaaatgttttctgtaagaccgtctacaatgttttaaatcgcccggaaaaagagggcagcggtggtgggcgcaaaaccaaaattaacaagcgtgtagagcgccttattgtacgaatagtgatttcgaaccccaaaatctcggccagagcacatgcttaggaggtcagggaagaatgtgacctaattgtgtcacacgaaactgggcgccaagtcatcctacgccataggtactctgcaagagttgcaaggaaaaagcttttgctattagaggccaatattgaaaagagtcattcattcgctgtatccatggtggatcatccggaacagtactgggatgacggcatattttgtgacgaaactaaaaggattctctattataacgatgggccaagcagagtatggcgcaaaccgttgagttctagaaaaactgttgaaaatacaaAAGTCACACTTATGCAGAGATGCGTGTATGTGGAGAGTGCTGAGATTGGGAGGATCATGTAAGAGAGAACGTGCTCTATTATTGTTCTCTTGGTACTCTGTCATCGTTGCCTCTTACATGCATGTTAGAGAGTAATCGACTTGCAGACAACGAGAGAGTGTAGTTCTATCGGTTGCTTAAATAAAATTATTATTGAATAGTTAGAACAATGAAAGTGTTTCACTATTTGGTTGATGGACTGGCTTATAATATACATACTTAAACGTATTATATTATATTAAATTCAATaaaaacaaaatattccaacgaaaaaaattggaaaaatgtcagtgatggtttggggctgtatctccagacgtggagtgggaaaaaggctagtttttgaaagcataatgaatgccgtgcaatatctggaaattttaaaaacaaattcgaagcccagtgcagaaaaatttggtctagttagaaacaacaagccaaattttaggttttatcaggacaatgatccgaaacattgtactctgtgtacgcacctggatcctttataactgtggtaagtgatcgatacgcctcctcagagtcgtgatctga
>DLb00947 range=chrU:3290731-3291768 strand=+ gene=Mgn00224
aaaaagtatggttcagctgatcgtgatttccgccgatggcctagatctcggcttgggtttcctgttgggtttttttcttaatagaacagtcgatgagccaagttgtgaaagtgcgttttgtgaagtactaacttgcgggcataaatattttcttgtcgcgagaaatattatcgtactgcctttcttcgataatagtagtccggcgcgtgtttcccggcagtgaaaaaggatattttttagccaaaaagatcgttgtgtggcgcagccatcgcgccgccgccttgtcgcagaccccaagttttgactggggcaaatacggctgaattggagcagaaggagagacgaaaactaagccaggccgtgaagtggagcgccttcccagcgaggaacagcaaaggaccagccgtagcagcaggatcacaatcggcaataagccgggacccacaggagggtcatttaaattaataagaaGAGGTATAGAGtgattggtagtccgaaatggacattgaattaaagtaaagaaattttaaatttatctaaattccaaatttgagcgaaaaaaaagaacccgctaaatatttaacctaacctgtactcggatgtattaattcccgaaccgtcatttttgagagtagaatgtaaaaagttaaGTTAAGTTAACAATAAGCTGTAAAAATTaaattggattctcattagtacttaaaatttttatatagtgcgtaagaagagttcattttctgagagtgctcctttgtattttcgagcaagaagtcatCATCtttaattataacattcttgaataacggcatacgcctttattttctgatttcgcaatcgaggaaaaacgttgttctagatactctcagcttactttagattgtatttgcttaaattcttgcttcctttagtatgtacttatttttagctataaacattgttattaattttcaagcaacattgaataccgaaaaat
>DLb00948 range=chrU:4470318-4472259 strand=+ gene=Mgn00225
atatacttatttattttcctttcattgcaggttagtggaagttcgttgacagtatgatactgaggaagagtatacattttgtggacgttttttcagctttttaaagtgacatcagctccgcgctagtgatccttattgatgcagtggcaacaggaggtggaggcggcattgtaaaattgtcaattttttgtgtttataatcgcaaaatttggcgagtttgttttgcttttgcaaggcccgtttcctgttgtcggttgcgttggaggatttacttgtgtgtcgtcagcaggatggagtcacatatttgtatctgttagtttgcctgtctggtttgctattttctgtgtccttaatatgttttgtataattttcttattaattttcctttcctttcaggttgtcggaaaatcattgaagatacgatactgaggaaaaatatgaaatttgtggacggattttgcagctttttaatgtaggatcagctccttgctagtgatccttgtcaatgcagtggcatcaggagacggagacggcatctcaaaattgtcaattttttgtgtttataatcccataattggcgattttattttgcgtttgcgggcccgtctccttttgtctgttgcattggatgtgggtcagtgattagctgtactcattgaggtacccccgccagaaggacggaagcaccgagtcgctggaagcctcaggaaacattgcagcttatccggtcgtcaggaagaggaaaatctgaagatggatcccgcgcagccgtcattgcgttgttttggagctgctggcattatgttggtgtaatctgacccgtttggcagaagagtcgtcgtggaaattgcagctcggttattcatcgagagttgccaggagcgccgcgtcttgtggccaatacgtcaggattggcagctaggagccgccggaataggatttgttgccgaggaccgtcgcaacgatttgggccatggaaatgaatacaaaattaaaatttggtacattagctgggaggtaatttggggtgagtattgtatttgtatttatttgatttatttattgcattaattctttgtttttgtatttcaggtgcattagctgggaggtaatttggaggtaagtattgtatttgta
>DLb00949 range=chrU:4471338-4472259 strand=+ gene=Mgn00225
ggggattggacatagatttagtattaatattaagtggtaagtatttttgtaaacttaggtttttgacagtaacatggactggtaacattatcacattgtatattatgtttacatttgataattcgaattattttacaagaaacattggaatttaagactaacataatttgaattaaattcttttcaggtacccccgccagaaggacggaagcaccgagtcgctggaagcctcaggaaacattgcagcttatccggtcgtcaggaagaggaaaatctgaagatggatcccgcgcagccgtcattgcgttgttttggagctgctggcattatgttggtgtaatctgacccgtttggcagaagagtcgtcgtggaaattgcagctcggttattcatcgagagttgccaggagcgccgcgtcttgtggccaatacgtcaggattggcagctaggagccgccggaataggatttgttgccgaggaccgtcgcaacgatttgggccatggaaatgaatacaaaattaaaatttggtacattagctgggaggtaatttggggtgagtattgtatttgtatttatttgatttatttattgcattaattctttgtttttgtatttcaggtgcattagctgggaggtaatttggaggtaagtattgtatttgta
>DLb00956 range=chrU:4982026-4982684 strand=+ gene=Mgn00227
tatttttttttttttttgtaaacttagcttttagacagtaacatggtctggtaacataatcatatttcacggtttgtttacgttttaacaatttaaataattttacaaaaacattgagatttaagactaacattgtttgattgatttatttttaggtacccccgccagaaggacggaaacaccgatttgctggaagcctctggagacgttgcagttgttgtacttgggctggggctatgatgcaggcgctggatgcgcgccacttgcaacatgtccgtccggcgttgcaggtaatttgttcccgcgccgcagtcatttggtgagtatctcttctaccctcattggtagatgtttgcaattaataaattgttaattccagggcataattccgcgcggccgtcgttctattgttttggcatggaaattgtagatcggatgttcaccgagagattgccagtagctttgcgtcttgtggccagtgcgtcagcaagcctccggaactggacttgttgccgaggacagtcgcaacgttcgggccatggaaatgaatacaaaattaaaatttggtacattggctgggaggtaaattggaggtaagtatt
>DLb00959 range=chrU:5698641-5699257 strand=+ gene=Mgn00229
TTGATTGAAAGCGGAATCATCAGTTGACAGATGATTGGATCAAGCTGAAACAAAGGGACATGAGGATTTCTACATAAAGAGATATTGTTCAAGGATCCATGCTGAGAACTAAACGTCATTCCATATCAAATGGAAACTGAAATAATTCAGATTGCTCATAGGCAAGGCCATTTTTCCGAAGACACAGGATCTGGTGGAGAAATCTTATTTCATTCCATAGCTGAAAGATAAGGTGCTGAAAGTTGTTGGAGGTTGTGTTAAGTGCATTTGAGTCAACTCAAAACCGGGTAAACAGGAGATCGCGTGAATGTCCTTTAAAAACATCCACTGTAGATGAGTTCATGAAGGAGTTCGGGATGAACACCCAGTCAGGAGGATCGAATGTGGGAATCGGAACCAAGCCAGAAGAGCAAATAGGCCGAGAGACCCGGAATGGTCGTCGGTTCGGAGAGAAAAGAGATGAATAAAATTGACGAGCAGTCGGTGCCGAGATTTCAAGCGTAACACATGAACCACACATTTTTGTAAACTCATTAAAGATTAAAATCACACACATGTTTTG
>DLb00960 range=chrU:5752927-5753920 strand=+ gene=Mgn00230
CTTGTTGTCACTTGGTGTTTAGTTAACTATGTATATTGCGTCATTTTGCTTTGTATTGTATAAAGTATACTCTTCTGCTCTGCATTGTTTTTTTTTTGGATATTTACTTTCAAAGTTTGGAAAATTAAAAACGTGCTTAAAGGACCGGGATAATAAATAAATAAATAAGTCAGTCAAAATGGTATTTTCGTCAGGAACGGTAATCCAATTTCGATTCGATGATTAAAAAAAAAAATGGTAATAGTAGGAAAGCCGGGCGATCCCCGCTCTAAAACTATAACTGGAATTAAGAGCGCGGTTCGGACGTAGTTTGGTAAATCGAACTTCATTTTTCTATATAAACAATATGATTTTGTCATATCGGAAGAAGCTCTGATCCTGTATCTTGGTCAGCAAGATAATTGGAATAATTTTGTCATGGAGAAATCGAATTGTTCTAGTGCAAAATAGTTATATATATCCTTCCTTGAGATGATCCCGGGTGGCAAAAATATTTACCAGGAAAAAGAATGGGATACCCTCATAAGTCGTCTAAATAACGTGTACTTGGGCCCCAAGCGAGGACTGGAAGTCAGCGTTCGAGAAATGGAGAGGATGGGTCTTCACGCAGCTGCGCAACAATCACTATTTGCAGACGTTGCCGAATTGCAATGGACATAAACATTTTAGCGAGATAGACAAGAAGGCAATAAAATTATTGATCCAGCCTCAAACCGCGCCCGAGGATCTTAATGAACTACGACTTGAGTCGAAACtgtttcatttagggacagtgttttctaccgactcgcccttaatttttcatttttatttttaatttttcctaacaccatcattattaaatcatactgcttcgtgttaaaatattcatgatcgacaacgccgatcttcaacaaattgctatgattagcaatgaaacattttttaagctcatttaaattt
>DLb00961 range=chrU:5752927-5753932 strand=+ gene=Mgn00230
CTTGTTGTCACTTGGTGTTTAGTTAACTATGTATATTGCGTCATTTTGCTTTGTATTGTATAAAGTATACTCTTCTGCTCTGCATTGTTTTTTTTTTGGATATTTACTTTCAAAGTTTGGAAAATTAAAAACGTGCTTAAAGGACCGGGATAATAAATAAATAAATAAGTCAGTCAAAATGGTATTTTCGTCAGGAACGGTAATCCAATTTCGATTCGATGATTAAAAAAAAAAATGGTAATAGTAGGAAAGCCGGGCGATCCCCGCTCTAAAACTATAACTGGAATTAAGAGCGCGGTTCGGACGTAGTTTGGTAAATCGAACTTCATTTTTCTATATAAACAATATGATTTTGTCATATCGGAAGAAGCTCTGATCCTGTATCTTGGTCAGCAAGATAATTGGAATAATTTTGTCATGGAGATGATCCCGGGTGGCAAAAATATTTACCAGGAAAAAGAATGGGATACCCTCATAAGTCGTCTAAATAACGTGTACTTGGGCCCCAAGCGAGGACTGGAAGTCAGCGTTCGAGAAATGGAGAGGATGGGTCTTCACGCAGCTGCGCAACAATCACTATTTGCAGACGTTGCCGAATTGCAATGGACATAAACATTTTAGCGAGATAGACAAGAAGGCAATAAAATTATTGATCCAGCCTCAAACCGCGCCCGAGGATCTTAATGAACTACGACTTGAGTCGAAACtgtttcatttagggacagtgttttctaccgactcgcccttaatttttcatttttatttttaatttttcctaacaccatcattattaaatcatactgcttcgtgttaaaatattcatgatcgacaacgccgatcttcaacaaattgctatgattagcaatgaaacattttttaagctcatttaaatttagaatttctaca
>DLb00962 range=chrU:7023134-7023870 strand=+ gene=Mgn00232
gcccacgcctcgactaatgtttccggtttgccttcttttcgatctgaacagtcaacgcgtcaagttgcgaaagtgcgtcgaaaaattttaacttgcggtcatacggaattttgttttgtcgcgcgaaatattgaaaatacggcgaaataattccggcttgtgtttcccggcgatatagagccgaagagatcggcgttcgtcacggacatctcgcggccgcctggccgccaaatcctagcttcgactgggtcagattgcagccgaaattgaagcccggtgggttttcgctggacaacttatactttcgcatcactgcccgggtcccaccattcttcggagccgctaccggcggacggaaggagagacggcaactgcgccaggcgagtagcggagcgcctttccagcaggccggagcgaaggaccagccgcagcagcaggacagcgaccgccctaagccggggccatcaggaaggatcattaaacaaagaaaatgcagcctaagtagagcttagaatgaggttagggtgaatagaaatttttcttgtgcttggttggcagtccagaatgcccgaaattaaattaaatcaaagttaacgcgagccaaatttcgaatttaaagccagacctaaccttactagataatattacttcaacctgatcgccatcttgaacattgagtg
>DLb00963 range=chrU:7632075-7632574 strand=+ gene=Mgn00235
attagtatttttgtaaacttagcttttagacagtaacatggactggtaacattaaccgtattgcaaggtttgtttacatttaacaatttgaattattctacaaaaaagattgaaatttagaactaacattgtttaatttgtttcttttcaggtagccccgccagCGATGgcaacatgtatgttcggccggcgttgcaggtagtttgttcgtggtggtagcatctcacgccgcagtcatttgggcaacttcgccggtcgtcaggaagagggaattctgaagatgggttccgcgcagccgtcgttgtattgttttggagctgctggcattatggtggtgtcatctgtctcatcctgacagaggagtcgtcattaattgtagctcgattgttcaccgagagttgccagtagcgccgcgtccagtcgcaacgattggaaacatg
>DLb00964 range=chrU:7748830-7750013 strand=+ gene=Mgn00236
atcgtcgtttccgccgatggcctacgcctcgactaatgtttccggtttgccttcttttcgatctgaacagtcaacgcgtcaagttgcgaaagtgcgtcgaaaaattttaacttgcggtcatacggaatttttttgtcgcgcgaaatatcgaaatacggcgttccttcgcctatagtggtgcgcgaaataattccggcttgtgtttcccggcgatattcagccgaagagatcggcgttcgtcacggccatctcacggccgccttgccgccaaatcctagcttcgactgggtcaaattgcagccgaaattgaagcccggagggttttcgctggacatcttatactttcgcatcactgcccgggtcccacaatttttcggagccgctaccggcgggcagaaggagagacggcaactgcgccaggcgagtagtggagcgcctttccagcaggccggagcgaaggaccagccgcagcagcaggacagcgaccgccctaagccggggccatcaggaaggatctttaaacaaataaaaatgcagcctaagtagagcttagagtgaggttagagtgaatggaaaattttcttttgcttgattggcagtccagaatgcccgaaattaaattaaatcaaagttaaatcgagcaaaatttctaattatacaaaaaaatgctgaaagccagacctaaccttactagagagtatgaattcaacctgatcgccatcttggacatagagtggcagaaattaaaatttttcctatgtagtttgattttaacgttaagctataaaaatatgtactcgaaaaaaaaatgaattcttattagtgattaaaatttttatataataagtgatttaacctaagataattaattgttttagaagagttctgtttcggaaagtgctcatttaaattttcgagtagggaattataaaagtttgatcgcagtctgtattccaaaattatgcctccttatagtgtttgtggaaaaaaaagtcaccttttcgtttcagctcatctgcgccgggagatcgatctttcgaggaggagtgaaaagttgagtgagtctcattgataaaactttattttattggaaatattcggtagtgaaccgattacattttgataga
>DLb00965 range=chrU:8148400-8148961 strand=+ gene=Mgn00237
agtattgttcaagttagtatttttgggattccagtatttctcccgtagttactcgcgtttgtcagtgtcaatggcatatagggaaaatggtctctcttctcccaagcggaaacgaagcagaaaaatcgcgtgctatttcttattgtaatatttgtttttctgcgcattgcctatagtaagcctgtttctgctttcagtggtgttggtaacatcgatgctgcggagatgccggtatgcagcaagcatcggccgtcgtggcccgtacaactttggtgcacgcgcaaaccttttgaggagggaaggaaaacatgtgctgcagtccgcggcgtcaatagaaaaggcttaggtttgtctgagtggtgacttactgggccttcttccatctctcaatcgggtggggctcatccgccggagcagccaggacacctatctctatgcaataggacgactttgggcagttgtaagcatccgtaggatgcaggcgTCAGCAAA
>DLb00966 range=chrU:8148400-8148961 strand=+ gene=Mgn00237
agtattgttcaagttagtatttttgggattccagtatttctcccgtagttactcgcgtttgtcagtgtcaatggcatatagggaaaatggtctctcttctcccaagcggaaacgaagcagaaaaatcgcgtgctatttcttatttggtgttggtaacatcgatgctgcggagatgccggtatgcagcaagcatcggccgtcgtggcccgtacaactttggtgcacgcgcaaaccttttgaggagggaaggaaaacatgtgctgcagtccgcggcgtcaatagaaaaggcttaggtttgtctgagtgtatgcggtgacttactgggccttcttccatctctcaatcgggtggggctcatccgccggagcagccaggacacctatctctatgcaataggacgactttgggcagttgtaagcatccgtaggatgcaggcgTCAGCAAA
>DLb00967 range=chrU:8148400-8148961 strand=+ gene=Mgn00237
agtattgttcaagttagtatttttgggattccagtatttctcccgtagttactcgcgtttgtcagtgtcaatggcatatagggaaaatggtctctcttctcccaagcggaaacgaagcagaaaaatcgcgtgctatttcttatttggtgttggtaacatcgatgctgcggagatgccggtatgcagcaagcatcggccgtcgtggcccgtacaactttggtgcacgcgcaaaccttttgaggagggaaggaaaacatgtgctgcagtccgcggcgtcaatagaaaaggcttagggtgacttactgggccttcttccatctctcaatcgggtggggctcatccgccggagcagccaggacacctatctctatgcaataggacgactttgggcagttgtaagcatccgtaggatgcaggcgTCAGCAAA
>DLb00968 range=chrU:8148400-8148961 strand=+ gene=Mgn00237
agtattgttcaagttagtatttttgggattccagtatttctcccgtagttactcgcgtttgtcagtgtcaatggcatatagggaaaatggtctctcttctcccaagcggaaacgaagcagaaaaatcgcgtgctatttcttattgtaatatttgtttttctgcgcattgcctatagtaagcctgtttctgctttcagtggtgttggtaacatcgatgctgcggagatgccggtatgcagcaagcatcggccgtcgtggcccgtacaactttggtgcacgcgcaaaccttttgaggagggaaggaaaacatgtgctgcagtccgcggcgtcaatagaaaaggcttagggtgacttactgggccttcttccatctctcaatcgggtggggctcatccgccggagcagccaggacacctatctctatgcaataggacgactttgggcagttgtaagcatccgtaggatgcaggcgTCAGCAAA
>DLb00969 range=chrU:8148400-8148961 strand=+ gene=Mgn00237
agtattgttcaagttagtatttttgggattccagtatttctcccgtagttactcgcgtttgtcagtgtcaatggcatatagggaaaatggtctctcttctcccaagcggaaacgaagcagaaaaatcgcgtgctatttcttattgtaatatttgtttttctgcgcattgcctatagtaagcctgtttctgctttcagtggtgttggtaacatcgatgctgcggagatgccggtatgcagcaagcatcggccgtcgtggcccgtacaactttggtgcacgcgcaaaccttttgaggagggaaggaaaacatgtgctgcagtccgcggcgtcaatagaaaaggcttaggtttgtctgagtgtatgcggtgacttactgggccttcttccatctctcaatcgggtggggctcatccgccggagcagccaggacacctatctctatgcaataggacgactttgggcagttgtaagcatccgtaggatgcaggcgTCAGCAAA
>DLb00970 range=chrU:8148400-8148961 strand=+ gene=Mgn00237
agtattgttcaagttagtatttttgggattccagtatttctcccgtagttactcgcgtttgtcagtgtcaatggcatatagggaaaatggtctctcttctcccaagcggaaacgaagcagaaaaatcgcgtgctatttcttatttggtgttggtaacatcgatgctgcggagatgccggtatgcagcaagcatcggccgtcgtggcccgtacaactttggtgcacgcgcaaaccttttgaggagggaaggaaaacatgtgctgcagtccgcggcgtcaatagaaaaggcttaggtttgtctgagtggtgacttactgggccttcttccatctctcaatcgggtggggctcatccgccggagcagccaggacacctatctctatgcaataggacgactttgggcagttgtaagcatccgtaggatgcaggcgTCAGCAAA
>DLb00971 range=chrU:8789197-8789988 strand=+ gene=Mgn00239
CAAGTAGGCTGCGAAATTATTTTCAAATCAGACGAAGTTCAAGGTTACCCCAGGATGCTGTGCCATTGCCGCCGGCGGTGGTGGAGTGAGTAGAGCTCCGAGACCCCAGTCAGTAGAGCACTACCGCCGGCCGAAGTTCAAGCCCGGGTATTCTGAAGCCAAGAAACCAAAAATTACTGACGAATTTAGTTACAAGCAGACATAGTATTATGAAGAATTTAGTTAAGCACAATCACACATAAACACAAAAATTATAACACAAATACACTTTTTATTCTATCAATCAAAACTGGCCAACTTGGAAATCGAGAATCAGATATAGAACATAGAACCAGATGTCCTACCAAAATTTACCAAGCTAGGAAAGTCAAACTCACGTCTGAAAGTTCAGAAAGTTTAACCATATAATGAAACAAATATTGTACCAACATGatgctttcgccgatgaatatttttctctttcggaaaatctgttattttGTTTTTTAACTCACGGGAGtttctccgctacttagaatatttgtcgttcgcgttt
>DLb00972 range=chrU:8789197-8789983 strand=+ gene=Mgn00239
CAAGTAGGCTGCGAAATTATTTTCAAATCAGACGAAGTTCAAGGTTACCCCAGGATGCTGTGCCATTGCCGCCGGCGGTGGTGGAGTGAGTAGAGCTCCGAGACCCCAGTCAGTAGAGCACTACCGCCGGCCGAAGTTCAAGCCCGGGTATTCTGAAGCCAAGAAACCAAAAATTACTGACGAATTTAGTTACAAGCAGACATAGTATTATGAAGAATTTAGTTAAGCACAATCACACACATAAACACAAATTATAACACAAATACACTTTTTATTCTATCAATCAAAACTGGCCAACTTGGAAATCGAGAATCAGATATAGAACATAGAACCAGATGTCCTACCAAAATTTACCAAGCTAGGAAAGTCAAACTCACGTCTGAAAGTTCAGAAAGTTTAACCATATAATGAAACAAATATTGTACCAACATGatgctttcgccgatgaatatttttctctttcggaaaatctgttattttGTTTTTTAACTCACGGGAGtttctccgctacttagaatatttgtcgttcg
>DLb00973 range=chrU:9914370-9915184 strand=+ gene=Mgn00240
atggttcagctgatcgtgatttccgtcgatggcctacatctcggcttgggtttcctgttaggttttttttcctaatagaacagtcgatgagtcaagttgtgaaagtgcgttttgtgaagtactaacttgcgggcataaatattttcttgtcgcgagagatattatcgtactgcgtttcttcgataatagtggtgcggcagtgaataaggatattttttagccgaaaagatcgtcgtgtggcgcagacatcgcgccgccgccttgtcgcagaccccaagtttttactgggacaaatacagctgaaattgaaggccgctgccggcgggcagaaggaaaaacgaaaactaagccaggccgtgaagtggagcgccttcccagcgaggaacagcaaaggaccagccatagcagcaggatcacaatcggcaataggtcgggacgcacaggagggtcatttaaattgataagaaaaaacaacaattaaatagtgccaaattgaggttaagtttgcggagagtcatagagtgatcggtagtccgaaatggacattgaatttaaattaaagcgattttaaatttatctaaattccaaatttgtgtggaaagaaaaaaaaaacccgctaaatatttgacctaacctgtactcgaatgtattaattcccgagccgccatttttgagagtagaatgtaagaagttaagttttcatgatgtattttagggttaacaataagctgtaaaaagtatgagtactcg
>DLb00974 range=chrU:9919401-9919731 strand=+ gene=Mgn00242
ctgactatcgggcagaaatactagaattgttcaagttagtatttttgtagtagtcagtgtagtagttactcgcgtttgtcagtgtcaatgacatatagggaaaatggtctctcttctcccaagcggaaacgaagcagaaaaatctcgtgctatttcttatttggtgctggtaacgtcgatgctgcggagatgccggtatgcagcaagcatcggccggcgtggcccgtcaactttggtgcacgcacaaccttttgtggaggaaacatgtgccgcagtcc
>DLb00975 range=chrU:9095415-9095995 strand=+ gene=Mgn00243
ttatcggtgtcccgcgacgcgtttcccggtattgttggcattatcggtagctggtcccacaactcctaggcaggaagcgtgtgtaaatttgtcgttgctcacaacgccgctgcggagatgccagcatataacaggcaacggcccatccggaccgtcaaccccaatgcatgcattccaactgtggctggcgaaaagcatgcggcgcagtgtgacgtcatcaacaggaagaagccggttggccgtaaatgcaattttataccaatatgagcccgaagagccgagggctggcgccagtttgcatttatgagccgctgccgttgcttctgcaggcatcggagaggtgggcagcgtaggcctgcttccatcttcaggctgctgtccgtcggatgaccgtcgtcttctccatctaacaagcccctgttaccggccagggccaggcgaggagtacgggacgtctgaaagtgccgatggtttttgctgaggatccatttcctgctaccggtgccgctggtgttgtt
>DLb00976 range=chrU:9095415-9095995 strand=+ gene=Mgn00243
ttatcggtgtcccgcgacgcgtttcccggtattgttggcattatcggtagctggtcccacaactcctaggcaggaagcgtgtgtaaattgttgtcgttgctcacaacgccgctgcggagatgccagcatataacaggcaacggcccatccggaccgtcaaccccaatgcatgcattccaactgtggctggcgaaaagcatgcggcgcagtgtgacgtcatcaacaggaagaagccggttggccgtaaatgcaattttataccaatatgagcccgaagagccgagggctggcgccagtttgcatttatgagccgctgccgttgcttctgcaggcatcggagaggtgggcagcgtaggcctgcttccatcttcaggctgctgtccgtcggatgaccgtcgtcttctccatctaacaagcccctgttaccggccagggccaggcgaggagtacgggacgtctgaaagtgccgatggtttttgctgaggatccatttcctgctaccggtgccgctggtgttgtt
>DLb00977 range=chrU:9166306-9167271 strand=+ gene=Mgn00244
tattttctatttgccctcgattaattttttgtatcacattcttgttgaatttcctttcattgtaggttagcggaaaattcgtggaagttgcaatactgagaagaaatatacgttttgaagacaaatattgcggtttattggtgtggcatcagcgccgcgctagtgatccttattatagcggtggcatcaggagatggagacggcttcgtaaaattgtcgattttttgtatttaatatcacaaaaattggcgattttgttttgcgtttgcagggcccgtctcctgttgtctgttgccgttgaatgtggatcaacaattggctgttgtcagtgaggtaagtgttttgtttgattttattttatttgtttgtattttatttgttgttgtttgtttttaggttttagcgtcaactcgctgttgtcaacgacattgttgacccgtcatttgcgctgcatcaatgtatgtagatttcagcggtgatgagggatatttcaaaaggaacgcatggcaagaaaattcaggtaagtgacgttgtgcataaattgctgcagcgagtcgccttaaattcatcatgtttctgccgcactaatccttttatatctatctacctattcatcttttatgtttcgtccggattagctggagtgcgttgtcataggcttgttcatccgggtgcgttaaggctttgcttggagaaggatgatgtcaagaaaggaatttgagaccagacggaggtgcactattcatcggatatagatatagtcaagataggaataagcaaatgtagattaagtggatgtatccatgcaagtgttgttattccttccttcccgcagccgtcattgcgttgtttgggagctgctggcattatgttggtgtaatctgactcgtttggcagaagagtc
>DLb00984 range=chr3L:445945-448122 strand=- gene=Mgn00247
TCGCAACGTTGGAGCCGACGGACGGACGAAATCGGGGAGCGGACTTTATGCCAAGATAATGGCAAAAAAGTTAAATAGCCAGCCGACGAACAATTGCTAGAAAAAACAATAGAAAGCCCAGAGCAAGAGCAGCTATAAAATGTGTTTATTTTGCTTGCGAAATTTGCATTAAATAAATGGAAAACACAACGAGAAATACAAAACAGCATTCGAATTGTAAAATAAAAAACACAGCAAACATAATAGTTCAACTCATTAAAACAGTGATTTGACGTGAAATAAAACATTTACAAAATACCTGTGATCTTTGCTACCACTCCCGCTGAGTAGATATAAAACTGTGAGTGCCTGGAAAAAAGAAACAAATCAAATTGAAATTGAAGAAATAGTGAAGTAATTACTAATTTGAAAGTTCTGCCAAAACTGTAAGCATTTGACCTCAATTTTCCAAAGAACAAAATTAACGCGATTAGATTTTGGTCAAAACAAAAAAAAAAAAAAAAAACACGTTGCGTGCGGGTAAAAATATAAATAAAAGGAAGAAATCCAAATCGACAACTGTCAAGGCCTAAAGTTGTGCGAGCGAGACAGGCTCAGACGGGCAGACCGAGATAGCGCTACGACGACAGTCTAAGAGCCACTGCCGCCAAGGAGTTGAAGTTGTATACGAATCCGACTCCGAATGGGAACGTATCTGTATCTGGAGCTGTGGCTTTCCAGTTTTGGGCTTAATTGGCTGGCCGGCCGTCCGCACTCGCACTAATAATTGCCTTTAATTATCGCGAACGCCCAATCGCTCTTTTCGCGCTCACTGGGCAACTGGCTGTAACTGTAAGTTGACATTTTAAGCTGCAAACCGTGAACATAAGCGCCGTTTTCACTCGGCATTAGAAAATTGTTTCCGTTTTGGCATCAGTCGCTCTCAAACTACCTCCAATCGCGTGCCTCACTCACCGCAGGAAGTTGTTAATTAAATTAAGCCAAAGATTAACCATCCGCTGACGGCAAAAGTGAGTTTCGGATTCGAGTAGCTGCGATAAAGATACAGATGCAGATGTAGAGAAACTGCAGCAAAACTGAAAAAAAAAAAACCGTGCGCGACATCTGACGGAGCGATTCAAACAAAACCTTCAAATTGTTCAATTGACCCGGGAGAGACTAAATAGTTCCCAAATATCAAATAGATTTCGTAATGGTACTGGAATATTTAGCCACGCTTCGGTGATTTGCATATGTGTCAACAAGATATCTTGTAAGGCCGCAATGCTCTGATTTTGTCGAATTATCAGTTGGTCGGGCTACTTAGAAGTATCTAGTGAATGAATTCTTTTTAAGGAAATTTAGCCCTTTTTTTAAAGAATTTTTGGAATTTAAATAGTCTGGAACATTGCTACACAAACGCTTGTTTGCCGCTTGTTACTCAACTACAGATTCTGCAAAACAATGTCTCACATGGTGTAAAAATAATATCTGTTGTCAGACAAAACGCCTTTTCTGTACAAGAAATTTACTCGTGAGCAACCTACTTACTTGATTGATGAGTTGTGCAAAAAGTAGTGGCAAGGTGCAGGGAAAGGCTGCGATATAAACAGAACTAGATAAGAACAATGGTGTATGGCCATGTTCATATATGGCAAATTCAAGTCTACACTTTACTCCCCCACCCGCTGCACTCCACTCCAATCAATTCAAATCCACTCGACAGTAATGACGTTGAAGTGCACTGAAAATGGGTGACAAATGGCGATAAGAGTGTTCTCAGCGATAAGGAAAAGCACTCCCACCACTTGCACAGCTTTGGCAGTATTTCCCTCGTTGCTGATAAGAAGTCGACTCTCTTGCGAGGCATTTCCTATTAGGCTGATCACCATTACAGTAGAAATTTAAAAACAATCCAATATTATTATCCAAGTTATTAGTGTATTAAATTGCACTATATATTGCTTAATAAGGATATATATTCTTTAGGATAGCATTCAGTTCTCTTAGGGGAGTCTCACTTTAGTTAGTCATCTTTTTACGACTTCACTGAATCAACCGCCTAGAGCTTGCAACTCCGATTGGGCACGCTCATTAATTTCCGCTCTCTAAACAAATTTCCCTCGCTCGCTTCTCACA
>DLb00985 range=chr3L:3554403-3556331 strand=- gene=Mgn00251
GAAGCATCAACAGTCGGCGACCATTAGCTGCTTATCGCGCTTCGTCTTCGGCTGCTGAATCTTTTATATACATTTTTCTCGGTTTTTTCCCCATTTTTTTTTTTCTGCCATTGAGTAGGTCTGAAAATAGCAGCGATAGTGAGCTCAAGTGTAAAGTTATCAAGTGGCTGCGACTGGCGGCCAGATAGACGGACACCAGTCAAGGGTTAAAGCCATAGACAACGTCGAGTGTGTTTGGCCATGGCTTGTGACATAAAATGCTATCAGAAAGGATTATGACAAGCCTGCAAAAACGAGAAAAACATGGCTAAGAGCGAGGTGAAACACTGTACAGAACTGTATCACTGGCACAAAGAAATAGAgacgacgacgacgacgatgatgatgatgcgatggcgacgaTATAGCCGACAACCAAGTGTCAAAGTCGGACATTCGACGCCATAAAATATTTACACCAAAAAGGAGCAAAGGAGCCTCGAGTTATCTCAAGAATCTCACTTCAGTCGAGCAAAGTTATCCTCTATTTCATAGGAGCGGAAGTGGGCGGAGGAATAAGTGTCACAATTGTTGGTTAACTCAGAAGACAGAAAAGATCATATGTGTGCGTGATTCCGGTCTGTGTAATTCTGATCTATGGAATGCACTCATCAAAAGCTGAAGAGGAAGCGCTGTAACTATAAGCTGCACCGGAAAAAAAAGAAGTCCAAGCAAGTGCTGCACTATACAAGCATTAAAAACGATTTTAAAAACGATCTCTGTTCGTAAATAGTTTAGTTCGTACTAAACTAAACAGAAAGGTACTACTGGATTTATTTTCCTTCGTTTTATTATGGTGGCTATATACTTTGACTGCTCTTCAACTGAAGTCTAGTTTTATTGTTTAGCGTGTAGGTACTTAATTTCTGTTGTGCAACGTCTTATAACTTCATAACTTTTATGGCCGGCGAATGAAGCAGTTTAGAAGGAGCGACTGTGAGTTACAGACACAGAGCTGGGTGTAATTAAAACGAGGCAACACAAGCGGCAGCTCGTGCGGCAATTAACGATAGTTAAGCTGCAAGTATCAGTTCGCTGACAAGCGGCTAAGACAAGACAAGTCCAGCAACTAGCAACTACAGTTAGTGTGTTGTTGTTGTAATGGCCTTGGCAGACAACTTGCAACTCGAGTGACATTCCTTGGTTTTATTTGTTCCCCCTTTTCAGTTGCATCAACCAGCTGCTGCACAAAACTGCTCAATAATGCAAGCAAAACATTTAAACTTCAGCTTAAATAAAGCCAACTCTACCAGATGTTTTATATTCTTTGGTTAATGCAACATTTATGAGCCGAGGCGAAACAGAAGCTCCCAAATGGCAAAATCGTGAGAAATTGTTTCAATGCAAGCTCAAGATGCATTTGAAATTGTTTCCGCTTGAAGAATTGCCCAATTGTTGACGCGGGTGCTGCATTTCCGAGGGGAAAACACTGACATATTGGTTGTGGTGCGGAAAATTCGCTGCAAACTTCATTCTTCATCGAAATGAAATAGTAAAATTGCTCACTGAACATGAGTTGAAATGTTGTAAAATGAGCATGAAATTCAGAAAGAAATTCATTCTGACAGGATTGATTGATGATGAAAGGAAATCAGTTGGTGAAATAATTATTGAAATTACATATGAATTTAA
>DLb00991 range=chr3L:12279299-12282170 strand=- gene=Mgn00266
GGAAATGCTTTCAAAATTGAATCAGTTCTAAAAAAAACGTTGACAAAAGTTACTTTTTTATACGGTACTTATGAATTTCCAGCTCGTAATACTTGCCGTCAGCATTTTATGTAAACAATAAAAATCAAAAATCAATTTTGCGTTCCCATAAAAGACCATCACAATACTCAGTTCACAAAGAGTGGCAAATCGCATAATAAACAATATGGATGTCGGCTACTCGCCCTTTGCTGGTGTCACCCATGAAGTGAGGATGGAAAATTTGAATTGCAAAGCTCGACAGCTGGCGAATCGAACACGAACTACGAGAATGTGTGGTAACCCCAATTCAACTCCTCTACATCGTCGCTTTTTGACGGCTGAGTTTGGCAGGCGAGTCATCTCATCAGCAGGATCGGAATGAGAAACTGAAGCTGAGCTGGGAGCAGGAAGAGGAGCAGGACAACGGGCAGGACCAGTTGACAGGGAGGGCAGACAGCAAAGGGGCGTAGTTCAAGACAATGAATGTGTAGCAGCTTCAGCTGCACGAAGATTAACTTTCGAGACAAGGTGTTGCCGTCTCAAAAGCCAAAGTCTAAGAGCCCAAAAACCGAATGCAAATGAGTGGGAGTCGCTTAATATGTAAATGTTGAGTACATTTTTAAAGGGAATTTCCACTTGCAACATTTTCATAGTCGTCCGTAATTTGGCTAAA
>DLb00995 range=chr3L:18765137-18765611 strand=- gene=Mgn00276
ttcttacaaaaactcaacgagtaaagtcttcttatttgggattttacaGAAGGTATAATATGAGTCTATAAGGAATCGAATCTATTGTGAGGAGGACCCACTGTACCAAGCCCACACTCACGTACATGCTTACGTATAGGCCCGATTTCCGCTCTTTTGAGATCCCAACACACGCCCCACAAAATTTCCCATTGACCCATTAACATGGAAACCAGCCACAGAAAGCGAAACAGAAGCACACAAGAAACAGACCCCCacataaatatgtacataaaacatacatacaaacatacatccatacgtaTGCGTGTACAATAAAAATAGAGTTTGGAACCTATCCTAACGTATTTGTTGTTATTTTATGTTTCAACAACAACAACCTACAC
>DLb00996 range=chr3L:18765137-18765611 strand=- gene=Mgn00276
ttcttacaaaaactcaacgagtaaagtcttcttatttgggattttacaGAAGTATGAGTCTATAAGGAATCGAATCTATTGTGAGGAGGACCCACTGTACCAAGCCCACACTCACGTACATGCTTACGTATAGGCCCGATTTCCGCTCTTTTGAGATCCCAACACACGCCCCACAAAATTTCCCATTGACCCATTAACATGGAAACCAGCCACAGAAAGCGAAACAGAAGCACACAAGAAACAGACCCCCacataaatatgtacataaaacatacatacaaacatacatccatacgtaTGCGTGTACAATAAAAATAGAGTTTGGAACCTATCCTAACGTATTTGTTGTTATTTTATGTTTCAACAACAACAACCTACAC
>DLb01000 range=chr3L:24533667-24535278 strand=- gene=Mgn00288
CAAACGTCAACACATTCGTTAGTTTAATATTTGACATCGGAACATTTTCTTATGAAACAATATTTCTTTGCTGTTTTTGATAAAAATTGAACGAGTCTTAGAGAAAACATAAAAAAAGAGACTTGTTATTGTTGTTTTCGCGGATTTGTGATATATTTGTGTTTTAATACGTGTGTGTTTTTTAAAAGTATTGCTAATTGAGCGATTTTTCAACGTCTTTGTCTTAGTGAAATATTGCCGCTCCACCGACGTTCAAATCGTGCAATTCGAAGTAGAACAGTAGACTGATGAGCTGCGTAAATAGCATCGAAAAGATATCCGTTCAAGAAAAAAACAATAATGTGGGGAGAGGACCGTTCTGCTGCAATTGATGATCAAGAAAAAGAAAACAGACCATATTACCACCATAATATCCTCCACCAGAGCCATTGCAATCTTTTGTCTGGTGATGGTCCAGTTTGAACACATTTCTTCCCTTACATTCAAAAGTATAATTGCATCCAAACGACTTCTTTTGGCGCTACCAATATTATTGATGTTAATTTTATGCCAATTGAGAACGTAATTTCTATTTCGAATTTTGCTGCAATGGATGATTGTTAGACACAAACATCACAATCATATAACAACGAGATATAATTTTTTTGATTATAGCCAGACTAGCCAGTACGCGTTATTTTATAGGAACTCGGTACTCTTAGACTAGAATACTATGACGAAGTAAAAAAACAATCATAAGAAATTATCCTGCAGAGGCAGCTGTTTTAAATGAGCACTTAAAAAAGGATGCATTACATTATTATGCAAGAAAGCTAACTCAACCCAGAGCCTGCAGAATGTAAATTATTCAGGAGCAGGACCCTGTTGATAATGATTACCGGTCCCTAGCTGAGGAAAATGCTCAAGCATATGAAGATGATGTTCCGTCCATCAATGGGGGCAAAAAAATGTCCGATCGAATTGTTCAATAAAACAACCTTTTTCTTCATATAACTAACTCTTAAAGATTTTGACGGTATAGTGGGACTTAACCTGCTTATGCACGTTGACGGATAACTTGATTTAAGTAACGGTATCATTAGGTTTAAAGGCGACACCCGGTTGCTTAACTTCAAAACGTTTCCCAATGTAAATTTCACACAGGtcgatgactctgacgtacctttgtctataaaagaatccttcgatatcatgctcaaatctagatcaaatgcatttgaggacccaaacgagtcggtaccctacaatataaacactggctaccatacgaacatatgatgagccagggtagtacgggttatacatataccctacgggtgtaggtgactttgttaattcagaagttaatcaacttctagaaaacgacatcaatcgaccatcaagatcgccctacaataaccctatttgggttgttgataaaaaa
>DLb01001 range=chr4:248993-251906 strand=- gene=Mgn00290
TTCGGCAAACAAGCGCATCGATGAGAGCCCCTTTTATTGGAACGGAGTACTTTATTTACTATTTTTATAGTTATAAGTCGCAGTGTCTTATATGCACTTACATACATACCTTGTTTTTAAAACTTAAATTTACGAATGAGTAAAGTGCGAACCATCTTTAAGTTAACATCGCCCAAATTTGATTATATTCAAAATAGTAATATTCTCTTTTAGAGATGTTATATTAAGTACACCCAAAATCAAACCACTTTCAGAGGAAACTAATGACGATAACACGAACTTGAAGATACAATAGAAGAAAGAACACGCTCCCTACCTGTTACTTCTTACAATTGGATATAACCTTTCACAaatggcggagggaagaactgctgacccataaagaatatacttcgaatattcgagcagaatcgcaagccaagttgatctagcaatCATTGACAATTCCAGAATCAATTAGCCAAATTCGATCACACCTATCTACAGCTGTTCGATAAACTGACATCAGTTTTGAGCAGTCAGGATTGTTTGGATTTCCATGAGCCTCCCAGTTTGGATACGGCTTTATTGCCGGGCTTGACTCTTTTGGAGGAAAGGGCAGTGTACCTAAGCTAGCAGGCACACCATTCTTCCAACGAGGAGTTGTCACAAACAGGCGGTTATTATGGACATCAATGCCTAAAGACAGTAAATTCAGCGCAGTAGAATAACACATAAAGCCAGATTATGATAATCCTTTATGTaacagtctgtaacagccagaaggaagcgtttctgaccatgttctatatggtcatatacaatattctttataaggatcaatagccaagtcgaactggccatgtacgtcgatctttatttgcatttgcattttccctagctgtgtaacgggattctgatagtcggggatctcgactatagcattAGAGATAATGCTAGGATTTATTCATCAATATTAAAGATATGGATGAGACGCACTGAATGATTCGAATGAAAAGAAAGTATTTATAAGAACTAGTCTCCTATAGTTTTCGAGATAAGATATTAATTTGTTAATTTTTtttcgcattcgcagttccacgagctgattaacggatatctgatagtcggggatctcgactatTTGTGACATAAGAGCGTCAAATAGTTTATTTTTCGAATTTTCTTTTATACCTCTCACAATACAAGCATT
>DLb01002 range=chr4:248561-251906 strand=- gene=Mgn00290
TTCGGCAAACAAGCGCATCGATGAGAGCCCCTTTTATTGGAACGGAGTACTTTATTTACTATTTTTATAGTTATAAGTCGCAGTGTCTTATATGCACTTACATACATACCTTGTTTTTAAAACTTAAATTTACGAATGAGTAAAGTGCGAACCATCTTTAAGTTAACATCGCCCAAATTTGATTATATTCAAAGTAATATCTCGAGAAAATACTGTAACATGAATATACATATATCCATTGATGTTCGATATTTCTTTATAGATAGTAATATTCTCTTTTAGAGATGTTATATTAAGTACACCCAAAATCAAACCACTTTCAGAGGAAACTAATGACGATAACACGAACTTGAAGATACAATAGAAGAAAGAACACGCTCCCTACCTGTTACTTCTTACAATTGGATATAACCTTTCACAGTACGACTAAAAAATATAAATATATTACAAACAATTGTATACACGTTTGAATTTGAACCCTAATATTCattcgttgaaaactagaatggcggagggaagaactgctgacccataaagaatatacttcgaatattcgagcagaatcgcaagccaagttgatctagcaatAATCAATTAGCCAAATTCGATCACACCTATCTACAGCTGTTCGATAAACTGACATCAGTTTTGAGCAGTCAGGATTGTTTGGATTTCCATGAGCCTCCCAGTTTGGATACGGCTTTATTGCCGGGCTTGACTCTTTTGGAGGAAAGGGCAGTGTACCTAAGCTAGCAGGCACACCATTCTTCCAACGAGGAGTTGTCACAAACAGGCGGTTATTATGGACATCAATGCCTAAAGATTGTTGGCGTTGCACAAAAGTTGAGTATAGGAAATCCAAATATTTCCATTCATAAACGATCTCCAGTTGACTTTCACTCTGTAAGTTTTGCGAAAACGACTGCGAAGTATATTCATAGCCATCAAGTGTTTGGAAAACTGGTTGAACACTTAAGTTTCCATTTAAAGTCTTCGATAAAAAAACTAACTGTGTAATTATATTAAAGATAGTCATAGACTGCATCCTAGCTGAATATTAAATAAATAATTCTCAAAAATGTACTCTATGGAATCAATCGACCAGATCTACCAAC
>DLb01003 range=chr4:248561-251906 strand=- gene=Mgn00290
TTCGGCAAACAAGCGCATCGATGAGAGCCCCTTTTATTGGAACGGAGTACTTTATTTACTATTTTTATAGTTATAAGTCGCAGTGTCTTATATGCACTTACATACATACCTTGTTTTTAAAACTTAAATTTACGAATGAGTAAAGTGCGAACCATCTTTAAGTTAACATCGCCCAAATTTGATTATATTCAAAGTAATATCTCGAGAAAATACTGTAACATGAATATACATATATCCATTGATGTTCGATATTTCTTTATAGATAGTAATATTCTCTTTTAGAGATGTTATATTAAGTACACCCAAAATCAAACCACTTTCAGAGGAAACTAATGACGATAACACGAACTTGAAGATACAATAGAAGAAAGAACACGCTCCCTACCTGTTACTTCTTACAATTGGATATAACCTTTCACAaatggcggagggaagaactgctgacccataaagaatatacttcgaatattcgagcagaatcgcaagccaagttgatctagcaatCATTGACAATTCCAGAATCAATTAGCCAAATTCGATCACACCTATCTACAGCTGTTCGATAAACTGACATCAGTTTTGAGCAGTCAGGATTGTTTGGATTTCCATGAGCCTCCCAGTTTGGATACGGCTTTATTGCCGGGCTTGACTCTTTTGGAGGAAAGGGCAGTGTACCTAAGCTAGCAGGCACACCATTCTTCCAACGAGGAGTTGTCACAAACAGGCGGTTATTATGGACATCAATGCCTAAAGATTGTTGGCGTTGCACAAAAGTTGAGTATAGGAAATCCAAATATTTCCATTCATAAACGATCTCCAGTTGACTTTCACTCTGTAAGTTTTGCGAAAACGACTGCGAAGTATATTCATAGCCATCAAGTGTTTGGAAAACTGGTTGAACACTTAAGTTTCCATTTAAAGTCTTCGATAAAAAAACTAACTGTGTAATTATATTAAAGATAGTCATAGACTGCATCCTAGCTGAATATTAAATAAATAATTCTCAAAAATGTACTCTATGGAATCAATCGACCAGATCTACCAAC
>DLb01004 range=chr4:248561-251906 strand=- gene=Mgn00290
TTCGGCAAACAAGCGCATCGATGAGAGCCCCTTTTATTGGAACGGAGTACTTTATTTACTATTTTTATAGTTATAAGTCGCAGTGTCTTATATGCACTTACATACATACCTTGTTTTTAAAACTTAAATTTACGAATGAGTAAAGTGCGAACCATCTTTAAGTTAACATCGCCCAAATTTGATTATATTCAAAATAGTAATATTCTCTTTTAGAGATGTTATATTAAGTACACCCAAAATCAAACCACTTTCAGAGGAAACTAATGACGATAACACGAACTTGAAGATACAATAGAAGAAAGAACACGCTCCCTACCTGTTACTTCTTACAATTGGATATAACCTTTCACAGTACGACTAAAAAATATAAATATATTACAAACAATTGTATACACGTTTGAATTTGAACCCTAATATTCattcgttgaaaactagaatggcggagggaagaactgctgacccataaagaatatacttcgaatattcgagcagaatcgcaagccaagttgatctagcaatCATTGACAATTCCAGAATCAATTAGCCAAATTCGATCACACCTATCTACAGCTGTTCGATAAACTGACATCAGTTTTGAGCAGTCAGGATTGTTTGGATTTCCATGAGCCTCCCAGTTTGGATACGGCTTTATTGCCGGGCTTGACTCTTTTGGAGGAAAGGGCAGTGTACCTAAGCTAGCAGGCACACCATTCTTCCAACGAGGAGTTGTCACAAACAGGCGGTTATTATGGACATCAATGCCTAAAGATTGTTGGCGTTGCACAAAAGTTGAGTATAGGAAATCCAAATATTTCCATTCATAAACGATCTCCAGTTGACTTTCACTCTGTAAGTTTTGCGAAAACGACTGCGAAGTATATTCATAGCCATCAAGTGTTTGGAAAACTGGTTGAACACTTAAGTTTCCATTTAAAGTCTTCGATAAAAAAACTAACTGTGTAATTATATTAAAGATAGTCATAGACTGCATCCTAGCTGAATATTAAATAAATAATTCTCAAAAATGTACTCTATGGAATCAATCGACCAGATCTACCAAC
>DLb01005 range=chr4:248993-251906 strand=- gene=Mgn00290
TTCGGCAAACAAGCGCATCGATGAGAGCCCCTTTTATTGGAACGGAGTACTTTATTTACTATTTTTATAGTTATAAGTCGCAGTGTCTTATATGCACTTACATACATACCTTGTTTTTAAAACTTAAATTTACGAATGAGTAAAGTGCGAACCATCTTTAAGTTAACATCGCCCAAATTTGATTATATTCAAAGTAATATCTCGAGAAAATACTGTAACATGAATATACATATATCCATTGATGTTCGATATTTCTTTATAGATAGTAATATTCTCTTTTAGAGATGTTATATTAAGTACACCCAAAATCAAACCACTTTCAGAGGAAACTAATGACGATAACACGAACTTGAAGATACAATAGAAGAAAGAACACGCTCCCTACCTGTTACTTCTTACAATTGGATATAACCTTTCACAaatggcggagggaagaactgctgacccataaagaatatacttcgaatattcgagcagaatcgcaagccaagttgatctagcaatAATCAATTAGCCAAATTCGATCACACCTATCTACAGCTGTTCGATAAACTGACATCAGTTTTGAGCAGTCAGGATTGTTTGGATTTCCATGAGCCTCCCAGTTTGGATACGGCTTTATTGCCGGGCTTGACTCTTTTGGAGGAAAGGGCAGTGTACCTAAGCTAGCAGGCACACCATTCTTCCAACGAGGAGTTGTCACAAACAGGCGGTTATTATGGACATCAATGCCTAAAGACAGTAAATTCAGCGCAGTAGAATAACACATAAAGCCAGATTATGATAATCCTTTATGTaacagtctgtaacagccagaaggaagcgtttctgaccatgttctatatggtcatatacaatattctttataaggatcaatagccaagtcgaactggccatgtacgtcgatctttatttgcatttgcattttccctagctgtgtaacgggattctgatagtcggggatctcgactatagcattAGAGATAATGCTAGGATTTATTCATCAATATTAAAGATATGGATGAGACGCACTGAATGATTCGAATGAAAAGAAAGTATTTATAAGAACTAGTCTCCTATAGTTTTCGAGATAAGATATTAATTTGTTAATTTTTtttcgcattcgcagttccacgagctgattaacggatatctgatagtcggggatctcgactatTTGTGACATAAGAGCGTCAAATAGTTTATTTTTCGAATTTTCTTTTATACCTCTCACAATACAAGCATT
>DLb01006 range=chr4:248993-251906 strand=- gene=Mgn00290
TTCGGCAAACAAGCGCATCGATGAGAGCCCCTTTTATTGGAACGGAGTACTTTATTTACTATTTTTATAGTTATAAGTCGCAGTGTCTTATATGCACTTACATACATACCTTGTTTTTAAAACTTAAATTTACGAATGAGTAAAGTGCGAACCATCTTTAAGTTAACATCGCCCAAATTTGATTATATTCAAAGTAATATCTCGAGAAAATACTGTAACATGAATATACATATATCCATTGATGTTCGATATTTCTTTATAGATAGTAATATTCTCTTTTAGAGATGTTATATTAAGTACACCCAAAATCAAACCACTTTCAGAGGAAACTAATGACGATAACACGAACTTGAAGATACAATAGAAGAAAGAACACGCTCCCTACCTGTTACTTCTTACAATTGGATATAACCTTTCACAGTACGACTAAAAAATATAAATATATTACAAACAATTGTATACACGTTTGAATTTGAACCCTAATATTCattcgttgaaaactagaatggcggagggaagaactgctgacccataaagaatatacttcgaatattcgagcagaatcgcaagccaagttgatctagcaatCATTGACAATTCCAGAATCAATTAGCCAAATTCGATCACACCTATCTACAGCTGTTCGATAAACTGACATCAGTTTTGAGCAGTCAGGATTGTTTGGATTTCCATGAGCCTCCCAGTTTGGATACGGCTTTATTGCCGGGCTTGACTCTTTTGGAGGAAAGGGCAGTGTACCTAAGCTAGCAGGCACACCATTCTTCCAACGAGGAGTTGTCACAAACAGGCGGTTATTATGGACATCAATGCCTAAAGACAGTAAATTCAGCGCAGTAGAATAACACATAAAGCCAGATTATGATAATCCTTTATGTaacagtctgtaacagccagaaggaagcgtttctgaccatgttctatatggtcatatacaatattctttataaggatcaatagccaagtcgaactggccatgtacgtcgatctttatttgcatttgcattttccctagctgtgtaacgggattctgatagtcggggatctcgactatagcattAGAGATAATGCTAGGATTTATTCATCAATATTAAAGATATGGATGAGACGCACTGAATGATTCGAATGAAAAGAAAGTATTTATAAGAACTAGTCTCCTATAGTTTTCGAGATAAGATATTAATTTGTTAATTTTTtttcgcattcgcagttccacgagctgattaacggatatctgatagtcggggatctcgactatTTGTGACATAAGAGCGTCAAATAGTTTATTTTTCGAATTTTCTTTTATACCTCTCACAATACAAGCATT
>DLb01007 range=chr4:248993-251906 strand=- gene=Mgn00290
TTCGGCAAACAAGCGCATCGATGAGAGCCCCTTTTATTGGAACGGAGTACTTTATTTACTATTTTTATAGTTATAAGTCGCAGTGTCTTATATGCACTTACATACATACCTTGTTTTTAAAACTTAAATTTACGAATGAGTAAAGTGCGAACCATCTTTAAGTTAACATCGCCCAAATTTGATTATATTCAAAATAGTAATATTCTCTTTTAGAGATGTTATATTAAGTACACCCAAAATCAAACCACTTTCAGAGGAAACTAATGACGATAACACGAACTTGAAGATACAATAGAAGAAAGAACACGCTCCCTACCTGTTACTTCTTACAATTGGATATAACCTTTCACAaatggcggagggaagaactgctgacccataaagaatatacttcgaatattcgagcagaatcgcaagccaagttgatctagcaatAATCAATTAGCCAAATTCGATCACACCTATCTACAGCTGTTCGATAAACTGACATCAGTTTTGAGCAGTCAGGATTGTTTGGATTTCCATGAGCCTCCCAGTTTGGATACGGCTTTATTGCCGGGCTTGACTCTTTTGGAGGAAAGGGCAGTGTACCTAAGCTAGCAGGCACACCATTCTTCCAACGAGGAGTTGTCACAAACAGGCGGTTATTATGGACATCAATGCCTAAAGACAGTAAATTCAGCGCAGTAGAATAACACATAAAGCCAGATTATGATAATCCTTTATGTaacagtctgtaacagccagaaggaagcgtttctgaccatgttctatatggtcatatacaatattctttataaggatcaatagccaagtcgaactggccatgtacgtcgatctttatttgcatttgcattttccctagctgtgtaacgggattctgatagtcggggatctcgactatagcattAGAGATAATGCTAGGATTTATTCATCAATATTAAAGATATGGATGAGACGCACTGAATGATTCGAATGAAAAGAAAGTATTTATAAGAACTAGTCTCCTATAGTTTTCGAGATAAGATATTAATTTGTTAATTTTTtttcgcattcgcagttccacgagctgattaacggatatctgatagtcggggatctcgactatTTGTGACATAAGAGCGTCAAATAGTTTATTTTTCGAATTTTCTTTTATACCTCTCACAATACAAGCATT
>DLb01008 range=chr4:248993-251906 strand=- gene=Mgn00290
TTCGGCAAACAAGCGCATCGATGAGAGCCCCTTTTATTGGAACGGAGTACTTTATTTACTATTTTTATAGTTATAAGTCGCAGTGTCTTATATGCACTTACATACATACCTTGTTTTTAAAACTTAAATTTACGAATGAGTAAAGTGCGAACCATCTTTAAGTTAACATCGCCCAAATTTGATTATATTCAAAGTAATATCTCGAGAAAATACTGTAACATGAATATACATATATCCATTGATGTTCGATATTTCTTTATAGATAGTAATATTCTCTTTTAGAGATGTTATATTAAGTACACCCAAAATCAAACCACTTTCAGAGGAAACTAATGACGATAACACGAACTTGAAGATACAATAGAAGAAAGAACACGCTCCCTACCTGTTACTTCTTACAATTGGATATAACCTTTCACAaatggcggagggaagaactgctgacccataaagaatatacttcgaatattcgagcagaatcgcaagccaagttgatctagcaatCATTGACAATTCCAGAATCAATTAGCCAAATTCGATCACACCTATCTACAGCTGTTCGATAAACTGACATCAGTTTTGAGCAGTCAGGATTGTTTGGATTTCCATGAGCCTCCCAGTTTGGATACGGCTTTATTGCCGGGCTTGACTCTTTTGGAGGAAAGGGCAGTGTACCTAAGCTAGCAGGCACACCATTCTTCCAACGAGGAGTTGTCACAAACAGGCGGTTATTATGGACATCAATGCCTAAAGACAGTAAATTCAGCGCAGTAGAATAACACATAAAGCCAGATTATGATAATCCTTTATGTaacagtctgtaacagccagaaggaagcgtttctgaccatgttctatatggtcatatacaatattctttataaggatcaatagccaagtcgaactggccatgtacgtcgatctttatttgcatttgcattttccctagctgtgtaacgggattctgatagtcggggatctcgactatagcattAGAGATAATGCTAGGATTTATTCATCAATATTAAAGATATGGATGAGACGCACTGAATGATTCGAATGAAAAGAAAGTATTTATAAGAACTAGTCTCCTATAGTTTTCGAGATAAGATATTAATTTGTTAATTTTTtttcgcattcgcagttccacgagctgattaacggatatctgatagtcggggatctcgactatTTGTGACATAAGAGCGTCAAATAGTTTATTTTTCGAATTTTCTTTTATACCTCTCACAATACAAGCATT
>DLb01009 range=chr4:248993-251906 strand=- gene=Mgn00290
TTCGGCAAACAAGCGCATCGATGAGAGCCCCTTTTATTGGAACGGAGTACTTTATTTACTATTTTTATAGTTATAAGTCGCAGTGTCTTATATGCACTTACATACATACCTTGTTTTTAAAACTTAAATTTACGAATGAGTAAAGTGCGAACCATCTTTAAGTTAACATCGCCCAAATTTGATTATATTCAAAGTAATATCTCGAGAAAATACTGTAACATGAATATACATATATCCATTGATGTTCGATATTTCTTTATAGATAGTAATATTCTCTTTTAGAGATGTTATATTAAGTACACCCAAAATCAAACCACTTTCAGAGGAAACTAATGACGATAACACGAACTTGAAGATACAATAGAAGAAAGAACACGCTCCCTACCTGTTACTTCTTACAATTGGATATAACCTTTCACAGTACGACTAAAAAATATAAATATATTACAAACAATTGTATACACGTTTGAATTTGAACCCTAATATTCattcgttgaaaactagaatggcggagggaagaactgctgacccataaagaatatacttcgaatattcgagcagaatcgcaagccaagttgatctagcaatAATCAATTAGCCAAATTCGATCACACCTATCTACAGCTGTTCGATAAACTGACATCAGTTTTGAGCAGTCAGGATTGTTTGGATTTCCATGAGCCTCCCAGTTTGGATACGGCTTTATTGCCGGGCTTGACTCTTTTGGAGGAAAGGGCAGTGTACCTAAGCTAGCAGGCACACCATTCTTCCAACGAGGAGTTGTCACAAACAGGCGGTTATTATGGACATCAATGCCTAAAGACAGTAAATTCAGCGCAGTAGAATAACACATAAAGCCAGATTATGATAATCCTTTATGTaacagtctgtaacagccagaaggaagcgtttctgaccatgttctatatggtcatatacaatattctttataaggatcaatagccaagtcgaactggccatgtacgtcgatctttatttgcatttgcattttccctagctgtgtaacgggattctgatagtcggggatctcgactatagcattAGAGATAATGCTAGGATTTATTCATCAATATTAAAGATATGGATGAGACGCACTGAATGATTCGAATGAAAAGAAAGTATTTATAAGAACTAGTCTCCTATAGTTTTCGAGATAAGATATTAATTTGTTAATTTTTtttcgcattcgcagttccacgagctgattaacggatatctgatagtcggggatctcgactatTTGTGACATAAGAGCGTCAAATAGTTTATTTTTCGAATTTTCTTTTATACCTCTCACAATACAAGCATT
>DLb01010 range=chr4:248561-251906 strand=- gene=Mgn00290
TTCGGCAAACAAGCGCATCGATGAGAGCCCCTTTTATTGGAACGGAGTACTTTATTTACTATTTTTATAGTTATAAGTCGCAGTGTCTTATATGCACTTACATACATACCTTGTTTTTAAAACTTAAATTTACGAATGAGTAAAGTGCGAACCATCTTTAAGTTAACATCGCCCAAATTTGATTATATTCAAAGTAATATCTCGAGAAAATACTGTAACATGAATATACATATATCCATTGATGTTCGATATTTCTTTATAGATAGTAATATTCTCTTTTAGAGATGTTATATTAAGTACACCCAAAATCAAACCACTTTCAGAGGAAACTAATGACGATAACACGAACTTGAAGATACAATAGAAGAAAGAACACGCTCCCTACCTGTTACTTCTTACAATTGGATATAACCTTTCACAaatggcggagggaagaactgctgacccataaagaatatacttcgaatattcgagcagaatcgcaagccaagttgatctagcaatAATCAATTAGCCAAATTCGATCACACCTATCTACAGCTGTTCGATAAACTGACATCAGTTTTGAGCAGTCAGGATTGTTTGGATTTCCATGAGCCTCCCAGTTTGGATACGGCTTTATTGCCGGGCTTGACTCTTTTGGAGGAAAGGGCAGTGTACCTAAGCTAGCAGGCACACCATTCTTCCAACGAGGAGTTGTCACAAACAGGCGGTTATTATGGACATCAATGCCTAAAGATTGTTGGCGTTGCACAAAAGTTGAGTATAGGAAATCCAAATATTTCCATTCATAAACGATCTCCAGTTGACTTTCACTCTGTAAGTTTTGCGAAAACGACTGCGAAGTATATTCATAGCCATCAAGTGTTTGGAAAACTGGTTGAACACTTAAGTTTCCATTTAAAGTCTTCGATAAAAAAACTAACTGTGTAATTATATTAAAGATAGTCATAGACTGCATCCTAGCTGAATATTAAATAAATAATTCTCAAAAATGTACTCTATGGAATCAATCGACCAGATCTACCAAC
>DLb01011 range=chr4:248561-251906 strand=- gene=Mgn00290
TTCGGCAAACAAGCGCATCGATGAGAGCCCCTTTTATTGGAACGGAGTACTTTATTTACTATTTTTATAGTTATAAGTCGCAGTGTCTTATATGCACTTACATACATACCTTGTTTTTAAAACTTAAATTTACGAATGAGTAAAGTGCGAACCATCTTTAAGTTAACATCGCCCAAATTTGATTATATTCAAAATAGTAATATTCTCTTTTAGAGATGTTATATTAAGTACACCCAAAATCAAACCACTTTCAGAGGAAACTAATGACGATAACACGAACTTGAAGATACAATAGAAGAAAGAACACGCTCCCTACCTGTTACTTCTTACAATTGGATATAACCTTTCACAGTACGACTAAAAAATATAAATATATTACAAACAATTGTATACACGTTTGAATTTGAACCCTAATATTCattcgttgaaaactagaatggcggagggaagaactgctgacccataaagaatatacttcgaatattcgagcagaatcgcaagccaagttgatctagcaatAATCAATTAGCCAAATTCGATCACACCTATCTACAGCTGTTCGATAAACTGACATCAGTTTTGAGCAGTCAGGATTGTTTGGATTTCCATGAGCCTCCCAGTTTGGATACGGCTTTATTGCCGGGCTTGACTCTTTTGGAGGAAAGGGCAGTGTACCTAAGCTAGCAGGCACACCATTCTTCCAACGAGGAGTTGTCACAAACAGGCGGTTATTATGGACATCAATGCCTAAAGATTGTTGGCGTTGCACAAAAGTTGAGTATAGGAAATCCAAATATTTCCATTCATAAACGATCTCCAGTTGACTTTCACTCTGTAAGTTTTGCGAAAACGACTGCGAAGTATATTCATAGCCATCAAGTGTTTGGAAAACTGGTTGAACACTTAAGTTTCCATTTAAAGTCTTCGATAAAAAAACTAACTGTGTAATTATATTAAAGATAGTCATAGACTGCATCCTAGCTGAATATTAAATAAATAATTCTCAAAAATGTACTCTATGGAATCAATCGACCAGATCTACCAAC
>DLb01012 range=chr4:248993-249799 strand=- gene=Mgn00290
CAATTCCAGAATCAATTAGCCAAATTCGATCACACCTATCTACAGCTGTTCGATAAACTGACATCAGTTTTGAGCAGTCAGGATTGTTTGGATTTCCATGAGCCTCCCAGTTTGGATACGGCTTTATTGCCGGGCTTGACTCTTTTGGAGGAAAGGGCAGTGTACCTAAGCTAGCAGGCACACCATTCTTCCAACGAGGAGTTGTCACAAACAGGCGGTTATTATGGACATCAATGCCTAAAGACAGTAAATTCAGCGCAGTAGAATAACACATAAAGCCAGATTATGATAATCCTTTATGTaacagtctgtaacagccagaaggaagcgtttctgaccatgttctatatggtcatatacaatattctttataaggatcaatagccaagtcgaactggccatgtacgtcgatctttatttgcatttgcattttccctagctgtgtaacgggattctgatagtcggggatctcgactatagcattAGAGATAATGCTAGGATTTATTCATCAATATTAAAGATATGGATGAGACGCACTGAATGATTCGAATGAAAAGAAAGTATTTATAAGAACTAGTCTCCTATAGTTTTCGAGATAAGATATTAATTTGTTAATTTTTtttcgcattcgcagttccacgagctgattaacggatatctgatagtcggggatctcgactatTTGTGACATAAGAGCGTCAAATAGTTTATTTTTCGAATTTTCTTTTATACCTCTCACAATACAAGCATT
>DLb01013 range=chr4:248993-251906 strand=- gene=Mgn00290
TTCGGCAAACAAGCGCATCGATGAGAGCCCCTTTTATTGGAACGGAGTACTTTATTTACTATTTTTATAGTTATAAGTCGCAGTGTCTTATATGCACTTACATACATACCTTGTTTTTAAAACTTAAATTTACGAATGAGTAAAGTGCGAACCATCTTTAAGTTAACATCGCCCAAATTTGATTATATTCAAAATAGTAATATTCTCTTTTAGAGATGTTATATTAAGTACACCCAAAATCAAACCACTTTCAGAGGAAACTAATGACGATAACACGAACTTGAAGATACAATAGAAGAAAGAACACGCTCCCTACCTGTTACTTCTTACAATTGGATATAACCTTTCACAGTACGACTAAAAAATATAAATATATTACAAACAATTGTATACACGTTTGAATTTGAACCCTAATATTCattcgttgaaaactagaatggcggagggaagaactgctgacccataaagaatatacttcgaatattcgagcagaatcgcaagccaagttgatctagcaatAATCAATTAGCCAAATTCGATCACACCTATCTACAGCTGTTCGATAAACTGACATCAGTTTTGAGCAGTCAGGATTGTTTGGATTTCCATGAGCCTCCCAGTTTGGATACGGCTTTATTGCCGGGCTTGACTCTTTTGGAGGAAAGGGCAGTGTACCTAAGCTAGCAGGCACACCATTCTTCCAACGAGGAGTTGTCACAAACAGGCGGTTATTATGGACATCAATGCCTAAAGACAGTAAATTCAGCGCAGTAGAATAACACATAAAGCCAGATTATGATAATCCTTTATGTaacagtctgtaacagccagaaggaagcgtttctgaccatgttctatatggtcatatacaatattctttataaggatcaatagccaagtcgaactggccatgtacgtcgatctttatttgcatttgcattttccctagctgtgtaacgggattctgatagtcggggatctcgactatagcattAGAGATAATGCTAGGATTTATTCATCAATATTAAAGATATGGATGAGACGCACTGAATGATTCGAATGAAAAGAAAGTATTTATAAGAACTAGTCTCCTATAGTTTTCGAGATAAGATATTAATTTGTTAATTTTTtttcgcattcgcagttccacgagctgattaacggatatctgatagtcggggatctcgactatTTGTGACATAAGAGCGTCAAATAGTTTATTTTTCGAATTTTCTTTTATACCTCTCACAATACAAGCATT
>DLb01014 range=chr4:248561-249799 strand=- gene=Mgn00290
CAATTCCAGAATCAATTAGCCAAATTCGATCACACCTATCTACAGCTGTTCGATAAACTGACATCAGTTTTGAGCAGTCAGGATTGTTTGGATTTCCATGAGCCTCCCAGTTTGGATACGGCTTTATTGCCGGGCTTGACTCTTTTGGAGGAAAGGGCAGTGTACCTAAGCTAGCAGGCACACCATTCTTCCAACGAGGAGTTGTCACAAACAGGCGGTTATTATGGACATCAATGCCTAAAGATTGTTGGCGTTGCACAAAAGTTGAGTATAGGAAATCCAAATATTTCCATTCATAAACGATCTCCAGTTGACTTTCACTCTGTAAGTTTTGCGAAAACGACTGCGAAGTATATTCATAGCCATCAAGTGTTTGGAAAACTGGTTGAACACTTAAGTTTCCATTTAAAGTCTTCGATAAAAAAACTAACTGTGTAATTATATTAAAGATAGTCATAGACTGCATCCTAGCTGAATATTAAATAAATAATTCTCAAAAATGTACTCTATGGAATCAATCGACCAGATCTACCAAC
>DLb01015 range=chr4:248561-251906 strand=- gene=Mgn00290
TTCGGCAAACAAGCGCATCGATGAGAGCCCCTTTTATTGGAACGGAGTACTTTATTTACTATTTTTATAGTTATAAGTCGCAGTGTCTTATATGCACTTACATACATACCTTGTTTTTAAAACTTAAATTTACGAATGAGTAAAGTGCGAACCATCTTTAAGTTAACATCGCCCAAATTTGATTATATTCAAAGTAATATCTCGAGAAAATACTGTAACATGAATATACATATATCCATTGATGTTCGATATTTCTTTATAGATAGTAATATTCTCTTTTAGAGATGTTATATTAAGTACACCCAAAATCAAACCACTTTCAGAGGAAACTAATGACGATAACACGAACTTGAAGATACAATAGAAGAAAGAACACGCTCCCTACCTGTTACTTCTTACAATTGGATATAACCTTTCACAGTACGACTAAAAAATATAAATATATTACAAACAATTGTATACACGTTTGAATTTGAACCCTAATATTCattcgttgaaaactagaatggcggagggaagaactgctgacccataaagaatatacttcgaatattcgagcagaatcgcaagccaagttgatctagcaatCATTGACAATTCCAGAATCAATTAGCCAAATTCGATCACACCTATCTACAGCTGTTCGATAAACTGACATCAGTTTTGAGCAGTCAGGATTGTTTGGATTTCCATGAGCCTCCCAGTTTGGATACGGCTTTATTGCCGGGCTTGACTCTTTTGGAGGAAAGGGCAGTGTACCTAAGCTAGCAGGCACACCATTCTTCCAACGAGGAGTTGTCACAAACAGGCGGTTATTATGGACATCAATGCCTAAAGATTGTTGGCGTTGCACAAAAGTTGAGTATAGGAAATCCAAATATTTCCATTCATAAACGATCTCCAGTTGACTTTCACTCTGTAAGTTTTGCGAAAACGACTGCGAAGTATATTCATAGCCATCAAGTGTTTGGAAAACTGGTTGAACACTTAAGTTTCCATTTAAAGTCTTCGATAAAAAAACTAACTGTGTAATTATATTAAAGATAGTCATAGACTGCATCCTAGCTGAATATTAAATAAATAATTCTCAAAAATGTACTCTATGGAATCAATCGACCAGATCTACCAAC
>DLb01016 range=chr4:248561-251906 strand=- gene=Mgn00290
TTCGGCAAACAAGCGCATCGATGAGAGCCCCTTTTATTGGAACGGAGTACTTTATTTACTATTTTTATAGTTATAAGTCGCAGTGTCTTATATGCACTTACATACATACCTTGTTTTTAAAACTTAAATTTACGAATGAGTAAAGTGCGAACCATCTTTAAGTTAACATCGCCCAAATTTGATTATATTCAAAATAGTAATATTCTCTTTTAGAGATGTTATATTAAGTACACCCAAAATCAAACCACTTTCAGAGGAAACTAATGACGATAACACGAACTTGAAGATACAATAGAAGAAAGAACACGCTCCCTACCTGTTACTTCTTACAATTGGATATAACCTTTCACAaatggcggagggaagaactgctgacccataaagaatatacttcgaatattcgagcagaatcgcaagccaagttgatctagcaatCATTGACAATTCCAGAATCAATTAGCCAAATTCGATCACACCTATCTACAGCTGTTCGATAAACTGACATCAGTTTTGAGCAGTCAGGATTGTTTGGATTTCCATGAGCCTCCCAGTTTGGATACGGCTTTATTGCCGGGCTTGACTCTTTTGGAGGAAAGGGCAGTGTACCTAAGCTAGCAGGCACACCATTCTTCCAACGAGGAGTTGTCACAAACAGGCGGTTATTATGGACATCAATGCCTAAAGATTGTTGGCGTTGCACAAAAGTTGAGTATAGGAAATCCAAATATTTCCATTCATAAACGATCTCCAGTTGACTTTCACTCTGTAAGTTTTGCGAAAACGACTGCGAAGTATATTCATAGCCATCAAGTGTTTGGAAAACTGGTTGAACACTTAAGTTTCCATTTAAAGTCTTCGATAAAAAAACTAACTGTGTAATTATATTAAAGATAGTCATAGACTGCATCCTAGCTGAATATTAAATAAATAATTCTCAAAAATGTACTCTATGGAATCAATCGACCAGATCTACCAAC
>DLb01017 range=chr4:248993-251906 strand=- gene=Mgn00290
TTCGGCAAACAAGCGCATCGATGAGAGCCCCTTTTATTGGAACGGAGTACTTTATTTACTATTTTTATAGTTATAAGTCGCAGTGTCTTATATGCACTTACATACATACCTTGTTTTTAAAACTTAAATTTACGAATGAGTAAAGTGCGAACCATCTTTAAGTTAACATCGCCCAAATTTGATTATATTCAAAATAGTAATATTCTCTTTTAGAGATGTTATATTAAGTACACCCAAAATCAAACCACTTTCAGAGGAAACTAATGACGATAACACGAACTTGAAGATACAATAGAAGAAAGAACACGCTCCCTACCTGTTACTTCTTACAATTGGATATAACCTTTCACAGTACGACTAAAAAATATAAATATATTACAAACAATTGTATACACGTTTGAATTTGAACCCTAATATTCattcgttgaaaactagaatggcggagggaagaactgctgacccataaagaatatacttcgaatattcgagcagaatcgcaagccaagttgatctagcaatCATTGACAATTCCAGAATCAATTAGCCAAATTCGATCACACCTATCTACAGCTGTTCGATAAACTGACATCAGTTTTGAGCAGTCAGGATTGTTTGGATTTCCATGAGCCTCCCAGTTTGGATACGGCTTTATTGCCGGGCTTGACTCTTTTGGAGGAAAGGGCAGTGTACCTAAGCTAGCAGGCACACCATTCTTCCAACGAGGAGTTGTCACAAACAGGCGGTTATTATGGACATCAATGCCTAAAGACAGTAAATTCAGCGCAGTAGAATAACACATAAAGCCAGATTATGATAATCCTTTATGTaacagtctgtaacagccagaaggaagcgtttctgaccatgttctatatggtcatatacaatattctttataaggatcaatagccaagtcgaactggccatgtacgtcgatctttatttgcatttgcattttccctagctgtgtaacgggattctgatagtcggggatctcgactatagcattAGAGATAATGCTAGGATTTATTCATCAATATTAAAGATATGGATGAGACGCACTGAATGATTCGAATGAAAAGAAAGTATTTATAAGAACTAGTCTCCTATAGTTTTCGAGATAAGATATTAATTTGTTAATTTTTtttcgcattcgcagttccacgagctgattaacggatatctgatagtcggggatctcgactatTTGTGACATAAGAGCGTCAAATAGTTTATTTTTCGAATTTTCTTTTATACCTCTCACAATACAAGCATT
>DLb01018 range=chr4:248561-251906 strand=- gene=Mgn00290
TTCGGCAAACAAGCGCATCGATGAGAGCCCCTTTTATTGGAACGGAGTACTTTATTTACTATTTTTATAGTTATAAGTCGCAGTGTCTTATATGCACTTACATACATACCTTGTTTTTAAAACTTAAATTTACGAATGAGTAAAGTGCGAACCATCTTTAAGTTAACATCGCCCAAATTTGATTATATTCAAAATAGTAATATTCTCTTTTAGAGATGTTATATTAAGTACACCCAAAATCAAACCACTTTCAGAGGAAACTAATGACGATAACACGAACTTGAAGATACAATAGAAGAAAGAACACGCTCCCTACCTGTTACTTCTTACAATTGGATATAACCTTTCACAaatggcggagggaagaactgctgacccataaagaatatacttcgaatattcgagcagaatcgcaagccaagttgatctagcaatAATCAATTAGCCAAATTCGATCACACCTATCTACAGCTGTTCGATAAACTGACATCAGTTTTGAGCAGTCAGGATTGTTTGGATTTCCATGAGCCTCCCAGTTTGGATACGGCTTTATTGCCGGGCTTGACTCTTTTGGAGGAAAGGGCAGTGTACCTAAGCTAGCAGGCACACCATTCTTCCAACGAGGAGTTGTCACAAACAGGCGGTTATTATGGACATCAATGCCTAAAGATTGTTGGCGTTGCACAAAAGTTGAGTATAGGAAATCCAAATATTTCCATTCATAAACGATCTCCAGTTGACTTTCACTCTGTAAGTTTTGCGAAAACGACTGCGAAGTATATTCATAGCCATCAAGTGTTTGGAAAACTGGTTGAACACTTAAGTTTCCATTTAAAGTCTTCGATAAAAAAACTAACTGTGTAATTATATTAAAGATAGTCATAGACTGCATCCTAGCTGAATATTAAATAAATAATTCTCAAAAATGTACTCTATGGAATCAATCGACCAGATCTACCAAC
>DLb01019 range=chr3LHet:2386835-2387966 strand=+ gene=Mgn00303
tacggtcacacttgatttgcatacttccgttctcttttcgtcgtgatcgagggcagtttaacttgatgcaaagtccctgatccacgtgcatcgtgtagaccggataagagtttttcaaggcaaatactgccaagtgatagtttcctttaactgcgtcgctgacggtcccacatttggagatagaagtcttagtggctgcgtcgccaaggcgaaagatccacaactgcttgcatcaggagcacccaccgcgtgcagcggaaagctgggcttgccttttatgctgccaaccaagtgcagatcgcagcccacccccccgagttggcgttctttttctactcttcatcgccgcaagcaaggagcagatcgccgtgcacccattttatgcacacatcggcttggtgtgcatcttttcttcgttttcatcgcacacatcgaatcagcgtcacttcttcttcatccgtgcacattccgagaatatttgtgcacaacacgagcccacgaatgatcgtgccagacttgagtatctttagaatagtttttcataaatgtgttaattttgcctaagaatatttacttataaaccgctacgattctaatttagcttaacttgtgggagatctgacaaatatatatatggtattttcccaatttatattaatacacacagcagatcatcaacagtcatcagtcctgctgacatcgatggaaagtgcgtaagtacggcatagcgtaaacaaacaaaaataataaaaacacacatgcatatataaagtcagatattcttaaatagtgtgctaaaaataccttgccttaattattcgtatatctagatctcttaatttaaataagtttaaatatcaattaatcataaataattctattgtaaagtaagccaaacaaacaaaagtaataatgtaaacttaaataccaatatttgcattcctatcttaattatttttcctttattttgtcgtggataagcaaaattactcaataagagattaccttaacgtaaataacgtaattttcagtttaaggattaggtttaggaaaa
>DLb01020 range=chr2R:1386072-1387682 strand=+ gene=Mgn00310
CTTGATAAGtatatacatacatacgtatatacagtatatatgtacatacataGTATGCAGACTTTTGCGTGTGTTAAAAATAAAATATAAAGTATTGTTTAACAATTTTAACAAAAATACGTTAACGAAGACAATAAATAACAATTTTTTAAGTAGGTTAATTACAGCGCTAACCGACCAAGCCATTGATGTTTAAAAATTCATTTTAAAAACTTTTGTTGGATGTATGTGAAAAATGTAAATAAGTTCATGACAATAATTTGTAACATGATTACAAATTCAACTACCTCGTTAAGCCACACTGAATGCAACAAAAAAATTCAGGTCGACAATCAACGAGTGTGTTAGTCCAGCGGCCGCAATCGTTCACATAGAAATTATACCTTAATAATTGGCACTGTTCATTTGGCCCATAGAACCGATTAGTAGACCAGAGAAGACCAGAGAATGCTTTAAATGGTATTTAAAGACCTCAACCACCGATGGGGCTGACAATTCTCGGGAAGAGACCTTCTAGGTAGGCGACGGTTGCGACATCCTAAAGGAGCCATTCCCTAAAGGAGACAGTCGCGAGAGCTGAATTTTCGGTCCAAAGTGGAAGGTCATCATTTCGTGGTCAAGATCAATAGAAGTCCAAAGAGCCCAGAGAAAACCTCGTTGAGCTAATAAGTTTTTATAAGCAATAAAAAAACGAGGCTTATATAGCGATTTTAAATGATAGCGAATGAGATTTTGCATCGATGCGATATGTACAGGTTAACGAAAGCGAATGATAATGAGCGACTTAATTGCAAACGAAACACCAAAGGGTTTTAGGCATAGAAGTTATTTGAGTGTTAGCCTTTTCCAGGCAGAGTATTTCTTTGataataattaaatgtttaatgattaatactttttataaataaaGATAACTTTTCAGCGGCGAGTATCAGCCTTGTGTTTGATACACAAAGACAAGAGCCCTCAGAGTAAATTCTATACCATCCGCTAAACCAATTATTGTCAACTTATATAGCTTTTGTATACTAGCATTTCATTTTCCTTTATTACTCACGGTACTAGCCAACAATAAAAATGCGATATTAATTCAACTACGATAAAATGAGAGGGTTACCAAGATCCTAAGAGCCGAATATGACGAGCTTACGCTGGCAACCAGGTGCCTGGATATCCGATGCCTCTCCCTCGGCCCAAGTCCTATTCCAGTACGAGGGCACTAATTCGCCTACGTAACAATGCACTTTATAAAATGCCACGGAATCTGATCCTTAAAAAGACTCGGAAGCTTATTCTAAGCATGTAAAATTGTAGCAACAGAGAATACATAGTTCATTGCCAATGGAAATCAAGATCGTAAGAAAGAAGATTCGCTTAATGGTGGAGGAAAATCATCCTTTTATGAGTATCAAGCTGGAAAGGTCCATAGATCAATTTCAAAGTTGAGGATAAGGGCCTCAGCTCGCTGGAACTGATATGACCTGCTTATTGAAAAGATAAATGTAACTTTATTGTTGTATTAGCAAATAACTAATTTGTGGATCAAGC
>DLb01021 range=chr2R:3625486-3626601 strand=+ gene=Mgn00317
catcgtacatTATGTCACAATGTTTAAACTAAAGTTAATACATAAATTCAAAACACAAGTTCAAGGTTAACATTATACAAAAGTGTGTAGTTGGTAGACAATTCTCAAAGTTATCAAAGAATGCACACGGAGAGGAAACATCCCTGCAATTAGATTGTTGCTTGGAATTTCTAGACTGGAACCCAAAACGCCGCCTTCGTCTGTTGCACTTGGCATACAAAAAGGTTTTGTGTGTGTCTGTTTGTTTATTAAAAAATACAATGATAGGTGTGCGGGGACATGTGGGTGGTTGGCAAATCCAAAATTACATTACAGCTTTGAGTGTTTGGGTAGGTTTATTACAAAAAAGATAAATGTTGGAAAAGATGAAAACGACTTTCGACCGAGCAAACAGATTAAATTTTGGCTTTAAATTATCAGGTTACTTTTTTTTGTATATTT
>DLb01022 range=chr2R:3625486-3626601 strand=+ gene=Mgn00317
catcgtacatTATGTCACAATGTTTAAACTAAAGTTAATACATAAATTCAAAACACAAGTTCAAGGTTAACATTATACAAAAGTGTGTAGTTGGTAGACAATTCTCAAAGTTATCAAAGAATGCACACGGAGAGGAAACATCCCTGCAATTAGATTGTTGCTTGGAATTTCTAGACTGGAACCCAAAACGCCGCCTTCGTCTGTTGCACTTGGCATACAAAAAGGTCAATTCGAAATTAACGTGCTACATATGCATGCCGTATTTTTTCACATTTTTGTTTTTTTTTTTAGGTTTTGTGTGTGTCTGTTTGTTTATTAAAAAATACAATGATAGGTGTGCGGGGACATGTGGGTGGTTGGCAAATCCAAAATTACATTACAGCTTTGAGTGTTTGGGTAGGTTTATTACAAAAAAGATAAATGTTGGAAAAGATGAAAACGACTTTCGACCGAGCAAACAGATTAAATTTTGGCTTTAAATTATCAGGTTACTTTTTTTTGTATATTT
>DLb01023 range=chr2R:3625480-3626347 strand=+ gene=Mgn00317
tacatacatcgtacatTATGTCACAATGTTTAAACTAAAGTTAATACATAAATTCAAAACACAAGTTCAAGGTTAACATTATACAAAAGTGTGTAGTTGGTAGACAATTCTCAAAGTTATCAAAGAATGCACACGGAGAGGAAACATCCCTGCAATTAGATTGTTGCTTGGAATTTCTAGACTGGAACCCAAAACGCCGCCTTCGTCTGTTGCACTTGGCATACAAAAAGGTCAATTCGAAATTAACGTGCTACATATGC
>DLb01026 range=chr2R:7299175-7299737 strand=+ gene=Mgn00332
TCCCGAATTAGTTTATTTCCGAAAGCAGCATAGGTCTAAACTTCATAATTAGTATAAATGTCACCCAATGATTAAGTGTGATGTATTGGTAAGCCCAAATGCTAGCATCAAATTCCTGATTTCTGGACTTAGTTTTACTACATTTATACCCGTTGCTTTAAGGATGACGCACAAGTAAAAAATAGAAATAATAAAAAAGAGTAACTGATGACGATTGGCAATGAATGAATGAAGCCCCAGGACATTCAGACAAAGATGAACATTGGTGCTCAGCAAGTGGCGATCAACAGCGTAGGTAATCCACCTGTTCGCTGCTTTGGAAAGTGATTTCCCAGTACAATTTAGTTAAGCTTCAATACAGTTTTCCTTCGATTCGCGTAATGATGATGTGCATATAATTTAGCTTAAAATTACTCAAATACAATATTGCATATTTTAAAGTGCTGGGGCATCGCGGTACAACTAAACGAGACATTTGCTTTCTTATTGTTTAAAAAATAAAATGGTACAAAT
>DLb01027 range=chrX:14751076-14751686 strand=+ gene=Mgn00334
CAATAGGATTTCATTTACGAAATAAACCCAACATTATAAACTCAAGACACCAAGAATGGCAAGAGTATTACTAAAAGGTTTATGGTAATTGGCAAATGAATGGGAGAGCCCACGAGAGTCGATTGGCAGTTTGGCAGACGCTGTGAAAAATTCCAAGATACTCCATACGCCCCCGGCTTGGAAACTTGGTGGCTTACTTGGCAACGTAAACTTGGCCAGTCGACCGCAACCGTATGACATACTAAAAAGAGtaaaaaaacaaaaaaaaatgtatacaaaataaaaataaattaaaatGGTGCTTAATGCTTTTTTTTTGATGTGTTCTCCGCC
>DLb01029 range=chr2R:8754934-8756656 strand=+ gene=Mgn00335
agaataaagctttcatcattcttgatcttgacaccaaaccgagcagttgatttatttaaacctgggcagcaactaactaagagtagagaaaggaggacccccgatccaacggaggcacccgtaactCGTGCTAAATATTGAAATTTTGACATAGTTAATCCAAAAACTCTATAGAGATTTGAAAGTTACTCACTGGACAGAACGGCACCTTGGCGTCTGCTGGTGCAGCAATATCCGCAGCAACTCATGATGAGGAAGGTGAGCAGAAAGAACATGAAAATGCCCCAGAAATCCATGGCGAAATCGTCTATATCGTCCAACTCAAAGTCGTCCACTGCGGAAGAAGTTAATGTGTTTAAAAGCTCGTTTCATAGTCGATAAGACGTCGTGAAATACTTACGT
>DLb01030 range=chr2R:8754934-8756656 strand=+ gene=Mgn00335
agaataaagctttcatcattcttgatcttgacaccaaaccgagcagttgatttatttaaacctgggcagcaactaactaagagtagagaaaggaggacccccgatccaacggaggcacccgtaactCGTGCTAAATATTGAAATTTTGACATAGTTAATCCAAAAACTCTATAGAGATTTGAAAGGtttaaataataaaaatatatatatttttttttttttGGTTTTTGTACTGTTGTGCAAATGTGTTATCGAACGTGAGAAAATTTTTCCATAAAAAATTTTTTGGTGTGCTGAAAAGTTGTTTTTCTGGGAGCATGGTACCAACTATTAACGACCGTCTAATCAACACCCTATCGCCTAATTCAAACAACACTAAATATAATTTAATATCATTCGGGCAAGGTTACTCACTGGACAGAACGGCACCTTGGCGTCTGCTGGTGCAGCAATATCCGCAGCAACTCATGATGAGGAAGGTGAGCAGAAAGAACATGAAAATGCCCCAGAAATCCATGGCGAAATCGTCTATATCGTCCAACTCAAAGTCGTCCACTGCGGAAGAAGTTAATGTGTTTAAAAGCTCGTTTCATAGTCGATAAGACGTCGTGAAATACTTACGT
>DLb01042 range=chr2RHet:1891065-1891832 strand=- gene=Mgn00354
GAATCGGACAGAGACagatcaactcggcttttgaaaatactttatatggacggaaaagcttccttctgcctgttaaatactttttaacgaatctagtacaccctttcactcttcgagtaacagttataaAGAGAAAATTGCTTTGATTAATACCCGAATATAATGTAATAATTTTATGCTAGTTACAAGAAACTTAATAAGCTTGGTAAATCGGTCAAAAACCAAATCAAACCGTAAGAATCGTTTAAGCATAAATTCTCAATAGACGGTACCGAATTTGTAACGAAGGGACACCTACTGGACAAAGAAATGGTGCTTGGTGAAGTGTTTTGCAATCAAGATCAAGTTACAGCAAACAGTGAAGGAGTAAAACCTCTCAGATCAGAAGCTGAAAACTTATTTCAATTCTCAAAATAAATATCAAGGATCTCGAACCCGTAACTGCAGACATTGAACAATAAGCAAGTAATAAAGCTAAAGAAACAGTCCACAATACTGTCAAATACTACAATCCGATTTTCATATTCCTAACGGACAAAAACAGCGACTATTGGCTTCAACTCATCATCGAAACACCCGAGTCACAACATAGCAAATCACTTGTTCTAGTCAAAGGGTCTCATCGCTTGGGTATCGAATCAGAGATCACTTTCCCCTACCTTTATCGATGATCAACTCGACAAAATAAAAAATTCAGGGTTTTTAGTTCCATC
>DLb01043 range=chr2RHet:1891065-1891832 strand=- gene=Mgn00354
GAATCGGACAGAGACagatcaactcggcttttgaaaatactttatatggacggaaaagcttccttctgcctgttaaatactttttaacgaatctagtacaccctttcactcttcgagtaacagttataaAGAGAAAATTGCTTTGATTAATACCCGAATATAATGTAATAATTTTATGCTAGTTACAAGAAACTTAATAAGCTTGACGGTACCGAATTTGTAACGAAGGGACACCTACTGGACAAAGAAATGGTGCTTGGTGAAGTGTTTTGCAATCAAGATCAAGTTACAGCAAACAGTGAAGGAGTAAAACCTCTCAGATCAGAAGCTGAAAACTTATTTCAATTCTCAAAATAAATATCAAGGATCTCGAACCCGTAACTGCAGACATTGAACAATAAGCAAGTAATAAAGCTAAAGAAACAGTCCACAATACTGTCAAATACTACAATCCGATTTTCATATTCCTAACGGACAAAAACAGCGACTATTGGCTTCAACTCATCATCGAAACACCCGAGTCACAACATAGCAAATCACTTGTTCTAGTCAAAGGGTCTCATCGCTTGGGTATCGAATCAGAGATCACTTTCCCCTACCTTTATCGATGATCAACTCGACAAAATAAAAAATTCAGGGTTTTTAGTTCCATC
>DLb01044 range=chr2RHet:1890996-1891801 strand=- gene=Mgn00354
tgaaaatactttatatggacggaaaagcttccttctgcctgttaaatactttttaacgaatctagtacaccctttcactcttcgagtaacagttataaAGAGAAAATTGCTTTGATTAATACCCGAATATAATGTAATAATTTTATGCTAGTTACAAGAAACTTAATAAGCTTGGTAAATCGGTCAAAAACCAAATCAAACCGTAAGAATCGTTTAAGCATAAATTCTCAATAGACGGTACCGAATTTGTAACGAAGGGACACCTACTGGACAAAGAAATGGTGCTTGGTGAAGTGTTTTGCAATCAAGATCAAGTTACAGCAAACAGTGAAGGAGTAAAACCTCTCAGATCAGAAGCTGAAAACTTATTTCAATTCTCAAAATAAATATCAAGGATCTCGAACCCGTAACTGCAGACATTGAACAATAAGCAAGTAATAAAGCTAAAGAAACAGTCCACAATACTGTCAAATACTACAATCCGATTTTCATATTCCTAACGGACAAAAACAGCGACTATTGGCTTCAACTCATCATCGAAACACCCGAGTCACAACATAGCAAATCACTTGTTCTAGTCAAAGGGTCTCATCGCTTGGGTATCGAATCAGAGATCACTTTCCCCTACCTTTATCGATGATCAACTCGACAAAATAAAAAATTCAGGGTTTTTAGTTCCATCGACTTCATCTTTCTTTCACGTAGAAATTCTGAATGGTCGTATATATCCATCGTACGTCACTCATACAGG
>DLb01045 range=chr2RHet:1890996-1891801 strand=- gene=Mgn00354
tgaaaatactttatatggacggaaaagcttccttctgcctgttaaatactttttaacgaatctagtacaccctttcactcttcgagtaacagttataaAGAGAAAATTGCTTTGATTAATACCCGAATATAATGTAATAATTTTATGCTAGTTACAAGAAACTTAATAAGCTTGACGGTACCGAATTTGTAACGAAGGGACACCTACTGGACAAAGAAATGGTGCTTGGTGAAGTGTTTTGCAATCAAGATCAAGTTACAGCAAACAGTGAAGGAGTAAAACCTCTCAGATCAGAAGCTGAAAACTTATTTCAATTCTCAAAATAAATATCAAGGATCTCGAACCCGTAACTGCAGACATTGAACAATAAGCAAGTAATAAAGCTAAAGAAACAGTCCACAATACTGTCAAATACTACAATCCGATTTTCATATTCCTAACGGACAAAAACAGCGACTATTGGCTTCAACTCATCATCGAAACACCCGAGTCACAACATAGCAAATCACTTGTTCTAGTCAAAGGGTCTCATCGCTTGGGTATCGAATCAGAGATCACTTTCCCCTACCTTTATCGATGATCAACTCGACAAAATAAAAAATTCAGGGTTTTTAGTTCCATCGACTTCATCTTTCTTTCACGTAGAAATTCTGAATGGTCGTATATATCCATCGTACGTCACTCATACAGG
>DLb01046 range=chr2L:588061-588783 strand=+ gene=Mgn00358
TTAGTCCCTAAATCAAAATACAGAAAATAGTGCTGGAAAACGCGGCACGTGCTCGGGGCAGGCTATAAGAAGAAGAAAAGTCAAAGTGAAAGGAAGGGTGCAAATTAAAAAGCAAATTTCTGTGGTTTAAAATTGAAGAAATGGTATAAAATGATTTAAAACAATGTCGGGAGTTCTGGTTTGTGTTGTGCCTCAACTTGTATGCGCCAAAAAAGAAATATGATCAGGCGGCGAATCGAACAACTTTCCTCGCCGGCAAATGGAGTCCCTGTGAAAGTTTTACTTACATACATACAAATGTATGTAAAAGAAAGGTGTTTCTGTCTATTAAAACAGGAGAAGCTTATGTAAATTTATGTTAAAAGTGTTAACTAAAGTGTAAGGTCAAGAAATCGGCGGCTAAATGCGTAAAATATATGATTAAAAGGAAAAAAAGCAACCCGCTTGTTTGTATGCATGCATGTGTGTGTGACGTGCCAATTTGCATGGCGTTTCGTGCATACAAACATACATAAATATGTATTGATTGTTGTGAGTGATTTAAAAGTGATTTTAAAAAGGTATGTTTATAAAAAATATTCTCCGCGTAGTGCAGTTAACCGTAATACTACTGAGAGAAAATGTAAAGAAGAAAACAAAAGAAGAACCGCAAAAATAAAA
>DLb01047 range=chr2L:588061-588783 strand=+ gene=Mgn00358
TTAGTCCCTAAATCAAAATACAGAAAATAGTGCTGGAAAACGCGGCACGTGCTCGGGGCAGGCTATAAGAAGAAGAAAAGTCAAAGTGAAAGGAAGGGTGCAAATTAAAAAGCAAATTTCTGTGGTTTAAAATTGAAGAAATGTGATTGTTGTGAGTGATTTAAAAGTGATTTTAAAAAGGTATGTTTATAAAAAATATTCTCCGCGTAGTGCAGTTAACCGTAATACTACTGAGAGAAAATGTAAAGAAGAAAACAAAAGAAGAACCGCAAAAATAAAA
>DLb01051 range=chr2L:10175590-10177078 strand=+ gene=Mgn00372
CAGCATAAATTTTAATAGATTTGTTACAATTTTGATTTGAAAAGTGACATAACCACTTTATATTTCGAAAAATTCGTTAAAATTTCAATGGAATAACGCAGTCAAATATTTGAGGCTTGAAAAATAACCAAGTAGAAAGAAATGTTATTACTTATTGAAATCATCGCACAATCAAGCAAATCCATATTTATTGTTTTAGCGAATTTGGCGCTCACATCGAGAATACAATTTAATGCAATGCATGTTGAGTCCTTGAATCGGCCAAGTTGGCAATAATTTTGTGCAGACGTGTTTTAGGCCTTGAATGAATGCTGACAATGTGGGTGTTGATTTTTGCCATCAGTTTCCGGGGAAAAACTGTAATAACGCCCAAGACTCAAAGATTCGTGAGGGCAAATGCGAAGTACACGCTAGACATACCAAATAACTTCAATTGTGTTTGTGTTTGTGTGAGTGGGTGTCCTTTTCGACTTGAGGGACTTGGGATTATGTTCGCCCAACCCCAGGAGATTTCAGGATATTTTGGGGGAATATTTTCCGGGATGTGAGTGTGTCAAATGGCGTAAACGCAGAGCAATCAGCAATGAGGCATCAATAATTCTTAACGCGTTTGCGGCACTCTCGGTGCCTTGGAATTCGCTTCGTTTTCATCAAATGATCGGAAAAACGTCTCGACCCATTAAAACTAAAGTTTTTCCACATTTCGGCCCGTTTAACTTTTCGCATGACCCAAGCGAAAGCCTGCGGTTTTTTGATTTATGGTGCCACTGGCGGCACAACAAAATATGCCCCCAAAAATATTTCGGGCCCCCTTTGTCTTCAGTCGAGTGTTTTGTTTCGTAATCACGTTTTTATCTTTGGCTAAACAACTCATGTATACCGCAGCACAACAACatatatatatattttttattttatttattttGCCAAAGCCTCTCACGTCACGATTATATTTAAAAATGAAAATGGTGGATAAACTTGTTTACACGCCAGTAAATAGAAAGCATCTTGCTGTGGAAACCGATAATTGACAGGCCAAAATGATTTCGAAGTTGCCGTGGAAAAACAAAGAAAATGTCCTTGGGCTAATAGGTTGAGTACAGAGCGAGACTTTAATAGACCGTAGCATCCTAGATGCTTAACGTTGCCAAGTGCAATTGGTAATGTAGCCGAAGTTTTCTGAAGTTGATGTCATAAGCAGTCCAACAGCAGCTTTTCATGTCCTGTCACATTTTGTGCTCTAACTTTGGGCAAAAGCTTGTGAAATGTGTCCGATTGCGAAAGGAGCAGTAGAATGCGCTTAGTTCAGTTCAATTCAGTTTTGGCAGGCAAAATCATCGCTGCGTTAAGAGCTGATAAATGCAAACAGCGCTCAAATGTAGGCAATGAAAAATAACTAAAGAAAAAACCAAATACATTTTTACTTTGAGCGAT
>DLb01053 range=chr2L:13746885-13754203 strand=+ gene=Mgn00377
TCAACTTTCCCAGCGGTATCGAAGGCAGCGGGCTCAACAAATGCCCTGTCAGAATTTATAAAAATGTATTTCGGCAAAAGTGAAAAATCATTCACATAACCCACCCAGTCACACACCCAGTCGCACACACACTTCTCATTGTCGCAGCTTCGGCACACGTGCTGCGGAATGGCTAAAGAATGGCAAAAATGGCAGTGATGTGGCCTTAACACCACTTTGGTGGGGGTAATCTGGATAAAAAAAAGGACTACAAACCACCTACTTACTCAGTCCGCAAAACATTAATCGTCCTGCCACTGGTTTGCCTTATTTTCCGTACTATCGAAATTATATAACAGGCATCTGCTCAATTGAATTTCCATTGGCAACTGAACAACAGGCCATCTCGGTTTCCACTCTTCCATTTCCATTCACATTTCTCATCGGGCTACATTCCGCTACGTTCTGGTCGACCGACTGCCTCAAAGTAAATATCCAACTAAATTTATTTTGCATTTTACAACTGCAATGTGCAAGGATTCGCCAAAGGCAATCCGCCTGGTAAAACCAAAGACCCAGCTACTCGGCAGCTCTCAGCTCGATTGGAGGACGAGCGAACGTATAAAAAATAGCTTTGAATTTTCAGGAAAATTAGCTGCCAATTGTTTTCACCGCTCAGCATCGATATTCAGCTGATAAATGGAGAACGGACGGAACGGAAATTGTGCTAAACCAAGCGGGAAATTTCGAATTTTTGGCCCGATTTCGGTTTAGCCCCACAAAGAGTTGCACTTTAAGTGAAATACTTTAATTTGGCAGTATAATTTCGGTAGTTTCTGTAGTAGGAAATCGCATTGCATCTCAAGGATGTCCGCATGAAAGGTGAGATACGAAGTCATCACTGTGGACAGCAGCTTGTGTAGTGACGAAGCGCACCACGAGAGTACTTTATAGTACTTAAAGTGGGTGCGAGGTCTGGGAAATTGACTTAATTTCTA
>DLb01054 range=chr2L:13746885-13753642 strand=+ gene=Mgn00377
TCAACTTTCCCAGCGGTATCGAAGGCAGCGGGCTCAACAAATGCCCTGTCAGAATTTATAAAAATGTATTTCGGCAAAAGTGAAAAATCATTCACATAACCCACCCAGTCACACACCCAGTCGCACACACACTTCTCATTGTCGCAGCTTCGGCACACGTGCTGCGGAATGGCTAAAGAATGGCAAAAATGGCAGTGATGTGGCCTTAACACCACTTTGGTGGGGGTAATCTGGATAAAAAAAAGGACTACAAACCACCTACTTACTCAGTCCGCAAAACATTAATCGTCCTGCCACTGGTTTGCCTTATTTTCCGTACTATCGAAATTATATAACAGGCATCTGCTCAATTGAATTTCCATTGGCAACTGAACAACAGGCCATCTCGGTTTCCACTCTTCCATTTCCATTCACATTTCTCATCGGGCTACATTCCGCTACGTTCTGGTCGACCGACTGCCTCAAAGTAAAT
>DLb01057 range=chr2L:19826111-19845549 strand=+ gene=Mgn00381
GTTTCCTCTCAGTTGTTGCCACGTTGGCCTGGCGAAAAATGTTCGTCATAGTTTTGTTTTGTGAGTGGGCTGAAATAAAGGAAATTAAAAGTTCATTGCTGGTTTTCCGAGTGGAAACAATGCTGGGATAATCTCGATTTGGCGAACATGCTGTTCTTTGGCATTGTTCATTATTTGTTATATCTATTTGGATTACTCACATTTACTCTACGAATCTCAGCAAGTGTAATGGAAAAGATACCTGTAAGCCGATTTGTCAATTTTGTTTGCCTGCTCGATGCTGTCGATGCTAATAAGTTGTAAGTGGATTAGGAACATATCAGAAAACCTTGGCAAGTTGGAAGAACAGAAATGTGAATTTTGCAAAAGTATATAATTAAATTTGTAGAGTTATTTGTATGTATGGACAAGTGCTA
>DLb01058 range=chr2L:20665728-20666377 strand=+ gene=Mgn00387
TGAGTTAAGTAAGCTAAGAATAACCCTTTATTTCCTTCCCTTAACTTCGTATTATTTTAAAGTCCCATTTAACCGTTTAAATGAATCCAATACGTGGCTAATACACAATGTGAACAACAACAACAGGTATTATGCCCAAAAATACAATTCCCGAGTAAACAGAAAATAATTCAACAATTCGCTTTTGACATAATCAAAAGCAAATACAAATAAGGCTGAAAGACGAAGCAAGTGCATTTTGAAATGCAAGTAACTGACCTGAGCAAATAAAAAGTATTGAGCTGCACTGATTTTGTAGTCTCAATTGGGAACGGCTCATCTTCAATGCCTCAAACCGGAAACTCAAGATGACAGTCGGGATGGGGAAAACGAAGTTTTTGAGTGGACTTGGCCCACCTCGAATCTCTCGAGGCGTCACGAACAAAGTGGTTCGAGAAATGTGAGAAAAAGGGCTCCATTCGAGGGGCAGCATGCAACAATTAGCGCACATTTGAATGCATTTTTATTGCATAATAAAGCCGATGCCGAGAGTGTCCATCGCCATCGCTAGCAGTTCACTTAGCTCTTTGCAGCGTTTTCGTTT
>DLb01059 range=chr2L:21868225-21870741 strand=+ gene=Mgn00390
ATAAAGTGACATAAAACCATCAACTGCGTGGCGCAGACAGAAGTGGGTCTATTATAACCGTTGCTTGTAAACTAAAAAGTACGTGTACTATACTATGCCACCGCACGCATCCACATTTTCCTCGCAGTCGGCTTCGATGCTGTGTTAATTTGACCAAATTTTCGGGATCATCAGTCTAACAACGACTTCTCATTGGAGGCTCTTGCTTGGAGTGCACATTTCACATCTGAACACCGTAAGCGGTGCTCCCTTGCACTTCGTTGTATTCGGTAGAGCCCACAAATCAAGGGTGAAATATATTCGGCGAGCGATAAAAATTCAGCAAAGAGGAAACACAGACCTCAAGCGAATGGAGGAGTCTATATACATGAAAATGAAGATGTAAATTATACGAAATGTGAGGCATTGACCAACCAAAGAGCAGCCACAACATGGAGGACTGGAAGACGGCGAGCCATTCCGAACACCAGAGGCAGCTTCCAGCTACAGTTCCCGTTTTTACACTGGACAAAAAAGCAAGTGACCATTGCCCAAAGGTAAATAGAAGTAAATCTGTTTGCAAGAGCCAACATAAAATCGTTGCATAAACGGAAGATAATAAGAAACGGAAAGGGTATTATTTTTAATCACACCATAAAGAAGAATAAAAAATTCTTACTTTTTTACTTACAGATACTTTGTTTTTAAATTAAATAAGAAAATTATAGTATTTTGGATCAGCTTGGACCGATGACTTTGAATAAACATTGTTATTTTatctaatttaatcaatctaatctaatcATTAGATTTAAGCTGTAAATATGTGTAGGCCTGTCCTTTTCCTCTCTATTCCTGAGCGACACAAATTTCGGGATCAGAGATGAGGTCAAAGGAGGAACTGTCGCCTACTCGGCGGGCATTGCTGCTAGTGAATTTGCCTCAGATGACTGTGGCAACGGGCATCATCATTAATCATTTTTATTTGCACGCCGCCGCAGTTGGGCCACTGGAATTGGAGGTGGAGAGGGCTGTTAATGGGCGGCATAGCCACCCTCGTCAACGACAAAAATCCAGCCAGTATGTCACATTGCCGGGCCACCCAGCCACCCACCGAGCCAGTCAGCCATCATCATCATCATCAGCATCTGAGTAAACAACTGAACATGGACAGTAAATTGTAGACGTCATAATGTTGAGGGCGAGCAGCACCGACAACAGTAGCGCAGTACGAAAATCGTCGACGGCAACTGTATAAGTTATTACGCTGTGTACTCTTTGCGCACataaaaatacattaataaatattatttatGAATACTCGCATGTAGAATATATAGCGCACCATTCTGTGCAACATCTTTTTTCCTCGTCCCACCCCACTTCTACCACTTTTCAGCTTGCTCATCATTGAGCTCCACCCCCAAAAACTGATGTGCAAAGATGGGAGGAGAAGTTTCACGTGTGGATTGGACCCGCTCCAGGAGCCATATCGGAGCAACTGGAAAGGCAAAAATATAGGGGCACAGATCTGTAATAATAATTGAACAAATTAGAAATTGGATACTGCATTTTAGGAAATATTGAATATTGATAAAT
>DLb01060 range=chr2L:21868473-21870741 strand=+ gene=Mgn00390
TACGTGTACTATACTATGCCACCGCACGCATCCACATTTTCCTCGCAGTCGGCTTCGATGCTGTGTTAATTTGACCAAATTTTCGGGATCATCAGTCTAACAACGACTTCTCATTGGAGGCTCTTGCTTGGAGTGCACATTTCACATCTGAACACCGTAAGCGGTGCTCCCTTGCACTTCGTTGTATTCGGTAGAGCCCACAAATCAAGGGTGAAATATATTCGGCGAGCGATAAAAATTCAGCAAAGAGGAAACACAGACCTCAAGCGAATGGAGGAGTCTATATACATGAAAATGAAGATGTAAATTATACGAAATGTGAGGCATTGACCAACCAAAGAGCAGCCACAACATGGAGGACTGGAAGACGGCGAGCCATTCCGAACACCAGAGGCAGGTAATGCTATCAATCTACAAGCTGTATCTAACAGATGCACTGCAGTGCGAGAGAGGCGGCACTACAGTATGTTGAAAGGGATGGTATGGAGCTGAGTGCCGGGTAAGGAAAGGCAGCTCGCATACTCGTATATAAGAAACACCCTCCCGGGCAAATGATTGATTGCTCATCATTTTTCATTCTTAATGAAAATGCACCCCGCTGGCAAGAGTTGAGTTCACTCGCTGGTTGGCTGCCCCGTAGATCCAGTCGCCAatgtatctgtatctgtttctgtgtctgtgtctgaatgtgtatctgtatctgtaCCTGCGTCCGTGCCCCGATGCGGCTATGTCTGTTCTCGTGGCACACCTGAGTCGCGCAAACAAGCTGGCAGAAAGGTGCAAAGGTGCGATTATCGCGACTGTTGGGTGGCAGTGCGGGGAGGGGGCCAGGCTAAGCTTGGCCAAATTTAACGTTCGCCGCCCAGAGGCATAAAAATGGCTGCCAAGAGAGAACATGGCTTTCCCGTTCCACCACCATTCCTCGTTCTCACCCGGCTGCCAGTCAACTGTCAAGTGTTCTGTGCCCGCGTCATGCTATGCATCATCTTATGGCAGTTATTAACCTTTGTTTTGCTCCGCCCAACTCTACATGTTTGCTGCACGTATCCTCCAGTCCCCCGCGCTTCCATCCGCATGGTTTAGGAGCCGAGGCACTTCCAGCTACAGTTCCCGTTTTTACACTGGACAAAAAAGCAAGTGACCATTGCCCAAAGGTAAATAGAAGTAAATCTGTTTGCAAGAGCCAACATAAAATCGTTGCATAAACGGAAGATAATAAGAAACGGAAAGGGTATTATTTTTAATCACACCATAAAGAAGAATAAAAAATTCTTACTTTTTTACTTACAGATACTTTGTTTTTAAATTAAATAAGAAAATTATAGTATTTTGGATCAGCTTGGACCGATGACTTTGAATAAACATTGTTATTTTatctaatttaatcaatctaatctaatcATTAGATTTAAGCTGTAAATATGTGTAGGCCTGTCCTTTTCCTCTCTATTCCTGAGCGACACAAATTTCGGGATCAGAGATGAGGTCAAAGGAGGAACTGTCGCCTACTCGGCGGGCATTGCTGCTAGTGAATTTGCCTCAGATGACTGTGGCAACGGGCATCATCATTAATCATTTTTATTTGCACGCCGCCGCAGTTGGGCCACTGGAATTGGAGGTGGAGAGGGCTGTTAATGGGCGGCATAGCCACCCTCGTCAACGACAAAAATCCAGCCAGTATGTCACATTGCCGGGCCACCCAGCCACCCACCGAGCCAGTCAGCCATCATCATCATCATCAGCATCTGAGTAAACAACTGAACATGGACAGTAAATTGTAGACGTCATAATGTTGAGGGCGAGCAGCACCGACAACAGTAGCGCAGTACGAAAATCGTCGACGGCAACTGTATAAGTTATTACGCTGTGTACTCTTTGCGCACataaaaatacattaataaatattatttatGAATACTCGCATGTAGAATATATAGCGCACCATTCTGTGCAACATCTTTTTTCCTCGTCCCACCCCACTTCTACCACTTTTCAGCTTGCTCATCATTGAGCTCCACCCCCAAAAACTGATGTGCAAAGATGGGAGGAGAAGTTTCACGTGTGGATTGGACCCGCTCCAGGAGCCATATCGGAGCAACTGGAAAGGCAAAAATATAGGGGCACAGATCTGTAATAATAATTGAACAAATTAGAAATTGGATACTGCATTTTAGGAAATATTGAATATTGATAAAT
>DLb01061 range=chr2L:21868473-21870762 strand=+ gene=Mgn00390
TACGTGTACTATACTATGCCACCGCACGCATCCACATTTTCCTCGCAGTCGGCTTCGATGCTGTGTTAATTTGACCAAATTTTCGGGATCATCAGTCTAACAACGACTTCTCATTGGAGGCTCTTGCTTGGAGTGCACATTTCACATCTGAACACCGTAAGCGGTGCTCCCTTGCACTTCGTTGTATTCGGTAGAGCCCACAAATCAAGGGTGAAATATATTCGGCGAGCGATAAAAATTCAGCAAAGAGGAAACACAGACCTCAAGCGAATGGAGGAGTCTATATACATGAAAATGAAGATGTAAATTATACGAAATGTGAGGCATTGACCAACCAAAGAGCAGCCACAACATGGAGGACTGGAAGACGGCGAGCCATTCCGAACACCAGAGGCAGGTAATGCTATCAATCTACAAGCTGTATCTAACAGATGCACTGCAGTGCGAGAGAGGCGGCACTACAGTATGTTGAAAGGGATGGTATGGAGCTGAGTGCCGGGTAAGGAAAGGCAGCTCGCATACTCGTATATAAGAAACACCCTCCCGGGCAAATGATTGATTGCTCATCATTTTTCATTCTTAATGAAAATGCACCCCGCTGGCAAGAGTTGAGTTCACTCGCTGGTTGGCTGCCCCGTAGATCCAGTCGCCAatgtatctgtatctgtttctgtgtctgtgtctgaatgtgtatctgtatctgtaCCTGCGTCCGTGCCCCGATGCGGCTATGTCTGTTCTCGTGGCACACCTGAGTCGCGCAAACAAGCTGGCAGAAAGGTGCAAAGGTGCGATTATCGCGACTGTTGGGTGGCAGTGCGGGGAGGGGGCCAGGCTAAGCTTGGCCAAATTTAACGTTCGCCGCCCAGAGGCATAAAAATGGCTGCCAAGAGAGAACATGGCTTTCCCGTTCCACCACCATTCCTCGTTCTCACCCGGCTGCCAGTCAACTGTCAAGTGTTCTGTGCCCGCGTCATGCTATGCATCATCTTATGGCAGTTATTAACCTTTGTTTTGCTCCGCCCAACTCTACATGTTTGCTGCACGTATCCTCCAGTCCCCCGCGCTTCCATCCGCATGGTTTAGGAGCCGAGGCACTTCCAGCTACAGTTCCCGTTTTTACACTGGACAAAAAAGCAAGTGACCATTGCCCAAAGATACTTTGTTTTTAAATTAAATAAGAAAATTATAGTATTTTGGATCAGCTTGGACCGATGACTTTGAATAAACATTGTTATTTTatctaatttaatcaatctaatctaatcATTAGATTTAAGCTGTAAATATGTGTAGGCCTGTCCTTTTCCTCTCTATTCCTGAGCGACACAAATTTCGGGATCAGAGATGAGGTCAAAGGAGGAACTGTCGCCTACTCGGCGGGCATTGCTGCTAGTGAATTTGCCTCAGATGACTGTGGCAACGGGCATCATCATTAATCATTTTTATTTGCACGCCGCCGCAGTTGGGCCACTGGAATTGGAGGTGGAGAGGGCTGTTAATGGGCGGCATAGCCACCCTCGTCAACGACAAAAATCCAGCCAGTATGTCACATTGCCGGGCCACCCAGCCACCCACCGAGCCAGTCAGCCATCATCATCATCATCAGCATCTGAGTAAACAACTGAACATGGACAGTAAATTGTAGACGTCATAATGTTGAGGGCGAGCAGCACCGACAACAGTAGCGCAGTACGAAAATCGTCGACGGCAACTGTATAAGTTATTACGCTGTGTACTCTTTGCGCACataaaaatacattaataaatattatttatGAATACTCGCATGTAGAATATATAGCGCACCATTCTGTGCAACATCTTTTTTCCTCGTCCCACCCCACTTCTACCACTTTTCAGCTTGCTCATCATTGAGCTCCACCCCCAAAAACTGATGTGCAAAGATGGGAGGAGAAGTTTCACGTGTGGATTGGACCCGCTCCAGGAGCCATATCGGAGCAACTGGAAAGGCAAAAATATAGGGGCACAGATCTGTAATAATAATTGAACAAATTAGAAATTGGATACTGCATTTTAGGAAATATTGAATATTGATAAATATTAATAAACAACCTAATTAA
>DLb01062 range=chr2L:21868225-21870762 strand=+ gene=Mgn00390
ATAAAGTGACATAAAACCATCAACTGCGTGGCGCAGACAGAAGTGGGTCTATTATAACCGTTGCTTGTAAACTAAAAAGTACGTGTACTATACTATGCCACCGCACGCATCCACATTTTCCTCGCAGTCGGCTTCGATGCTGTGTTAATTTGACCAAATTTTCGGGATCATCAGTCTAACAACGACTTCTCATTGGAGGCTCTTGCTTGGAGTGCACATTTCACATCTGAACACCGTAAGCGGTGCTCCCTTGCACTTCGTTGTATTCGGTAGAGCCCACAAATCAAGGGTGAAATATATTCGGCGAGCGATAAAAATTCAGCAAAGAGGAAACACAGACCTCAAGCGAATGGAGGAGTCTATATACATGAAAATGAAGATGTAAATTATACGAAATGTGAGGCATTGACCAACCAAAGAGCAGCCACAACATGGAGGACTGGAAGACGGCGAGCCATTCCGAACACCAGAGGCAGGTAATGCTATCAATCTACAAGCTGTATCTAACAGATGCACTGCAGTGCGAGAGAGGCGGCACTACAGTATGTTGAAAGGGATGGTATGGAGCTGAGTGCCGGGTAAGGAAAGGCAGCTCGCATACTCGTATATAAGAAACACCCTCCCGGGCAAATGATTGATTGCTCATCATTTTTCATTCTTAATGAAAATGCACCCCGCTGGCAAGAGTTGAGTTCACTCGCTGGTTGGCTGCCCCGTAGATCCAGTCGCCAatgtatctgtatctgtttctgtgtctgtgtctgaatgtgtatctgtatctgtaCCTGCGTCCGTGCCCCGATGCGGCTATGTCTGTTCTCGTGGCACACCTGAGTCGCGCAAACAAGCTGGCAGAAAGGTGCAAAGGTGCGATTATCGCGACTGTTGGGTGGCAGTGCGGGGAGGGGGCCAGGCTAAGCTTGGCCAAATTTAACGTTCGCCGCCCAGAGGCATAAAAATGGCTGCCAAGAGAGAACATGGCTTTCCCGTTCCACCACCATTCCTCGTTCTCACCCGGCTGCCAGTCAACTGTCAAGTGTTCTGTGCCCGCGTCATGCTATGCATCATCTTATGGCAGTTATTAACCTTTGTTTTGCTCCGCCCAACTCTACATGTTTGCTGCACGTATCCTCCAGTCCCCCGCGCTTCCATCCGCATGGTTTAGGAGCCGAGGCACTTCCAGCTACAGTTCCCGTTTTTACACTGGACAAAAAAGCAAGTGACCATTGCCCAAAGATACTTTGTTTTTAAATTAAATAAGAAAATTATAGTATTTTGGATCAGCTTGGACCGATGACTTTGAATAAACATTGTTATTTTatctaatttaatcaatctaatctaatcATTAGATTTAAGCTGTAAATATGTGTAGGCCTGTCCTTTTCCTCTCTATTCCTGAGCGACACAAATTTCGGGATCAGAGATGAGGTCAAAGGAGGAACTGTCGCCTACTCGGCGGGCATTGCTGCTAGTGAATTTGCCTCAGATGACTGTGGCAACGGGCATCATCATTAATCATTTTTATTTGCACGCCGCCGCAGTTGGGCCACTGGAATTGGAGGTGGAGAGGGCTGTTAATGGGCGGCATAGCCACCCTCGTCAACGACAAAAATCCAGCCAGTATGTCACATTGCCGGGCCACCCAGCCACCCACCGAGCCAGTCAGCCATCATCATCATCATCAGCATCTGAGTAAACAACTGAACATGGACAGTAAATTGTAGACGTCATAATGTTGAGGGCGAGCAGCACCGACAACAGTAGCGCAGTACGAAAATCGTCGACGGCAACTGTATAAGTTATTACGCTGTGTACTCTTTGCGCACataaaaatacattaataaatattatttatGAATACTCGCATGTAGAATATATAGCGCACCATTCTGTGCAACATCTTTTTTCCTCGTCCCACCCCACTTCTACCACTTTTCAGCTTGCTCATCATTGAGCTCCACCCCCAAAAACTGATGTGCAAAGATGGGAGGAGAAGTTTCACGTGTGGATTGGACCCGCTCCAGGAGCCATATCGGAGCAACTGGAAAGGCAAAAATATAGGGGCACAGATCTGTAATAATAATTGAACAAATTAGAAATTGGATACTGCATTTTAGGAAATATTGAATATTGATAAATATTAATAAACAACCTAATTAA
>DLb01063 range=chr2L:21868473-21870762 strand=+ gene=Mgn00390
TACGTGTACTATACTATGCCACCGCACGCATCCACATTTTCCTCGCAGTCGGCTTCGATGCTGTGTTAATTTGACCAAATTTTCGGGATCATCAGTCTAACAACGACTTCTCATTGGAGGCTCTTGCTTGGAGTGCACATTTCACATCTGAACACCGTAAGCGGTGCTCCCTTGCACTTCGTTGTATTCGGTAGAGCCCACAAATCAAGGGTGAAATATATTCGGCGAGCGATAAAAATTCAGCAAAGAGGAAACACAGACCTCAAGCGAATGGAGGAGTCTATATACATGAAAATGAAGATGTAAATTATACGAAATGTGAGGCATTGACCAACCAAAGAGCAGCCACAACATGGAGGACTGGAAGACGGCGAGCCATTCCGAACACCAGAGGCAGGTAATGCTATCAATCTACAAGCTGTATCTAACAGATGCACTGCAGTGCGAGAGAGGCGGCACTACAGTATGTTGAAAGGGATGGTATGGAGCTGAGTGCCGGGTAAGGAAAGGCAGCTCGCATACTCGTATATAAGAAACACCCTCCCGGGCAAATGATTGATTGCTCATCATTTTTCATTCTTAATGAAAATGCACCCCGCTGGCAAGAGTTGAGTTCACTCGCTGGTTGGCTGCCCCGTAGATCCAGTCGCCAatgtatctgtatctgtttctgtgtctgtgtctgaatgtgtatctgtatctgtaCCTGCGTCCGTGCCCCGATGCGGCTATGTCTGTTCTCGTGGCACACCTGAGTCGCGCAAACAAGCTGGCAGAAAGGTGCAAAGGTGCGATTATCGCGACTGTTGGGTGGCAGTGCGGGGAGGGGGCCAGGCTAAGCTTGGCCAAATTTAACGTTCGCCGCCCAGAGGCATAAAAATGGCTGCCAAGAGAGAACATGGCTTTCCCGTTCCACCACCATTCCTCGTTCTCACCCGGCTGCCAGTCAACTGTCAAGTGTTCTGTGCCCGCGTCATGCTATGCATCATCTTATGGCAGTTATTAACCTTTGTTTTGCTCCGCCCAACTCTACATGTTTGCTGCACGTATCCTCCAGTCCCCCGCGCTTCCATCCGCATGGTTTAGGAGCCGAGGCACTTCCAGCTACAGTTCCCGTTTTTACACTGGACAAAAAAGCAAGTGACCATTGCCCAAAGGTAAATAGAAGTAAATCTGTTTGCAAGAGCCAACATAAAATCGTTGCATAAACGGAAGATAATAAGAAACGGAAAGGATACTTTGTTTTTAAATTAAATAAGAAAATTATAGTATTTTGGATCAGCTTGGACCGATGACTTTGAATAAACATTGTTATTTTatctaatttaatcaatctaatctaatcATTAGATTTAAGCTGTAAATATGTGTAGGCCTGTCCTTTTCCTCTCTATTCCTGAGCGACACAAATTTCGGGATCAGAGATGAGGTCAAAGGAGGAACTGTCGCCTACTCGGCGGGCATTGCTGCTAGTGAATTTGCCTCAGATGACTGTGGCAACGGGCATCATCATTAATCATTTTTATTTGCACGCCGCCGCAGTTGGGCCACTGGAATTGGAGGTGGAGAGGGCTGTTAATGGGCGGCATAGCCACCCTCGTCAACGACAAAAATCCAGCCAGTATGTCACATTGCCGGGCCACCCAGCCACCCACCGAGCCAGTCAGCCATCATCATCATCATCAGCATCTGAGTAAACAACTGAACATGGACAGTAAATTGTAGACGTCATAATGTTGAGGGCGAGCAGCACCGACAACAGTAGCGCAGTACGAAAATCGTCGACGGCAACTGTATAAGTTATTACGCTGTGTACTCTTTGCGCACataaaaatacattaataaatattatttatGAATACTCGCATGTAGAATATATAGCGCACCATTCTGTGCAACATCTTTTTTCCTCGTCCCACCCCACTTCTACCACTTTTCAGCTTGCTCATCATTGAGCTCCACCCCCAAAAACTGATGTGCAAAGATGGGAGGAGAAGTTTCACGTGTGGATTGGACCCGCTCCAGGAGCCATATCGGAGCAACTGGAAAGGCAAAAATATAGGGGCACAGATCTGTAATAATAATTGAACAAATTAGAAATTGGATACTGCATTTTAGGAAATATTGAATATTGATAAATATTAATAAACAACCTAATTAA
>DLb01064 range=chr2L:21868225-21869563 strand=+ gene=Mgn00390
ATAAAGTGACATAAAACCATCAACTGCGTGGCGCAGACAGAAGTGGGTCTATTATAACCGTTGCTTGTAAACTAAAAAGTACGTGTACTATACTATGCCACCGCACGCATCCACATTTTCCTCGCAGTCGGCTTCGATGCTGTGTTAATTTGACCAAATTTTCGGGATCATCAGTCTAACAACGACTTCTCATTGGAGGCTCTTGCTTGGAGTGCACATTTCACATCTGAACACCGTAAGCGGTGCTCCCTTGCACTTCGTTGTATTCGGTAGAGCCCACAAATCAAGGGTGAAATATATTCGGCGAGCGATAAAAATTCAGCAAAGAGGAAACACAGACCTCAAGCGAATGGAGGAGTCTATATACATGAAAATGAAGATGTAAATTATACGAAATGTGAGGCATTGACCAACCAAAGAGCAGCCACAACATGGAGGACTGGAAGACGGCGAGCCATTCCGAACACCAGAGGCAGGTAATGCTATCAATCTACAAGCTGTATCTAACAGATGCACTGCAGTGCGAGAGAGGCGGCACTACAGTATGTTGAAAGGGATGGTATGGAGCTGAGTGCCGGGTAAGGAAAGGCAGCTCGCATACTCGTATATAAGAAACACCCTCCCGGGCAAATGATTGATTGCTCATCATTTTTCATTCTTAATGAAAATGCACCCCGCTGGCAAGAGTTGAGTTCACTCGCTGGTTGGCTGCCCCGTAGATCCAGTCGCCAatgtatctgtatctgtttctgtgtctgtgtctgaatgtgtatctgtatctgtaCCTGCGTCCGTGCCCCGATGCGGCTATGTCTGTTCTCGTGGCACACCTGAGTCGCGCAAACAAGCTGGCAGAAAGGTGCAAAGGTGCGATTATCGCGACTGTTGGGTGGCAGTGCGGGGAGGGGGCCAGGCTAAGCTTGGCCAAATTTAACGTTCGCCGCCCAGAGGCATAAAAATGGCTGCCAAGAGAGAACATGGCTTTCCCGTTCCACCACCATTCCTCGTTCTCACCCGGCTGCCAGTCAACTGTCAAGTGTTCTGTGCCCGCGTCATGCTATGCATCATCTTATGGCAGTTATTAACCTTTGTTTTGCTCCGCCCAACTCTACATGTTTGCTGCACGTATCCTCCAGTCCCCCGCGCTTCCATCCGCATGGTTTAGGAGCC
>DLb01065 range=chr2L:21868473-21870741 strand=+ gene=Mgn00390
TACGTGTACTATACTATGCCACCGCACGCATCCACATTTTCCTCGCAGTCGGCTTCGATGCTGTGTTAATTTGACCAAATTTTCGGGATCATCAGTCTAACAACGACTTCTCATTGGAGGCTCTTGCTTGGAGTGCACATTTCACATCTGAACACCGTAAGCGGTGCTCCCTTGCACTTCGTTGTATTCGGTAGAGCCCACAAATCAAGGGTGAAATATATTCGGCGAGCGATAAAAATTCAGCAAAGAGGAAACACAGACCTCAAGCGAATGGAGGAGTCTATATACATGAAAATGAAGATGTAAATTATACGAAATGTGAGGCATTGACCAACCAAAGAGCAGCCACAACATGGAGGACTGGAAGACGGCGAGCCATTCCGAACACCAGAGGCAGCTTCCAGCTACAGTTCCCGTTTTTACACTGGACAAAAAAGCAAGTGACCATTGCCCAAAGGTAAATAGAAGTAAATCTGTTTGCAAGAGCCAACATAAAATCGTTGCATAAACGGAAGATAATAAGAAACGGAAAGGGTATTATTTTTAATCACACCATAAAGAAGAATAAAAAATTCTTACTTTTTTACTTACAGATACTTTGTTTTTAAATTAAATAAGAAAATTATAGTATTTTGGATCAGCTTGGACCGATGACTTTGAATAAACATTGTTATTTTatctaatttaatcaatctaatctaatcATTAGATTTAAGCTGTAAATATGTGTAGGCCTGTCCTTTTCCTCTCTATTCCTGAGCGACACAAATTTCGGGATCAGAGATGAGGTCAAAGGAGGAACTGTCGCCTACTCGGCGGGCATTGCTGCTAGTGAATTTGCCTCAGATGACTGTGGCAACGGGCATCATCATTAATCATTTTTATTTGCACGCCGCCGCAGTTGGGCCACTGGAATTGGAGGTGGAGAGGGCTGTTAATGGGCGGCATAGCCACCCTCGTCAACGACAAAAATCCAGCCAGTATGTCACATTGCCGGGCCACCCAGCCACCCACCGAGCCAGTCAGCCATCATCATCATCATCAGCATCTGAGTAAACAACTGAACATGGACAGTAAATTGTAGACGTCATAATGTTGAGGGCGAGCAGCACCGACAACAGTAGCGCAGTACGAAAATCGTCGACGGCAACTGTATAAGTTATTACGCTGTGTACTCTTTGCGCACataaaaatacattaataaatattatttatGAATACTCGCATGTAGAATATATAGCGCACCATTCTGTGCAACATCTTTTTTCCTCGTCCCACCCCACTTCTACCACTTTTCAGCTTGCTCATCATTGAGCTCCACCCCCAAAAACTGATGTGCAAAGATGGGAGGAGAAGTTTCACGTGTGGATTGGACCCGCTCCAGGAGCCATATCGGAGCAACTGGAAAGGCAAAAATATAGGGGCACAGATCTGTAATAATAATTGAACAAATTAGAAATTGGATACTGCATTTTAGGAAATATTGAATATTGATAAAT
>DLb01066 range=chr2L:21868473-21869563 strand=+ gene=Mgn00390
TACGTGTACTATACTATGCCACCGCACGCATCCACATTTTCCTCGCAGTCGGCTTCGATGCTGTGTTAATTTGACCAAATTTTCGGGATCATCAGTCTAACAACGACTTCTCATTGGAGGCTCTTGCTTGGAGTGCACATTTCACATCTGAACACCGTAAGCGGTGCTCCCTTGCACTTCGTTGTATTCGGTAGAGCCCACAAATCAAGGGTGAAATATATTCGGCGAGCGATAAAAATTCAGCAAAGAGGAAACACAGACCTCAAGCGAATGGAGGAGTCTATATACATGAAAATGAAGATGTAAATTATACGAAATGTGAGGCATTGACCAACCAAAGAGCAGCCACAACATGGAGGACTGGAAGACGGCGAGCCATTCCGAACACCAGAGGCAGGTAATGCTATCAATCTACAAGCTGTATCTAACAGATGCACTGCAGTGCGAGAGAGGCGGCACTACAGTATGTTGAAAGGGATGGTATGGAGCTGAGTGCCGGGTAAGGAAAGGCAGCTCGCATACTCGTATATAAGAAACACCCTCCCGGGCAAATGATTGATTGCTCATCATTTTTCATTCTTAATGAAAATGCACCCCGCTGGCAAGAGTTGAGTTCACTCGCTGGTTGGCTGCCCCGTAGATCCAGTCGCCAatgtatctgtatctgtttctgtgtctgtgtctgaatgtgtatctgtatctgtaCCTGCGTCCGTGCCCCGATGCGGCTATGTCTGTTCTCGTGGCACACCTGAGTCGCGCAAACAAGCTGGCAGAAAGGTGCAAAGGTGCGATTATCGCGACTGTTGGGTGGCAGTGCGGGGAGGGGGCCAGGCTAAGCTTGGCCAAATTTAACGTTCGCCGCCCAGAGGCATAAAAATGGCTGCCAAGAGAGAACATGGCTTTCCCGTTCCACCACCATTCCTCGTTCTCACCCGGCTGCCAGTCAACTGTCAAGTGTTCTGTGCCCGCGTCATGCTATGCATCATCTTATGGCAGTTATTAACCTTTGTTTTGCTCCGCCCAACTCTACATGTTTGCTGCACGTATCCTCCAGTCCCCCGCGCTTCCATCCGCATGGTTTAGGAGCC
>DLb01067 range=chr2L:21868225-21870741 strand=+ gene=Mgn00390
ATAAAGTGACATAAAACCATCAACTGCGTGGCGCAGACAGAAGTGGGTCTATTATAACCGTTGCTTGTAAACTAAAAAGTACGTGTACTATACTATGCCACCGCACGCATCCACATTTTCCTCGCAGTCGGCTTCGATGCTGTGTTAATTTGACCAAATTTTCGGGATCATCAGTCTAACAACGACTTCTCATTGGAGGCTCTTGCTTGGAGTGCACATTTCACATCTGAACACCGTAAGCGGTGCTCCCTTGCACTTCGTTGTATTCGGTAGAGCCCACAAATCAAGGGTGAAATATATTCGGCGAGCGATAAAAATTCAGCAAAGAGGAAACACAGACCTCAAGCGAATGGAGGAGTCTATATACATGAAAATGAAGATGTAAATTATACGAAATGTGAGGCATTGACCAACCAAAGAGCAGCCACAACATGGAGGACTGGAAGACGGCGAGCCATTCCGAACACCAGAGGCAGGTAATGCTATCAATCTACAAGCTGTATCTAACAGATGCACTGCAGTGCGAGAGAGGCGGCACTACAGTATGTTGAAAGGGATGGTATGGAGCTGAGTGCCGGGTAAGGAAAGGCAGCTCGCATACTCGTATATAAGAAACACCCTCCCGGGCAAATGATTGATTGCTCATCATTTTTCATTCTTAATGAAAATGCACCCCGCTGGCAAGAGTTGAGTTCACTCGCTGGTTGGCTGCCCCGTAGATCCAGTCGCCAatgtatctgtatctgtttctgtgtctgtgtctgaatgtgtatctgtatctgtaCCTGCGTCCGTGCCCCGATGCGGCTATGTCTGTTCTCGTGGCACACCTGAGTCGCGCAAACAAGCTGGCAGAAAGGTGCAAAGGTGCGATTATCGCGACTGTTGGGTGGCAGTGCGGGGAGGGGGCCAGGCTAAGCTTGGCCAAATTTAACGTTCGCCGCCCAGAGGCATAAAAATGGCTGCCAAGAGAGAACATGGCTTTCCCGTTCCACCACCATTCCTCGTTCTCACCCGGCTGCCAGTCAACTGTCAAGTGTTCTGTGCCCGCGTCATGCTATGCATCATCTTATGGCAGTTATTAACCTTTGTTTTGCTCCGCCCAACTCTACATGTTTGCTGCACGTATCCTCCAGTCCCCCGCGCTTCCATCCGCATGGTTTAGGAGCCGAGGCACTTCCAGCTACAGTTCCCGTTTTTACACTGGACAAAAAAGCAAGTGACCATTGCCCAAAGGTAAATAGAAGTAAATCTGTTTGCAAGAGCCAACATAAAATCGTTGCATAAACGGAAGATAATAAGAAACGGAAAGGGTATTATTTTTAATCACACCATAAAGAAGAATAAAAAATTCTTACTTTTTTACTTACAGATACTTTGTTTTTAAATTAAATAAGAAAATTATAGTATTTTGGATCAGCTTGGACCGATGACTTTGAATAAACATTGTTATTTTatctaatttaatcaatctaatctaatcATTAGATTTAAGCTGTAAATATGTGTAGGCCTGTCCTTTTCCTCTCTATTCCTGAGCGACACAAATTTCGGGATCAGAGATGAGGTCAAAGGAGGAACTGTCGCCTACTCGGCGGGCATTGCTGCTAGTGAATTTGCCTCAGATGACTGTGGCAACGGGCATCATCATTAATCATTTTTATTTGCACGCCGCCGCAGTTGGGCCACTGGAATTGGAGGTGGAGAGGGCTGTTAATGGGCGGCATAGCCACCCTCGTCAACGACAAAAATCCAGCCAGTATGTCACATTGCCGGGCCACCCAGCCACCCACCGAGCCAGTCAGCCATCATCATCATCATCAGCATCTGAGTAAACAACTGAACATGGACAGTAAATTGTAGACGTCATAATGTTGAGGGCGAGCAGCACCGACAACAGTAGCGCAGTACGAAAATCGTCGACGGCAACTGTATAAGTTATTACGCTGTGTACTCTTTGCGCACataaaaatacattaataaatattatttatGAATACTCGCATGTAGAATATATAGCGCACCATTCTGTGCAACATCTTTTTTCCTCGTCCCACCCCACTTCTACCACTTTTCAGCTTGCTCATCATTGAGCTCCACCCCCAAAAACTGATGTGCAAAGATGGGAGGAGAAGTTTCACGTGTGGATTGGACCCGCTCCAGGAGCCATATCGGAGCAACTGGAAAGGCAAAAATATAGGGGCACAGATCTGTAATAATAATTGAACAAATTAGAAATTGGATACTGCATTTTAGGAAATATTGAATATTGATAAAT
>DLb01068 range=chr2L:21868225-21870762 strand=+ gene=Mgn00390
ATAAAGTGACATAAAACCATCAACTGCGTGGCGCAGACAGAAGTGGGTCTATTATAACCGTTGCTTGTAAACTAAAAAGTACGTGTACTATACTATGCCACCGCACGCATCCACATTTTCCTCGCAGTCGGCTTCGATGCTGTGTTAATTTGACCAAATTTTCGGGATCATCAGTCTAACAACGACTTCTCATTGGAGGCTCTTGCTTGGAGTGCACATTTCACATCTGAACACCGTAAGCGGTGCTCCCTTGCACTTCGTTGTATTCGGTAGAGCCCACAAATCAAGGGTGAAATATATTCGGCGAGCGATAAAAATTCAGCAAAGAGGAAACACAGACCTCAAGCGAATGGAGGAGTCTATATACATGAAAATGAAGATGTAAATTATACGAAATGTGAGGCATTGACCAACCAAAGAGCAGCCACAACATGGAGGACTGGAAGACGGCGAGCCATTCCGAACACCAGAGGCAGCTTCCAGCTACAGTTCCCGTTTTTACACTGGACAAAAAAGCAAGTGACCATTGCCCAAAGGTAAATAGAAGTAAATCTGTTTGCAAGAGCCAACATAAAATCGTTGCATAAACGGAAGATAATAAGAAACGGAAAGGATACTTTGTTTTTAAATTAAATAAGAAAATTATAGTATTTTGGATCAGCTTGGACCGATGACTTTGAATAAACATTGTTATTTTatctaatttaatcaatctaatctaatcATTAGATTTAAGCTGTAAATATGTGTAGGCCTGTCCTTTTCCTCTCTATTCCTGAGCGACACAAATTTCGGGATCAGAGATGAGGTCAAAGGAGGAACTGTCGCCTACTCGGCGGGCATTGCTGCTAGTGAATTTGCCTCAGATGACTGTGGCAACGGGCATCATCATTAATCATTTTTATTTGCACGCCGCCGCAGTTGGGCCACTGGAATTGGAGGTGGAGAGGGCTGTTAATGGGCGGCATAGCCACCCTCGTCAACGACAAAAATCCAGCCAGTATGTCACATTGCCGGGCCACCCAGCCACCCACCGAGCCAGTCAGCCATCATCATCATCATCAGCATCTGAGTAAACAACTGAACATGGACAGTAAATTGTAGACGTCATAATGTTGAGGGCGAGCAGCACCGACAACAGTAGCGCAGTACGAAAATCGTCGACGGCAACTGTATAAGTTATTACGCTGTGTACTCTTTGCGCACataaaaatacattaataaatattatttatGAATACTCGCATGTAGAATATATAGCGCACCATTCTGTGCAACATCTTTTTTCCTCGTCCCACCCCACTTCTACCACTTTTCAGCTTGCTCATCATTGAGCTCCACCCCCAAAAACTGATGTGCAAAGATGGGAGGAGAAGTTTCACGTGTGGATTGGACCCGCTCCAGGAGCCATATCGGAGCAACTGGAAAGGCAAAAATATAGGGGCACAGATCTGTAATAATAATTGAACAAATTAGAAATTGGATACTGCATTTTAGGAAATATTGAATATTGATAAATATTAATAAACAACCTAATTAA
>DLb01069 range=chr2L:21868225-21870762 strand=+ gene=Mgn00390
ATAAAGTGACATAAAACCATCAACTGCGTGGCGCAGACAGAAGTGGGTCTATTATAACCGTTGCTTGTAAACTAAAAAGTACGTGTACTATACTATGCCACCGCACGCATCCACATTTTCCTCGCAGTCGGCTTCGATGCTGTGTTAATTTGACCAAATTTTCGGGATCATCAGTCTAACAACGACTTCTCATTGGAGGCTCTTGCTTGGAGTGCACATTTCACATCTGAACACCGTAAGCGGTGCTCCCTTGCACTTCGTTGTATTCGGTAGAGCCCACAAATCAAGGGTGAAATATATTCGGCGAGCGATAAAAATTCAGCAAAGAGGAAACACAGACCTCAAGCGAATGGAGGAGTCTATATACATGAAAATGAAGATGTAAATTATACGAAATGTGAGGCATTGACCAACCAAAGAGCAGCCACAACATGGAGGACTGGAAGACGGCGAGCCATTCCGAACACCAGAGGCAGCTTCCAGCTACAGTTCCCGTTTTTACACTGGACAAAAAAGCAAGTGACCATTGCCCAAAGATACTTTGTTTTTAAATTAAATAAGAAAATTATAGTATTTTGGATCAGCTTGGACCGATGACTTTGAATAAACATTGTTATTTTatctaatttaatcaatctaatctaatcATTAGATTTAAGCTGTAAATATGTGTAGGCCTGTCCTTTTCCTCTCTATTCCTGAGCGACACAAATTTCGGGATCAGAGATGAGGTCAAAGGAGGAACTGTCGCCTACTCGGCGGGCATTGCTGCTAGTGAATTTGCCTCAGATGACTGTGGCAACGGGCATCATCATTAATCATTTTTATTTGCACGCCGCCGCAGTTGGGCCACTGGAATTGGAGGTGGAGAGGGCTGTTAATGGGCGGCATAGCCACCCTCGTCAACGACAAAAATCCAGCCAGTATGTCACATTGCCGGGCCACCCAGCCACCCACCGAGCCAGTCAGCCATCATCATCATCATCAGCATCTGAGTAAACAACTGAACATGGACAGTAAATTGTAGACGTCATAATGTTGAGGGCGAGCAGCACCGACAACAGTAGCGCAGTACGAAAATCGTCGACGGCAACTGTATAAGTTATTACGCTGTGTACTCTTTGCGCACataaaaatacattaataaatattatttatGAATACTCGCATGTAGAATATATAGCGCACCATTCTGTGCAACATCTTTTTTCCTCGTCCCACCCCACTTCTACCACTTTTCAGCTTGCTCATCATTGAGCTCCACCCCCAAAAACTGATGTGCAAAGATGGGAGGAGAAGTTTCACGTGTGGATTGGACCCGCTCCAGGAGCCATATCGGAGCAACTGGAAAGGCAAAAATATAGGGGCACAGATCTGTAATAATAATTGAACAAATTAGAAATTGGATACTGCATTTTAGGAAATATTGAATATTGATAAATATTAATAAACAACCTAATTAA
>DLb01070 range=chr2L:21868473-21870762 strand=+ gene=Mgn00390
TACGTGTACTATACTATGCCACCGCACGCATCCACATTTTCCTCGCAGTCGGCTTCGATGCTGTGTTAATTTGACCAAATTTTCGGGATCATCAGTCTAACAACGACTTCTCATTGGAGGCTCTTGCTTGGAGTGCACATTTCACATCTGAACACCGTAAGCGGTGCTCCCTTGCACTTCGTTGTATTCGGTAGAGCCCACAAATCAAGGGTGAAATATATTCGGCGAGCGATAAAAATTCAGCAAAGAGGAAACACAGACCTCAAGCGAATGGAGGAGTCTATATACATGAAAATGAAGATGTAAATTATACGAAATGTGAGGCATTGACCAACCAAAGAGCAGCCACAACATGGAGGACTGGAAGACGGCGAGCCATTCCGAACACCAGAGGCAGCTTCCAGCTACAGTTCCCGTTTTTACACTGGACAAAAAAGCAAGTGACCATTGCCCAAAGGTAAATAGAAGTAAATCTGTTTGCAAGAGCCAACATAAAATCGTTGCATAAACGGAAGATAATAAGAAACGGAAAGGATACTTTGTTTTTAAATTAAATAAGAAAATTATAGTATTTTGGATCAGCTTGGACCGATGACTTTGAATAAACATTGTTATTTTatctaatttaatcaatctaatctaatcATTAGATTTAAGCTGTAAATATGTGTAGGCCTGTCCTTTTCCTCTCTATTCCTGAGCGACACAAATTTCGGGATCAGAGATGAGGTCAAAGGAGGAACTGTCGCCTACTCGGCGGGCATTGCTGCTAGTGAATTTGCCTCAGATGACTGTGGCAACGGGCATCATCATTAATCATTTTTATTTGCACGCCGCCGCAGTTGGGCCACTGGAATTGGAGGTGGAGAGGGCTGTTAATGGGCGGCATAGCCACCCTCGTCAACGACAAAAATCCAGCCAGTATGTCACATTGCCGGGCCACCCAGCCACCCACCGAGCCAGTCAGCCATCATCATCATCATCAGCATCTGAGTAAACAACTGAACATGGACAGTAAATTGTAGACGTCATAATGTTGAGGGCGAGCAGCACCGACAACAGTAGCGCAGTACGAAAATCGTCGACGGCAACTGTATAAGTTATTACGCTGTGTACTCTTTGCGCACataaaaatacattaataaatattatttatGAATACTCGCATGTAGAATATATAGCGCACCATTCTGTGCAACATCTTTTTTCCTCGTCCCACCCCACTTCTACCACTTTTCAGCTTGCTCATCATTGAGCTCCACCCCCAAAAACTGATGTGCAAAGATGGGAGGAGAAGTTTCACGTGTGGATTGGACCCGCTCCAGGAGCCATATCGGAGCAACTGGAAAGGCAAAAATATAGGGGCACAGATCTGTAATAATAATTGAACAAATTAGAAATTGGATACTGCATTTTAGGAAATATTGAATATTGATAAATATTAATAAACAACCTAATTAA
>DLb01071 range=chr2L:21868225-21870762 strand=+ gene=Mgn00390
ATAAAGTGACATAAAACCATCAACTGCGTGGCGCAGACAGAAGTGGGTCTATTATAACCGTTGCTTGTAAACTAAAAAGTACGTGTACTATACTATGCCACCGCACGCATCCACATTTTCCTCGCAGTCGGCTTCGATGCTGTGTTAATTTGACCAAATTTTCGGGATCATCAGTCTAACAACGACTTCTCATTGGAGGCTCTTGCTTGGAGTGCACATTTCACATCTGAACACCGTAAGCGGTGCTCCCTTGCACTTCGTTGTATTCGGTAGAGCCCACAAATCAAGGGTGAAATATATTCGGCGAGCGATAAAAATTCAGCAAAGAGGAAACACAGACCTCAAGCGAATGGAGGAGTCTATATACATGAAAATGAAGATGTAAATTATACGAAATGTGAGGCATTGACCAACCAAAGAGCAGCCACAACATGGAGGACTGGAAGACGGCGAGCCATTCCGAACACCAGAGGCAGGTAATGCTATCAATCTACAAGCTGTATCTAACAGATGCACTGCAGTGCGAGAGAGGCGGCACTACAGTATGTTGAAAGGGATGGTATGGAGCTGAGTGCCGGGTAAGGAAAGGCAGCTCGCATACTCGTATATAAGAAACACCCTCCCGGGCAAATGATTGATTGCTCATCATTTTTCATTCTTAATGAAAATGCACCCCGCTGGCAAGAGTTGAGTTCACTCGCTGGTTGGCTGCCCCGTAGATCCAGTCGCCAatgtatctgtatctgtttctgtgtctgtgtctgaatgtgtatctgtatctgtaCCTGCGTCCGTGCCCCGATGCGGCTATGTCTGTTCTCGTGGCACACCTGAGTCGCGCAAACAAGCTGGCAGAAAGGTGCAAAGGTGCGATTATCGCGACTGTTGGGTGGCAGTGCGGGGAGGGGGCCAGGCTAAGCTTGGCCAAATTTAACGTTCGCCGCCCAGAGGCATAAAAATGGCTGCCAAGAGAGAACATGGCTTTCCCGTTCCACCACCATTCCTCGTTCTCACCCGGCTGCCAGTCAACTGTCAAGTGTTCTGTGCCCGCGTCATGCTATGCATCATCTTATGGCAGTTATTAACCTTTGTTTTGCTCCGCCCAACTCTACATGTTTGCTGCACGTATCCTCCAGTCCCCCGCGCTTCCATCCGCATGGTTTAGGAGCCGAGGCACTTCCAGCTACAGTTCCCGTTTTTACACTGGACAAAAAAGCAAGTGACCATTGCCCAAAGGTAAATAGAAGTAAATCTGTTTGCAAGAGCCAACATAAAATCGTTGCATAAACGGAAGATAATAAGAAACGGAAAGGATACTTTGTTTTTAAATTAAATAAGAAAATTATAGTATTTTGGATCAGCTTGGACCGATGACTTTGAATAAACATTGTTATTTTatctaatttaatcaatctaatctaatcATTAGATTTAAGCTGTAAATATGTGTAGGCCTGTCCTTTTCCTCTCTATTCCTGAGCGACACAAATTTCGGGATCAGAGATGAGGTCAAAGGAGGAACTGTCGCCTACTCGGCGGGCATTGCTGCTAGTGAATTTGCCTCAGATGACTGTGGCAACGGGCATCATCATTAATCATTTTTATTTGCACGCCGCCGCAGTTGGGCCACTGGAATTGGAGGTGGAGAGGGCTGTTAATGGGCGGCATAGCCACCCTCGTCAACGACAAAAATCCAGCCAGTATGTCACATTGCCGGGCCACCCAGCCACCCACCGAGCCAGTCAGCCATCATCATCATCATCAGCATCTGAGTAAACAACTGAACATGGACAGTAAATTGTAGACGTCATAATGTTGAGGGCGAGCAGCACCGACAACAGTAGCGCAGTACGAAAATCGTCGACGGCAACTGTATAAGTTATTACGCTGTGTACTCTTTGCGCACataaaaatacattaataaatattatttatGAATACTCGCATGTAGAATATATAGCGCACCATTCTGTGCAACATCTTTTTTCCTCGTCCCACCCCACTTCTACCACTTTTCAGCTTGCTCATCATTGAGCTCCACCCCCAAAAACTGATGTGCAAAGATGGGAGGAGAAGTTTCACGTGTGGATTGGACCCGCTCCAGGAGCCATATCGGAGCAACTGGAAAGGCAAAAATATAGGGGCACAGATCTGTAATAATAATTGAACAAATTAGAAATTGGATACTGCATTTTAGGAAATATTGAATATTGATAAATATTAATAAACAACCTAATTAA
>DLb01072 range=chr2L:21868473-21870762 strand=+ gene=Mgn00390
TACGTGTACTATACTATGCCACCGCACGCATCCACATTTTCCTCGCAGTCGGCTTCGATGCTGTGTTAATTTGACCAAATTTTCGGGATCATCAGTCTAACAACGACTTCTCATTGGAGGCTCTTGCTTGGAGTGCACATTTCACATCTGAACACCGTAAGCGGTGCTCCCTTGCACTTCGTTGTATTCGGTAGAGCCCACAAATCAAGGGTGAAATATATTCGGCGAGCGATAAAAATTCAGCAAAGAGGAAACACAGACCTCAAGCGAATGGAGGAGTCTATATACATGAAAATGAAGATGTAAATTATACGAAATGTGAGGCATTGACCAACCAAAGAGCAGCCACAACATGGAGGACTGGAAGACGGCGAGCCATTCCGAACACCAGAGGCAGCTTCCAGCTACAGTTCCCGTTTTTACACTGGACAAAAAAGCAAGTGACCATTGCCCAAAGATACTTTGTTTTTAAATTAAATAAGAAAATTATAGTATTTTGGATCAGCTTGGACCGATGACTTTGAATAAACATTGTTATTTTatctaatttaatcaatctaatctaatcATTAGATTTAAGCTGTAAATATGTGTAGGCCTGTCCTTTTCCTCTCTATTCCTGAGCGACACAAATTTCGGGATCAGAGATGAGGTCAAAGGAGGAACTGTCGCCTACTCGGCGGGCATTGCTGCTAGTGAATTTGCCTCAGATGACTGTGGCAACGGGCATCATCATTAATCATTTTTATTTGCACGCCGCCGCAGTTGGGCCACTGGAATTGGAGGTGGAGAGGGCTGTTAATGGGCGGCATAGCCACCCTCGTCAACGACAAAAATCCAGCCAGTATGTCACATTGCCGGGCCACCCAGCCACCCACCGAGCCAGTCAGCCATCATCATCATCATCAGCATCTGAGTAAACAACTGAACATGGACAGTAAATTGTAGACGTCATAATGTTGAGGGCGAGCAGCACCGACAACAGTAGCGCAGTACGAAAATCGTCGACGGCAACTGTATAAGTTATTACGCTGTGTACTCTTTGCGCACataaaaatacattaataaatattatttatGAATACTCGCATGTAGAATATATAGCGCACCATTCTGTGCAACATCTTTTTTCCTCGTCCCACCCCACTTCTACCACTTTTCAGCTTGCTCATCATTGAGCTCCACCCCCAAAAACTGATGTGCAAAGATGGGAGGAGAAGTTTCACGTGTGGATTGGACCCGCTCCAGGAGCCATATCGGAGCAACTGGAAAGGCAAAAATATAGGGGCACAGATCTGTAATAATAATTGAACAAATTAGAAATTGGATACTGCATTTTAGGAAATATTGAATATTGATAAATATTAATAAACAACCTAATTAA
>DLb01073 range=chr2L:22975736-22977242 strand=+ gene=Mgn00397
GGCCAGGAATAAGTGATAATAAAGGCAGATTTAACAAATATTAATTATCACAAGCGCGTAAATTCAGAGACAACTTTTTTAACCTTATTTAACATACATAATCTTATTTTAACGGAAGCTACAAATTAAGAACACCACTAGCAAACTCCAGTAGATTCAACAAAAGatacaattgaaaatgaaaaaccaataacataatttgtgtattaatggcatcagttataagggaatctctcgatgttattcaagctaaattgctgaacacgcaacagcgcgCAACATTTTTATTGTCTATTTCAGTAATGGCAACAGGAGGTCCGTTAGTCTACACACTTATCGATTGAACTTTGCTTTTCTTTGAGGTTTTTGTATCTGATGCCAGCTGGAACTTAAGTGCGGTTCAGGTTTTATATTTTAAATATTCTGTGTTTTTAGAAGGGGTacatcagatgctttcaagacaacttgccctcactgctttgatgttgAAAAATTTCTTTCCCGAACCGATCAACAATTTTGTGTACCAGTGCGTTTGAGGTCTAATAAtgccgcttaacatcgctgatttagccacacttcgctcaataagccgttgtactcggaagcatacacacatcccatgactgtctctgagtttatattacgatcgaatggcattattggaacttcaaggtcgccataaaccaacttgggttttagacaaaaacgaccatgatgattcgggaaataagaacaggcgttttgtgatagactttagaaatctgaacgataatcgctaatatttccatgatactggcaatcttaggtaaatccaagtattGcgataccgtcatacgggcatcaatacaaaaatcctcatatgcttacgtagatgctgtgattattttctccgggataaaaaaaccatgttaagcacaaagattgggttttttttaagcctatgtgattccaacatgaaagtgtccaacgagaatgcgcatacttcgttttaaAGTATGTATGTACATATGGGTTATGATTAACTTAATAATACAACTTGTGCCATATGATGATTATCGGTCCAAGCTGACACCAATGACAGTGAGAGGAGGATAAATATTCTGCACCTGTGGAAATGTATTTTTTTAGTCGCTTTTTCTTGTTCGTAGAGGCTTCTACGAACCAATAAATTTTATCCTAAAACTAAAACATCGTGCCTTTGG
>DLb01074 range=chr2L:22975736-22977242 strand=+ gene=Mgn00397
GGCCAGGAATAAGTGATAATAAAGGCAGATTTAACAAATATTAATTATCACAAGCGCGTAAATTCAGAGACAACTTTTTTAACCTTATTTAACATACATAATCTTATTTTAACGGAAGCTACAAATTAAGAACACCACTAGCAAACTCCAGTAGATTCAACAAAAGatacaattgaaaatgaaaaaccaataacataatttgtgtattaatggcatcagttataagggaatctctcgatgttattcaagctaaattgctgaacacgcaacagcgcgCAACATTTTTATTGTCTATTTCAGTAATGGCAACAGGAGGTCCGTTAGTCTACACACTTATCGATTGAACTTTGCTTTTCTTTGAGGTTTTTGTATCTGATGCCAGCTGGAACTTAAGTGCGGTTCAGGTTTTATATTTTAAATATTCTGTGTTTTTAGAAGGGGTacatcagatgctttcaagacaacttgccctcactgctttgatgttgAAAAATTTCTTTCCCGAACCGATCAACAATTTTGTGTACCAGTGCGTTTGAGGTCTAATAAtgccgcttaacatcgctgatttagccacacttcgctcaataagccgttgtactcggaagcatacacacatcccatgactgtctctgagtttatattacgatcgaatggcattattggaacttcaaggtcgccataaaccaacttgggttttagacaaaaacgaccatgatgattcgggaaataagaacaggcgttttgtgatagactttagaaatctgaacgataatcgctaatatttccatgatactggcaatcttagatgctgtgattattttctccgggataaaaaaaccatgttaagcacaaagattgggttttttttaagcctatgtgattccaacatgaaagtgtccaacgagaatgcgcatacttcgttttaaAGTATGTATGTACATATGGGTTATGATTAACTTAATAATACAACTTGTGCCATATGATGATTATCGGTCCAAGCTGACACCAATGACAGTGAGAGGAGGATAAATATTCTGCACCTGTGGAAATGTATTTTTTTAGTCGCTTTTTCTTGTTCGTAGAGGCTTCTACGAACCAATAAATTTTATCCTAAAACTAAAACATCGTGCCTTTGG
>DLb01075 range=chr3RHet:1256181-1256979 strand=+ gene=Mgn00402
cccacgcctcgactaatgtttccggtttgccttcttttcgatctgaacagtcaacgcgtcaagttgcgaaagtgcgtcgaaaaattttaacttgcggtcatacggaattttgttttgtcgcgcgaaatattgaaaatacggcgttccttcgcctatagtggtgcgcgaaataattccggcttgtgtttcccggcgatttacagccgaagagatcggcgttcgtcacggacatctcgcggccgcctggccgccaaatcctagcttcgactgggtcaaattgcagccgaaattgaagcccggagggttttcgctggaccacttatactttcgcatcactgcccgggtcccaccattcttcggagccgctaccggcggacggaaggagagacggcaactgcgccaggcgagtagcggagcgcctttccagcaggccggagcgaaggaccagccgcagcagcaggacagcgaccgccctaagctggggccatcaggaaggatcactaaacaaagaaaatgcagcctaagtagagcttaaagtgaggttagggtgaatggaaaattttcttgtgcttggttggcagtccagaatgcccgaaattaaatcaaatcaaagttaacgcgagccaaatttcgaattacacaaaaaaaaaaaaaaaaaaaaaaaaaaaatgctaaaagccagacctagccttactagataggattacttcaacctgatcgccatcttggacattgaggggcc
>DLb01076 range=chr3RHet:1768370-1777473 strand=+ gene=Mgn00403
gcattttttagttcaaagtgaccacagagacctttaacatacctagtttcaatgagaaaaaaataaaaaccgaaaaatacctatactcactaccagatatcaatgtagacaaaattcctgcgaaagagaagaaaatgaaaaaatagaattgccaaagtaatcaataaaaacctcaaagcccaacgtatttacattcattagcaatctgaaaaatatgatatgttttttcaaacatggaaagaaaaacattgcaagttataaaattggtgatttgtacctattggaaatctcgatttagatcagtttttccaaaggcttgaaaaccaggccggtatacacaaaatcaagacagttaaaatggcaccgtgggaaaataactttgaaaatatttcgatagactttcaaaaatgtgggcaatgaaaaattaaaattaaaattaacaattaaacgtattaagagtagcgctactcagcccggtgaccaaaatagaaaaagaagctataacgtctacacaacatgatgaggaggacatactggcatttcaaaaaccttggtcaaggtgcaaagatattattgtatttttggaaaaatatgtctaagtacataaaagagtacacaaaaaaattccatcgttccaaaaacaaaaataattacacatatcaaaacaccaatgacgataaatgaaacactagaacaggcatatgatagggttgtagatacaattggcccactaccaaaatcggaaaatggtaatgtacatatatgcagtcactctcatatgtgacatgacaaaatacttagtagccataccataccaaacaaaaatgcaaataccgtagccaaagcgatatttgaatcttttattctgaagtacggtccaataaaaacgttcattacggacatgggaacagacataagaatttagtaatatctgatctgtgaataaaacactttaaaataaaaaatatatcattaaaaattataacacatcattaccagacagttggagtagttgaaagaagccatagaactcttagtaaatatatacgatccaaaactgattgggacatttggcttcaatactttgaatactgcttcaacactacccCTCcaaagaccttagaataacaagatgcgtaacgccatacgattttttggcacacgattttttcgccgtggctccaggctctctcgaatttttggtagagagcgagagagcggagagcgctacagcgaacagctcgtttcaacgcataaagtgctagcagacaactgtatgtgtgcagacgtatgctcatgcattgtaaatttgacaaaatatgcccttcaccttagaagttctttgactttaaatctatattatttttgatcaattggcaccatgcgaaaaattcttgttttgcattgccttaacgttattattatttgataatagatttgaaatagccaaaactatgtacatattatcacaaaaataaatttcaaaaatgactttatataagaatatttgtcattagagtattcatcttgcggcactagaataattctagtgtctttgatatgacttttgttctcgtctcttgtttttactcacccaagcaagcaaattctatttttagatttcttatgctctcagcgggagcgagcggaaagagagcaattttggtctgttcgctgtagcgctctccgctctctcgctctctaacaaaaattcgagagagcctggagccacctctagagccacggccaaaaaatcgtgtgccaaaaaatcgtatggcgttacgcatcttgttattccagggtctttgactttgtgcgttgaaaagagctgttcgctgtagcgctctccgctctctcgctctctaacaaaaattcgagagagcctggagccacctctagagccacggcgaaaaaatcgtgtgccaaaaaatcgtatggcgttacgcatcttgttattctagggtctttggccaaaccaatgtatggccgttacgcatcttgttattatagtgtctttgacccctcctatggcacataaatattgtccatacgaaatagtatttggtagaacaatttaccaacattttttcttacaaccatcaacaaagaatcattttatgctaaaaaaccattgactatgctaaggaaagtaaattcacattggaagtagcatataaaagagcaaggaaaatggaaaagGGGAAGAAAGATTTTTGTCACTATCATTTAGTCTTAAGCTGATATCCGAATAAGGAAGTtcaactgacgggacattagttcgactcaaaaatataacaaatatcttactGGCGCAAAaggatacaaaaagtatcagaaccacgagtggaaaataaattaaattgtataatccgtaattctcgcagttaattacgcaactgactcttatttaacttcaacttgggttataaatccaattcggttgtccaacacagaagaaaaaagaagaaaattaaacaatcctataagaccaataacattttaaggatacaaacatacgtgaattattattcgaaataaaaactaatacgtgaaacaagttaaaataaacaatacaaacataagtgaattattattcgaaataaaaactacaagaagttaaaacaagttaaaataaactaaaaattacaaaatataaTTTTTGCAATTTCCaaattttaaatattagttttaaaattataaGAGATTATAACCTGAAAACTGTCGGAAAACTTTAATAAATAAaaacaaagaagaaagtataataaaaaaataaaaaattacagtggcacaaccaattattgccgcaccccaaatcgttgcgctaagcgacaacaacctccctgaagaccgtcgttagctaaaaacatcatgccattcaagcgtgatccagaaaccctcccacaccttcgtcagcagattggactacgtaatttcgctctaccaaacgaatgatgtgcgacaacagaggattttacttggagccatcgaaagaaacttggacggacaagtagcaccatctatgggacttccgaacatcgaagattggccaaccctgaaatccagacttatctcagcatttaagctccaatcaccgaactacaaactactggtgaacttcatggagacacctaacaaaggaaatctaggagaattctgcgaagcggaaatacgacgtcaaatgttgatttcgaaattacacctgaaagacatctacttccccccacttctacccgtgaccagactacgttcggcagaaactctaacggttctctaccgcgcatcaaaagaatagaaaaggcgcctatatggcgcgtaccaagcagaaacgcgcaattactagaaatgtcgttatatttaaatgatctgcgacaTATATATTCTTCTAAGAAAGTTAAACATAAAACACAACAAACCGTAAGTCAAACAAAAA
>DLb01077 range=chr3RHet:2374406-2378319 strand=+ gene=Mgn00406
TTCGGCATGCCGTTAGTCAGTCCAGCATCTGACTGCCCAGCAACCGGAGTCAGGCTATGTGAACCGCACGAGTTTTGTGAAAGTGACTTTACTGTCAAGCATTGCCGTAATTGTAAAGAATAATAAAGCTTAATTGAAACAACTATATGGAGCACATTTCCAAGCGTAACAAAAAATGAAAGGAAGTTTTGAAGCTACGTATTGTTTAAAGAAATGCGCTTATTAAAGATTCATATATACAAATGAAGAAAAAAGTTTTTTAATAAACGTAAACCAAAATATCTAAAGTGATTTGTTTAAAAATGATGAAATAAGAAACCATTCTTAAAATAAAATCTTAACTACGAAAACTCCAAAGCAAATAATATATTGTAATTCTATAAAATTAAGAATGTATTATAAATCTTTAATACTTAACAATTTAATAGCAGCTTTTAAAGGATAGCTGAGTCCACCTGTGAACGATTGGATAATCTTCTCAATAAAGATTTCGTTTATGGACTTACGTATGATAGAAATGAAGCTGAACCTGAAAACAAATTAAGAGCATAAATTCGACAGAGATCGATTTAGACCAACAAAAAGTTCCTCATTAACATAATAAATTGTTAAGGTTAATATTTTGAAATGAATTCAGATATAAAAAATTGTCTCCTAAGCTCGCAGAAAATAAGGAAAACTTAAAACACGTTTTCTAAAAAAAAAGTGGCGTACAATATCAGACCAAGAAGAATAAGTGGTCGAAGATCACTAAACTTGCTGTCATCTGAAGAACCAGCTAGCTGCGCTAGAAGGCTGCGTCTTTGTAATGGAGTCGCGCCTGGCTTGGAAGAGATACACCTCATATCCACAACCCCTTCGTCATCGTGTGGTGCTTATTGGATGGGCTTTAATATGGACTATGTCCCTAAACTCTGTATTCTGTGGAGAAAAAT
>DLb01078 range=chr3RHet:2374406-2378319 strand=+ gene=Mgn00406
TTCGGCATGCCGTTAGTCAGTCCAGCATCTGACTGCCCAGCAACCGGAGTCAGGCTATGTGAACCGCACGAGTTTTGTGAAAGTGACTTTACTGTCAAGCATTGCCGTAATTGTAAAGAATAATAAAGGTGCTCTCCGATCGAAGTGAACCATTCAAAAGTTGAATCACGGATATCTTGACATCATCTGTATGATACTGAAGAATTATTGAAAATATCGATATGTGTAATCAATAAATAAGTAATTAAAAAGTGGCGGTGTATAATTACAGCTTAATTGAAACAACTATATGGAGCACATTTCCAAGCGTAACAAAAAATGAAAGGAAGTTTTGAAGCTACGTATTGTTTAAAGAAATGCGCTTATTAAAGATTCATATATACAAATGAAGAAAAAAGTTTTTTAATAAACGTAAACCAAAATATCTAAAGTGATTTGTTTAAAAATGATGAAATAAGAAACCATTCTTAAAATAAAATCTTAACTACGAAAACTCCAAAGCAAATAATATATTGTAATTCTATAAAATTAAGAATGTATTATAAATCTTTAATACTTAACAATTTAATAGCAGCTTTTAAAGGATAGCTGAGTCCACCTGTGAACGATTGGATAATCTTCTCAATAAAGATTTCGTTTATGGACTTACGTATGATAGAAATGAAGCTGAACCTGAAAACAAATTAAGAGCATAAATTCGACAGAGATCGATTTAGACCAACAAAAAGTTCCTCATTAACATAATAAATTGTTAAGGTTAATATTTTGAAATGAATTCAGATATAAAAAATTGTCTCCTAAGCTCGCAGAAAATAAGGAAAACTTAAAACACGTTTTCTAAAAAAAAAGTGGCGTACAATATCAGACCAAGAAGAATAAGTGGTCGAAGATCACTAAACTTGCTGTCATCTGAAGAACCAGCTAGCTGCGCTAGAAGGCTGCGTCTTTGTAATGGAGTCGCGCCTGGCTTGGAAGAGATACACCTCATATCCACAACCCCTTCGTCATCGTGTGGTGCTTATTGGATGGGCTTTAATATGGACTATGTCCCTAAACTCTGTATTCTGTGGAGAAAAAT
>DLb01079 range=chr3L:527187-528106 strand=+ gene=Mgn00410
GGGCTTGAAAAATCGCAGGAGAGCTGGCAGAAATGTCAAATTGGCAGACAAAACAGTTACAAAATTTGAATGGCAGCGCGTGAGGGGGCGGGGGATGGGgagtgaatgattgaatgagcgactgaatgaatgaatgcatgattgagtgagtgTCTGCCTATCCTCCTCTCCTCCAATGAGCCCCCACCGATGCAAATGCTTTCAAGTCGTTTGCCAATGCAATTGGCAAACAAGGAAGCAAAACGAGCTGCTGTCAATTCAAAATGATCCGCACAGACAGTTAAAATAGAAAAAATGTTCCAGGCATGGAAAGGAGAGGGTCTATCGCCGGCAAGAAGCAGAATCCTCCGCCACTCAGGCGACGCCACAAAAATAAAAGACTAGGAAGTATTAACTGTCACACCGAAAACGTGGATACCCTCTTAAACATGCAGATCATAAGGATAATACTTTAGTAATAATCCAAGCGACTCTTTCAAAGGGAATTTAAGGCAAACACGAACAAGGCAAGAAATTAATGAAAATGCAAATGGGAAGCAACAGTCGAAGAAAAGCGGGAAAACTCTTCAATTCGCAAATAGCGTCGAATTTGTTCAGGTGGCCCCGCGCAGACTGTCTGTTTGGGTTTGGTCTGGCGGAGTGGCTCAGTGGGTCAACGACCTATCCACGGAACACACCTCGTCCAAACCCTTTTGGAATTGACCCACCGACTATGATAAACGATTCGAGGCGATTTCATAACTGCCCCTGACACGCCCCCCAAAGAAAGAGAGCGAAACAACCTTAATGATCTCTAATTAATTTGATTCAGGGGATTACTTTTTGGAGGTATTTTCCGTTTGATAAATTGTCGAGATCGG
>DLb01080 range=chr3L:5417177-5422571 strand=+ gene=Mgn00419
AAGCGAACCATTGAGCGGCACGATTTGAATTCAGTTTGACTCGAACCTGCTCCGGAAGTAGAAGTCAGCCCGCGAGTTTCCATCGCAAGGGAAAATTCTCAATAAAACACAACAAATTAATCATCTTTTAATCACAGTTAAAAACGAGTTAATTGCAAATTACTCGCTCGTAAAAAGTGCTCATACCTAAACATACAAAGAAAAACAACAGCCGCGGAAACACAACAATAACAACAGAAACCATGGGCAAATGCCATTCGGCGCGTCAAGTGAATTAAGCGATTTTTAAAGCTTTACGCTAAATGAAATTTGAATTGCCAAAGTGTGCACTTGTGTGTGCAAATTAAATTACGCAAATCAAATAAATGTTTTAACGAAATAAAAATAGGAATCGAAAAAGAATACGGAGTGCAAATAAAAATGCTGTGCAAAAATTAACAACTATAGTGTAAATAATTCAACACATATTTTATAGCACCAGACATAGATAAAATTAAACGCAGAAAAG
>DLb01081 range=chr3L:5417177-5422571 strand=+ gene=Mgn00419
AAGCGAACCATTGAGCGGCACGATTTGAATTCAGTTTGACTCGAACCTGCTCCGGAAGTAGAAGTCAGCCCGCGAGTTTCCATCGCAAGGGAAAATTCTCAATAAAACACAACAAATTAATCATCTTTTAATCACAGTTAAAAACGAGTTAATTGCAAATTACTCGCTCGTAAAAAGTGCTCATACCTAAACATACAAAGTAAACCACCAAGAAAAACAACAGCCGCGGAAACACAACAATAACAACAGAAACCATGGGCAAATGCCATTCGGCGCGTCAAGTGAATTAAGCGATTTTTAAAGCTTTACGCTAAATGAAATTTGAATTGCCAAAGTGTGCACTTGTGTGTGCAAATTAAATTACGCAAATCAAATAAATGTTTTAACGAAATAAAAATAGGAATCGAAAAAGAATACGGAGTGCAAATAAAAATGCTGTGCAAAAATTAACAACTATAGTGTAAATAATTCAACACATATTTTATAGCACCAGACATAGATAAAATTAAACGCAGAAAAG
>DLb01082 range=chr3L:5417177-5422571 strand=+ gene=Mgn00419
AAGCGAACCATTGAGCGGCACGATTTGAATTCAGTTTGACTCGAACCTGCTCCGGAAGTAGAAGTCAGCCCGCGAGTTTCCATCGCAAGGGAAAATTCTCAATAAAACACAACAAATTAATCATCTTTTAATCACAGTTAAAAACGAGTTAATTGCAAATTACTCGCTCGTAAAAAGTGCTCATACCTAAACATACAAAGTAAACCACCAAGTGTGTAACAATTAAAATAAATCTTGTGAAAAACAACAGCCGCGGAAACACAACAATAACAACAGAAACCATGGGCAAATGCCATTCGGCGCGTCAAGTGAATTAAGCGATTTTTAAAGCTTTACGCTAAATGAAATTTGAATTGCCAAAGTGTGCACTTGTGTGTGCAAATTAAATTACGCAAATCAAATAAATGTTTTAACGAAATAAAAATAGGAATCGAAAAAGAATACGGAGTGCAAATAAAAATGCTGTGCAAAAATTAACAACTATAGTGTAAATAATTCAACACATATTTTATAGCACCAGACATAGATAAAATTAAACGCAGAAAAG
>DLb01083 range=chr3L:7849666-7853528 strand=+ gene=Mgn00424
CCCTCTCTGATTTATCTGCCATTCGCGAGTGTATTTTTCACTATTTCGGTTGTAttttttttttacgttttatttgtgttttttttttttttttgctttttCTGTTAATATTTCTAACATGTATTTTGCGGCGACGTCGACGGCAGCAGCGCTCACGTGAGTTGATTTCATAGCTATGAAAACCTTTTTAATGTGTGGAAATTTTTGTTTGTTTGTTGTAGTTGTTATTTTCCCCCTATTTCTTTGCTGTAATTTGTATAAATAAACACAAAATTGTAGAAATGTGAATAGCGAACAGAGAGAGTCCCGCGAAAATCAAGAACATTTTCGCATTTAACGATTTATGGTGGAGCGGGGGCAATTAGAACGCCTTGAAATTGGTCTTCAAAATAGGGAGGGCACGACGGTCAGCATTCCCCAGGTGGCAAATTGTTCCAAATAGAGCTCTATACTCTTCGATTAAAACGGAGCAAAAAGAGTCTGCGCTGATAAGAGCTCACATTCAATTACTTGACGTAAACAAAATAATTAAAATACGAAAAGTGCTCATCGATCCCATTTAAATAGTTTTTATTGGAATACTTTGCACTTAATTGAGCTGTGCGTTCTTTTGAGCAACCATTTAATCAATATTTAATAAGGGCTATTATTTATGAAGAGGTGAAAATTCGAAAAAGAAATTGATGCATGAAACTTCAATATGACATTCCATATTAATGTAATTGCGTAATTATTAATATGCGAACGAGGTACTTCCAAATACTTGAATGGCTTTTATTTTCATTTAAACGAGTTTATTCAGATTGAGCACATTTTACAAATTATTCTCAAAAACTTGATATAACTTAAATTCTCAAATAATTTGTTGTGTACAAACACAAAAGCTTTTCCttaaatttatatcaaatatataaataaaaCGATCAATTTAACCTGTGTGATATTTATTTGACGGAAAAAACTATCCAGAGATTCATACTAAAAATGAGATCTTGTCCGACCCCGAACACGACATTGCCTGACCTTTGGTCTGCCCCCTCTGCCCAGTGACCTTTCTGGGTGCTTATGAACCAAAGCCCCATCGAATCAGAATAGTCTAACCAAATTTGAAGGCATCCTAAGCCAAGGGGATTCGTACTATTTTGGCCATTTTAGCGATGATTCAGGGCCCAGAAATGCCGCAGACCAGAACAGAGGGATATATACTGCGAGTACGAGTGGAGGAAGCCAGAAACTGAATTTCTTCGAACGATAGAACGAAAACAGCGAAACTGTCGCCTGTCATCATGTGACATGAAGAAGAACTAGGAAGCGGTGGGCAGGAGAAAATCCGAAAGCTATAGAGAAATAACTCAGCACACATCGGTATataaatggatggttggatagatagatagatagatagatTCTAAGGCGGAAACGTCATTCCCATTCAGTGTCGTCCCAGAAACGTGTTCTGGCCTCATAAATTATACCGAGGCTAAGTTGACCCCCTCTTAGCCATGCGGTCCATACCCCCCCCTTTTTCATACCAAGTGCAACAAAAGAAAGGCTAGGCGAAATTGTATCCCAAAGTGTGGGTGAACGCATTTTGAGATCGAAAATTAAAAATGACTTTCCTTGGTTCGAATAGTTCCAACAATGTTGCCCATCACGAGATGTCAGCCTGTCAAGGAACCAACGACGGACACCTCTATATATATCGCTGCATATATATGTAGGTACACCCTAACACATACATATGTACATATATCCATGTATGTGTGAAAACTTATTTGCTTTGGCATTTTCTGAAATGTCGCAGGCAGCGAAAAATGGATTTCGGATTTCGGGGTTTAGAGTGGCATACCATACCTTATCGGTATACACTGCACATATCACCGTGCAAACACGGCAACCAAAGAATTTCTTATACCAAACACATAAACATGTATGTGTGCGGTACACACACGCTTTCCTTATCAAACTAACCATCGCTGATCGGCCTTGGACAGGCACTACAAGAAGTCAAAGGAGTGAACATTAGCATGGACCTGTGAGGAGAGATCACTGCGGAAGATCATCTTCTGAATCTGACGGGAGAGGATTCTAAAAGATCTATTTGCTTCGCCAACACTCGGATGGAGATTACCCATTATCAGCTAGCTGCATATAAGTAGGTATATATGTTTGTACATATACGTATACCCAGAGATCTGAACTACATTTTGCTCTATTTGAAATCTCGCACATTTATACGAAATGAAAACGAACGAAACGAAAAACGAACGACGACGACGCAAACGACGACAAGTTGTACAAATTAACGTACAAATGAATGACGGAATTAGTACGTGTGCTCTTTGTTGATCTAGCGAGAAGATTAGGGGAAGCTATAGGGGATATATGGATCGAGGTTTCTCGGGCTGGCGGGGGACTTTCTACTTGGGAGCCCTACGGATGCTTGAAAATTTCTCTAGTCAAACGAAAATGTCTCCTTAGCAGAGTAGATTCCAAAAAAGATTTGAAGATTGCACATGGCACACGGATTCTGGATTCATTCCGCGGCTGTGTGGCAATTCATTAGCAACACGCAAATGAATTAATAACACCAAACTACGAGAATATATTTCAAGTTGTACCTTTGTTAGCACTTTTTCAATAGCACTAGATACGGATTGGTATGTACATATATGCAACGGCTGTCGATCTGTTTGCACACTTTGATCTATCTGGTTGAATGGATAGCTAGATGCATGGATACACAGTCTGATGAATAGAATTAATTATGATGGAATGGGGTTTTGCCCGTCAATCGTAGTCCGGGGGTTAAGGGGAAGGAAGTCAAGTACAGCAGGTGGCGTACAAGTTTTTAACGAGTAAATTGTATTACCACTTGATAAAAGGAAATTTATATATAAACTACCATAGCTATGTATGGAACAAGCATGAAATGAAGATGACTTATTTAAGAGTTATATTCTCTAAATGTCTCAATTTCTCATTGATATTTTTTCCACACAAAATCTTTAACATCTTTAACAACTTACTCTTATCTGTACTACTTGTCCACTAAAATGGCACGAGTCTTCACATTTCTTTGTTCACCCATTTCCTCATATCCTAGCCCAATTTTCTCGACCTTTTGGAAGCACTTTACGAACGACAAACGAGCAGCCGAATGGGAAAAAGGGAAAATAGTATTTTCCTGAAGACAAGTCAAACATTTTTCCAACTAACTCCGGGGGCAAACAACTAGGGCAACAACAATATTGATAATTTCAACTGCAGTGGAATAACGTGAAATGCAAACAAAAAGCTGGAAAAAAATCAACAAACTCACAAGAGCTTCAATGCCAAAAAAAAAAAGAGGGGAACCCGAAGAAGAAGAAGAAGATACCACGTGACGGCAGCAACAAAAGCAAAGCAAACGAAGCATGCACGACTTGGGCGCACCACCCCCTTGAACCACCACCCACTCAGCCACCCACCGCCACCCAGCGAGTCACTGTTAAACACTCACCCACGCATGATCATTTATAAGCTGTCAGTCCtgcgcgtgtgtctgtgtgagtgtgtgtgtgtgtgtgggagtgtatctatgtgtTTTTGGGGTGGCGGTGAAGTGGGCCTGGGGTAAAATGCGGCAGGAAATGCCGTAAGTGGCAGCTCACGCACTTGGACGCCATGGAAAAACCTGCAAGCTAAGGAAGCCCAAGTCCCGTTTTTGACTACCAGATACCCGGTTATAAGTCAATATAATAATTTCAAAGGTAGCTACAAAATCAATATTTAGCTCAAACTCAAATGGAGAAACATAAGC
>DLb01084 range=chr3L:9562691-9563554 strand=+ gene=Mgn00426
TTTCCCTGTCTTTTCTTTGCTTTTCCATTTCTTTCGCATCGTTTATTATTAGCTTAGAGTTTTATGTCTGTGGAGTGTGAAGTGCACGAAACAGAAAGCATAATTTGTATCTTTTTTTCCACCGGAAACTGACTATTACATGGGCTAGTCATTGATGGATTAGACCCACAGAAAGCAAGTCTTTGGTTTTTTATTAGCCATCCGATGGTGAGACTCACATGCAGGTTTATGGCCAAGTGGAGGGAATAAGTTGGAAGAACACTCTTCATAGAGGTATAAAATTGACAGTTTAAAAAAAAATTAGCATGATATTCATGAATTATTAAGCTAGATTGGAATAAATAAGAAATATGCTTCATTGCTAGACATTACATTTTGCAGCTTAAGAAGAACCATATCTTATGATTTCTTTTAATCAGTCTGATTTTCTCGCAGTGCACTTTTTTGCTCATTTCATTTGCACCTAGCGAGCTTCTTCTTCTATCCGGTGTTTTTAGCACGGTGGAAATTCAGATGTTGATTTAACTTGCACTTAACTTGTTGCCGCGAGTGTTGGCTAAAAGAAAGCATTTCACTTCACGCCACTTAGGCAGCCTGACTTTGCACTTTAGTTTCGAGTAGCTGATAAAGGGGGGCACACTTCCATTTCCAACTGCAACCCCAAATCCCACGACATGATTTATTCGACCAGACAAACTCATTTGTTTGCAGTTTGCATTCGAGCTGCGCATTTTCCCGCTGGCTTAACGGCCAGCAAATTATCATAGTTGAGATATAATAGGGA
>DLb01086 range=chr3L:10822039-10827782 strand=+ gene=Mgn00429
ATGACAAACATCCACTCGAGAAATAAAGTCAGATTATAAAATAAAATGTACCAAAACGGACCTGCAGCAAAGGCAAGTTACATGGGCACCAAGCCGAAAGCAAAACAAGGGCAGGACGAACAGGATGCGGGAGGAGCCAAGGAGCAAATCAACCGCCCACAAAACAGGACAAACACCAAGCAAACGAAATGCGAAAGGACACTTAACTGCGACGTACAACAAAAAATAGCGGTTCGTTGGGCGTTAGGAAATGAGACCGACGAACGACGAAAATATTTGAGGAATTACCCCAAAGTGTATTGCGAAGAAAGCGGAAAG
>DLb01087 range=chr3L:10822039-10827689 strand=+ gene=Mgn00429
ATGACAAACATCCACTCGAGAAATAAAGTCAGATTATAAAATAAAATGTACCAAAACGGACCTGCAGCAAAGGCAAGTTACATGGGCACCAAGCCGAAAGCAAAACAAGGGCAGGACGAACAGGATGCGGGAGGAGCCAAGGAGCAAATCAACCGCCCACAAAACAGGACAAACACCAAGCAAACGAAATGCGAAAGGACACTTAACTGCGACGTACAACAAAAAATAGCGGTTCGTTGGGCGTTAGGAAATGAGGTCCTATGCCAAATGAGGTCACTTTTTC
>DLb01088 range=chr3L:10822039-10827782 strand=+ gene=Mgn00429
ATGACAAACATCCACTCGAGAAATAAAGTCAGATTATAAAATAAAATGTACCAAAACGGACCTGCAGCAAAGGCAAGTTACATGGGCACCAAGCCGAAAGCAAAACAAGGGCAGGACGAACAGGATGCGGGAGGAGCCAAGGAGCAAATCAACCGCCCACAAAACAGGACAAACACCAAGCAAACGAAATGCGAAAGGACACTTAACTGCGACGTACAACAAAAAATAGCGGTTCGTTGGGCGTTAGGAAATGAGCTAGACCGACGAACGACGAAAATATTTGAGGAATTACCCCAAAGTGTATTGCGAAGAAAGCGGAAAG
>DLb01092 range=chr3L:17262829-17280929 strand=+ gene=Mgn00450
GGCAACGATACTCGGGCCCATCGCACAGTTGGCTGTCGTCCTGCGGCAGCGGTGGTTGTGTGCGCTCGTCCCTTGGATTCACCACCAGGACTCCCACACTCAGCTCCTGTGCCTTGAAAAGTGTTTAGTGTGCAAATAATCAAACCaagaaaccaaaaaacccaaaaaaaaaaaaacaaaaaaacaaaatagaagaaagaCTGCCAAGGAAAAAGTAACCATTAGAGAAGTGGTTAAAGTGACAAAACCTGAAACTGTCGAGGACATTATTGTGTGAGTGAGATAAGGACTTGCCGAGACGGTGGCCCGATGACTACGACAATGGCTACGCCCAAGGCCTAGGCAAGTTGAACGCCCACACAAGCGCAATGAAacacacacacacacacacacacacacatggaaacacacacTCGCAGGACGAACAGGAGGAGCAGGACACGCAGCCTGGCAAATGGCTTGTTTTCGGTTCTTAAATTGTTTTATTTTTCCCCAGCCATCCTCCTTTATTATTTAGCGTGGTTCGTCCTGTGCACTGTGTGGACATTATGTGGCCAGGACCTCCTGCCATATGTTTACTCAGTATTTGTGTGGGTGGCTCGACGGGGCGCTCTTTAAATTGAAATAAAACAAGCAACCGAGCAACCAACGACATCCCTTTAAGCTAATGGAGAGCCTTATCTGTGGCCGATCCATCGAGCTTTGCACTGCGACCCCACACATTATCATTCACAACTCATCCGATTGTCATTGTCTATGTCTTCCTGGCATCAGTGGGGCAGGAGCTGAAGTGAAATCAGGACTCGAGGAGGAGCAGGACTAAAAGTGCTGGAATGGAAGCTGCATCTCCATCCTCCAACCCTCGGCATCGCCATCTCAACGCGGCTTACGATTTTGCGCTTGCATTCATTTTTAAAAGACCTAGGACCCAGGGGCATGCTTATGCAGGTATGCAGGATGGAGAATGCAGGATACAGGGATACTCTCCATTGTCTGCAGGACAGCGGCAACAACCTCCGAATCGTGTTCCATCTCTCCATCTTCATCTCGTCATGCGCTAATGGCACAAGATTCCCAAAAAAGATGAAAGCATATGTGGCTGCATGAAGTGGTAAGTATTTAATTGAAGCGGGAAAGTTGAATAAGTTTGGGATCCGCGACATGTGATTCGGAATTTTAATTCTCCACTAATATTTCGTTTTCAATTTGCCTAAGAAATCCATAATGCAAAATTGACAATAGAAATTTCACGAAGGCATGATTATCTACGGAAAATCTTAAAGGCAAAAGCATTCAATTAGAAGGTCAGGAATACCAGAATACAATAGATTTCATTCCGGCATTGTAGGCAAAATTTTGCGGGCATGAATTCGGACGGATTTCTCTTAAACGTTGCAAATCCTCGTTAGGGGCAATTGCACATCACCTGTGCGAATTATTTCAAAACAATGAGGATGACAAAACAATTAACTTTTAAGGAGTCATTAATTAATCGCTTACCATCGCATTCAATTTGATTTCTATATATGCCATCTTCAATTTGGGGAACACATGTCGTTGGCATTTGCAAATCAAATCCCTTGGGCATACAATCAAATCAGCCCtgatgatgatgatgatggtggtg
>DLb01093 range=chr3L:17262829-17276376 strand=+ gene=Mgn00450
GGCAACGATACTCGGGCCCATCGCACAGTTGGCTGTCGTCCTGCGGCAGCGGTGGTTGTGTGCGCTCGTCCCTTGGATTCACCACCAGGACTCCCACACTCAGCTCCTGTGCCTTGAAAAGTGTTTAGTGTGCAAATAATCAAACCaagaaaccaaaaaacccaaaaaaaaaaaaacaaaaaaacaaaatagaagaaagaCTGCCAAGGAAAAAGTAACCATTAGAGAAGTGGTTAAAGTGACAAAACCTGAAACTGTCGAGGACATTATTGTGTGAGTGAGATAAGGACTTGCCGAGACGGTGGCCCGATGACTACGACAATGGCTACGCCCAAGGCCTAGGCAAGTTGAACGCCCACACAAGCGCAATGAAacacacacacacacacacacacacacatggaaacacacacTCGCAGGACGAACAGGAGGAGCAGGACACGCAGCCTGGCAAATGGCTTGTTTTCGGTTCTTAAATTGTTTTATTTTTCCCCAGCCATCCTCCTTTATTATTTAGCGTGGTTCGTCCTGTGCACTGTGTGGACATTATGTGGCCAGGACCTCCTGCCATATGTTTACTCAGTATTTGTGTGGGTGGCTCGACGGGGCGCTCTTTAAATTGAAATAAAACAAGCAACCGAGCAACCAACGACATCCCTTTAAGCTAATGGAGAGCCTTATCTGTGGCCGATCCATCGAGCTTTGCACTGCGACCCCACACATTATCATTCACAACTCATCCGATTGTCATTGTCTATGTCTTCCTGGCATCAGTGGGGCAGGAGCTGAAGTGAAATCAGGACTCGAGGAGGAGCAGGACTAAAAGTGCTGGAATGGAAGCTGCATCTCCATCCTCCAACCCTCGGCATCGCCATCTCAACGCGGCTTACGATTTTGCGCTTGCATTCATTTTTAAAAGACCTAGGACCCAGGGGCATGCTTATGCAGGTATGCAGGATGGAGAATGCAGGATACAGGGATACTCTCCATTGTCTGCAGGACAGCGGCAACAACCTCCGAATCGTGTTCCATCTCTCCATCTTCATCTCGTCATGCGCTAATGGCACAAGGTGAGTACCAACCGACCGTGTACTCTGCTGGGCGCCAAAAGTGTTAAAAAAGTGACTTTTAATGGGTTTAAATCAAGTAAAAGTTGTTGAAACTTGACTTGATTTGAGCGATTCCCCATTCCGCGCACCGCCCCGGGTTGTCGCAACGGAATCCATAGCATCTACGGTTGGTCGCCTGCCATTTTATGATGCTCCGCTGCTGATGCTCTCAATGCGACCGTAAAAAGTTTAAGCTGCCCGAGATCAGCTCAAGTAGCTTACTGCCACTCGGCCCAAGTTCGCTATCCTAGGATGCTGCAGGATGCGAAGGATGCCACTTGATGGCGCTACTCGTTAGGTAATTTGGATTTGATTGGGGTTTTGGGTGCATTTCGTGCTGCATTTGTTTCAATGAC
>DLb01095 range=chrX:22090675-22166995 strand=+ gene=Mgn00453
aaatattttgtatcttagctttagtttcaaatgaacaattacaataaacggtcgcttgcgatctacaaaataaaaatcaataaactgtaattatttactTGTACAAGGGCAAAACTATTAATATCCGTTCCTCGTATAACTGAAGGATTGGAGGCTATGTATATAGGCTGAAGGATGTATCTCACCCTATACATTACTTGTATTCCTGATCAGGATAACTAAGCGTATCGTTCTTGACGTGTTCGCATAGTGCAAAACCAATGTATGGCcgctccgctatgacatcaactaactgaatggcgcgcattttaaaaaaaggaagttatgctgccgcaccctgTATATGAGCTGGAAGGTTAATGGTTTTCATGATCACCACGCTCAGTGGCAACCGTACGCAAGCTGACTATAATTTTATTACAATACTTAATTACTATTTATTACATGTATTACATTACATTTTTATTGCATTGTAATATTTGATTTCCGAAATTAGATAAAAAATATTGGTCACTCTCCCCTTAGCGTATATATTCTGAATAAAACTGAAAATTTTCAAAATTTTTTGACTTTTTGACTATTGACTATTATCAAGACAATTTCAATCGATATCGTAAATACATTTTTGTCATTCCAAAACGCCCAAAACTGTAACGCCCACAAATTATTTCATTTTAATTTGTGTAATGTGTATTTTGGATTATTTGTATCACATGCAAAGTTTTCAGACTAACGAGAAATATAGTCTTCTATACTATGGCAATAAAACGTATTGGGTTATTCAAAATAGATAAATTGAATTTAATTTTGTTAATAGTATTTTTCGGCTTCTTGAATGTTATTGCTATTATAAGAAGCTTGTTTAAATCATAAAACCGCAAAAGATGGACCTGGGACACACCTTTCAAACTCCCACTTAAAGGGTTATAATATTATTAATCGCATCACCCACTTTTCGCTCAATTGAAAGTACATATCGCACCGGAAAAGTTTGCTTCATACCACGTCTTATGTTTGATACACAGTTTTTTGTATGCATGGATGCTCTCACTTTcataaacatgcacatatgtatgtacatatgtacatacatataTCCACATTTCCAAAGGAGCATAAATATGCATACCTTTCTGTTGGCGGGTGTGTGTGTGCAACAACCAATTCGATTTCCATTTCTACACAAAATTTATGCGCGAGTGCAATGCTGTTTTATTGAATTTGATTAGAAACTCATCAAGGCTTCTGCTTCTGTGGCTGCTGCCTGAATGCTCCAATGCCTCAACTTGCATACTGCCACGTGGCACAAATGATGTGAAGGTCGTTCATTACGGTGGCGATGACAGAGGTGCCAAGGATCCAAACTGCCCGACCTAACTTTGAATATGCAATGGGGCTGGACTGCAATATCGTTTGGGCTGAAATCTTTCCGTGACTGCTAATCATTACTGTAGAGTATCAAAGGTTTCTCACGAATATACTCGTTTAACTTTAGTAGCTTCTTCTTCCAAAAATGTATGACTCCAGGTAAATAGGTATGATGAAATTTGCTATGATTGCCACCGCAAAAACTTTAAGCTACCGGGTGCTATGGTAATGAACATTATCACTCTAAATAAAAGTTATGTTTATCAAGTAAACGTGGCCTAACGATAAGTCCTGCACGATATATGTATATTACTTGGGCTTACCGTATCGATATGTTCACTACGATGAATACTGTTCGTATTTTATAAGAAGCTTGGACTCTAGACGAAGATCTCGAACGGCAAGGAAGCGCCCACGATCTGTTCAACGGTCCTGCGGGCCAACGTATTTAACGATTCAAGCAATACGTGTATTCCTAACGAATAAACTACATTAATACAAGCCATCCTATAACGGAATCGCCTATTTATTTAAACAAGAGTTTCGAACCAACGACTACGCTTACACAATGATATATAGTCCCCTGCTCACATCCTAAATGATGCACGAACCCTTTGTCCAGATATTGGTTTTCACATTCGGCGGTGCCCATACTTCTTTGCTGCATTTTTCCGCCGCCGGCTCTGCAACGAACTTATCTGCAATTTGCTACGTTCCCACGGGAGTTTACCCCACTACCTACCACGCCTCCTTTGTCGGTACGTCCCGTTCGGACGGTGCTTATGCAAAGCATGTTGTTGCTCATTATCTTCACAAGGATTAACATGTTATCCATAGCACGCTCGTCCACATCCCATTACGCGTGGTCCTTGCTCCTGCACTTGCTCCCTTTACTCCCCACTTTCCTGCACTCTTCTCCTGCCAGCATTTTCTGGCCGGGCCCCGTCTTCCCTTTTTTTTCCCCCATTTTTTGCCCTGTGTTTCGGCTTGCTTTGCTTTTGCAGCGTTGTTCCTGTTGATTTTTGTATGTCGCTGGCTTTGGTTTTTCGCCAGGTTTCACTGGTCTTTTTTCGGGTTTTCTTGGTTTTTCGCGGTGTTTTTTAGGTTTTCCGCATATTTTTTTGGCCTCTCGATTTTTGCGCGCTAAGTACAAGCCTCTTCAGGTAGCTTTAGGGCGCCTTGCGAGCTTCGAATGCGTAAGAAGAATTATTACCGCATTTCCCTTTTTAGCCTCGCGCTCCGGCGGATTTGTACGTTGCCTTTGGCTCGCTTAACCATCCGGTTAGGTCGTGCACCTTCTACGCCGTAGTCCCGATGCTCCGGGATCCGCGCTTGATACCCGGATTGTTGTGGCCCTCTGGCTGGCGTATTGCTTACAAATTGTGCGTCTCCTTGCCAGCGGTAGTTTTTTGTGATGCAATTTCTTACTTTGATGTCGCTCATACGCCGAGTTGCACGTGGCCTCGGAGATGTACATTCCGCGAGAACATTAGTAGCTGTGTGTCCTCGGTGCGTTATCAAGCCACGGAGGAAGTTCCTAATAATTATTACATATATGTATGTACATATATATACATCATCAACTTTTGTTCTCGCCTCTAAGAAGCTGCTTTCATTGAACCACGTGAATCCCATAATTAAACACGTGATTGGTAAATAAATCAGTGGTCAATATAATAAATTCTAGTTAACCTTTTTTAAAACTAGAGCAACGCCAACGTAGACGTCTGACCAGTTTTTAATTTTTTACGGGCTTAGCGGCCATTGGCTTAACGTGTTTACCTTTGCCATCCGACAACCTGCCCCATCCACCTACTTGGTTTTCGACTTCAATTCTACGCTGTTCCTGCTTTGTTTTTGCGAATTTTTTCTTGACAAAGAACGCTCTGCTGATACAATTGCAGAGCTAACAACAAAATAGCACCAAGAGTAGAACAAAAAGGAGGAAATAACACAAAGCGTTGAGATTGATTGAATTCCGAATTTTTAAGCATTTCGCCGCAGTCCAAAATTTCGTTAGTCAAACTGCAGAAGCGAGTGCACGGAACCGAAAACTGCTAAAAAAAAGAGCATGAAGCCCCTTCAAGAATAAAACCAATTAAATGGGAACGATATAAATATTGCAGAAAAATTTTGAAGTACATGGAAATTCAACTTGAAGTCGAGCTTATCCGCAGGCTGATAAAACATCAAAAAATGCTGTATGAAATGTTATAAAGACTTTTGAAGCATTTGGGGGCTCACGACAACACGGTATCTCTGAGTTTTTAATTTTAAGGACGATTTGCGAAATAGTACGGTGGTGTAGAAAATGTGCCACAAGGTTGCTTAGCACGTTTAGATATATGAACCTCTGTAATGATTAACGAAATTGGGTCATTATTTTCGATTACCATACTTTGGCCTAACTGGTCCTTAATATTACGGGACCttattaaataatcataaaattaaaaaatGATACAAAAAATACATACATAAATGGTGCATATTAACAAGCGAATCAAATAAAATAGAAATACAATTATTGACCAAACCTTTGCCGCAATGTAAAAAAATAAAATAAAATCTAATTCAAATTACAAGAACCAAGACGATTGAAATAAACTTCAACTTGGGAACCCAATTCATGTGATTCGCCTACGTTAGCTATTCATGATGGGAATGATGGGTGAAAACTTTGAAACCCGTATGTTCACGACGCACATCTTTCCGTTATTCTCTTTCTTTTTAGAGCCGTAGAGTCCGAGGCAATAGAATAAGCGATCCACAATCACGAGTCAATGTGTGAAGGCGGACTCTTCAGCGGCTGTGAAGGAGAGTAATTGATAATATTGAATGCTGGCAGGACATTGCCGAGTGAAATCCATTAGTTAACTGGCAATCACCAGTAAACCGGAGAGTACATAGGTAAGTTCTCGAAAGCAAGTCTGTGTAAAATACGAAATATGttttttctcattttcttccccaatatatatcgataccccagaaaataaaattcgggttcgcattcccaccagctgagtaacggatatctgata
>DLb01096 range=chr3L:19241416-19242795 strand=+ gene=Mgn00454
TCACAACACTAAAAGCTATCGATAAATCAAGATTGCAGCTCTAGCAATAGTGTTACAAAGTTTTAGAAACACGTGCTTAATTTAATGCTTGGCTTTTCTTCAGAGTCCATTTATTTACAAATAAATAAAAAACTAACAAAGGACATGAGGGCAGTGCGTAATAAACGAAAAACTCAGGCCAAACTTCAGGTGAAGCAACTCACTTCGTTTGATAAAAGGCTCATTGAATTGGAGCGGCGTGTAAATGGCTTAGCCAGAGAGGTTCGAGAATACAAAATCCAGTATAGTGAGCCCTCCAAACAGTTTCAAAACTTTGAATACCTAATTGTGGAGTTGGTAGAAGGACCGATTTTGGTGGATAGCTCTTGATTTTCCAAAGGATCAAGAGGTCCAGAAACATAGGGCACAAGGCCTAATGTAATAATAGTAACGAAGATATAGCAGTCTCTAAGTGAAAAAGTACTTCTAATTACTTAAAATGTTATAATTCTTTTGAATCAATTAGTTTAAGTGTTAAGAAACAAAAAATTCAAAGTTAATCTGAAAATGTAAGAAAAAATATGCATTTACATAGAAATCTAAGCCACAGAAAGTAAAAATTACTTTTAAATGTTATACCAAAAAAAATGCTCAAATTGTAAGCCCTTATAAATAAGAAGTGACAGGTATAATGCCGTTTTTAGTTCCTTTAAATTGACCATATTAATCCATAAAACTTTACTTGTTAAGCACGCGCTGTAAATCAATGTTTAAGGAACTTACTTATACGTATATGCTCAGATTTTCATTTTCCATTGTACGATTCGAAAGTTGAAGCTCAAATCGGCGTGTATAGCCAGCAGGATATGCCTGAAAACCTGATCAAATATTTTGTCACGACCAACAATTTCCTGAAGGGACAGCTCTGGGATGTGCCAGTGTCCAAATATTAAATGCCATTGTGACAAACGCCGCCAACTGGCTATGAAACAGCCAACTATTGTCGATGATGAGGACATGGTGGCCCAGACCACCGGGAACGGGAGAACTGGGACTCGAATAGTCGCCGCTTGCAATCAGTGGATGGGTGTGACAAACGCAGTTGGCAATTTCTTCGTTTAACATGCAAATTTCAACGATTTTCAATCACAACTCGGCACTCACTGCAGTTCCCTCTGCATCATTTGGGCAGTGCTGACGCCTTAGATAGATTTAAGTCTGCAAAACACCATTTGAAATGTATTGTAAGTCACTAATGAAACCATCTACTTAGACCATCTACAATGACAACAAAGCTCAAATACGGGCTGATTTAATGAATATTTACACTAATTGGCATTAAA
>DLb01097 range=chrU:931111-964226 strand=- gene=Mgn00455
agaagagaagagaagagaagagaagagaagagaagagaagagaagagaagagaagagaagagaagagaagagaagagaagagaattgtttacagcagctagggccgacaaagagctatatcgaatgcacaagtttagtctcttccgacaaacgaagaattggcaattggcgggacagacagccgaaatgcagcgcccaagtttaacgtaggtagataacaaaaagaacaaggaatgagcgccgtacagataaatgcgGTTTGCAagacaagacaagacgagacgagacgagacgagacgagacgacccgagacgagacgagccgagacgagacgagacgaaacgagatgaaaagagaATAATAATAATTTATGGAATTTCCTTTTAGAGCTGTGGACTAAACCTGGAACAAATTGGTTTTGTTCATCCCCAAAGTAAAGACAGTCTGCCTTGGATACCTTTAACTGTGAAAACTGGATTCCTATTTGTGTTTTGGGTAACTTCGCGGCAATATTTTAGAGAAATATCTCTGGATCGGCAGCAAAGTGACCTACTGCAACAAATCTTTGCAACTCATCGCTCTCTATCAGAACATCTGCTTTCTTAAAAGTCACAAACACCTCAGATCTTTATATATATCTTAAAAAGCACA
>DLb01098 range=chrU:1322374-1322887 strand=- gene=Mgn00458
CTTGAACGAAACCCGAAACAAAAATAAAGGTGTGAAGGAAAAATTATTGGAGAGGGAATTTTTGAAGAAAAATTGGATAGATCAAGCTGAGAAAGGGGCATCGTGGCGAAAAAGTAGTGGGATCCCGGAGCGTCCCTGAGCGACATAGGACGTCGACGATAAACGACCCGTCTCCGGATACGTCCCCATTTTATGTGCAATCGTTCCAAATATGTCAGAAAGAGAGCGAAGCGATCAAGCGATAATGCGAAAGAGCAGTTTTCAACTTGCACAGAGCGTACGTCAGAAAGAGAGCGAAGCGATCAAGCGATAATGCGAAAGAGCAGTTTTCAACCTGCACAGAGCGTACGATTGTTTTGTTGTATTATATGTTTTTATTGCCGTTTATTTTCAAAACACGTTTTTTGTTTGGTTTGTTGTGAAATATATTGAA
>DLb01099 range=chrU:2653474-2654962 strand=- gene=Mgn00459
ACTTACAGTATCTGTGTAACATCGTTTCAGTCCCAATCAAAGCTTTAAACGTGACGGTCGAATTAAACAAGGAAGACAAATAAGCGGAATCACATTCACCCCTGTAAAATTACCGCAAGTTGAATCGTAATAATAAGTTGTTTCGGATAAAACCATTATAACTAAACGCAAATGCATAAAGTCATTTTTTACGGTTAATAAAAACTATCTTACGACGttcccaaaatcacagtgtgtgtacggacgacatatagacggacggccatggccagatcgacttgtccggataaactgattaagaatatatttatatatatatatgcttAAACTTAAATTTAATGTTATAATCAGTTTTACAAACAATTTCGATATGGAAAAATAAATGAAAGCCATGCGGCATCATTTACATTTGGTTTAAAACTAATTCACTATTTGTGTTCTGCACGGTTTTGGCGCCACCCCT
>DLb01100 range=chrU:3133489-3134351 strand=- gene=Mgn00461
CACTCTGTTAGTTTTTCATTTTTAAGCGAACTGTCAAACTGTACAGACAAATTTGTAATCATATAAAGAGCATTTTCGAAATAAACCCTTGTTAATAGAGACCCAACATTTTTCTCCTCCAACACGCAGaccacacccctctcctggctgatcagcaagccatgccactaaagaagcctctacgctcccgtttcctagctcctggtactcatgtcgagaccttcaaggatcacctgtctgaactaatcgacttaaacatggaaattcaagggacagaaggtattgacaacgccataagcttatttatggaaaaactgaaagaagcagcagtacgtgcaagcctttgtgcagtcactcctacctcgtgcaatagttgacctccttcgcctcaaacggaaagtcagaaaggaatttgcaagaacaggagatgtccgaatccagcagatctacagaaggttatcaaatcggctccataaagtgctgacccaaaggaaactgcaacagatagacaacctattggagaacatgggcaccgatacctcttcacaattctccttgtggagaatcacgaaaaggttcaagtttcaggcatctcagaaatccgctataagaagcccatctggcggttggtgccgcacatcacatgataaagcagaagtgtttgcaagcagcttggagcaaagatttaagccgctcgcacttgccgatgcggatcattgccgtctggttgcggagtctcttgaaacgccatttcaaatgacacggcccgcggatcctgtcactctcgaagaactgaaacaacttgtttccttg
>DLb01103 range=chrU:6966504-6968427 strand=- gene=Mgn00471
aatggtctctcttctcccaagctgaaacgaagcagaaaaatctcgtgctatttcttattgtaatatttgtttttctccgcattgccgatagtaagcctgtttctgctttcagtggtgctggtaacgtcgatgctgcggagatgccggtatgcagcaagcatcggccgacgtggcccgtcaagtttggtgcacgcacaaccttttgtggaggaaacatgcgccgcagtccgcgtcgtcaatataataggcttagggttgtctgagtgtatgcgtgagtacagtctgactgagattccaatttgaaccgaatctaatgcttgtttcttttattttatggtgacacactgggccttcttccctgtctcaatcgggtgggctaatccgccgaagcagccagtacacctatctttatgcaataggacgactttgggcagttgtaagcatccgtaggctgcaggcgcaccgatctttgagagcgtTTGTGATGACGGTCCAGGCTGGGAGAAAGCCGcaatgttgttactgctgctggtgaggtgtcgccgcctcatgatccctctcgcctgagaactggctccagtgccgccgttcgcataattgaaacgccgctgtttctgctgtcCTGACCACGGACCATcggatcaccttcgtcttctccatcgtgcgtttcgttgtcgcagattacacgccgccacaaagatgctagaatgtaccaggcgtcagtaaattcggcccgtcaggccctatgcttgcactccaatttgggcagaagaaaaacatgaagcgccgttgttatcaagaggaaacaagccggttgtccgtaaatgcatatacaatctggcgaaaccacagtctggtcgtcggaaattgtcaaatggatactgctgcagaacattcaatgctgcttctgacgatattactgttgttgctgctgctggtgtgagtgtcaccgcctcaagatcccgctacactgatgaaaaatatgttgccgtttgcgccgctccgaggaccgcatgcgccgctgttgctgcatggcgagattgttgccaccggctgattgaccgcgcatggctaccatgttgctggtgacgcccacgcccaggcccaggcccgctgccgtttcctggccaagcattctaggcggtccctatgggcgctgttgttgttgctgccttggtgagctaaagcttttatcagtttatcgctgttgttgttattgtagaggttggagcgccggtgtgtcgcccgataaagcagcagatggatacatcaggagccgataaggcagagaaggcggcagatccctcggatggaaaggagagatggatttttaatcgcgccaggagaaacgatttaagtacgcagccatccagccatcatttttttatccagtaggtgtttagttaagttaattttaccattatatctataagtacatttcccttttttatgtaacctgtaccttagcctttagccttttttgtgtttctttcctttcttttcaatattttgccaccccttccgccagttttaattacttatgccttctgctcctaccctggtttgttttgatttacttttagtccccttcgtagtcaggtaggattattcgttgtacatttaatggttgccctctgaatttttctataatttcctgcctggttagatcgccatttctatattgtttattatatcggtttatttccaattcacaccatctatctggaggcccttttttggtttttcctttcttttcctctct
>DLb01104 range=chrU:6966504-6968427 strand=- gene=Mgn00471
aatggtctctcttctcccaagctgaaacgaagcagaaaaatctcgtgctatttcttattgtaatatttgtttttctccgcattgccgatagtaagcctgtttctgctttcagtggtgctggtaacgtcgatgctgcggagatgccggtatgcagcaagcatcggccgacgtggcccgtcaagtttggtgcacgcacaaccttttgtggaggaaacatgcgccgcagtccgcgtcgtcaatataataggcttagggttgtctgagtgtatgcccagtacacctatctttatgcaataggacgactttgggcagttgtaagcatccgtaggctgcaggcgcaccgatctttgagagcgtTTGTGATGACGGTCCAGGCTGGGAGAAAGCCGcaatgttgttactgctgctggtgaggtgtcgccgcctcatgatccctctcgcctgagaactggctccagtgccgccgttcgcataattgaaacgccgctgtttctgctgtcCTGACCACGGACCATcggatcaccttcgtcttctccatcgtgcgtttcgttgtcgcagattacacgccgccacaaagatgctagaatgtaccaggcgtcagtaaattcggcccgtcaggccctatgcttgcactccaatttgggcagaagaaaaacatgaagcgccgttgttatcaagaggaaacaagccggttgtccgtaaatgcatatacaatctgtaagggaaaaacttatccatgcttcttttttacagggcgaaaccacagtctggtcgtcggaaattgtcaaatggatactgctgcagaacattcaatgctgcttctgacgatattactgttgttgctgctgctggtgtgagtgtcaccgcctcaagatcccgctacactgatgaaaaatatgttgccgtttgcgccgctccgaggaccgcatgcgccgctgttgctgcatggcgagattgttgccaccggctgattgaccgcgcatggctaccatgttgctggtgacgcccacgcccaggcccaggcccgctgccgtttcctggccaagcattctaggcggtccctatgggcgctgttgttgttgctgccttggtgagctaaagcttttatcagtttatcgctgttgttgttattgtagaggttggagcgccggtgtgtcgcccgataaagcagcagatggatacatcaggagccgataaggcagagaaggcggcagatccctcggatggaaaggagagatggatttttaatcgcgccaggagaaacgatttaagtacgcagccatccagccatcatttttttatccagtaggtgtttagttaagttaattttaccattatatctataagtacatttcccttttttatgtaacctgtaccttagcctttagccttttttgtgtttctttcctttcttttcaatattttgccaccccttccgccagttttaattacttatgccttctgctcctaccctggtttgttttgatttacttttagtccccttcgtagtcaggtaggattattcgttgtacatttaatggttgccctctgaatttttctataatttcctgcctggttagatcgccatttctatattgtttattatatcggtttatttccaattcacaccatctatctggaggcccttttttggtttttcctttcttttcctctct
>DLb01105 range=chrU:6966504-6968427 strand=- gene=Mgn00471
aatggtctctcttctcccaagctgaaacgaagcagaaaaatctcgtgctatttcttattgtaatatttgtttttctccgcattgccgatagtaagcctgtttctgctttcagtggtgctggtaacgtcgatgctgcggagatgccggtatgcagcaagcatcggccgacgtggcccgtcaagtttggtgcacgcacaaccttttgtggaggaaacatgcgccgcagtccgcgtcgtcaatataataggcttagggttgtctgagtgtatgcgtgagtacagtctgactgagattccaatttgaaccgaatctaatgcttgtttcttttattttatggtgacacactgggccttcttccctgtctcaatcgggtgggctaatccgccgaagcagccagtacacctatctttatgcaataggacgactttgggcagttgtaagcatccgtaggctgcaggcgcaccgatctttgagagcgtTTGTGATGACGGTCCAGGCTGGGAGAAAGCCGcaatgttgttactgctgctggtgaggtgtcgccgcctcatgatccctctcgcctgagaactggctccagtgccgccgttcgcataattgaaacgccgctgtttctgctgtcCTGACCACGGACCATcggatcaccttcgtcttctccatcgtgcgtttcgttgtcgcagattacacgccgccacaaagatgctagaatgtaccaggcgtcagtaaattcggcccgtcaggccctatgcttgcactccaatttgggcagaagaaaaacatgaagcgccgttgttatcaagaggaaacaagccggttgtccgtaaatgcatatacaatctgtaagggaaaaacttatccatgcttcttttttacagggcgaaaccacagtctggtcgtcggaaattgtcaaatggatactgctgcagaacattcaatgctgcttctgacgatattactgttgttgctgctgctggtgtgagtgtcaccgcctcaagatcccgctacactgatgaaaaatatgttgccgtttgcgccgctccgaggaccgcatgcgccgctgttgctgcatggcgagattgttgccaccggctgattgaccgcgcatggctaccatgttgctggtgacgcccacgcccaggcccaggcccgctgccgtttcctggccaagcattctaggcggtccctatgggcgctgttgttgttgctgccttggttggagcgccggtgtgtcgcccgataaagcagcagatggatacatcaggagccgataaggcagagaaggcggcagatccctcggatggaaaggagagatggatttttaatcgcgccaggagaaacgatttaagtacgcagccatccagccatcatttttttatccagtaggtgtttagttaagttaattttaccattatatctataagtacatttcccttttttatgtaacctgtaccttagcctttagccttttttgtgtttctttcctttcttttcaatattttgccaccccttccgccagttttaattacttatgccttctgctcctaccctggtttgttttgatttacttttagtccccttcgtagtcaggtaggattattcgttgtacatttaatggttgccctctgaatttttctataatttcctgcctggttagatcgccatttctatattgtttattatatcggtttatttccaattcacaccatctatctggaggcccttttttggtttttcctttcttttcctctct
>DLb01106 range=chrU:6966504-6968427 strand=- gene=Mgn00471
aatggtctctcttctcccaagctgaaacgaagcagaaaaatctcgtgctatttcttattgtaatatttgtttttctccgcattgccgatagtaagcctgtttctgctttcagtggtgctggtaacgtcgatgctgcggagatgccggtatgcagcaagcatcggccgacgtggcccgtcaagtttggtgcacgcacaaccttttgtggaggaaacatgcgccgcagtccgcgtcgtcaatataataggcttagggttgtctgagtgtatgcgtgagtacagtctgactgagattccaatttgaaccgaatctaatgcttgtttcttttattttatggtgacacactgggccttcttccctgtctcaatcgggtgggctaatccgccgaagcagccagtacacctatctttatgcaataggacgactttgggcagttgtaagcatccgtaggctgcaggcgcaccgatctttgagagcgtTTGTGATGACGGTCCAGGCTGGGAGAAAGCCGcaatgttgttactgctgctggtgaggtgtcgccgcctcatgatccctctcgcctgagaactggctccagtgccgccgttcgcataattgaaacgccgctgtttctgctgtcCTGACCACGGACCATcggatcaccttcgtcttctccatcgtgcgtttcgttgtcgcagattacacgccgccacaaagatgctagaatgtaccaggcgtcagtaaattcggcccgtcaggccctatgcttgcactccaatttgggcagaagaaaaacatgaagcgccgttgttatcaagaggaaacaagccggttgtccgtaaatgcatatacaatctggcgaaaccacagtctggtcgtcggaaattgtcaaatggatactgctgcagaacattcaatgctgcttctgacgatattactgttgttgctgctgctggtgtgagtgtcaccgcctcaagatcccgctacactgatgaaaaatatgttgccgtttgcgccgctccgaggaccgcatgcgccgctgttgctgcatggcgagattgttgccaccggctgattgaccgcgcatggctaccatgttgctggtgacgcccacgcccaggcccaggcccgctgccgtttcctggccaagcattctaggcggtccctatgggcgctgttgttgttgctgccttggttggagcgccggtgtgtcgcccgataaagcagcagatggatacatcaggagccgataaggcagagaaggcggcagatccctcggatggaaaggagagatggatttttaatcgcgccaggagaaacgatttaagtacgcagccatccagccatcatttttttatccagtaggtgtttagttaagttaattttaccattatatctataagtacatttcccttttttatgtaacctgtaccttagcctttagccttttttgtgtttctttcctttcttttcaatattttgccaccccttccgccagttttaattacttatgccttctgctcctaccctggtttgttttgatttacttttagtccccttcgtagtcaggtaggattattcgttgtacatttaatggttgccctctgaatttttctataatttcctgcctggttagatcgccatttctatattgtttattatatcggtttatttccaattcacaccatctatctggaggcccttttttggtttttcctttcttttcctctct
>DLb01107 range=chrU:6966504-6968427 strand=- gene=Mgn00471
aatggtctctcttctcccaagctgaaacgaagcagaaaaatctcgtgctatttcttattgtaatatttgtttttctccgcattgccgatagtaagcctgtttctgctttcagtggtgctggtaacgtcgatgctgcggagatgccggtatgcagcaagcatcggccgacgtggcccgtcaagtttggtgcacgcacaaccttttgtggaggaaacatgcgccgcagtccgcgtcgtcaatataataggcttagggttgtctgagtgtatgcccagtacacctatctttatgcaataggacgactttgggcagttgtaagcatccgtaggctgcaggcgcaccgatctttgagagcgtTTGTGATGACGGTCCAGGCTGGGAGAAAGCCGcaatgttgttactgctgctggtgaggtgtcgccgcctcatgatccctctcgcctgagaactggctccagtgccgccgttcgcataattgaaacgccgctgtttctgctgtcCTGACCACGGACCATcggatcaccttcgtcttctccatcgtgcgtttcgttgtcgcagattacacgccgccacaaagatgctagaatgtaccaggcgtcagtaaattcggcccgtcaggccctatgcttgcactccaatttgggcagaagaaaaacatgaagcgccgttgttatcaagaggaaacaagccggttgtccgtaaatgcatatacaatctggcgaaaccacagtctggtcgtcggaaattgtcaaatggatactgctgcagaacattcaatgctgcttctgacgatattactgttgttgctgctgctggtgtgagtgtcaccgcctcaagatcccgctacactgatgaaaaatatgttgccgtttgcgccgctccgaggaccgcatgcgccgctgttgctgcatggcgagattgttgccaccggctgattgaccgcgcatggctaccatgttgctggtgacgcccacgcccaggcccaggcccgctgccgtttcctggccaagcattctaggcggtccctatgggcgctgttgttgttgctgccttggtgagctaaagcttttatcagtttatcgctgttgttgttattgtagaggttggagcgccggtgtgtcgcccgataaagcagcagatggatacatcaggagccgataaggcagagaaggcggcagatccctcggatggaaaggagagatggatttttaatcgcgccaggagaaacgatttaagtacgcagccatccagccatcatttttttatccagtaggtgtttagttaagttaattttaccattatatctataagtacatttcccttttttatgtaacctgtaccttagcctttagccttttttgtgtttctttcctttcttttcaatattttgccaccccttccgccagttttaattacttatgccttctgctcctaccctggtttgttttgatttacttttagtccccttcgtagtcaggtaggattattcgttgtacatttaatggttgccctctgaatttttctataatttcctgcctggttagatcgccatttctatattgtttattatatcggtttatttccaattcacaccatctatctggaggcccttttttggtttttcctttcttttcctctct
>DLb01108 range=chrU:6966504-6968427 strand=- gene=Mgn00471
aatggtctctcttctcccaagctgaaacgaagcagaaaaatctcgtgctatttcttattgtaatatttgtttttctccgcattgccgatagtaagcctgtttctgctttcagtggtgctggtaacgtcgatgctgcggagatgccggtatgcagcaagcatcggccgacgtggcccgtcaagtttggtgcacgcacaaccttttgtggaggaaacatgcgccgcagtccgcgtcgtcaatataataggcttagggttgtctgagtgtatgcgtgagtacagtctgactgagattccaatttgaaccgaatctaatgcttgtttcttttattttatggtgacacactgggccttcttccctgtctcaatcgggtgggctaatccgccgaagcagccagtacacctatctttatgcaataggacgactttgggcagttgtaagcatccgtaggctgcaggcgcaccgatctttgagagcgtTTGTGATGACGGTCCAGGCTGGGAGAAAGCCGcaatgttgttactgctgctggtgaggtgtcgccgcctcatgatccctctcgcctgagaactggctccagtgccgccgttcgcataattgaaacgccgctgtttctgctgtcCTGACCACGGACCATcggatcaccttcgtcttctccatcgtgcgtttcgttgtcgcagattacacgccgccacaaagatgctagaatgtaccaggcgtcagtaaattcggcccgtcaggccctatgcttgcactccaatttgggcagaagaaaaacatgaagcgccgttgttatcaagaggaaacaagccggttgtccgtaaatgcatatacaatctgtaagggaaaaacttatccatgcttcttttttacagggcgaaaccacagtctggtcgtcggaaattgtcaaatggatactgctgcagaacattcaatgctgcttctgacgatattactgttgttgctgctgctggtgtgagtgtcaccgcctcaagatcccgctacactgatgaaaaatatgttgccgtttgcgccgctccgaggaccgcatgcgccgctgttgctgcatggcgagattgttgccaccggctgattgaccgcgcatggctaccatgttgctggtgacgcccacgcccaggcccaggcccgctgccgtttcctggccaagcattctaggcggtccctatgggcgctgttgttgttgctgccttggtgagctaaagcttttatcagtttatcgctgttgttgttattgtagaggttggagcgccggtgtgtcgcccgataaagcagcagatggatacatcaggagccgataaggcagagaaggcggcagatccctcggatggaaaggagagatggatttttaatcgcgccaggagaaacgatttaagtacgcagccatccagccatcatttttttatccagtaggtgtttagttaagttaattttaccattatatctataagtacatttcccttttttatgtaacctgtaccttagcctttagccttttttgtgtttctttcctttcttttcaatattttgccaccccttccgccagttttaattacttatgccttctgctcctaccctggtttgttttgatttacttttagtccccttcgtagtcaggtaggattattcgttgtacatttaatggttgccctctgaatttttctataatttcctgcctggttagatcgccatttctatattgtttattatatcggtttatttccaattcacaccatctatctggaggcccttttttggtttttcctttcttttcctctct
>DLb01109 range=chrU:6966504-6968427 strand=- gene=Mgn00471
aatggtctctcttctcccaagctgaaacgaagcagaaaaatctcgtgctatttcttattgtaatatttgtttttctccgcattgccgatagtaagcctgtttctgctttcagtggtgctggtaacgtcgatgctgcggagatgccggtatgcagcaagcatcggccgacgtggcccgtcaagtttggtgcacgcacaaccttttgtggaggaaacatgcgccgcagtccgcgtcgtcaatataataggcttagggttgtctgagtgtatgcccagtacacctatctttatgcaataggacgactttgggcagttgtaagcatccgtaggctgcaggcgcaccgatctttgagagcgtTTGTGATGACGGTCCAGGCTGGGAGAAAGCCGcaatgttgttactgctgctggtgaggtgtcgccgcctcatgatccctctcgcctgagaactggctccagtgccgccgttcgcataattgaaacgccgctgtttctgctgtcCTGACCACGGACCATcggatcaccttcgtcttctccatcgtgcgtttcgttgtcgcagattacacgccgccacaaagatgctagaatgtaccaggcgtcagtaaattcggcccgtcaggccctatgcttgcactccaatttgggcagaagaaaaacatgaagcgccgttgttatcaagaggaaacaagccggttgtccgtaaatgcatatacaatctgtaagggaaaaacttatccatgcttcttttttacagggcgaaaccacagtctggtcgtcggaaattgtcaaatggatactgctgcagaacattcaatgctgcttctgacgatattactgttgttgctgctgctggtgtgagtgtcaccgcctcaagatcccgctacactgatgaaaaatatgttgccgtttgcgccgctccgaggaccgcatgcgccgctgttgctgcatggcgagattgttgccaccggctgattgaccgcgcatggctaccatgttgctggtgacgcccacgcccaggcccaggcccgctgccgtttcctggccaagcattctaggcggtccctatgggcgctgttgttgttgctgccttggttggagcgccggtgtgtcgcccgataaagcagcagatggatacatcaggagccgataaggcagagaaggcggcagatccctcggatggaaaggagagatggatttttaatcgcgccaggagaaacgatttaagtacgcagccatccagccatcatttttttatccagtaggtgtttagttaagttaattttaccattatatctataagtacatttcccttttttatgtaacctgtaccttagcctttagccttttttgtgtttctttcctttcttttcaatattttgccaccccttccgccagttttaattacttatgccttctgctcctaccctggtttgttttgatttacttttagtccccttcgtagtcaggtaggattattcgttgtacatttaatggttgccctctgaatttttctataatttcctgcctggttagatcgccatttctatattgtttattatatcggtttatttccaattcacaccatctatctggaggcccttttttggtttttcctttcttttcctctct
>DLb01110 range=chrU:6966504-6968427 strand=- gene=Mgn00471
aatggtctctcttctcccaagctgaaacgaagcagaaaaatctcgtgctatttcttattgtaatatttgtttttctccgcattgccgatagtaagcctgtttctgctttcagtggtgctggtaacgtcgatgctgcggagatgccggtatgcagcaagcatcggccgacgtggcccgtcaagtttggtgcacgcacaaccttttgtggaggaaacatgcgccgcagtccgcgtcgtcaatataataggcttagggttgtctgagtgtatgcccagtacacctatctttatgcaataggacgactttgggcagttgtaagcatccgtaggctgcaggcgcaccgatctttgagagcgtTTGTGATGACGGTCCAGGCTGGGAGAAAGCCGcaatgttgttactgctgctggtgaggtgtcgccgcctcatgatccctctcgcctgagaactggctccagtgccgccgttcgcataattgaaacgccgctgtttctgctgtcCTGACCACGGACCATcggatcaccttcgtcttctccatcgtgcgtttcgttgtcgcagattacacgccgccacaaagatgctagaatgtaccaggcgtcagtaaattcggcccgtcaggccctatgcttgcactccaatttgggcagaagaaaaacatgaagcgccgttgttatcaagaggaaacaagccggttgtccgtaaatgcatatacaatctggcgaaaccacagtctggtcgtcggaaattgtcaaatggatactgctgcagaacattcaatgctgcttctgacgatattactgttgttgctgctgctggtgtgagtgtcaccgcctcaagatcccgctacactgatgaaaaatatgttgccgtttgcgccgctccgaggaccgcatgcgccgctgttgctgcatggcgagattgttgccaccggctgattgaccgcgcatggctaccatgttgctggtgacgcccacgcccaggcccaggcccgctgccgtttcctggccaagcattctaggcggtccctatgggcgctgttgttgttgctgccttggttggagcgccggtgtgtcgcccgataaagcagcagatggatacatcaggagccgataaggcagagaaggcggcagatccctcggatggaaaggagagatggatttttaatcgcgccaggagaaacgatttaagtacgcagccatccagccatcatttttttatccagtaggtgtttagttaagttaattttaccattatatctataagtacatttcccttttttatgtaacctgtaccttagcctttagccttttttgtgtttctttcctttcttttcaatattttgccaccccttccgccagttttaattacttatgccttctgctcctaccctggtttgttttgatttacttttagtccccttcgtagtcaggtaggattattcgttgtacatttaatggttgccctctgaatttttctataatttcctgcctggttagatcgccatttctatattgtttattatatcggtttatttccaattcacaccatctatctggaggcccttttttggtttttcctttcttttcctctct
>DLb01111 range=chr3L:23577152-23577610 strand=+ gene=Mgn00472
TTTTatagatattggggattaaatgagaaaaaatttaaaaattgtttaaaattgtgggagtaaccgttttgggcgttttgtaggtgaaaggacacagtgttttcgttatacagataaaaattggcaagacaaacattaaaatgaagaaaaatctaaacatgtttcaaaagggggttagagtggacgtggcaaaaagtttattggcaaattaatagaaatttacaaaactaataaaattatgaaaaaacaagagagaatgctataccagttactcagctagtgttaatgcgaacgcgaatttttattatttttctgggatatggtagatacaggggaataaaaagagaaaaaaagttaaaaattgttgtagattgtagattgggcgtcgcaaatttttttttggcaaatcgatagaaatttacaagactaataaaattataaTTATTTTTTTTCCTCttt
>DLb01112 range=chr3L:23576774-23583611 strand=+ gene=Mgn00472
agactctgtcgaaacattgggatactctatacagaattatcgattgtcggatgcggttctaatttctgttgtgtcatgggtttcacgaatgatgagctgggattttgttgtgggccgtcaagtgtggatcaagtcgaattagcatgcatttatcaaatagtttcgaaaggcgtgatagtaccgtcattggtcattatgtgaaataaaAAACACAAAAAAGATATTAAGCGAATGTTGAAAATGTCAAGTACTACAAATATAGCCTAGCCTTACGCAGGTTATATAAAACAGTGTCAAAATATTTTCATTTTCTACATAAGAagtggttgcagattttcggacaagcaaccaggtcatcttcaaactttttaaatttcagggcgttgaccctaattttccaaagaaggaaccagctttcaataagaatctaaagggaaaagaaaatttcgtcgcagatggagtatccgggataacaatatccgaactcaaaAGCCTACGGTGGACTACataaaaaaataacaacaaaaataaattatttaattaGAATTTGCCTTTTCAACATGAAAGTAAATTATAAACAAAAAAATccaggacctacggattccagttttaaaaactaatattgcccagcagaaggctaaatatataaagcGACTTGCAACGCATTCAAATTTATTGGCCAAATCACTTATAGAAGTGAACGCGCGCCTCCaacgtaacgattcacctgcccagatgacaagacctagggccatttagtataactttataattaagtgagtagattaagatttgtaaacttattgttagtctctatataccaagagaagattcaagtaagaacgtcgagatctcaggacctataaatgctaaaatgtttagattaagcatacagattctagagacaaagacgcagtggaagAATGCAGATTCTAGAGACAAAGACGCAGTGCAAGAATTCAGATTGGAAAACTGTGTTCCGTAAAACGTAACCCACTTTATCCTGGGCGATGAGATCTCTACGTTGGCTCCTGGGTGTTACTGGACATGTTGTTGGAATTATACATAAATATATATACGCGCGCCAACAAATCGTAGATATTACAAAAACGTCTTTTTTTTTCTCTCtttttatttacaatctgtcttaaaaaagtatggcaataagtaaattttataatACAAAAACGTAACACATATCAAAACGAGTAACGTGTATAAAAAGTACACACTAGAAATTTTCACATATATAAATGCAGGAAGGTATGTCGTTTTCACACGGCACACTTCGACcaaagacaatggagtaacaggatgcgtaacgccataggatttccttgcacacgaatttttgtgctgactccaggctcgaattttcgttcaagacctagagagagtagagctctacagccagcagctctcttctaagcatatagtgacagccaacaactgcatgtgtgcacacgtctgctcatgcattgtaaatttgacaaaaaaaaccttgcacttcactttatatctacatatattatttttcatcaactggcaccatttattaaaaattcttgtgatgcatttgccttaacgttattattatttgaacatagcataaaaatagtaataaccaagtctatgtacataATACAATAGATGTACAAAGATTTTTTTTATTTATAAGTTGAAATATTGATGAACTTAATATTAATGCTCTAAAAGATAATGCTCACATTTCCCTTTTGGAATAAAATTTCAGAAGAGTTCCTGAGGAATATCGAAAAATGAGCAATGGTTTTCGCCGAAGAATTCTAGAGGAATTCCTTGATAATTCCTCTAGAAAATTCGTGTAAATACCTTTTAAAACACAGAAAAATTTCACAAAAAATATTAAAGTAATATGTCTGCAAAATTACAAATATAAGAATTATAAGCTTTATAATAAAAGTTTCAGAAAAAATAATTTGTTTAGCACTAAAAAGTTTACAACAAAAAGAAAAAAATATCGCGTTCAGAACAATTAACATAAAAAATTATAATTATTGATAACTTTTTGTTATGAAATTTTATTTTGCGTAGTTTATTTTACCTTTTTATGCATGTTATGTAACTTTGAGGTTGACGAAAATGTTTGTAAAAATGAGAAATTTCTAAACAAAACACGTTTACGTTGTTTACTGAATTTACCTCttaatttataagatttttatattaaaaaCAATAAAGTCTTGATGTTCTTCATTCCATACGAACTTTTGACCTTTCCTAGTCAGGCTTTGGAGGTCACCGGCCTTTTCTGTAAAGCTGAATAAAAATCGTTTATACCATGACGCCATCCCAAG
>DLb01113 range=chr3L:23576774-23583611 strand=+ gene=Mgn00472
agactctgtcgaaacattgggatactctatacagaattatcgattgtcggatgcggttctaatttctgttgtgtcatgggtttcacgaatgatgagctgggattttgttgtgggccgtcaagtgtggatcaagtcgaattagcatgcatttatcaaatagtttcgaaaggcgtgatagtaccgtcattggtcattatgtgaaataaaAAACACAAAAAAGATATTAAGCGAATGTTGAAAATGTCAAGTACTACAAATATAGCCTAGCCTTACGCAGGTTATATAAAACAGTGTCAAAATATTTTCATTTTCTACATAAGAcgttgtagaatcttccaaagctgtataccataagtccacacgggctttagtatagctttgtataaacggaatttattttccagagtggttgcagattttcggacaagcaaccaggtcatcttcaaactttttaaatttcagggcgttgaccctaattttccaaagaaggaaccagctttcaataagaatctaaagggaaaagaaaatttcgtcgcagatggagtatccgggataacaatatccgaactcaaaAGCCTACGGTGGACTACataaaaaaataacaacaaaaataaattatttaattaGAATTTGCCTTTTCAACATGAAAGTAAATTATAAACAAAAAAATccaggacctacggattccagttttaaaaactaatattgcccagcagaaggctaaatatataaagcGACTTGCAACGCATTCAAATTTATTGGCCAAATCACTTATAGAAGTGAACGCGCGCCTCCaacgtaacgattcacctgcccagatgacaagacctagggccatttagtataactttataattaagtgagtagattaagatttgtaaacttattgttagtctctatataccaagagaagattcaagtaagaacgtcgagatctcaggacctataaatgctaaaatgtttagattaagcatacagattctagagacaaagacgcagtggaagAATGCAGATTCTAGAGACAAAGACGCAGTGCAAGAATTCAGATTGGAAAACTGTGTTCCGTAAAACGTAACCCACTTTATCCTGGGCGATGAGATCTCTACGTTGGCTCCTGGGTGTTACTGGACATGTTGTTGGAATTATACATAAATATATATACGCGCGCCAACAAATCGTAGATATTACAAAAACGTCTTTTTTTTTCTCTCtttttatttacaatctgtcttaaaaaagtatggcaataagtaaattttataatACAAAAACGTAACACATATCAAAACGAGTAACGTGTATAAAAAGTACACACTAGAAATTTTCACATATATAAATGCAGGAAGGTATGTCGTTTTCACACGGCACACTTCGACcaaagacaatggagtaacaggatgcgtaacgccataggatttccttgcacacgaatttttgtgctgactccaggctcgaattttcgttcaagacctagagagagtagagctctacagccagcagctctcttctaagcatatagtgacagccaacaactgcatgtgtgcacacgtctgctcatgcattgtaaatttgacaaaaaaaaccttgcacttcactttatatctacatatattatttttcatcaactggcaccatttattaaaaattcttgtgatgcatttgccttaacgttattattatttgaacatagcataaaaatagtaataaccaagtctatgtacataATACAATAGATGTACAAAGATTTTTTTTATTTATAAGTTGAAATATTGATGAACTTAATATTAATGCTCTAAAAGATAATGCTCACATTTCCCTTTTGGAATAAAATTTCAGAAGAGTTCCTGAGGAATATCGAAAAATGAGCAATGGTTTTCGCCGAAGAATTCTAGAGGAATTCCTTGATAATTCCTCTAGAAAATTCGTGTAAATACCTTTTAAAACACAGAAAAATTTCACAAAAAATATTAAAGTAATATGTCTGCAAAATTACAAATATAAGAATTATAAGCTTTATAATAAAAGTTTCAGAAAAAATAATTTGTTTAGCACTAAAAAGTTTACAACAAAAAGAAAAAAATATCGCGTTCAGAACAATTAACATAAAAAATTATAATTATTGATAACTTTTTGTTATGAAATTTTATTTTGCGTAGTTTATTTTACCTTTTTATGCATGTTATGTAACTTTGAGGTTGACGAAAATGTTTGTAAAAATGAGAAATTTCTAAACAAAACACGTTTACGTTGTTTACTGAATTTACCTCttaatttataagatttttatattaaaaaCAATAAAGTCTTGATGTTCTTCATTCCATACGAACTTTTGACCTTTCCTAGTCAGGCTTTGGAGGTCACCGGCCTTTTCTGTAAAGCTGAATAAAAATCGTTTATACCATGACGCCATCCCAAG
>DLb01114 range=chr3L:23576774-23583514 strand=+ gene=Mgn00472
agactctgtcgaaacattgggatactctatacagaattatcgattgtcggatgcggttctaatttctgttgtgtcatgggtttcacgaatgatgagctgggattttgttgtgggccgtcaagtgtggatcaagtcgaattagcatgcatttatcaaatagtttcgaaaggcgtgatagtaccgtcattggtcattatgtgaaataaaAAACACAAAAAAGATATTAAGCGAATGTTGAAAATGTCAAGTACTACAAATATAGCCTAGCCTTACGCAGGTTATATAAAACAGTGTCAAAATATTTTCATTTTCTACATAAGAagtggttgcagattttcggacaagcaaccaggtcatcttcaaactttttaaatttcagggcgttgaccctaattttccaaagaaggaaccagctttcaataagaatctaaagggaaaagaaaatttcgtcgcagatggagtatccgggataacaatatccgaactcaaaAGCCTACGGTGGACTACataaaaaaataacaacaaaaataaattatttaattaGAATTTGCCTTTTCAACATGAAAGTAAATTATAAACAAAAAAATccaggacctacggattccagttttaaaaactaatattgcccagcagaaggctaaatatataaagcGACTTGCAACGCATTCAAATTTATTGGCCAAATCACTTATAGAAGTGAACGCGCGCCTCCaacgtaacgattcacctgcccagatgacaagacctagggccatttagtataactttataattaagtgagtagattaagatttgtaaacttattgttagtctctatataccaagagaagattcaagtaagaacgtcgagatctcaggacctataaatgctaaaatgtttagattaagcatacagattctagagacaaagacgcagtggaagAATGCAGATTCTAGAGACAAAGACGCAGTGCAAGAATTCAGATTGGAAAACTGTGTTCCGTAAAACGTAACCCACTTTATCCTGGGCGATGAGATCTCTACGTTGGCTCCTGGGTGTTACTGGACATGTTGTTGGAATTATACATAAATATATATACGCGCGCCAACAAATCGTAGATATTACAAAAACGTCTTTTTTTTTCTCTCtttttatttacaatctgtcttaaaaaagtatggcaataagtaaattttataatACAAAAACGTAACACATATCAAAACGAGTAACGTGTATAAAAAGTACACACTAGAAATTTTCACATATATAAATGCAGGAAGGTATGTCGTTTTCACACGGCACACTTCGACcaaagacaatggagtaacaggatgcgtaacgccataggatttccttgcacacgaatttttgtgctgactccaggctcgaattttcgttcaagacctagagagagtagagctctacagccagcagctctcttctaagcatatagtgacagccaacaactgcatgtgtgcacacgtctgctcatgcattgtaaatttgacaaaaaaaaccttgcacttcactttatatctacatatattatttttcatcaactggcaccatttattaaaaattcttgtgatgcatttgccttaacgttattattatttgaacatagcataaaaatagtaataaccaagtctatgtacataATACAATAGATGTACAAAGATTTTTTTTATTTATAAGTTGAAATATTGATGAACTTAATATTAATGCTCTAAAAGATAATGCTCACATTTCCCTTTTGGAATAAAATTTCAGAAGAGTTCCTGAGGAATATCGAAAAATGAGCAATGGTTTTCGCCGAAGAATTCTAGAGGAATTCCTTGATAATTCCTCTAGAAAATTCGTGTAAATACCTTTTAAAACACAGAAAAATTTCACAAAAAATATTAAAGTAATATGTCTGCAAAATTACAAATATAAGAATTATAAGCTTTATAATAAAAGTTTCAGAAAAAATAATTTGTTTAGCACTAAAAAGTTTACAACAAAAAGAAAAAAATATCGCGTTCAGAACAATTAACATAAAAAATTATAATTATTGATAACTTTTTGTTATGAAATTTTATTTTGCGTAGTTTATTTTACCTTTTTATGCATGTTATGTAACTTTGAGGTTGACGAAAATGTTTGTAAAAATGAGAAATTTCTAAACAAAACACGTTTACGTTGTTTACTGAATTTACCTCttaatttataagatttttatattaaaaaCAATAAAGTCTTGATGTTCTTCATTCC
>DLb01115 range=chr3L:23576774-23583514 strand=+ gene=Mgn00472
agactctgtcgaaacattgggatactctatacagaattatcgattgtcggatgcggttctaatttctgttgtgtcatgggtttcacgaatgatgagctgggattttgttgtgggccgtcaagtgtggatcaagtcgaattagcatgcatttatcaaatagtttcgaaaggcgtgatagtaccgtcattggtcattatgtgaaataaaAAACACAAAAAAGATATTAAGCGAATGTTGAAAATGTCAAGTACTACAAATATAGCCTAGCCTTACGCAGGTTATATAAAACAGTGTCAAAATATTTTCATTTTCTACATAAGAcgttgtagaatcttccaaagctgtataccataagtccacacgggctttagtatagctttgtataaacggaatttattttccagagtggttgcagattttcggacaagcaaccaggtcatcttcaaactttttaaatttcagggcgttgaccctaattttccaaagaaggaaccagctttcaataagaatctaaagggaaaagaaaatttcgtcgcagatggagtatccgggataacaatatccgaactcaaaAGCCTACGGTGGACTACataaaaaaataacaacaaaaataaattatttaattaGAATTTGCCTTTTCAACATGAAAGTAAATTATAAACAAAAAAATccaggacctacggattccagttttaaaaactaatattgcccagcagaaggctaaatatataaagcGACTTGCAACGCATTCAAATTTATTGGCCAAATCACTTATAGAAGTGAACGCGCGCCTCCaacgtaacgattcacctgcccagatgacaagacctagggccatttagtataactttataattaagtgagtagattaagatttgtaaacttattgttagtctctatataccaagagaagattcaagtaagaacgtcgagatctcaggacctataaatgctaaaatgtttagattaagcatacagattctagagacaaagacgcagtggaagAATGCAGATTCTAGAGACAAAGACGCAGTGCAAGAATTCAGATTGGAAAACTGTGTTCCGTAAAACGTAACCCACTTTATCCTGGGCGATGAGATCTCTACGTTGGCTCCTGGGTGTTACTGGACATGTTGTTGGAATTATACATAAATATATATACGCGCGCCAACAAATCGTAGATATTACAAAAACGTCTTTTTTTTTCTCTCtttttatttacaatctgtcttaaaaaagtatggcaataagtaaattttataatACAAAAACGTAACACATATCAAAACGAGTAACGTGTATAAAAAGTACACACTAGAAATTTTCACATATATAAATGCAGGAAGGTATGTCGTTTTCACACGGCACACTTCGACcaaagacaatggagtaacaggatgcgtaacgccataggatttccttgcacacgaatttttgtgctgactccaggctcgaattttcgttcaagacctagagagagtagagctctacagccagcagctctcttctaagcatatagtgacagccaacaactgcatgtgtgcacacgtctgctcatgcattgtaaatttgacaaaaaaaaccttgcacttcactttatatctacatatattatttttcatcaactggcaccatttattaaaaattcttgtgatgcatttgccttaacgttattattatttgaacatagcataaaaatagtaataaccaagtctatgtacataATACAATAGATGTACAAAGATTTTTTTTATTTATAAGTTGAAATATTGATGAACTTAATATTAATGCTCTAAAAGATAATGCTCACATTTCCCTTTTGGAATAAAATTTCAGAAGAGTTCCTGAGGAATATCGAAAAATGAGCAATGGTTTTCGCCGAAGAATTCTAGAGGAATTCCTTGATAATTCCTCTAGAAAATTCGTGTAAATACCTTTTAAAACACAGAAAAATTTCACAAAAAATATTAAAGTAATATGTCTGCAAAATTACAAATATAAGAATTATAAGCTTTATAATAAAAGTTTCAGAAAAAATAATTTGTTTAGCACTAAAAAGTTTACAACAAAAAGAAAAAAATATCGCGTTCAGAACAATTAACATAAAAAATTATAATTATTGATAACTTTTTGTTATGAAATTTTATTTTGCGTAGTTTATTTTACCTTTTTATGCATGTTATGTAACTTTGAGGTTGACGAAAATGTTTGTAAAAATGAGAAATTTCTAAACAAAACACGTTTACGTTGTTTACTGAATTTACCTCttaatttataagatttttatattaaaaaCAATAAAGTCTTGATGTTCTTCATTCC
>DLb01116 range=chr3L:23576774-23583611 strand=+ gene=Mgn00472
agactctgtcgaaacattgggatactctatacagaattatcgattgtcggatgcggttctaatttctgttgtgtcatgggtttcacgaatgatgagctgggattttgttgtgggccgtcaagtgtggatcaagtcgaattagcatgcatttatcaaatagtttcgaaaggcgtgatagtaccgtcattggtcattatgtgaaataaaAAACACAAAAAAGATATTAAGCGAATGTTGAAAATGTCAAGTACTACAAATATAGCCTAGCCTTACGCAGGTTATATAAAACAGTGTCAAAATATTTTCATTTTCTACATAAGAGTAAGAAACATTGAAATAAGAAGAAAAATGATACGCAAAATCATTTTATATTTATCATTTTatagatattggggattaaatgagaaaaaatttaaaaattgtttaaaattgtgggagtaaccgttttgggcgttttgtaggtgaaaggacacagtgttttcgttatacagataaaaattggcaagacaaacattaaaatgaagaaaaatctaaacatgtttcaaaagggggttagagtggacgtggcaaaaagtttattggcaaattaatagaaatttacaaaactaataaaattatgaaaaaacaagagagaatgctataccagttactcagctagtgttaatgcgaacgcgaatttttattatttttctgggatatggtagatacaggggaataaaaagagaaaaaaagttaaaaattgttgtagattgtagattgggcgtcgcaaatttttttttggcaaatcgatagaaatttacaagactaataaaattataaTTATTTTTTTTCCTCtttttcttacaatctgtcttaaaaaagtatgacaataagtaaattttataattaatctttaattaacagaggcagtagttatccattaatccctactacatactgtatgcataacatgtttttctacttaatacctgtcagggagatctagcacgtgaaattttgtaagtctactgactttgttattattatttgccaaacttaaggctaagttattttcatatatttttttttactatgttttgctatttcttttttaacataagggattcctaagtctttatggatacttgcatttgaaatataaaatggagcattaataattcgtctaaatattttttaattggtagcgttgtagaatcttccaaagctgtataccataagtccacacgggctttagtatagctttgtataaacggaatttattttccagagtggttgcagattttcggacaagcaaccaggtcatcttcaaactttttaaatttcagggcgttgaccctaattttccaaagaaggaaccagctttcaataagaatctaaagggaaaagaaaatttcgtcgcagatggagtatccgggataacaatatccgaactcaaaAGCCTACGGTGGACTACataaaaaaataacaacaaaaataaattatttaattaGAATTTGCCTTTTCAACATGAAAGTAAATTATAAACAAAAAAATccaggacctacggattccagttttaaaaactaatattgcccagcagaaggctaaatatataaagcGACTTGCAACGCATTCAAATTTATTGGCCAAATCACTTATAGAAGTGAACGCGCGCCTCCaacgtaacgattcacctgcccagatgacaagacctagggccatttagtataactttataattaagtgagtagattaagatttgtaaacttattgttagtctctatataccaagagaagattcaagtaagaacgtcgagatctcaggacctataaatgctaaaatgtttagattaagcatacagattctagagacaaagacgcagtggaagAATGCAGATTCTAGAGACAAAGACGCAGTGCAAGAATTCAGATTGGAAAACTGTGTTCCGTAAAACGTAACCCACTTTATCCTGGGCGATGAGATCTCTACGTTGGCTCCTGGGTGTTACTGGACATGTTGTTGGAATTATACATAAATATATATACGCGCGCCAACAAATCGTAGATATTACAAAAACGTCTTTTTTTTTCTCTCtttttatttacaatctgtcttaaaaaagtatggcaataagtaaattttataatACAAAAACGTAACACATATCAAAACGAGTAACGTGTATAAAAAGTACACACTAGAAATTTTCACATATATAAATGCAGGAAGGTATGTCGTTTTCACACGGCACACTTCGACcaaagacaatggagtaacaggatgcgtaacgccataggatttccttgcacacgaatttttgtgctgactccaggctcgaattttcgttcaagacctagagagagtagagctctacagccagcagctctcttctaagcatatagtgacagccaacaactgcatgtgtgcacacgtctgctcatgcattgtaaatttgacaaaaaaaaccttgcacttcactttatatctacatatattatttttcatcaactggcaccatttattaaaaattcttgtgatgcatttgccttaacgttattattatttgaacatagcataaaaatagtaataaccaagtctatgtacataATACAATAGATGTACAAAGATTTTTTTTATTTATAAGTTGAAATATTGATGAACTTAATATTAATGCTCTAAAAGATAATGCTCACATTTCCCTTTTGGAATAAAATTTCAGAAGAGTTCCTGAGGAATATCGAAAAATGAGCAATGGTTTTCGCCGAAGAATTCTAGAGGAATTCCTTGATAATTCCTCTAGAAAATTCGTGTAAATACCTTTTAAAACACAGAAAAATTTCACAAAAAATATTAAAGTAATATGTCTGCAAAATTACAAATATAAGAATTATAAGCTTTATAATAAAAGTTTCAGAAAAAATAATTTGTTTAGCACTAAAAAGTTTACAACAAAAAGAAAAAAATATCGCGTTCAGAACAATTAACATAAAAAATTATAATTATTGATAACTTTTTGTTATGAAATTTTATTTTGCGTAGTTTATTTTACCTTTTTATGCATGTTATGTAACTTTGAGGTTGACGAAAATGTTTGTAAAAATGAGAAATTTCTAAACAAAACACGTTTACGTTGTTTACTGAATTTACCTCttaatttataagatttttatattaaaaaCAATAAAGTCTTGATGTTCTTCATTCCATACGAACTTTTGACCTTTCCTAGTCAGGCTTTGGAGGTCACCGGCCTTTTCTGTAAAGCTGAATAAAAATCGTTTATACCATGACGCCATCCCAAG
>DLb01118 range=chrU:7222232-7222961 strand=- gene=Mgn00479
gactggtaacattaacatattgcaaggcttgtttacatttaacaatttaaattattttacaaaaaacattgaaatttaggattaatattgtttaatttgtttcttttcaggtacccccgccagaaggacggaagcaccgattcgctgggagcctctggcgacgttgcaggtaagtagttgtgtacttgggctggggccatgttgcaggcgctggatgcgcgccacttgcaacaaataggtccggccggcgttgcagttagtttgttcccgcgccgcagtcgtttgaactgcttcgccggtcgtcaggaagagggaattctgaagatgggttccgcgcggccgtcgttgtattgttttggagctgctggcgttggtggtgtcttctgtctcatcgtgacagaggagtcgtcatggaaattgtagatcggttgttcatcgagagattgccagcagcgccgcgtcttgtggccagtgcgtcaggattggcagcatggagccgccggaacaggaattgttgccgaggacagttgcagcgttggggtcatggaaatgaatacaaaattaaaatttggtacattggctgggaggtaaattggaggtaagtattatgtttgt
>DLb01119 range=chrU:7221025-7222961 strand=- gene=Mgn00479
gactggtaacattaacatattgcaaggcttgtttacatttaacaatttaaattattttacaaaaaacattgaaatttaggattaatattgtttaatttgtttcttttcaggtacccccgccagaaggacggaagcaccgattcgctgggagcctctggcgacgttgcaggtaagtagttgtgtacttgggctggggccatgttgcaggcgctggatgcgcgccacttgcaacaaataggtccggccggcgttgcagttagtttgttcccgcgccgcagtcgtttgaactgcttcgccggtcgtcaggaagagggaattctgaagatgggttccgcgcggccgtcgttgtattgttttggagctgctggcgttggtggtgtcttctgtctcatcgtgacagaggagtcgtcatggaaattgtagatcggttgttcatcgagagattgccagcagcgccgcgtcttgtggccagtgcgtcaggattggcagcatggagccgccggaacaggaattgttgccgaggacagttgcagcgttggggtcatggaaatgaatacaaaattaaaatttggtacattggctgggaggtaaattggaggtaagtattatgtttgtatttatttgatttatttattgcattaatttttttttttggttttgtttttcaggtacgtttgcttggaggtaagtattatacttgtatttatttgatttattaattgcgttaattatggttgcgttaattttatgtttttcaggtacattttgtaattaattgggaggccctttatttatgggccatcgccgccggtgtgccgcggatttggagtcgtcgaattggcaattagaggttatcggaaaaacattgcagatacgacactgaggaaaaatatacaatttgtggacggattttacagctttttggtgtggtgtcagctcctcgctagtgatgcttgtcaatgcagtggcatcaggaggcggagacggcatcgcaaaattgtcaatttttcgtgtttataatcgcaaaattggcgattttgttttgcttttgcgggcccgtctcctgctgtcggctgcactgaatgtgggtcagcgatttagctgcagtcaatgaggttttaaggttttagcgtcaataagagcagcaggaaggaaattttttttagcagctccgcacgaggtgtcct
>DLb01120 range=chrU:7221132-7222961 strand=- gene=Mgn00479
gactggtaacattaacatattgcaaggcttgtttacatttaacaatttaaattattttacaaaaaacattgaaatttaggattaatattgtttaatttgtttcttttcaggtacccccgccagaaggacggaagcaccgattcgctgggagcctctggcgacgttgcaggtaagtagttgtgtacttgggctggggccatgttgcaggcgctggatgcgcgccacttgcaacaaataggtccggccggcgttgcagttagtttgttcccgcgccgcagtcgtttgaactgcttcgccggtcgtcaggaagagggaattctgaagatgggttccgcgcggccgtcgttgtattgttttggagctgctggcgttggtggtgtcttctgtctcatcgtgacagaggagtcgtcatggaaattgtagatcggttgttcatcgagagattgccagcagcgccgcgtcttgtggccagtgcgtcaggattggcagcatggagccgccggaacaggaattgttgccgaggacagttgcagcgttggggtcatggaaatgaatacaaaattaaaatttggtacattggctgggaggtaaattggaggtaagtattatgtttgtatttatttgatttatttattgcattaatttttttttttggttttgtttttcaggtacgtttgcttggaggtaagtattatacttgtatttatttgatttattaattgcgttaattatggttgcgttaattttatgtttttcaggtacattttgtaattaattgggaggccctttatttatgggccatcgccgccggtgtgccgcggatttggagtcgtcgaattggcaattagaggttatcggaaaaacattgcagatacgacactgaggaaaaatatacaatttgtggacggattttacagctttttggtgtggtgtcagctcctcgctagtgatgcttgtcaatgcagtggcatcaggaggcggagacggcatcgcaaaattgtcaatttttcgtgtttataatcgcaaaattggcgattttgttttgcttttgcgggcccgtctcctgctgtcggctgcactgaatgtgggtcagcgatttagctgcagtcaatgaggtaagtgtattatttggttgtctta
>DLb01121 range=chrU:7221025-7222961 strand=- gene=Mgn00479
gactggtaacattaacatattgcaaggcttgtttacatttaacaatttaaattattttacaaaaaacattgaaatttaggattaatattgtttaatttgtttcttttcaggtacccccgccagaaggacggaagcaccgattcgctgggagcctctggcgacgttgcaggtaagtagttgtgtacttgggctggggccatgttgcaggcgctggatgcgcgccacttgcaacaaataggtccggccggcgttgcagttagtttgttcccgcgccgcagtcgtttgaactgcttcgccggtcgtcaggaagagggaattctgaagatgggttccgcgcggccgtcgttgtattgttttggagctgctggcgttggtggtgtcttctgtctcatcgtgacagaggagtcgtcatggaaattgtagatcggttgttcatcgagagattgccagcagcgccgcgtcttgtggccagtgcgtcaggattggcagcatggagccgccggaacaggaattgttgccgaggacagttgcagcgttggggtcatggaaatgaatacaaaattaaaatttggtacattggctgggaggtaaattggaggtaagtattatgtttgtatttatttgatttatttattgcattaatttttttttttggttttgtttttcaggtacgtttgcttggaggtaagtattatacttgtatttatttgatttattaattgcgttaattatggttgcgttaattttatgtttttcaggtacattttgtaattaattgggaggccctttatttatgggccatcgccgccggtgtgccgcggatttggagtcgtcgaattggcaattagataagtatttttgtttaaataaataattcccagtattagcttgtgcttccttgtttcagtatttgcggtcttggagaaaggagttgcgtggttgtcgtcagtaggatggagctgcatattagcatctactagtatgcctgtctggtttgctaattttaggttgtccttttgtttgttttgttttatatacctatttcttttcttttcattgcaggttggcggaagttcattgaaagtattgtactgaggaaaagtatacattttgtggacggattttgcagccttttagtgtggcgtcagctccgcgcttgtgatccttattaatgcagtggcaacaggaggtggagacggcgttgcaaaattgtcaattttttgtatttataatcgcaaaagttggcgattttgttttgcttttgcaaggcccgtctcctgttgtcgagttgaaggatttacttgtgtgtcggcagcaggatggagtctcatatttgtatctgttaatttgcctgtctggtttgctattttctgtgtccttaattaattttgtataattttcttattaatttttctttccttacaggttatcggaaaaacattgcagatacgacactgaggaaaaatatacaatttgtggacggattttacagctttttggtgtggtgtcagctcctcgctagtgatgcttgtcaatgcagtggcatcaggaggcggagacggcatcgcaaaattgtcaatttttcgtgtttataatcgcaaaattggcgattttgttttgcttttgcgggcccgtctcctgctgtcggctgcactgaatgtgggtcagcgatttagctgcagtcaatgaggttttaaggttttagcgtcaataagagcagcaggaaggaaattttttttagcagctccgcacgaggtgtcct
>DLb01122 range=chrU:8748018-8748452 strand=- gene=Mgn00484
ttttgacagtaacatggactggtaacattatcacattgtattttatgtttacatatgataatttgaattattttacaagaaacattggaatttaagactaacattatttgatttaattcttttcaggtacccccgccagaaggacggaagcaccgagtcgctggaagcctcaggaaacattgcagggcagcttcgccggtcgtcaggaagaggaaagatggatctcgtgcagcGGACTT
>DLb01123 range=chr3R:1057205-1057961 strand=+ gene=Mgn00486
AATTATAAATTATCAGGCGCACAGCCGCCGACTTGTCACCAAATTTAAACGCAACGCGCTCCGATTTTCAATTCCGCCTCCAAGGCGGGACGTGGGCCAAATGCCGATTGGAAAATGTATTAGCTATGTGGGGGCGTCTGCAGCTGCAGCAACCACAAGAGCAACAACAACAGCAGCGCTGACGTCTCGCCGCCGCACACCTACAATTGCAGCTGAGCAGTTCGCGGGCGACTTACGGTTATGGACATTAGTGTACTAGCTTTGTTACGCGGCGTTCCGAGCGCAAAATGAATGCGTAAACTATTTAATTCAGAGTTTAAGGTGCTGCGGTAGCTAAAATAAACTGCTGCCTGCCTGTGTTTGTAATACTAGTGATGTGCGTGCTCTGGTGATGCGGGGCTTATCGATACATCGGCGCG
>DLb01124 range=chr3R:1549797-1550673 strand=+ gene=Mgn00490
TTGCCTGGGTGTTTATCTCAAACCCTGAGACTTTAAATTCAAACCCTGTAGACATTTTGGAGTACTTAAGTTTTTAACACAAAGAATTAAAACTTTATCTTATTCAACTAGTTCAAAAAGGACTTGCATATTTATTGAACTTTTACGATTTCGTAGATTTTCGCATTATTTGCTTAGCTCATTTCCATAAAATGCCGACTAGCTGTCTGACCTCCACATGTCAACACAACTCATTAAGTTGCAATCAGTGTTGCACCCTTCGGTTTGTCCGACTTCCGGATATTAACTGTGAACTAATGACTTGCAAATTTTATGCAAATTGGGTGTCAAATGATGGCGTCGAAGGGGGACGAACCGAGAATGTCGTGTTATATGACAATTTAATCGCTCACTCCTTCCGGAAACTTTGGACATGTACCACTCCCAAGATTATGATCGAGGAAGCCTAAGCAAATACCGCTGTCCCAGTTTTGATTAATATTTGTTTGGACAGTCAAGAGGAAGAATTGCTCACCCAGGGGAAAACCCACCCCGATCCCATTATTCTGGCTTTGCCAATTTTTCGCAAAGGAAAATTAAAGGAAAATAAGCATCAGGCAGGAGGAGAGAAAAAGGCTAAGGGAATAGGTAGAATCGCAGGATTGCAGTCCAGCCAGGCATGAAGACACTTTTGCCACAGCTTAGCTCGATCGGGCAGGGTCAGGGTCCATTAGGTTAAATGATATTGATGATGATCGCAGAACCGATGCGTCGATCAGCTGGCGCTATTTCCTATTTGGCATCCGGGGGGTTGGTTTGCCCAAGATGTGCGGATCTGCTTT
>DLb01125 range=chrU:9340820-9341780 strand=- gene=Mgn00491
AGTTCTATATTCGTCGGTAGTTGACTAATACCTTAAATTCAGGCTTTCCCTGCATGTTAGCTCTTTATTACAATCGATAGTAATAAGTACAATCGATAGTAGAGTCGATGAATATGCGGATCGAGGAAAGGCAGAACATTTAACGTACTATTAAATAGTACATTTAAGAGAAAAGGAAAAGGTTGCACAGTATAATTTGAGAGTGGAAAAAAGtctcttgtagaacaggacacccctattgtcagcttaatagaagcatccaagatgagggtcctccagtccgagaacagcattcatattttaattgcctatcccagagtcaagttcggttgcaagaaagtcgccgtctaccctgtatctcaccaacatcatcatcttacgcctcgacg
>DLb01126 range=chrU:9340831-9341780 strand=- gene=Mgn00491
AGTTCTATATTCGTCGGTAGTTGACTAATACCTTAAATTCAGGCTTTCCCTGCATGTTAGCTCTTTATTACAATCGATAGTAATAAGTACAATCGATAGTAGAGTCGATGAATATGCGGATCGAGGAAAGGCAGAACATTTAACGTACTATTAAATAGTACATTTAAGAGAAAAGGAAAAGGTTGCACAGTATAATTTGAGAGTGGAAAAAAGCTGGAGGTGGAGCTGCCAATGGCCAATGTCTTTTTCATGGAATTTTCGAGTACCTTGGGTACTTTGGATTTCGATATTGTGGGTGCATTAGGTGGCTCCTTACACTTGCCAACCGCCAAAGCCACTTTATCCACTTTATAGCCAAACAGATCGCTCGGCGTAGGTGAGAGATAGGCGGTGCTCCGGTACACAAGTAGTCGTCGTGAATTTGtccgctggcacatctgcacactgcgagagttcgatcgcgactgAcccggcagataaccataaattccgaaacccagaagcagattaacaagttaaatgacaccatcaataaggtgatcagtgcccgtaaaaacgacttggttgacactccacatttatatgaagcattattggcaagaaatgctttttacagaaatttaattcttactattactttggccaaatcaaacattgcaaatcccaccattcttgaccatgccgacttgaagtctcttgtagaacaggacacccctattgtcagcttaatagaagcatccaagatgagggtcctccagtccgagaacagcattcatattttaattgcctatcccagagtcaagttcggttgcaagaaagtcgccgtctaccctgtatctcaccaacatcatcatctt
>DLb01127 range=chrU:9340831-9341780 strand=- gene=Mgn00491
AGTTCTATATTCGTCGGTAGTTGACTAATACCTTAAATTCAGGCTTTCCCTGCATGTTAGCTCTTTATTACAATCGATAGTAATAAGTACAATCGATAGTAGAGTCGATGAATATGCGGATCGAGGAAAGGCAGAACATTTAACGTACTATTAAATAGTACATTTAAGAGAAAAGGAAAAGGTTGCACAGTATAATTTGAGAGTGGAAAAAAGGGATTCGTTGTTCTTATCATTACCTCTTTCAATTTCATTGGAGCTGGAGGTGGAGCTGCCAATGGCCAATGTCTTTTTCATGGAATTTTCGAGTACCTTGGGTACTTTGGATTTCGATATTGTGGGTGCATTAGGTGGCTCCTTACACTTGCCAACCGCCAAAGCCACTTTATCCACTTTATAGCCAAACAGATCGCTCGGCGTAGGTGAGAGATAGGCGGTGCTCCGGTACACAAGTAGTCGTCGTGAATTTGtccgctggcacatctgcacactgcgagagttcgatcgcgactgAcccggcagataaccataaattccgaaacccagaagcagattaacaagttaaatgacaccatcaataaggtgatcagtgcccgtaaaaacgacttggttgacactccacatttatatgaagcattattggcaagaaatgctttttacagaaatttaattcttactattactttggccaaatcaaacattgcaaatcccaccattcttgaccatgccgacttgaagtctcttgtagaacaggacacccctattgtcagcttaatagaagcatccaagatgagggtcctccagtccgagaacagcattcatattttaattgcctatcccagagtcaagttcggttgcaagaaagtcgccgtctaccctgtatctcaccaacatcatcatctt
>DLb01128 range=chrU:9340806-9341780 strand=- gene=Mgn00491
AGTTCTATATTCGTCGGTAGTTGACTAATACCTTAAATTCAGGCTTTCCCTGCATGTTAGCTCTTTATTACAATCGATAGTAATAAGTACAATCGATAGTAGAGTCGATGAATATGCGGATCGAGGAAAGGCAGAACATTTAACGTACTATTAAATAGTACATTTAAGAGAAAAGGAAAAGGTTGCACAGTATAATTTGAGAGTGGAAAAAAGagtcaagttcggttgcaagaaagtcgccgtctaccctgtatctcaccaacatcatcatcttacgcctcgacgaggatacgctggcc
>DLb01129 range=chr3R:1647718-1648276 strand=+ gene=Mgn00492
GCACAAGCTTCATAAGTGCGCCAGGCGTATACAATGAGAATCGGTTCTATCCTGACTATTACAACAGAGGTTATTCCCAGCCACAGCCAGAAAGGCCTGCAAAATCGGCGCGGTCATACAAGGACATCTGCAGGTTGGTCAACACCAACGGATTCACAAACCCCGGAGGAGTGCCTAGGTGCCCTTACTAACTTGCTTAACATTTTTATCTACATATACAACACTCATATATTCTAAATAAAAATAAATTGCATTTACCATACTATACTAGGCTGTACcaaagacactagaataacaagatgcgtaacggccatacattggtttggcactatgcagccacttttttggtgacggccaaaattactctctttccgctcactcccgcttagagcgtaaga
>DLb01130 range=chr2RHet:171-414 strand=+ gene=Mgn00495
gagtggagaggagaggagaggagaggaCGGATTGTGTTGAGGACggattgtgttacactgatcgatggccgagaacgaacgaaacaaaggcaatcggcaaaaaaacttatgcccacatgcatttcatgaggcgcttAGTCTACAAATAACACTCTGATGTCAACATAGTTCTCAAGCCACTATACTTGTTTTAACTTTTTATATTTTGGgatgtgaaaaagacagtgcaaggacacgctaataa
>DLb01131 range=chr3R:3143737-3144943 strand=+ gene=Mgn00499
TTAGAAGAAACTTCAGTGAATAGCGTTTTAAGATCACCGTTCTTGCATCCTGAATATTAAACTTATTTTTATATTACACCAAAGtaaattaaatatatataaaatGTATACCAGCACTTTTATAATATTTTGGATATTAGGAGTTGCAAGCCCAATTCTGATACCTCCGTTCTGTGACCTGCTAGTAGTAGATGCACCTTTAAGTAAGCATTTTGTGTTAAATGGTCGCatttaatataatttataaaatttCAGAATGCTACAATGCCACTGATTGTGATTCTTATAGAGAGTGCCTACGTCAGAAATAAATATATTAGTAAATGGATGTGCATGGCTATGATGTTTCGAAGACCTCCCAAATAAAATCAGTTGTCAGCTACATATATAGTACATATATAGTATAGATAAGGAGCTGGGAGACTTGGATGCTAATGACGTATAATGGTCATGGGACGATGTCTGCAGCTTAAGACGAGTTTTCAGCAGACAATTTGGCAAGCTGTCAACGCCACTCACAGTTGAAGGGGGCGTGGCAGTTAGGGGATTTTAAGAGGGTGGGAGAATCGACAACTCGCAGCTAATGATTGTCTGCAAGAGGACATCAATCAATCCGAAGTTAAAGCAAAACCACCCTCTCGGGAGAATTCTCCCTCGTTTATGTGGTTCTCACATTAAATAAATAAACAAACTTATAAACTCATTCAAATCATATTTAAAAATCATCGCAGAGCAGCAGGAGCAGTGGCAACAGCTGTCCATTCATGAATTATTAGTTCAAGCTTATCAAACGTGACCAAATTCGGTGCGGAAAAGTTAATAATAAAAAAGGGGGCCAGCTGTTGCTGTTGAAGGGCCAAACAAGTATGAAAAATCAGCAAAACGAAGGTCCCGGAAAATATTACAACTCCCACCACGAAGCAGACTGGAAAGTCCTGGCAGGACAACTGGCTCACATGTGCAGCGTTATTATCTTTTGAACTGACCACAAGACGTGTCAACTTGCGGTTCCATCTACTGCCGAGAATATTTCACATATAAATCATGCTAAGAAAAACCCTCAAGACACGTGAGCTTCCCAACATTCTTTTCCTGCCA
>DLb01132 range=chr2RHet:991981-992720 strand=+ gene=Mgn00501
GAGGTTGATTGGATTAGGATTCAGAATTGAAAGATCAGTCTGATTCGGGAGGATTAAAAGAACGGTTTATAAATGTATAAATAGATAACAATAAGTGTCTTGTAATAAAGTGATAAGTTGAAAAGTTTAACACCAATACaaatattaaaaaataaaaaattctttttttttataatttataCCGCAAAAAGTTAATTGGCGCCCAACGTGGGGCGGGGTACTTAAAAGTTCTAAATAAATATTAACGAAAATAAGTTAATTACAAAACGGAACTCGCGCCGCCAACAACTCATATTTTTAGTGGAAAAATTAAAACATCCACAACAATCCAACGACACCTAACTACTGTGACAGTGATCGTGAATAAACTTAATTGGAAATCAATAAATGCAATAATCCAATTAAGAATTTAATATAAAAGGTGGACTGAATACTTAACACTAATTACGAGAACACAATAATAAAAAATCAGAACTCAACTAAAAAACAGAACTCAAAAAACAACAAACGTAAAAATCAACACCAAGAAGAAAGGAAGAGCTGAAGGCAACCCCCCGCCACAGGAAGACTCCAAAATAATTAAGACAAACCTATTGAAGGAAGACCCCAACAGAAGATAATCAGGACAACTACATTGAAGGAAGAACTCCCACGGAAAGTATCGTGAGCAGATAAAAATAA
>DLb01133 range=chr2RHet:1568488-1568888 strand=+ gene=Mgn00505
gcataattttctcttttcaaaactcaatgaaagctaggcattggaaaatatttctttatttttataatgaaggtacatgtctaaagtttccttatatattaaatttagaaagcaagaaaaaataatcaggaaccacaacaagaaatagaacccgcacaaaaccagttgcctacattaaccctataatgccagcccaagGAATCCAATTTATATACCAGTAGTATATGAACATCATGTACGTGGAATCCGGCTTGAGAGGTCTTCttcatacgaattggaaacacttgttgtggttaatgcagttaagcattttcgacaatattaacatggtaaagggtttgctatattcactgactgtaattccttaaaatcatctcgaaataaaaatgagttgttaccta
>DLb01134 range=chr2RHet:1568497-1569944 strand=+ gene=Mgn00505
tctcttttcaaaactcaatgaaagctaggcattggaaaatatttctttatttttataatgaaggtacatgtctaaagtttccttatatattaaatttagaaagcaagaaaaaataatcaggaaccacaacaagaaatagaacccgcacaaaaccagttgcctacattaaccctataatgccagcccaagGAATCCAATTTATATACCAGTAGTATATGAACATCATGTACGTGGAATCCGGCTTGAGAGGTCTTCttcatacgaattggaaacacttgttgtggttaatgcagttaagcattttcgacaatattaacatgagtttaccgttggagggcttatttacagacattcgacttcgacAGGCTCATGCTTATTTCTTTTCGAATTAACCGAAGTCGAATTAACCGAAGTATCTGAAGATTGGATTCGTGCAGCGCAACAGAAAGAAAGGTATTGTAGAAATCACTTCCAAGTTGAACAATGAAGGAATAATCCGAGGACTCAAGACACAATATTTTGTTTTCGTAAATTGCGCGGCCGGCGTGTAATAAAATTTTATAATCTGTTCCAAAAACACCCGGTTGGTTTCCCAAACGTTTCCACGCCTTCCCATTTCCAAATTTCGTAGGTGATTGATGTATTTCATATTCATATGGAGGaaactaaagcccttgaataggtcaatagttccgcataaacgccaaaaaatcaggggcaactcagatgtggcctttctgttctatagcgtccaagacgacaactggtgggaagtaaagcgagatctcgctctacaatatgcagaccaacgagatttaggaacattagagcaccagttgagtcaaatgacccaaggtaacagtacattataaaaatttttcatggaggttttcgctgatttagggaatggaagtcacgcccttgaggtaatgaacgcgttgagatagggctttggatgtgttcatccggggggttaatgggtattgttccaagatttagtgattcgccatccaaaaaatttgccggaggcatgctcctgtcgcggcatgttgtctctagggtggcaaccaatcccactacggacacgttctctcatcagcccacgacgccccgcccccaccccacatcagtcttccggtccttcctgattttcgggcccattccaattgcaccacagacaaccaatgggaccatcctataatccgggatcgggaagaggctatcagaatgcacctagattccaaggacggccataaaaatagagacgatccgacccggccaatcgtactggtcaggctacagccaagggaacggctccagtaccaaaagagcttgaggaagccgaaaccccttccggaagacgcaaaggttgtat
>DLb01135 range=chr2RHet:3179759-3181590 strand=+ gene=Mgn00512
TGAATTTAAGGTATTAGTCAACTACCGACGAATATAGAACTCTTAAGATATTTAGTTATCGGCCCTGTTCCAGATGTCACTTTCGAATGATTCCCACTGGATTCTTCTCTCTAATTGAAGTTTGGTTATATACAAAGAACAACTGTGGAAAAAACTGTAAATCATTACTTTGAGttttatttaaaataattaaaaaataattGAATACTGAAATGAATCGCATTTGGCTTAAATGGCAAAATTTTCTTATGGTAAAACGAATTACAATGATTTGTTAAATAGCACAACAACAGCACACGGGACTGCATACTTAAATTCATGACAATAAACTCTGAAAGTTAAGAAGGAAAATTACAAAAATTGGTGGGAGaaaaataatgaaattagagttcgcgttcacactagcagtgtaacgggtatttgatagacggggaacttgtctatagtattctctctcttttATATTTAATTTACTAGGTTTAAGGAGAGGTACTCCGATCATTTTTGTAGAGTTTGTTAGCAATGTTGCCGCGACGATGCCTGCGTGTCTGCATGTAACCGAACCCGTTCGCATTATCTTAGGCCGAGGCTAGGCGACCCGAGCATTCATGTTAGCATTTAGAATTAGATTTAAGGCTACGAAAACCACATACGATAATTAACAAAACTAAAACCGAAAATTGAAAGCGCCCATAGGGGGACAGAGTGGGAACGATAGCGACAGAAACTTCTGGAAGAAGTCCAAAACTCAGCGATAAGTTTTGTGAAGCAAAAAGAAAGAAAAAGGTGTTTGGGAGCAGAAGCCAATGAGTAAAGGCAAATTTGTGAATAAATGTGCGACAATTTCGCAGAAGAAAATTTACTGAGATACAGACCATCGTGTGACGCCTTATCCAGACCGGCCGAGACCAGGAGAAACGAAAGAAGGACAACTTGGAGGAGACACCCGGCGGACCCGGAATCCAAGTCATCAAAGGAGGGAACGGCGAAAAGAAGATGACAAGAATTTGAAACGAGAAAGGCTGGAACAAAAATGTGATATCATGGGaaataaatacaattaaatcataataatatatatattGGAAAAAATCTGGAAAACAAAAAAATAAAACCCACGATGCTCA
>DLb01136 range=chr2RHet:3179713-3181749 strand=+ gene=Mgn00512
CTTATTACTATCGATTGTAATAAAGAGCTAACATGCAGGGAAAGCCTGAATTTAAGGTATTAGTCAACTACCGACGAATATAGAACTCTTAAGATATTTAGTTATCGGCCCTGTTCCAGATGTCACTTTCGAATGATTCCCACTGGATTCTTCTCTCTAATTGAAGTTTGGTTATATACAAAGAACAACTGTGGAAAAAACTGTAAATCATTACTTTGAGttttatttaaaataattaaaaaataattGAATACTGAAATGAATCGCATTTGGCTTAAATGGCAAAATTTTCTTATGGTAAAACGAATTACAATGATTTGTTAAATAGCACAACAACAGCACACGGGACTGCATACTTAAATTCATGACAATAAACTCTGAAAGTTAAGAAGGAAAATTACAAAAATTGGTGGGAGAAGAAAATTTACTGAGATACAGACCATCGTGTGACGCCTTATCCAGACCGGCCGAGACCAGGAGAAACGAAAGAAGGACAACTTGGAGGAGACACCCGGCGGACCCGGAATCCAAGTCATCAAAGGAGGGAACGGCGAAAAGAAGATGACAAGAATTTGAAACGAGAAAGGCTGGAACAAAAATGTGATATCATGGGaaataaatacaattaaatcataataatatatatattGGAAAAAATCTGGAAAACAAAAAAATAAAACCCACGATGCTCAGAAGGGCTTATTTTCTTGAAGACCATGTAATCGTGAATCGAGTCGTCCCAAGTATTTAGTGTTCTGTGTTTtttgtttatttttttttttgtatatttaatatttttaatttgttttttgatttataagtaaaataaatattgtttaattatatttcat
>DLb01137 range=chr2RHet:3179713-3181749 strand=+ gene=Mgn00512
CTTATTACTATCGATTGTAATAAAGAGCTAACATGCAGGGAAAGCCTGAATTTAAGGTATTAGTCAACTACCGACGAATATAGAACTCTTAAGATATTTAGTTATCGGCCCTGTTCCAGATGTCACTTTCGAATGATTCCCACTGGATTCTTCTCTCTAATTGAAGTTTGGTTATATACAAAGAACAACTGTGGAAAAAACTGTAAATCATTACTTTGAGttttatttaaaataattaaaaaataattGAATACTGAAATGAATCGCATTTGGCTTAAATGGCAAAATTTTCTTATGGTAAAACGAATTACAATGATTTGTTAAATAGGTAACTTACCCCAATTAGCACAATAAATTTTCTGACTCTGAATACCACTTCTACAAAAAAATACATTTTTAATACGTTAGCACAACAACAGCACACGGGACTGCATACTTAAATTCATGACAATAAACTCTGAAAGTTAAGAAGGAAAATTACAAAAATTGGTGGGAGAAGAAAATTTACTGAGATACAGACCATCGTGTGACGCCTTATCCAGACCGGCCGAGACCAGGAGAAACGAAAGAAGGACAACTTGGAGGAGACACCCGGCGGACCCGGAATCCAAGTCATCAAAGGAGGGAACGGCGAAAAGAAGATGACAAGAATTTGAAACGAGAAAGGCTGGAACAAAAATGTGATATCATGGGaaataaatacaattaaatcataataatatatatattGGAAAAAATCTGGAAAACAAAAAAATAAAACCCACGATGCTCAGAAGGGCTTATTTTCTTGAAGACCATGTAATCGTGAATCGAGTCGTCCCAAGTATTTAGTGTTCTGTGTTTtttgtttatttttttttttgtatatttaatatttttaatttgttttttgatttataagtaaaataaatattgtttaattatatttcat
>DLb01138 range=chr2RHet:3179713-3183703 strand=+ gene=Mgn00512
CTTATTACTATCGATTGTAATAAAGAGCTAACATGCAGGGAAAGCCTGAATTTAAGGTATTAGTCAACTACCGACGAATATAGAACTCTTAAGATATTTAGTTATCGGCCCTGTTCCAGATGTCACTTTCGAATGATTCCCACTGGATTCTTCTCTCTAATTGAAGTTTGGTTATATACAAAGAACAACTGTGGAAAAAACTaaaaataatgaaattagagttcgcgttcacactagcagtgtaacgggtatttgatagacggggaacttgtctatagtattctctctcttttATATTTAATTTACTAGGTTTAAGGAGAGGTACTCCGATCATTTTTGTAGAGTTTGTTAGCAATGTTGCCGCGACGATGCCTGCGTGTCTGCATGTAACCGAACCCGTTCGCATTATCTTAGGCCGAGGCTAGGCGACCCGAGCATTCATGTTAGCATTTAGAATTAGATTTAAGGCTACGAAAACCACATACGATAATTAACAAAACTAAAACCGAAAATTGAAAGCGCCCATAGGGGGACAGAGTGGGAACGATAGCGACAGAAACTTCTGGAAGAAGTCCAAAACTCAGCGATAAGTTTTGTGAAGCAAAAAGAAAGAAAAAGGTGTTTGGGAGCAGAAGCCAATGAGTAAAGGCAAATTTGTGAATAAATGTGCGACAATTTCGCAGAAGAAAATTTACTGAGATACAGACCATCGTGTGACGCCTTATCCAGACCGGCCGAGACCAGGAGAAACGAAAGAAGGACAACTTGGAGGAGACACCCGGCGGACCCGGAATCCAAGTCATCAAAGGAGGGAACGGCGAAAAGAAGATGACAAGAATTTGAAACGAGAAAGGCTGGAACAAAAATGTGATATCATGGGaaataaatacaattaaatcataataatatatatattGGAAAAAATCTGGAAAACAAAAAAATAAAACCCACGATGCTCAGAAGGGCTTATTTTCTTGAAGACCATGTAATCGTGAATCGAGTCGTCCCAAGTATTTAGTGTTCTGTGTTTtttgtttatttttttttttgtatatttaatatttttaatttgttttttgatttataagtaaaataaatattgtttaattatatttcataaaaaattgagtttacgtatgcaaagaactcttaatttttacctttaaagttaaaagtttaatttttttcacagtgcgtaaacagtttcttgacatactgTATGCAACGTAAATAACTGTGCTTTTGtaagtgagtgcttgtgtccgccgatcctaaaatatgtgaattggcaccacaacttacaGTTATTACATACATATGTAAACATTTAGTTTTAATAGGTGGAAATTCGAAACGATTTAAGGGTGCTTAAATTTTGAGATACAGGACATTATTTTTAACGCATCAAGATGTGCTTCACTACCAGTACGGTTTATTTCATAACCAAGGAATTCTCATTCAGGTTTAAAAATTTCAAATTTATTTAGGTTAATCTGTTTGTTGTTCTCACTAATACGATCTAATAATTAAATAATTCCTCTACAGTTGTGGTAGCTACGACTTTATCATCCATATACACTACTATCTGCTTGTGatgcccgttattcttagagtaaaaggatatactagattcgttgaaaagttgttaggcagaatgaagcgcgtcagcattgtttatacaaagcttcttagtagctgtgaagtattacattatcagttgctaactactcccccttcaggcttatgaccgtcctcggtcatgttaaaagtgtcgatggttcgctgtatctccctggaggctcgtcttctccttaatgccagataaagtgcgaaggagccaattaacccaacgtttaggaccacaccagctacgaaccagagtttaggcgaaccttcagattccatgtcgtccttaaagctttggatggagagtaggttctcgttattcatccggtgaagcagagggatgctgagtacagggtgttaagtatgttaagtaatggggagcgcacaatgcctggctgcttgcttgcttttcgtaggtttacgaactcggagccattgatggttgccgttcgctcgaaggtcaccaggtgggttccctcgactagtatttctgggctgccattggtgctaacacgagctgctgcttcgttgataatcacaacgcagtcatctacgggaggtacttcttgcaagtagctgggttgaatgtggcattgggctgcgcttcctgcgtggagcgagcgcgcacatgattcgcgccgggaccgctcgcagaacgtgtagtgtgtggtatctgtgcattcggtgaccgcaaaggtgtcatgcttgcattcggccagcgtatcctcgtcgaggcgtaagatgatgatgttggtgagatacagggtagacggcgactttcttgcaaccgaacttgactctgggataggcaattaaaatatgaatgctgttctcggactggaggaccctcatcttggatgcttctattaagctgacaataggggtgtcctgttctacaagagacttcaagtcggcatggtcaagaatggtgggatttgcaatgtttgatttggccaaagtaatagtaagaattaaatttctgtaaaaagcatttcttgccaataatgcttcatataaatgtggagtgtcaaccaagtcgtttttacgggcactgatcaccttattgatggtgtcatttaacttgttaatctgcttctgggtttcggaatttatggttatctgccgggTcagtcgcgatcgaactctcgcagtgtgcagatgtgccagcggaCAAATTCACGACGACTACTTGTGTACCGGAGCACCGCCTATCTCTCACCTACGCCGAGCAATCTGTTTGGCTATAAAGTGGATAAAGTGGCTTTGGCGGTTGGCAAATGCTTGTGCCTAAAAATAATACAGGCAAGCGTAAGGAGCCACCTAATGCACCCACAATATCGAAATCCAAAGTACCCAAGGTACTCGAAAATTCCATGAAAAAGACATTGGCCATTGGCAGCTCCACCTCCAGCTCCAATGAAATTGAAAGAGGTAATGATAAGAACA
>DLb01139 range=chr2RHet:3179713-3183703 strand=+ gene=Mgn00512
CTTATTACTATCGATTGTAATAAAGAGCTAACATGCAGGGAAAGCCTGAATTTAAGGTATTAGTCAACTACCGACGAATATAGAACTCTTAAGATATTTAGTTATCGGCCCTGTTCCAGATGTCACTTTCGAATGATTCCCACTGGATTCTTCTCTCTAATTGAAGTTTGGTTATATACAAAGAACAACTGTGGAAAAAACTGTAAATCATTACTTTGAGttttatttaaaataattaaaaaataattGAATACTGAAATGAATCGCATTTGGCTTAAATGGCAAAATTTTCTTATGGTAAAACGAATTACAATGATTTGTTAAATAGaaaaataatgaaattagagttcgcgttcacactagcagtgtaacgggtatttgatagacggggaacttgtctatagtattctctctcttttATATTTAATTTACTAGGTTTAAGGAGAGGTACTCCGATCATTTTTGTAGAGTTTGTTAGCAATGTTGCCGCGACGATGCCTGCGTGTCTGCATGTAACCGAACCCGTTCGCATTATCTTAGGCCGAGGCTAGGCGACCCGAGCATTCATGTTAGCATTTAGAATTAGATTTAAGGCTACGAAAACCACATACGATAATTAACAAAACTAAAACCGAAAATTGAAAGCGCCCATAGGGGGACAGAGTGGGAACGATAGCGACAGAAACTTCTGGAAGAAGTCCAAAACTCAGCGATAAGTTTTGTGAAGCAAAAAGAAAGAAAAAGGTGTTTGGGAGCAGAAGCCAATGAGTAAAGGCAAATTTGTGAATAAATGTGCGACAATTTCGCAGAAGAAAATTTACTGAGATACAGACCATCGTGTGACGCCTTATCCAGACCGGCCGAGACCAGGAGAAACGAAAGAAGGACAACTTGGAGGAGACACCCGGCGGACCCGGAATCCAAGTCATCAAAGGAGGGAACGGCGAAAAGAAGATGACAAGAATTTGAAACGAGAAAGGCTGGAACAAAAATGTGATATCATGGGaaataaatacaattaaatcataataatatatatattGGAAAAAATCTGGAAAACAAAAAAATAAAACCCACGATGCTCAGAAGGGCTTATTTTCTTGAAGACCATGTAATCGTGAATCGAGTCGTCCCAAGTATTTAGTGTTCTGTGTTTtttgtttatttttttttttgtatatttaatatttttaatttgttttttgatttataagtaaaataaatattgtttaattatatttcataaaaaattgagtttacgtatgcaaagaactcttaatttttacctttaaagttaaaagtttaatttttttcacagtgcgtaaacagtttcttgacatactgTATGCAACGTAAATAACTGTGCTTTTGtaagtgagtgcttgtgtccgccgatcctaaaatatgtgaattggcaccacaacttacaGTTATTACATACATATGTAAACATTTAGTTTTAATAGGTGGAAATTCGAAACGATTTAAGGGTGCTTAAATTTTGAGATACAGGACATTATTTTTAACGCATCAAGATGTGCTTCACTACCAGTACGGTTTATTTCATAACCAAGGAATTCTCATTCAGGTTTAAAAATTTCAAATTTATTTAGGTTAATCTGTTTGTTGTTCTCACTAATACGATCTAATAATTAAATAATTCCTCTACAGTTGTGGTAGCTACGACTTTATCATCCATATACACTACTATCTGCTTGTGatgcccgttattcttagagtaaaaggatatactagattcgttgaaaagttgttaggcagaatgaagcgcgtcagcattgtttatacaaagcttcttagtagctgtgaagtattacattatcagttgctaactactcccccttcaggcttatgaccgtcctcggtcatgttaaaagtgtcgatggttcgctgtatctccctggaggctcgtcttctccttaatgccagataaagtgcgaaggagccaattaacccaacgtttaggaccacaccagctacgaaccagagtttaggcgaaccttcagattccatgtcgtccttaaagctttggatggagagtaggttctcgttattcatccggtgaagcagagggatgctgagtacagggtgttaagtatgttaagtaatggggagcgcacaatgcctggctgcttgcttgcttttcgtaggtttacgaactcggagccattgatggttgccgttcgctcgaaggtcaccaggtgggttccctcgactagtatttctgggctgccattggtgctaacacgagctgctgcttcgttgataatcacaacgcagtcatctacgggaggtacttcttgcaagtagctgggttgaatgtggcattgggctgcgcttcctgcgtggagcgagcgcgcacatgattcgcgccgggaccgctcgcagaacgtgtagtgtgtggtatctgtgcattcggtgaccgcaaaggtgtcatgcttgcattcggccagcgtatcctcgtcgaggcgtaagatgatgatgttggtgagatacagggtagacggcgactttcttgcaaccgaacttgactctgggataggcaattaaaatatgaatgctgttctcggactggaggaccctcatcttggatgcttctattaagctgacaataggggtgtcctgttctacaagagacttcaagtcggcatggtcaagaatggtgggatttgcaatgtttgatttggccaaagtaatagtaagaattaaatttctgtaaaaagcatttcttgccaataatgcttcatataaatgtggagtgtcaaccaagtcgtttttacgggcactgatcaccttattgatggtgtcatttaacttgttaatctgcttctgggtttcggaatttatggttatctgccgggTcagtcgcgatcgaactctcgcagtgtgcagatgtgccagcggaCAAATTCACGACGACTACTTGTGTACCGGAGCACCGCCTATCTCTCACCTACGCCGAGCAATCTGTTTGGCTATAAAGTGGATAAAGTGGCTTTGGCGGTTGGCAAATGCTTGTGCCTAAAAATAATACAGGCAAGCGTAAGGAGCCACCTAATGCACCCACAATATCGAAATCCAAAGTACCCAAGGTACTCGAAAATTCCATGAAAAAGACATTGGCCATTGGCAGCTCCACCTCCAGCTCCAATGAAATTGAAAGAGGTAATGATAAGAACA
>DLb01140 range=chr2RHet:3179713-3183703 strand=+ gene=Mgn00512
CTTATTACTATCGATTGTAATAAAGAGCTAACATGCAGGGAAAGCCTGAATTTAAGGTATTAGTCAACTACCGACGAATATAGAACTCTTAAGATATTTAGTTATCGGCCCTGTTCCAGATGTCACTTTCGAATGATTCCCACTGGATTCTTCTCTCTAATTGAAGTTTGGTTATATACAAAGAACAACTGTGGAAAAAACTGTAAATCATTACTTTGAGttttatttaaaataattaaaaaataattGAATACTGAAATGAATCGCATTTGGCTTAAATGGCAAAATTTTCTTATGaaaaataatgaaattagagttcgcgttcacactagcagtgtaacgggtatttgatagacggggaacttgtctatagtattctctctcttttATATTTAATTTACTAGGTTTAAGGAGAGGTACTCCGATCATTTTTGTAGAGTTTGTTAGCAATGTTGCCGCGACGATGCCTGCGTGTCTGCATGTAACCGAACCCGTTCGCATTATCTTAGGCCGAGGCTAGGCGACCCGAGCATTCATGTTAGCATTTAGAATTAGATTTAAGGCTACGAAAACCACATACGATAATTAACAAAACTAAAACCGAAAATTGAAAGCGCCCATAGGGGGACAGAGTGGGAACGATAGCGACAGAAACTTCTGGAAGAAGTCCAAAACTCAGCGATAAGTTTTGTGAAGCAAAAAGAAAGAAAAAGGTGTTTGGGAGCAGAAGCCAATGAGTAAAGGCAAATTTGTGAATAAATGTGCGACAATTTCGCAGAAGAAAATTTACTGAGATACAGACCATCGTGTGACGCCTTATCCAGACCGGCCGAGACCAGGAGAAACGAAAGAAGGACAACTTGGAGGAGACACCCGGCGGACCCGGAATCCAAGTCATCAAAGGAGGGAACGGCGAAAAGAAGATGACAAGAATTTGAAACGAGAAAGGCTGGAACAAAAATGTGATATCATGGGaaataaatacaattaaatcataataatatatatattGGAAAAAATCTGGAAAACAAAAAAATAAAACCCACGATGCTCAGAAGGGCTTATTTTCTTGAAGACCATGTAATCGTGAATCGAGTCGTCCCAAGTATTTAGTGTTCTGTGTTTtttgtttatttttttttttgtatatttaatatttttaatttgttttttgatttataagtaaaataaatattgtttaattatatttcataaaaaattgagtttacgtatgcaaagaactcttaatttttacctttaaagttaaaagtttaatttttttcacagtgcgtaaacagtttcttgacatactgTATGCAACGTAAATAACTGTGCTTTTGtaagtgagtgcttgtgtccgccgatcctaaaatatgtgaattggcaccacaacttacaGTTATTACATACATATGTAAACATTTAGTTTTAATAGGTGGAAATTCGAAACGATTTAAGGGTGCTTAAATTTTGAGATACAGGACATTATTTTTAACGCATCAAGATGTGCTTCACTACCAGTACGGTTTATTTCATAACCAAGGAATTCTCATTCAGGTTTAAAAATTTCAAATTTATTTAGGTTAATCTGTTTGTTGTTCTCACTAATACGATCTAATAATTAAATAATTCCTCTACAGTTGTGGTAGCTACGACTTTATCATCCATATACACTACTATCTGCTTGTGatgcccgttattcttagagtaaaaggatatactagattcgttgaaaagttgttaggcagaatgaagcgcgtcagcattgtttatacaaagcttcttagtagctgtgaagtattacattatcagttgctaactactcccccttcaggcttatgaccgtcctcggtcatgttaaaagtgtcgatggttcgctgtatctccctggaggctcgtcttctccttaatgccagataaagtgcgaaggagccaattaacccaacgtttaggaccacaccagctacgaaccagagtttaggcgaaccttcagattccatgtcgtccttaaagctttggatggagagtaggttctcgttattcatccggtgaagcagagggatgctgagtacagggtgttaagtatgttaagtaatggggagcgcacaatgcctggctgcttgcttgcttttcgtaggtttacgaactcggagccattgatggttgccgttcgctcgaaggtcaccaggtgggttccctcgactagtatttctgggctgccattggtgctaacacgagctgctgcttcgttgataatcacaacgcagtcatctacgggaggtacttcttgcaagtagctgggttgaatgtggcattgggctgcgcttcctgcgtggagcgagcgcgcacatgattcgcgccgggaccgctcgcagaacgtgtagtgtgtggtatctgtgcattcggtgaccgcaaaggtgtcatgcttgcattcggccagcgtatcctcgtcgaggcgtaagatgatgatgttggtgagatacagggtagacggcgactttcttgcaaccgaacttgactctgggataggcaattaaaatatgaatgctgttctcggactggaggaccctcatcttggatgcttctattaagctgacaataggggtgtcctgttctacaagagacttcaagtcggcatggtcaagaatggtgggatttgcaatgtttgatttggccaaagtaatagtaagaattaaatttctgtaaaaagcatttcttgccaataatgcttcatataaatgtggagtgtcaaccaagtcgtttttacgggcactgatcaccttattgatggtgtcatttaacttgttaatctgcttctgggtttcggaatttatggttatctgccgggTcagtcgcgatcgaactctcgcagtgtgcagatgtgccagcggaCAAATTCACGACGACTACTTGTGTACCGGAGCACCGCCTATCTCTCACCTACGCCGAGCAATCTGTTTGGCTATAAAGTGGATAAAGTGGCTTTGGCGGTTGGCAAATGCTTGTGCCTAAAAATAATACAGGCAAGCGTAAGGAGCCACCTAATGCACCCACAATATCGAAATCCAAAGTACCCAAGGTACTCGAAAATTCCATGAAAAAGACATTGGCCATTGGCAGCTCCACCTCCAGCTCCAATGAAATTGAAAGAGGTAATGATAAGAACA
>DLb01141 range=chr2RHet:3179713-3181749 strand=+ gene=Mgn00512
CTTATTACTATCGATTGTAATAAAGAGCTAACATGCAGGGAAAGCCTGAATTTAAGGTATTAGTCAACTACCGACGAATATAGAACTCTTAAGATATTTAGTTATCGGCCCTGTTCCAGATGTCACTTTCGAATGATTCCCACTGGATTCTTCTCTCTAATTGAAGTTTGGTTATATACAAAGAACAACTGTGGAAAAAACTGTAAATCATTACTTTGAGttttatttaaaataattaaaaaataattGAATACTGAAATGAATCGCATTTGGCTTAAATGGCAAAATTTTCTTATGGTAAAACGAATTACAATGATTTGTTAAATAGAAGAAAATTTACTGAGATACAGACCATCGTGTGACGCCTTATCCAGACCGGCCGAGACCAGGAGAAACGAAAGAAGGACAACTTGGAGGAGACACCCGGCGGACCCGGAATCCAAGTCATCAAAGGAGGGAACGGCGAAAAGAAGATGACAAGAATTTGAAACGAGAAAGGCTGGAACAAAAATGTGATATCATGGGaaataaatacaattaaatcataataatatatatattGGAAAAAATCTGGAAAACAAAAAAATAAAACCCACGATGCTCAGAAGGGCTTATTTTCTTGAAGACCATGTAATCGTGAATCGAGTCGTCCCAAGTATTTAGTGTTCTGTGTTTtttgtttatttttttttttgtatatttaatatttttaatttgttttttgatttataagtaaaataaatattgtttaattatatttcat
>DLb01142 range=chr2RHet:3179713-3183703 strand=+ gene=Mgn00512
CTTATTACTATCGATTGTAATAAAGAGCTAACATGCAGGGAAAGCCTGAATTTAAGGTATTAGTCAACTACCGACGAATATAGAACTCTTAAGATATTTAGTTATCGGCCCTGTTCCAGATGTCACTTTCGAATGATTCCCACTGGATTCTTCTCTCTAATTGAAGTTTGGTTATATACAAAGAACAACTGTGGAAAAAACTGTAAATCATTACTTTGAGttttatttaaaataattaaaaaataattGAATACTGAAATGAATCGCATTTGGCTTAAATGGCAAAATTTTCTTATGGTAAAACGAATTACAATGATTTGTTAAATAGGTAACTTACCCCAATTAGCACAATAAATTTTCTGACTCTGAATACCACTTCTACAAAAAAATACATTTTTAATACGTTAGCACAACAACAGCACACGGGACTGCATACTTAAATTCATGACAATAAACTCTGAAAGTTAAGAAGGAAAATTACAAAAATTGGTGGGAGaaaaataatgaaattagagttcgcgttcacactagcagtgtaacgggtatttgatagacggggaacttgtctatagtattctctctcttttATATTTAATTTACTAGGTTTAAGGAGAGGTACTCCGATCATTTTTGTAGAGTTTGTTAGCAATGTTGCCGCGACGATGCCTGCGTGTCTGCATGTAACCGAACCCGTTCGCATTATCTTAGGCCGAGGCTAGGCGACCCGAGCATTCATGTTAGCATTTAGAATTAGATTTAAGGCTACGAAAACCACATACGATAATTAACAAAACTAAAACCGAAAATTGAAAGCGCCCATAGGGGGACAGAGTGGGAACGATAGCGACAGAAACTTCTGGAAGAAGTCCAAAACTCAGCGATAAGTTTTGTGAAGCAAAAAGAAAGAAAAAGGTGTTTGGGAGCAGAAGCCAATGAGTAAAGGCAAATTTGTGAATAAATGTGCGACAATTTCGCAGAAGAAAATTTACTGAGATACAGACCATCGTGTGACGCCTTATCCAGACCGGCCGAGACCAGGAGAAACGAAAGAAGGACAACTTGGAGGAGACACCCGGCGGACCCGGAATCCAAGTCATCAAAGGAGGGAACGGCGAAAAGAAGATGACAAGAATTTGAAACGAGAAAGGCTGGAACAAAAATGTGATATCATGGGaaataaatacaattaaatcataataatatatatattGGAAAAAATCTGGAAAACAAAAAAATAAAACCCACGATGCTCAGAAGGGCTTATTTTCTTGAAGACCATGTAATCGTGAATCGAGTCGTCCCAAGTATTTAGTGTTCTGTGTTTtttgtttatttttttttttgtatatttaatatttttaatttgttttttgatttataagtaaaataaatattgtttaattatatttcataaaaaattgagtttacgtatgcaaagaactcttaatttttacctttaaagttaaaagtttaatttttttcacagtgcgtaaacagtttcttgacatactgTATGCAACGTAAATAACTGTGCTTTTGtaagtgagtgcttgtgtccgccgatcctaaaatatgtgaattggcaccacaacttacaGTTATTACATACATATGTAAACATTTAGTTTTAATAGGTGGAAATTCGAAACGATTTAAGGGTGCTTAAATTTTGAGATACAGGACATTATTTTTAACGCATCAAGATGTGCTTCACTACCAGTACGGTTTATTTCATAACCAAGGAATTCTCATTCAGGTTTAAAAATTTCAAATTTATTTAGGTTAATCTGTTTGTTGTTCTCACTAATACGATCTAATAATTAAATAATTCCTCTACAGTTGTGGTAGCTACGACTTTATCATCCATATACACTACTATCTGCTTGTGatgcccgttattcttagagtaaaaggatatactagattcgttgaaaagttgttaggcagaatgaagcgcgtcagcattgtttatacaaagcttcttagtagctgtgaagtattacattatcagttgctaactactcccccttcaggcttatgaccgtcctcggtcatgttaaaagtgtcgatggttcgctgtatctccctggaggctcgtcttctccttaatgccagataaagtgcgaaggagccaattaacccaacgtttaggaccacaccagctacgaaccagagtttaggcgaaccttcagattccatgtcgtccttaaagctttggatggagagtaggttctcgttattcatccggtgaagcagagggatgctgagtacagggtgttaagtatgttaagtaatggggagcgcacaatgcctggctgcttgcttgcttttcgtaggtttacgaactcggagccattgatggttgccgttcgctcgaaggtcaccaggtgggttccctcgactagtatttctgggctgccattggtgctaacacgagctgctgcttcgttgataatcacaacgcagtcatctacgggaggtacttcttgcaagtagctgggttgaatgtggcattgggctgcgcttcctgcgtggagcgagcgcgcacatgattcgcgccgggaccgctcgcagaacgtgtagtgtgtggtatctgtgcattcggtgaccgcaaaggtgtcatgcttgcattcggccagcgtatcctcgtcgaggcgtaagatgatgatgttggtgagatacagggtagacggcgactttcttgcaaccgaacttgactctgggataggcaattaaaatatgaatgctgttctcggactggaggaccctcatcttggatgcttctattaagctgacaataggggtgtcctgttctacaagagacttcaagtcggcatggtcaagaatggtgggatttgcaatgtttgatttggccaaagtaatagtaagaattaaatttctgtaaaaagcatttcttgccaataatgcttcatataaatgtggagtgtcaaccaagtcgtttttacgggcactgatcaccttattgatggtgtcatttaacttgttaatctgcttctgggtttcggaatttatggttatctgccgggTcagtcgcgatcgaactctcgcagtgtgcagatgtgccagcggaCAAATTCACGACGACTACTTGTGTACCGGAGCACCGCCTATCTCTCACCTACGCCGAGCAATCTGTTTGGCTATAAAGTGGATAAAGTGGCTTTGGCGGTTGGCAAATGCTTGTGCCTAAAAATAATACAGGCAAGCGTAAGGAGCCACCTAATGCACCCACAATATCGAAATCCAAAGTACCCAAGGTACTCGAAAATTCCATGAAAAAGACATTGGCCATTGGCAGCTCCACCTCCAGCTCCAATGAAATTGAAAGAGGTAATGATAAGAACA
>DLb01143 range=chr2RHet:3179713-3181755 strand=+ gene=Mgn00512
CTTATTACTATCGATTGTAATAAAGAGCTAACATGCAGGGAAAGCCTGAATTTAAGGTATTAGTCAACTACCGACGAATATAGAACTCTTAAGATATTTAGTTATCGGCCCTGTTCCAGATGTCACTTTCGAATGATTCCCACTGGATTCTTCTCTCTAATTGAAGTTTGGTTATATACAAAGAACAACTGTGGAAAAAACTGTAAATCATTACTTTGAGttttatttaaaataattaaaaaataattGAATACTGAAATGAATCGCATTTGGCTTAAATGGCAAAATTTTCTTATGGTAAAACGAATTACAATGATTTGTTAAATAGCACAACAACAGCACACGGGACTGCATACTTAAATTCATGACAATAAACTCTGAAAGTTAAGAAGGAAAATTACAAAAATTGGTGGGAGGTAACATCACTCACAAAAGAAATCACGAGATTAACGTTGGAAACTTTTGCTTTAACATGCTTAAAAAAACCTAACTTTTGTTGCTAGAGATTTATGCTACTTTTGATTTTACTGTCTTAGTATTTTTCTTGCCAATATCTATCTATATGTATAGCAAAAAAATATTTTGGCCACGTTATAATTTTTTAATGATTTAAGTAAAATTTCTACTTTGCACTACTAGAAAAGAAATGAGCTGATGCTGTTTTAGTTACTTTTTTCGACATTTTTTCTTCAGCTGAAGCTCCAAAAAAAACAGAAGTTTCATCAGCTACAGCCACCTGTCAAATTTCAATTGGCTACATGCATTGCTTCATATTTTAGTTATACATACAGACATACATACTTCCAGGAGAAGATACATATAATACAAGTTAGTTTTAAATATACTGTTTaaactgctacgcccacatttttaaaaaaattgttggatattttttcataattgtatatgtcgcttaaatttctatcgatttttgccacgcccactttaacgccctaaagccgccataccagtcacgccaaattttttaacaatttttaatttttttctcattttttcccccaatatctatcgatatcccagaaaaataatgaaattagagttcgcgttcacactagcagtgtaacgggtatttgatagacggggaacttgtctatagtattctctctcttttATATTTAATTTACTAGGTTTAAGGAGAGGTACTCCGATCATTTTTGTAGAGTTTGTTAGCAATGTTGCCGCGACGATGCCTGCGTGTCTGCATGTAACCGAACCCGTTCGCATTATCTTAGGCCGAGGCTAGGCGACCCGAGCATTCATGTTAGCATTTAGAATTAGATTTAAGGCTACGAAAACCACATACGATAATTAACAAAACTAAAACCGAAAATTGAAAGCGCCCATAGGGGGACAGAGTGGGAACGATAGCGACAGAAACTTCTGGAAGAAGTCCAAAACTCAGCGATAAGTTTTGTGAAGCAAAAAGAAAGAAAAAGGTGTTTGGGAGCAGAAGCCAATGAGTAAAGGCAAATTTGTGAATAAATGTGCGACAATTTCGCAGAAGAAAATTTACTGAGATACAGACCATCGTGTGACGCCTTATCCAGACCGGCCGAGACCAGGAGAAACGAAAGAAGGACAACTTGGAGGAGACACCCGGCGGACCCGGAATCCAAGTCATCAAAGGAGGGAACGGCGAAAAGAAGATGACAAGAATTTGAAACGAGAAAGGCTGGAACAAAAATGTGATATCATGGGaaataaatacaattaaatcataataatatatatattGGAAAAAATCTGGAAAACAAAAAAATAAAACCCACGATGCTCAGAAGGGCTTATTTTCTTGAAGACCATGTAATCGTGAATCGAGTCGTCCCAAGTATTTAGTGTTCTGTGTTTtttgtttatttttttttttgtatatttaatatttttaatttgttttttgatttataagtaaaataaatattgtttaattatatttcataaaaaa
>DLb01144 range=chr2RHet:3179713-3181749 strand=+ gene=Mgn00512
CTTATTACTATCGATTGTAATAAAGAGCTAACATGCAGGGAAAGCCTGAATTTAAGGTATTAGTCAACTACCGACGAATATAGAACTCTTAAGATATTTAGTTATCGGCCCTGTTCCAGATGTCACTTTCGAATGATTCCCACTGGATTCTTCTCTCTAATTGAAGTTTGGTTATATACAAAGAACAACTGTGGAAAAAACTAAGAAAATTTACTGAGATACAGACCATCGTGTGACGCCTTATCCAGACCGGCCGAGACCAGGAGAAACGAAAGAAGGACAACTTGGAGGAGACACCCGGCGGACCCGGAATCCAAGTCATCAAAGGAGGGAACGGCGAAAAGAAGATGACAAGAATTTGAAACGAGAAAGGCTGGAACAAAAATGTGATATCATGGGaaataaatacaattaaatcataataatatatatattGGAAAAAATCTGGAAAACAAAAAAATAAAACCCACGATGCTCAGAAGGGCTTATTTTCTTGAAGACCATGTAATCGTGAATCGAGTCGTCCCAAGTATTTAGTGTTCTGTGTTTtttgtttatttttttttttgtatatttaatatttttaatttgttttttgatttataagtaaaataaatattgtttaattatatttcat
>DLb01152 range=chr2RHet:3179854-3181748 strand=+ gene=Mgn00512
ACTGGATTCTTCTCTCTAATTGAAGTTTGGTTATATACAAAGAACAACTGTGGAAAAAACTAAGAAAATTTACTGAGATACAGACCATCGTGTGACGCCTTATCCAGACCGGCCGAGACCAGGAGAAACGAAAGAAGGACAACTTGGAGGAGACACCCGGCGGACCCGGAATCCAAGTCATCAAAGGAGGGAACGGCGAAAAGAAGATGACAAGAATTTGAAACGAGAAAGGCTGGAACAAAAATGTGATATCATGGGaaataaatacaattaaatcataataatatatatattGGAAAAAATCTGGAAAACAAAAAAATAAAACCCACGATGCTCAGAAGGGCTTATTTTCTTGAAGACCATGTAATCGTGAATCGAGTCGTCCCAAGTATTTAGTGTTCTGTGTTTtttgtttatttttttttttgtatatttaatatttttaatttgttttttgatttataagtaaaataaatattgtttaattatatttca
>DLb01154 range=chr2RHet:3179728-3181590 strand=+ gene=Mgn00512
TGTAATAAAGAGCTAACATGCAGGGAAAGCCTGAATTTAAGGTATTAGTCAACTACCGACGAATATAGAACTCTTAAGATATTTAGTTATCGGCCCTGTTCCAGATGTCACTTTCGAATGATTCCCACTGGATTCTTCTCTCTAATTGAAGTTTGGTTATATACAAAGAACAACTGTGGAAAAAACTGTAAATCATTACTTTGAGttttatttaaaataattaaaaaataattGAATACTGAAATGAATCGCATTTGGCTTAAATGGCAAAATTTTCTTATGGTAAAACGAATTACAATGATTTGTTAAATAGGTAACTTACCCCAATTAGCACAATAAATTTTCTGACTCTGAATACCACTTCTACAAAAAAATACATTTTTAATACGTTAGCACAACAACAGCACACGGGACTGCATACTTAAATTCATGACAATAAACTCTGAAAGTTAAGAAGGAAAATTACAAAAATTGGTGGGAGAAGAAAATTTACTGAGATACAGACCATCGTGTGACGCCTTATCCAGACCGGCCGAGACCAGGAGAAACGAAAGAAGGACAACTTGGAGGAGACACCCGGCGGACCCGGAATCCAAGTCATCAAAGGAGGGAACGGCGAAAAGAAGATGACAAGAATTTGAAACGAGAAAGGCTGGAACAAAAATGTGATATCATGGGaaataaatacaattaaatcataataatatatatattGGAAAAAATCTGGAAAACAAAAAAATAAAACCCACGATGCTCA
>DLb01155 range=chr2RHet:3179728-3181590 strand=+ gene=Mgn00512
TGTAATAAAGAGCTAACATGCAGGGAAAGCCTGAATTTAAGGTATTAGTCAACTACCGACGAATATAGAACTCTTAAGATATTTAGTTATCGGCCCTGTTCCAGATGTCACTTTCGAATGATTCCCACTGGATTCTTCTCTCTAATTGAAGTTTGGTTATATACAAAGAACAACTGTGGAAAAAACTGTAAATCATTACTTTGAGttttatttaaaataattaaaaaataattGAATACTGAAATGAATCGCATTTGGCTTAAATGGCAAAATTTTCTTATGGTAAAACGAATTACAATGATTTGTTAAATAGAAGAAAATTTACTGAGATACAGACCATCGTGTGACGCCTTATCCAGACCGGCCGAGACCAGGAGAAACGAAAGAAGGACAACTTGGAGGAGACACCCGGCGGACCCGGAATCCAAGTCATCAAAGGAGGGAACGGCGAAAAGAAGATGACAAGAATTTGAAACGAGAAAGGCTGGAACAAAAATGTGATATCATGGGaaataaatacaattaaatcataataatatatatattGGAAAAAATCTGGAAAACAAAAAAATAAAACCCACGATGCTCA
>DLb01157 range=chr2RHet:3179854-3181590 strand=+ gene=Mgn00512
ACTGGATTCTTCTCTCTAATTGAAGTTTGGTTATATACAAAGAACAACTGTGGAAAAAACTAAGAAAATTTACTGAGATACAGACCATCGTGTGACGCCTTATCCAGACCGGCCGAGACCAGGAGAAACGAAAGAAGGACAACTTGGAGGAGACACCCGGCGGACCCGGAATCCAAGTCATCAAAGGAGGGAACGGCGAAAAGAAGATGACAAGAATTTGAAACGAGAAAGGCTGGAACAAAAATGTGATATCATGGGaaataaatacaattaaatcataataatatatatattGGAAAAAATCTGGAAAACAAAAAAATAAAACCCACGATGCTCA
>DLb01158 range=chr2RHet:3179728-3181590 strand=+ gene=Mgn00512
TGTAATAAAGAGCTAACATGCAGGGAAAGCCTGAATTTAAGGTATTAGTCAACTACCGACGAATATAGAACTCTTAAGATATTTAGTTATCGGCCCTGTTCCAGATGTCACTTTCGAATGATTCCCACTGGATTCTTCTCTCTAATTGAAGTTTGGTTATATACAAAGAACAACTGTGGAAAAAACTAAGAAAATTTACTGAGATACAGACCATCGTGTGACGCCTTATCCAGACCGGCCGAGACCAGGAGAAACGAAAGAAGGACAACTTGGAGGAGACACCCGGCGGACCCGGAATCCAAGTCATCAAAGGAGGGAACGGCGAAAAGAAGATGACAAGAATTTGAAACGAGAAAGGCTGGAACAAAAATGTGATATCATGGGaaataaatacaattaaatcataataatatatatattGGAAAAAATCTGGAAAACAAAAAAATAAAACCCACGATGCTCA
>DLb01159 range=chr2RHet:3179852-3181590 strand=+ gene=Mgn00512
CCACTGGATTCTTCTCTCTAATTGAAGTTTGGTTATATACAAAGAACAACTGTGGAAAAAACTGTAAATCATTACTTTGAGttttatttaaaataattaaaaaataattGAATACTGAAATGAATCGCATTTGGCTTAAATGGCAAAATTTTCTTATGaaaaataatgaaattagagttcgcgttcacactagcagtgtaacgggtatttgatagacggggaacttgtctatagtattctctctcttttATATTTAATTTACTAGGTTTAAGGAGAGGTACTCCGATCATTTTTGTAGAGTTTGTTAGCAATGTTGCCGCGACGATGCCTGCGTGTCTGCATGTAACCGAACCCGTTCGCATTATCTTAGGCCGAGGCTAGGCGACCCGAGCATTCATGTTAGCATTTAGAATTAGATTTAAGGCTACGAAAACCACATACGATAATTAACAAAACTAAAACCGAAAATTGAAAGCGCCCATAGGGGGACAGAGTGGGAACGATAGCGACAGAAACTTCTGGAAGAAGTCCAAAACTCAGCGATAAGTTTTGTGAAGCAAAAAGAAAGAAAAAGGTGTTTGGGAGCAGAAGCCAATGAGTAAAGGCAAATTTGTGAATAAATGTGCGACAATTTCGCAGAAGAAAATTTACTGAGATACAGACCATCGTGTGACGCCTTATCCAGACCGGCCGAGACCAGGAGAAACGAAAGAAGGACAACTTGGAGGAGACACCCGGCGGACCCGGAATCCAAGTCATCAAAGGAGGGAACGGCGAAAAGAAGATGACAAGAATTTGAAACGAGAAAGGCTGGAACAAAAATGTGATATCATGGGaaataaatacaattaaatcataataatatatatattGGAAAAAATCTGGAAAACAAAAAAATAAAACCCACGATGCTCA
>DLb01160 range=chr2RHet:3180101-3181748 strand=+ gene=Mgn00512
ATACATTTTTAATACGTTAGCACAACAACAGCACACGGGACTGCATACTTAAATTCATGACAATAAACTCTGAAAGTTAAGAAGGAAAATTACAAAAATTGGTGGGAGAAGAAAATTTACTGAGATACAGACCATCGTGTGACGCCTTATCCAGACCGGCCGAGACCAGGAGAAACGAAAGAAGGACAACTTGGAGGAGACACCCGGCGGACCCGGAATCCAAGTCATCAAAGGAGGGAACGGCGAAAAGAAGATGACAAGAATTTGAAACGAGAAAGGCTGGAACAAAAATGTGATATCATGGGaaataaatacaattaaatcataataatatatatattGGAAAAAATCTGGAAAACAAAAAAATAAAACCCACGATGCTCAGAAGGGCTTATTTTCTTGAAGACCATGTAATCGTGAATCGAGTCGTCCCAAGTATTTAGTGTTCTGTGTTTtttgtttatttttttttttgtatatttaatatttttaatttgttttttgatttataagtaaaataaatattgtttaattatatttca
>DLb01163 range=chr2RHet:3180101-3181590 strand=+ gene=Mgn00512
ATACATTTTTAATACGTTAGCACAACAACAGCACACGGGACTGCATACTTAAATTCATGACAATAAACTCTGAAAGTTAAGAAGGAAAATTACAAAAATTGGTGGGAGAAGAAAATTTACTGAGATACAGACCATCGTGTGACGCCTTATCCAGACCGGCCGAGACCAGGAGAAACGAAAGAAGGACAACTTGGAGGAGACACCCGGCGGACCCGGAATCCAAGTCATCAAAGGAGGGAACGGCGAAAAGAAGATGACAAGAATTTGAAACGAGAAAGGCTGGAACAAAAATGTGATATCATGGGaaataaatacaattaaatcataataatatatatattGGAAAAAATCTGGAAAACAAAAAAATAAAACCCACGATGCTCA
>DLb01164 range=chr2RHet:3179760-3181748 strand=+ gene=Mgn00512
GAATTTAAGGTATTAGTCAACTACCGACGAATATAGAACTCTTAAGATATTTAGTTATCGGCCCTGTTCCAGATGTCACTTTCGAATGATTCCCACTGGATTCTTCTCTCTAATTGAAGTTTGGTTATATACAAAGAACAACTGTGGAAAAAACTAAGAAAATTTACTGAGATACAGACCATCGTGTGACGCCTTATCCAGACCGGCCGAGACCAGGAGAAACGAAAGAAGGACAACTTGGAGGAGACACCCGGCGGACCCGGAATCCAAGTCATCAAAGGAGGGAACGGCGAAAAGAAGATGACAAGAATTTGAAACGAGAAAGGCTGGAACAAAAATGTGATATCATGGGaaataaatacaattaaatcataataatatatatattGGAAAAAATCTGGAAAACAAAAAAATAAAACCCACGATGCTCAGAAGGGCTTATTTTCTTGAAGACCATGTAATCGTGAATCGAGTCGTCCCAAGTATTTAGTGTTCTGTGTTTtttgtttatttttttttttgtatatttaatatttttaatttgttttttgatttataagtaaaataaatattgtttaattatatttca
>DLb01166 range=chr2RHet:3179728-3181590 strand=+ gene=Mgn00512
TGTAATAAAGAGCTAACATGCAGGGAAAGCCTGAATTTAAGGTATTAGTCAACTACCGACGAATATAGAACTCTTAAGATATTTAGTTATCGGCCCTGTTCCAGATGTCACTTTCGAATGATTCCCACTGGATTCTTCTCTCTAATTGAAGTTTGGTTATATACAAAGAACAACTGTGGAAAAAACTGTAAATCATTACTTTGAGttttatttaaaataattaaaaaataattGAATACTGAAATGAATCGCATTTGGCTTAAATGGCAAAATTTTCTTATGGTAAAACGAATTACAATGATTTGTTAAATAGCACAACAACAGCACACGGGACTGCATACTTAAATTCATGACAATAAACTCTGAAAGTTAAGAAGGAAAATTACAAAAATTGGTGGGAGAAGAAAATTTACTGAGATACAGACCATCGTGTGACGCCTTATCCAGACCGGCCGAGACCAGGAGAAACGAAAGAAGGACAACTTGGAGGAGACACCCGGCGGACCCGGAATCCAAGTCATCAAAGGAGGGAACGGCGAAAAGAAGATGACAAGAATTTGAAACGAGAAAGGCTGGAACAAAAATGTGATATCATGGGaaataaatacaattaaatcataataatatatatattGGAAAAAATCTGGAAAACAAAAAAATAAAACCCACGATGCTCA
>DLb01168 range=chr2RHet:3179713-3183703 strand=+ gene=Mgn00512
CTTATTACTATCGATTGTAATAAAGAGCTAACATGCAGGGAAAGCCTGAATTTAAGGTATTAGTCAACTACCGACGAATATAGAACTCTTAAGATATTTAGTTATCGGCCCTGTTCCAGATGTCACTTTCGAATGATTCCCACTGGATTCTTCTCTCTAATTGAAGTTTGGTTATATACAAAGAACAACTGTGGAAAAAACTGTAAATCATTACTTTGAGttttatttaaaataattaaaaaataattGAATACTGAAATGAATCGCATTTGGCTTAAATGGCAAAATTTTCTTATGGTAAAACGAATTACAATGATTTGTTAAATAGCACAACAACAGCACACGGGACTGCATACTTAAATTCATGACAATAAACTCTGAAAGTTAAGAAGGAAAATTACAAAAATTGGTGGGAGaaaaataatgaaattagagttcgcgttcacactagcagtgtaacgggtatttgatagacggggaacttgtctatagtattctctctcttttATATTTAATTTACTAGGTTTAAGGAGAGGTACTCCGATCATTTTTGTAGAGTTTGTTAGCAATGTTGCCGCGACGATGCCTGCGTGTCTGCATGTAACCGAACCCGTTCGCATTATCTTAGGCCGAGGCTAGGCGACCCGAGCATTCATGTTAGCATTTAGAATTAGATTTAAGGCTACGAAAACCACATACGATAATTAACAAAACTAAAACCGAAAATTGAAAGCGCCCATAGGGGGACAGAGTGGGAACGATAGCGACAGAAACTTCTGGAAGAAGTCCAAAACTCAGCGATAAGTTTTGTGAAGCAAAAAGAAAGAAAAAGGTGTTTGGGAGCAGAAGCCAATGAGTAAAGGCAAATTTGTGAATAAATGTGCGACAATTTCGCAGAAGAAAATTTACTGAGATACAGACCATCGTGTGACGCCTTATCCAGACCGGCCGAGACCAGGAGAAACGAAAGAAGGACAACTTGGAGGAGACACCCGGCGGACCCGGAATCCAAGTCATCAAAGGAGGGAACGGCGAAAAGAAGATGACAAGAATTTGAAACGAGAAAGGCTGGAACAAAAATGTGATATCATGGGaaataaatacaattaaatcataataatatatatattGGAAAAAATCTGGAAAACAAAAAAATAAAACCCACGATGCTCAGAAGGGCTTATTTTCTTGAAGACCATGTAATCGTGAATCGAGTCGTCCCAAGTATTTAGTGTTCTGTGTTTtttgtttatttttttttttgtatatttaatatttttaatttgttttttgatttataagtaaaataaatattgtttaattatatttcataaaaaattgagtttacgtatgcaaagaactcttaatttttacctttaaagttaaaagtttaatttttttcacagtgcgtaaacagtttcttgacatactgTATGCAACGTAAATAACTGTGCTTTTGtaagtgagtgcttgtgtccgccgatcctaaaatatgtgaattggcaccacaacttacaGTTATTACATACATATGTAAACATTTAGTTTTAATAGGTGGAAATTCGAAACGATTTAAGGGTGCTTAAATTTTGAGATACAGGACATTATTTTTAACGCATCAAGATGTGCTTCACTACCAGTACGGTTTATTTCATAACCAAGGAATTCTCATTCAGGTTTAAAAATTTCAAATTTATTTAGGTTAATCTGTTTGTTGTTCTCACTAATACGATCTAATAATTAAATAATTCCTCTACAGTTGTGGTAGCTACGACTTTATCATCCATATACACTACTATCTGCTTGTGatgcccgttattcttagagtaaaaggatatactagattcgttgaaaagttgttaggcagaatgaagcgcgtcagcattgtttatacaaagcttcttagtagctgtgaagtattacattatcagttgctaactactcccccttcaggcttatgaccgtcctcggtcatgttaaaagtgtcgatggttcgctgtatctccctggaggctcgtcttctccttaatgccagataaagtgcgaaggagccaattaacccaacgtttaggaccacaccagctacgaaccagagtttaggcgaaccttcagattccatgtcgtccttaaagctttggatggagagtaggttctcgttattcatccggtgaagcagagggatgctgagtacagggtgttaagtatgttaagtaatggggagcgcacaatgcctggctgcttgcttgcttttcgtaggtttacgaactcggagccattgatggttgccgttcgctcgaaggtcaccaggtgggttccctcgactagtatttctgggctgccattggtgctaacacgagctgctgcttcgttgataatcacaacgcagtcatctacgggaggtacttcttgcaagtagctgggttgaatgtggcattgggctgcgcttcctgcgtggagcgagcgcgcacatgattcgcgccgggaccgctcgcagaacgtgtagtgtgtggtatctgtgcattcggtgaccgcaaaggtgtcatgcttgcattcggccagcgtatcctcgtcgaggcgtaagatgatgatgttggtgagatacagggtagacggcgactttcttgcaaccgaacttgactctgggataggcaattaaaatatgaatgctgttctcggactggaggaccctcatcttggatgcttctattaagctgacaataggggtgtcctgttctacaagagacttcaagtcggcatggtcaagaatggtgggatttgcaatgtttgatttggccaaagtaatagtaagaattaaatttctgtaaaaagcatttcttgccaataatgcttcatataaatgtggagtgtcaaccaagtcgtttttacgggcactgatcaccttattgatggtgtcatttaacttgttaatctgcttctgggtttcggaatttatggttatctgccgggTcagtcgcgatcgaactctcgcagtgtgcagatgtgccagcggaCAAATTCACGACGACTACTTGTGTACCGGAGCACCGCCTATCTCTCACCTACGCCGAGCAATCTGTTTGGCTATAAAGTGGATAAAGTGGCTTTGGCGGTTGGCAAATGCTTGTGCCTAAAAATAATACAGGCAAGCGTAAGGAGCCACCTAATGCACCCACAATATCGAAATCCAAAGTACCCAAGGTACTCGAAAATTCCATGAAAAAGACATTGGCCATTGGCAGCTCCACCTCCAGCTCCAATGAAATTGAAAGAGGTAATGATAAGAACA
>DLb01169 range=chr3R:13464461-13466322 strand=+ gene=Mgn00522
caaataaaattagtttcttacaaaaactcaacgagtaaagtcttcttatttgggattttacaCATACGTAGGTGTGAATAAATACTTTTTGGTGTAATATTATTTCTTATTTTACATAACTATTTAATTAATACATATTCTTGTTGCTACTTGATTTAATAAATCCTGGTTATGCCTTCTTTGCTTCTCTAATTTTTGAGCTTCAGCTGTGCTGCATTTGATATTTTTCTCGTGCAGGGACCGTCATTCGTCATCCTGCTGGTCAACTCTCTTTTTGGCAACTCGCAAAAAAAGTTGTAGCCGGCAAACAAAAGCAGGAAGAACAACAGCTCTGTCGCAGCCATGAACGAAAAATGTATTAAACAAATAAAAGTTAAAAGCATTTGATGGACCACACACGAAAGAATCACTGAAGGTTTTGGGGATTAGAGAAGTTGAAATTCCCTAATTTCAGTAATACGAAGTCCACGGTATTTATACGTTAAATATCGAACTATAATAGAAAATTGTACCAACTAATGAAATACAGATCATAAAGTCATTTTATTAACATGTTGTTAAAAAATAATCGAATTACCAATAATGACTTACAAACTTGGGATCCAAGATCAGTTAAATCGCTGCCCAAATATTCGAAGTAACTCCATTATTGCCCAGTTCTTGGTAAGCAAATGTGTTGCCAGTTATTGGGAGTTCCCAATCCCCCCACCCGATGGCCCCCTGGATGGCCGGCGGACAACTGCTGAAACTGACCGCCCGAAATGTCTGTTTGTCCTTGCCCCGCCCATGGAAACAGCGCCCACCCAACGTCCTTCGCTTCGCTCCTGTTAACGTGTGCTTTGTTTAACGAATCGTGCAAATGCGGGTGGAATCGGAATCGCATTTCGGAATGGGCTCGTTTTGGGTATTGCTAAGGGACCTGGAACTGCAGGCCTGGAAAATGATGAGCAGTTTATTTTGCACACCGTTTTTGTTTTTTTTTGTTTTGCTTTTTTTTTAAAGTGCTGTTGTTGTTTGGGCATTTATTTGATTATGCCGAGTGTTTTATTTTTCAATCAAAATGCGGCGCCGCACATTAAATTTTGATTGTTTTTCGGCTATGAAAATCACAGCAAAAAGTTTTGCCCGCAAAAACAAGTTATTTTGATGGCTACATAATGGCCCGAACTCCCCAAAGACATCCCCTTGATGCCGTCGAAACTTCGGAGCATTAAAAGCGCCGGCCAAGGCAAATCGCCTCAGGCATTTGGCCAAAATGATGATAATTAGCCGGCAAAACCGAAAAACCAGCAGGCAAAAAGTAAAAGTCAAATCAAAAACTAAACAAAAGTGCTGAGGAAATTACCGCGACTTTAGGCGCGGTGGTGGAAAACGGGTGTCATTCAGGTCCCAATGTGAAAATTAACTTGTAAGGATGGCCGTGGAGCCAACACCTCCGAACTCGAGTCCTGCGAGGATAACGATTTACAATCAGAAGCCAGCA
>DLb01170 range=chr3R:13464461-13466322 strand=+ gene=Mgn00522
caaataaaattagtttcttacaaaaactcaacgagtaaagtcttcttatttgggattttacaCATACCTGTGCTGCATTTGATATTTTTCTCGTGCAGGGACCGTCATTCGTCATCCTGCTGGTCAACTCTCTTTTTGGCAACTCGCAAAAAAAGTTGTAGCCGGCAAACAAAAGCAGGAAGAACAACAGCTCTGTCGCAGCCATGAACGAAAAATGTATTAAACAAATAAAAGTTAAAAGCATTTGATGGACCACACACGAAAGAATCACTGAAGGTTTTGGGGATTAGAGAAGTTGAAATTCCCTAATTTCAGTAATACGAAGTCCACGGTATTTATACGTTAAATATCGAACTATAATAGAAAATTGTACCAACTAATGAAATACAGATCATAAAGTCATTTTATTAACATGTTGTTAAAAAATAATCGAATTACCAATAATGACTTACAAACTTGGGATCCAAGATCAGTTAAATCGCTGCCCAAATATTCGAAGTAACTCCATTATTGCCCAGTTCTTGGTAAGCAAATGTGTTGCCAGTTATTGGGAGTTCCCAATCCCCCCACCCGATGGCCCCCTGGATGGCCGGCGGACAACTGCTGAAACTGACCGCCCGAAATGTCTGTTTGTCCTTGCCCCGCCCATGGAAACAGCGCCCACCCAACGTCCTTCGCTTCGCTCCTGTTAACGTGTGCTTTGTTTAACGAATCGTGCAAATGCGGGTGGAATCGGAATCGCATTTCGGAATGGGCTCGTTTTGGGTATTGCTAAGGGACCTGGAACTGCAGGCCTGGAAAATGATGAGCAGTTTATTTTGCACACCGTTTTTGTTTTTTTTTGTTTTGCTTTTTTTTTAAAGTGCTGTTGTTGTTTGGGCATTTATTTGATTATGCCGAGTGTTTTATTTTTCAATCAAAATGCGGCGCCGCACATTAAATTTTGATTGTTTTTCGGCTATGAAAATCACAGCAAAAAGTTTTGCCCGCAAAAACAAGTTATTTTGATGGCTACATAATGGCCCGAACTCCCCAAAGACATCCCCTTGATGCCGTCGAAACTTCGGAGCATTAAAAGCGCCGGCCAAGGCAAATCGCCTCAGGCATTTGGCCAAAATGATGATAATTAGCCGGCAAAACCGAAAAACCAGCAGGCAAAAAGTAAAAGTCAAATCAAAAACTAAACAAAAGTGCTGAGGAAATTACCGCGACTTTAGGCGCGGTGGTGGAAAACGGGTGTCATTCAGGTCCCAATGTGAAAATTAACTTGTAAGGATGGCCGTGGAGCCAACACCTCCGAACTCGAGTCCTGCGAGGATAACGATTTACAATCAGAAGCCAGCA
>DLb01171 range=chr3R:13464461-13466322 strand=+ gene=Mgn00522
caaataaaattagtttcttacaaaaactcaacgagtaaagtcttcttatttgggattttacaCATACGTAGCTGTGCTGCATTTGATATTTTTCTCGTGCAGGGACCGTCATTCGTCATCCTGCTGGTCAACTCTCTTTTTGGCAACTCGCAAAAAAAGTTGTAGCCGGCAAACAAAAGCAGGAAGAACAACAGCTCTGTCGCAGCCATGAACGAAAAATGTATTAAACAAATAAAAGTTAAAAGCATTTGATGGACCACACACGAAAGAATCACTGAAGGTTTTGGGGATTAGAGAAGTTGAAATTCCCTAATTTCAGTAATACGAAGTCCACGGTATTTATACGTTAAATATCGAACTATAATAGAAAATTGTACCAACTAATGAAATACAGATCATAAAGTCATTTTATTAACATGTTGTTAAAAAATAATCGAATTACCAATAATGACTTACAAACTTGGGATCCAAGATCAGTTAAATCGCTGCCCAAATATTCGAAGTAACTCCATTATTGCCCAGTTCTTGGTAAGCAAATGTGTTGCCAGTTATTGGGAGTTCCCAATCCCCCCACCCGATGGCCCCCTGGATGGCCGGCGGACAACTGCTGAAACTGACCGCCCGAAATGTCTGTTTGTCCTTGCCCCGCCCATGGAAACAGCGCCCACCCAACGTCCTTCGCTTCGCTCCTGTTAACGTGTGCTTTGTTTAACGAATCGTGCAAATGCGGGTGGAATCGGAATCGCATTTCGGAATGGGCTCGTTTTGGGTATTGCTAAGGGACCTGGAACTGCAGGCCTGGAAAATGATGAGCAGTTTATTTTGCACACCGTTTTTGTTTTTTTTTGTTTTGCTTTTTTTTTAAAGTGCTGTTGTTGTTTGGGCATTTATTTGATTATGCCGAGTGTTTTATTTTTCAATCAAAATGCGGCGCCGCACATTAAATTTTGATTGTTTTTCGGCTATGAAAATCACAGCAAAAAGTTTTGCCCGCAAAAACAAGTTATTTTGATGGCTACATAATGGCCCGAACTCCCCAAAGACATCCCCTTGATGCCGTCGAAACTTCGGAGCATTAAAAGCGCCGGCCAAGGCAAATCGCCTCAGGCATTTGGCCAAAATGATGATAATTAGCCGGCAAAACCGAAAAACCAGCAGGCAAAAAGTAAAAGTCAAATCAAAAACTAAACAAAAGTGCTGAGGAAATTACCGCGACTTTAGGCGCGGTGGTGGAAAACGGGTGTCATTCAGGTCCCAATGTGAAAATTAACTTGTAAGGATGGCCGTGGAGCCAACACCTCCGAACTCGAGTCCTGCGAGGATAACGATTTACAATCAGAAGCCAGCA
>DLb01172 range=chr3R:13983206-13984003 strand=+ gene=Mgn00523
GAGCATTCGCAGGGTACTGCCAACTTATCTCAATTTCCTAAAGGTCATTGAACTCAAATATATATATAAAAAAACGAATGTAGCATTGCATTTATAGCCATTGATTAATATGAAAGGAAACCACTTCAGATGAAGCTGGAGCTGGAGCCGAATCTGAAGCTTGGAGCTTGAAGTTTGGAGCACGGTGGAGAATTGCGCGTAAATTCGTTGCGGTCTGCGCGTCATCAACGTAATCGCCGTCAACAGCAGTCAACAGCATCAAACTGGCAGGCAAATGTTGCTACTGTTTCCAGACGCAGTCCGTCCGGCCAACAGAAGCAAACGAAGCAACAGAAGCACCAACCGCCGCAGTGAAGTGGTTTTTTATGATCAGACGAGATGAGCCGAGCCCAAAGCAGCACTTTCCATCCGAGAAAGAAACCGAGGCTACAACAAAAGCGTGTCTTTCGAGTTCGCTAATGGGAACTACATATATGTATGTACATACATATGTACATTCCGGGTACAAAGTGCATTTTGTGGAAACCCTTTGGGCAGAATGTAAACCATTAACAAATTGTAGCAGACCTATGGCCTATAC
>DLb01173 range=chr3R:15017663-15019163 strand=+ gene=Mgn00525
TAAAACCAAATGGATCGATTTACCTATGCTATTAGTATAAAGCAGCAACAATTAATCTGTGTAGAACACAAATTTATATTCAAAATTATTATTGAATCATACTTCAAGGTGTTTGGCCCAAGGCCATGGGCACTGGGGCACCTCCGCCCACCTTTCAGTTTCTAACGACCTTCGGCTGATGCGATAACCAGTTAAAACCCCTAAAGGCAGCCACCAGAAAGCTGTCCATCAGGAGAGCAGTGGCTGTGCAGCGGTGTCCATCAGTAAACGTAAACGGGGGAGAGCTTAAAGCAAATACGAATTCGGAGGAGGTTATCCGACACCAGAGTTTTTCAAAACTCCGTGCGGCAGTTGGTCAGAAATCTCTCGAGGGTATTTCACTTAGCCTGGTGGCCAGAAATCCGGTTTCAGCAGTGTCCGTATTTGTTTATAGACAAATGGCGACTGCGTGCTTATATGGCCGCACGTATTTGCAGAGCATTTATTAATATTTGACGAATGATAACATTTAAAACCATCGACACCCGAGGGAGTCCGGAATTTATTCGATTTTCTGCTCGAACGAAATTAACAATATTTGCATAGCATTTGTTGCGCCGCATATTTGCAATTTGTTTAAGCCAGACCAAAATAGATGCAGATATACAATATATATAGAATTACGAACAATTCTCGGACAATCGAGCTTAAATCAATCAAGTATCGAGTTCAAATTCCGGCAGAGAGCAATTAAAGTGAAACAGGAGCGGACACTAAATGGCTTTTGTGGCGCGGCAAATATTCGGATCTTTAAGGTCCCTCGGGGGCGAAGTGAGTTATGTGGGGATTTTCACATGTCGCCTTCGCATTAAATTGCAATTAAACTGACCAGAAAATGTTGTGATAATTGCGTTGCTGCCTGAAATTAATAGCCATCATTTGGCGAAAGTCCCGACCCCAAACCCTCGAACTTGGCGACTTCTGCCTCCTCCCCCCCCCCCCCCCCCGTGGACCGTAAATGTAAATTCCATTTTAATAATGcggctgcacccgctcacggtctgactaagtcagcgaaagcaaaaccgctagcaataaacggtactgctgcactgccagcaaaacaaaacgaaaacgtaaacaaaaaagctgggtcgacctggcagactggaatggaccgctacattacaataaagcgaaagctcagcccggaaaattcagatttgggaaacaagccgaaaaatacacgcgataactctaccttgatcaaaaatgtagcccctgcaaataccaacagatttgccttgctggtagataccgctgaggacgtgccgctgggatccgttgatatcgaaccgaagaaaacaaagcctccgccaatatacatccgcgagaagagcacaagccgtcttgtaactactttgattggccttattgggaaagatag
>DLb01180 range=chr3R:22345214-22347970 strand=+ gene=Mgn00533
tatttccaaataaaatcagtttcttacaaaaactcaacgagtaaagtcttcttatttgggattttacaATAGTTTTTATTTTTTGAAACCAAACCAACTCCACTTATTATGTAAGCGAGCATTAAACTACTTGCATAAATCACTTGCCTGGCAACGGACACTGCCTTGGGGCCCTGGCGGTGATTAATTATTGGAAAAACTGCTACAAAGGACTCGCCCCCAAGGCCCGGATGTGTTGTTGTCAGTTCTCCCCGAGGGCAATATGACAATTAGTTACCAAAGCAACAACAGAAATACCTACAAATGACAGCAAAATACACAGGGGAGTGGGCATGCTAACATTTCTATGGAGTGGTCTATATATGGACGGCGTTGGTCCTGGATGCAGAGGACATGAAGGACGTGGAGGACACACACACCGCACAACATGGCCGCATGGCAGCCATTTTGGTGGCATCAGAGGACACTCAATGGCGGCAGCAGGAGCACGGAGTGAAAAGTCGCTTCGATGTGGAACGATACATTTAGTTGATTTTTCACTGGGAGCAGAGCAACGGCAGGCATTTAATTAGAAAATACGTATACGCCGCATGGTACGTGCTCGCAATCACGTGCTTGCCGCCTTCACGTTGCCACGACAGCACGGAATCCCTGTCAACTAATTCATCAATTTTTTCTCATTTTTCTCGCAAATTTTGTTTTAATGATTTCTGCACCGCCTTCGTTCTGCGGACAACATTAGCTTTTTAAATTCTACGTCTTTTTTTAGCTTAAAGCTTCGCGCCGAATCATCGTGCTCTGCATAATTAAGATAAGTTGCACAGTGCTCGAAAGTAATTAGCTGAGATATTTATTACAATTACCTGTCAGCGAGAACGAGTGCACTTGGAATTGCGTGTAAATGAACTTTGCCAAGTCAAGTCGTGCACTTGGCTCTAACTATGTTAATTCGTGTGATAGTTTGTCGTGGCTCCAAATGTCAAACGGTTGGCGGTACAGTGGGTCCAAAAGTTGTGGGCCTGATAAATGGCCTAGTCAAAAAAAACTTTAAATAACTTGTTATGTGCCGACTTAAAACCATATTACCGCAAAGATAAACGTTCTCATTAAATATATCGCTTCGAAGAGTTGGAGGAACCCCCGAAAAATACATTTCGTGGTCGAAACCTCTTTATTTTCGGGCCATTAAGCGTGCTGGCCAAAGGGCAAAGGCAGGAAAAAAGATGTGAAAGAAAAAAAAACCACACTAATTCGGAGAGAAACATTAAAAATATTTCCATAGACTTGTAGACTTTGTACTTGGCCAACTGCTGGTATCACAACCATTCTTAGGCAATTAGGCTCACTGTGCCAGATTATTAGACAAGATCCAGCTAAGCGGATTAGCTGTAATGTTAATTAAAACTTTATCTCAAGCCCCGCACTCTTTGCGAAACTAATTTGCAAACAAAGTTAATCACGTTCCTCGCATTGATATCCAATATAAGCCGCAATGATTTCTAAATACTCTTGCATATCGCACATTTATGCAAATTATCTGCGAGTGAGCTAATTGTGTATTAATTAAATAGCAGTTCTGTGCCTAAGCCTCCATAATTCATATACACTTAGTGGGAGGATTATGCTTTGTCAAGTATCAATAGCCGGCAAATGAAATCAAATCAATTATTTCGGCTATGCGACTGCTCAACTGATGAAGCCCAGCAATCTCCGAGAAACTATTCGCACACAAAGACTACGTGTGTATCCATAGTAATCTGGATGCCTTATAAGCCAGGCAGCAATTTGCATAAACAATTAATCATGCAAAGCGTGAAACGTGCGCAAAATTCGAAAAGAACAACAAACTAAATTTAGTTGTGCCACAGACTCGCTGGAAGGAAAGAAATACATCCACCATGTCGATGGACTGACAAAGGGGAACTATGGCCCACGAGCTTGTCTGAAATTCATAGAAATTGCACCGCATATGATTCAATTTCGCCTTTCAGCCAGGCGACTTGCGCTGAGCCTGCTCAAAAACTAGCAGAAGGCAGCAGGCAGCTAGCGGCAGCGCCAATAAACGTGGCCCAAAAGAATGCAGTCCGAAAACCAGTTTAGCGTACAGCCTGTGGACTACTCGATCTCCAGCGTGCAGAGCACTATACACCGAAAAATACACGATGGAAAAACAAACAAAAATACAGCAATAAAAAAAACACACAGAATCGGTAGCAGCCCAAATACACCGGAAATAATGGATTATCTAACTCCTTATCTAAGTCCTTGCTAA
>DLb01181 range=chr3R:22345214-22347970 strand=+ gene=Mgn00533
tatttccaaataaaatcagtttcttacaaaaactcaacgagtaaagtcttcttatttgggattttacaATAGTTTTTATTTTTTGAAACCAAACCAACTCCACTTATTATGTAAGCGAGCATTAAACTACTTGCATAAATCACTTGCCTGGCAACGGACACTGCCTTGGGGCCCTGGCGGTGATTAATTATTGGAAAAACTGCTACAAAGGACTCGTGAGTCTGCAGACGAAATCTCTTACAGCTCGCTCCATTCATATATCGCTGCTATCGCTGGTCGCCGATATGTATATGCAACAAAAATGGAATGTTTTTCATTTCTCGCATAATTCAATTGATGTTGGCATTTCCATTTAAAAGCAAAAATAATAAAAAGAGAAAATAAAATTGAATCATAAACGCACTTTCCTTCTCGACACAAATCCGACGTTGCGAATCATTGCACAGAGAGAAAAACATGACGTTTCAAGTCTGAATAACTTGTAATTAAGTTATTTTTGGATATTAATTTTAATGATGGCCACAACAGCTGAAAAGCCCCCAAGGCCCGGATGTGTTGTTGTCAGTTCTCCCCGAGGGCAATATGACAATTAGTTACCAAAGCAACAACAGAAATACCTACAAATGACAGCAAAATACACAGGGGAGTGGGCATGCTAACATTTCTATGGAGTGGTCTATATATGGACGGCGTTGGTCCTGGATGCAGAGGACATGAAGGACGTGGAGGACACACACACCGCACAACATGGCCGCATGGCAGCCATTTTGGTGGCATCAGAGGACACTCAATGGCGGCAGCAGGAGCACGGAGTGAAAAGTCGCTTCGATGTGGAACGATACATTTAGTTGATTTTTCACTGGGAGCAGAGCAACGGCAGGCATTTAATTAGAAAATACGTATACGCCGCATGGTACGTGCTCGCAATCACGTGCTTGCCGCCTTCACGTTGCCACGACAGCACGGAATCCCTGTCAACTAATTCATCAATTTTTTCTCATTTTTCTCGCAAATTTTGTTTTAATGATTTCTGCACCGCCTTCGTTCTGCGGACAACATTAGCTTTTTAAATTCTACGTCTTTTTTTAGCTTAAAGCTTCGCGCCGAATCATCGTGCTCTGCATAATTAAGATAAGTTGCACAGTGCTCGAAAGTAATTAGCTGAGATATTTATTACAATTACCTGTCAGCGAGAACGAGTGCACTTGGAATTGCGTGTAAATGAACTTTGCCAAGTCAAGTCGTGCACTTGGCTCTAACTATGTTAATTCGTGTGATAGTTTGTCGTGGCTCCAAATGTCAAACGGTTGGCGGTACAGTGGGTCCAAAAGTTGTGGGCCTGATAAATGGCCTAGTCAAAAAAAACTTTAAATAACTTGTTATGTGCCGACTTAAAACCATATTACCGCAAAGATAAACGTTCTCATTAAATATATCGCTTCGAAGAGTTGGAGGAACCCCCGAAAAATACATTTCGTGGTCGAAACCTCTTTATTTTCGGGCCATTAAGCGTGCTGGCCAAAGGGCAAAGGCAGGAAAAAAGATGTGAAAGAAAAAAAAACCACACTAATTCGGAGAGAAACATTAAAAATATTTCCATAGACTTGTAGACTTTGTACTTGGCCAACTGCTGGTATCACAACCATTCTTAGGCAATTAGGCTCACTGTGCCAGATTATTAGACAAGATCCAGCTAAGCGGATTAGCTGTAATGTTAATTAAAACTTTATCTCAAGCCCCGCACTCTTTGCGAAACTAATTTGCAAACAAAGTTAATCACGTTCCTCGCATTGATATCCAATATAAGCCGCAATGATTTCTAAATACTCTTGCATATCGCACATTTATGCAAATTATCTGCGAGTGAGCTAATTGTGTATTAATTAAATAGCAGTTCTGTGCCTAAGCCTCCATAATTCATATACACTTAGTGGGAGGATTATGCTTTGTCAAGTATCAATAGCCGGCAAATGAAATCAAATCAATTATTTCGGCTATGCGACTGCTCAACTGATGAAGCCCAGCAATCTCCGAGAAACTATTCGCACACAAAGACTACGTGTGTATCCATAGTAATCTGGATGCCTTATAAGCCAGGCAGCAATTTGCATAAACAATTAATCATGCAAAGCGTGAAACGTGCGCAAAATTCGAAAAGAACAACAAACTAAATTTAGTTGTGCCACAGACTCGCTGGAAGGAAAGAAATACATCCACCATGTCGATGGACTGACAAAGGGGAACTATGGCCCACGAGCTTGTCTGAAATTCATAGAAATTGCACCGCATATGATTCAATTTCGCCTTTCAGCCAGGCGACTTGCGCTGAGCCTGCTCAAAAACTAGCAGAAGGCAGCAGGCAGCTAGCGGCAGCGCCAATAAACGTGGCCCAAAAGAATGCAGTCCGAAAACCAGTTTAGCGTACAGCCTGTGGACTACTCGATCTCCAGCGTGCAGAGCACTATACACCGAAAAATACACGATGGAAAAACAAACAAAAATACAGCAATAAAAAAAACACACAGAATCGGTAGCAGCCCAAATACACCGGAAATAATGGATTATCTAACTCCTTATCTAAGTCCTTGCTAA
>DLb01184 range=chr3R:26490407-26491828 strand=+ gene=Mgn00535
AAAGGGTTTAAGGATGCTTTGCAAACTCAGCTGACGGAACATTTTTCGTTTTTCTGGAAAAATTGTCAGTTTTATGAACATAAATAATAAATTGAGGGAAAGGGCACCTTTACTCTTTTCAACACGGTTTCTGTAGCAGACCTACAGAAATGGAAATTGAATTGATTTCCGAACTTTATCAGAATCAAACACATGTGGGACTTTCAATTTGCCAGGGCGATGCCTTCAATTCCTGGCATCGTAAACTGCGCTTATGTCTGGTCATCACCTACCTACCACCCAGTACTCCCCGCTGCCAGGATTCCCATATGCAAAGTGGGAAAGGATAATCGGGTGCAATGGAGAAGGAGGCGGAGGAGGACAAGGTACAAATCACACGCGATCTCCTTGCGATGCGGAAAGGAGCAGAGGAGTCCG
>DLb01197 range=chr2R:4612345-4612961 strand=- gene=Mgn00571
GTCGTAGTTTAGAAATTAAAGGAAGGTTTAGGGTAAACATACATGTTATTATAGTCAACTATTTTTAATTTTTTTGAAACATTTGCAGTGCCTGAAGCTTTTGTTTCGATGGTGATTTTATCTACTGCACCTTGGGGGATAAGGTTTGCTTTCGAAATGTATCATCCGGAAGTTTAAGTTTATAAAAACGTAAGCATATGATCTTCTCTTTGAAGACCCACTCCAAACATTTTTAAAGGAGGATTGTTCCACTTTTGAGATAAACTAAACACATGTAAGATACTCTTTTTTTTACACATGTAAGTTAGGGAAATGACAAAAAAAATTAATGTAGCCCAAGGAGTTAACGGCTAAATAACGTGGGTGATCGTCGGAAGAAGCCAACAAGCATGGGCGGAGACTCGAACTCGAACTCGCGCACTGATTTCGTAGGGAATTCCAGTTGCCTTAGACGACTGAGCCACCGCGGCTGGAAAATTTGGGACGTCCGAAATCGGAGAAAGGTGTTTGAAGCAGGTTAATATATGTGGTTAACCTACA
>DLb01203 range=chr2R:16455695-16456322 strand=+ gene=Mgn095041
CCGACAATTGCAACGTGCAAAATCGTTTACAAGCCACGCCAAGTCAACTCGAGCCGAAGTAGATTCCAAACGCCGGCGAAGAGAACGAAGTTTGGGCCAAAATAACCAAATCATTGCCATGCAAATGGCATCGTTTTGTGGCTGAAGTCATCGCCAGCCTCTCCGACTTTTCCACTTTTTCCGCCAAGGAAGAGTAGTCGTGAAAGGTGGGAAAGACATCTCCGCCTGCCACTGCCTGGATTGCACTTTGTCCCCACTCAGCTGGTCTACACTGCAAGAAAAATGCACAGGAAACCTTTTGCCATGTTCTGTTCTATATATGAAATGGCAAAAAGCTTACACAAATATATCCGTATAACCAATGTACTTCGCTCAGTGCAGCCTTGGGGCAGGGGCAATGTTGCAACAATTGTTTCCCGGGCCAATGTGTCTATGTGTGTGTGTGTGTGTCTCGTCTGGGATTGCAAGTGCAACTGCAATTGGAATCGCAATCGCAATTGCCATGGCCATGGCCACGGCCAGATTATGCAATTGTCTGACTCGGCGTCTTCTCACCCTGCACACTGCACCCGCACCCTGGTAATCTCCTCCGCCTCCTCCGTCTGTGTCACTATGGCAGCCCCTGTGT
>DLb01204 range=chr3R:10801054-10801526 strand=- gene=Mgn095042
CGGAGACCACCTATTAAATTGTGCACTCATTAATCATAGGCACAGGACCATCACCCCTTTTGTTGTTACTTATTTTTACACCAAGGCGGCAGAAATTGAAAGAGATGAAAAAATATATGCAAATTTATGCACTTTTCACGGGCAGCAGAGACAGCGGAAAAAATGGTTCGTAAATTTGTCGAGCCGGGTGAATTTAATACACTTCATAAAGTGTTTTTCGGCAAATCATCTGACAGCGATTTTTTGTTGGCCAGCCTATTGCGAAGCCATATTGCGTATACGCCACGCTGCACATACTGCAAATGACTCAATAAAAAGTTCAGAGAAAGTATTTGAATGGAAATGAATACGACGTTTGGGAGTAAATTGGTCCATGCAGCGAGTGAAAAGAATTTCTGAAATTAATTTAAATAAATTGTTTGGACACAAGCAAAAAGTGTGCATTGTAAATAAAAGTATGTAGAAATTAAATT
>DLb01205 range=chr2L:11681344-11681688 strand=- gene=Mgn095043
GCCATAATGCCAATGACTCGACTACCGACCATTTGACCTCCGACCCTCAGCCAATCGACCCTGCGTCTATCATAGCCCCAATACGCACAGGCACACCTCCACTAACCCGTATGCCAGCGCCCCCGCCGCCATCGACTCAAAGTCAGCTGGTCCGATCTGACAATGCAAAAACTTGGCATTGCATATTCAGGGGCCGGTCGCATAATTAAGCCGAGAACGTCCAAAATACGCAATTTCAATTGGCCACAAAGTGCAGCGAACTGTTATGGCCCCTTTGGCAAGGCCCGAATATCGCAATCATCGCTCCCAGCACCACATCAACCTCATCAGCCGCATCTTCATTAT
>DLb01206 range=chr3L:12178560-12178922 strand=- gene=Mgn095044
ACGAGAATCGCTTGCGCCGCTTCCCGTGCGGCCTCTCCCAATCGCAATCAATATTACGTCGGAAACCAGGCTCAAATGATCTAACTTCCATATAACACTTTGGTTTATTACCCCTTATCAGGAGCCTGGGACGCCTACACGACAGCGAACCAACTTATCTGGAGATGCATTACATTTCTTGCTCCATCAATTCATGAAACTGGAAGCTGCACTTGACTGATAACTGATAAATCGAGTGGCTATGAAAAAGTACCACAATGAATCTGCTCCACATCCTACATCTGGATCAAGTGCAAGGCCACGGCATTGAGTTACGAGTCTGATTGTAAAGGTCGTTGCACGAGGACCCATGAAATGTATTGT
>DLb01208 range=chr3R:22147747-22148014 strand=- gene=Mgn095046
CTTGAAAATCATGTCATCGCATTTTCCGTCCGTTCCATTCATAAAACAACACCGAATTCCGCTCGCCAAATGAAATCACAGCCCATCGCTTGGCACTTCGTATTCGGTGTGCCCCTAGGAGACCGATTCCCAGCGTCGAAAAAAAAAGGAGGAGGAGTATCTGAAAAAACCAGCTTTGAAATGAAATGCAAATGGGGAGCCCTAAAAAAGCGTTGCAATGTCGGAATGAAAAGCGGCTACATATGCCTGTTTATATGCAAATATCACA
>DLb01209 range=chr3L:21374706-21375146 strand=+ gene=Mgn095048
TCAGTTTTAGTTATAAAGAACGAGAGGAGACAAGACGCACCCGTTTCGCCCATAAATTAACTGGGCCAAGCACTCTGATCTCATGCAAAAACTCGAGTCGAATCGGCGCCCATAAATTTAAATGTCTTTATAAATAAGCATGGCGAGAGGCAGCCAAAACAAAAAGGAAATCCAAAGCGAAACTAAAATAAACCCAACCGTATGAATTATAAATCACGCATCGCCAATTAAAAGAAGCCTGGCATTTGAAAAACAACTCAAAGTAGCGGATCACACTTCAAACGAATAAAAGCGCGAAAAAGAGCGAAAACTTCGCTCCGCAACATGTTGCTAGAGTGGGGAGCCGTTGTAAGCAAAACATGTGGAGCCAAACCGGCAATTTCGCAAAAGAGCACACTTGTACTCTTTCAGTTTCAGCTTTAGAGCTTGAAGCTCTCTTTG
>DLb01210 range=chr3R:17285716-17286349 strand=- gene=Mgn095049
TTATGAGTCGACTGGCACATGGCAAACAACAGAAAATTGCACCGAAATTATAGTCACAATTATTTTAAAATTGAATTGCGTCCAATTACGAGCGAAATGAAATGCAGATGGCATCGAGATAGCCTTCTCATTCGGCGTAATGGCCGTCAGAATTTTGGCATTGGGTTTCTGGCTTCGGGATTGGGATTGGAATGGAACTGCAAGACGATGTGGAGGCGGTAGTGGGTACAAAACAAAAAAAAAAAAGGAGCGAGGAGCGAAAGAAATCCAATTACCGGGATGCGAAGTGCTGGATGGGGGACGGTGGTCGTGTCAGGACGTAAGTTATTATCCTGCAATTAATTTGGCTAAATGTTCGCTGCCGCTCTGTGTATCCACTGCTTCGTGTGCGCCGACTCCGTTTCGCCGGCTCTGATTGGCTGTGTGCCTCCATGACGTCACCGTTGCAAGTGGCATGTAAGACACGCCTGCAACGCTTGGGTGCAAAGCGAGAGACGGAGAGGATACCAGCAAGAGAGAGAGAGAGAGTTGCCGCTCACTTGCAACACGTTCGATGCTCGAAGGTTGTGGGTGTTTTTTGATGGGCAGGACTAACTCTACCTGATTTTGTATATATTTATTACGTACTCTGCAT
>DLb01211 range=chr3L:15725851-15726405 strand=+ gene=Mgn095050
GTGATTTTTTTTTGGCAAAGGATTATGGCCAGAGTATCCAGGCAAACGACAGAGGAATTCAACTGGAAAGCATGCATCTTCAAGGATGTGCGAGAATGTGCTTTACGATTAGTCACCAGAAGTGTTGATCTATGGTTCCGGACAAAAAAAGAAATAAAAACAAACGAGAGTCGAAACTAATTCGAAAATTAAAAAAAAAAATTAGCAGACTTTAACATGACCTCCCTCATGAAAGAAAAGTTGGTCTTTAGCTTTGTGGTGGCGTTTTCCATTCATCATGTCTATGGCAGCACCACATTTTTGAAAATCCTTGAAGGACTCTTCGCTGTGTACAGCCATAGCTTTCAGTTTTCCAACCCAATTATCTAATTAATCTATTTCAAGAGCATTCCCTGCCATTTCGACCTACATTAATTTCCTATTCATTGTTCGGGCGTAGAACTGGGTGATGTTGCACCACCAGTCCAAAGAGTGTTTGTGGCATCATCAGCTGTTGCCCCACATAGCACTGCCCCACCATCTCCACCACCCACCCACCACCACACTACCTTTCTC
>DLb01212 range=chr3R:17417347-17417810 strand=+ gene=Mgn095051
TCAGAAGTGTCATTTTCTAGCCAAATTCAGTTGTACTTGAAAAGTTTCTATGGGACAGTTTGAACAAGTCGAAAACATTTTGAGTATTAACTTGCATTATCTTACTATGATTTTGATGGATTATAACTGGTAATTGCTTGCAAGTAATTATACCCTTTACCGAAGGTCAACTGTATTACAAGGCGCTTGGAGAGAAAACGCAGCAGGCCTCCTGAGCACAAAATAGAACGCAATATGTTTTTACAAGCGTCTGAAAAATTGCCAAGAGACAGCAACAAAAGGCCGCCGAGTTATAATGGTTGTTTAGCTATTAAGTTCCGCTTAAATTGTTTTCACATTTACCTTATGCCCGCCCGTGCGCCAATGCTACAAACATAGATACGCTCACCAACACATGCAAGCGAAAGCGCCAGCGGCAAAAACAACGACAGCGACAATAACAACACACTGGAGCAGAATGGGGA
>DLb01213 range=chr3L:13095501-13095724 strand=+ gene=Mgn095055
GTAAGTCTCATTTGGCGCAAAACTGAGTACATTTGTATTGCCCTGGAGACCATTCGTGGACCACACACTGCCAAAAAAGGCGATCACAAAAACTGGAGGAAAAGAAAGCAGAGCTGAGCAGCTATAAATCTCAAGCTACTATCTCAATGCACACACACTTTTAGCCATTATTACTGCAACATTAAGACACCCAAATGGCTAGGCTTTTGTTGGCAGATCCCAAA
>DLb01215 range=chr2R:5325361-5325685 strand=+ gene=Mgn095057
CTGCCGCTGTACTGCTAATTATCGTTATACAACAAACTGAATCTGAATGTATTCTTTTGGCTAATTGCAAATCGTGTTCGGAGAGAGGGACAGCAAAGAATCTACACTGCTCGATGGGCTAGGCGGAGTGGAGATCGGGATCCATGAATGCCAATCCCATCTGCGTCATCGCAGACTCAAACCTGATTTATTTGTTGCCTTCATCAGCTGTCGAGATCGGTGCACTTGGACCTAGACACTTTTATAAAACTATACACACCGCAGGAATACACAAAGAAAATTAACATTCAGTCTCAATTTAATCCTCTTAAACGTGTAGAAAGTA
>DLb01216 range=chr3L:5983915-5984174 strand=- gene=Mgn095058
TTCATAAAGTGTCCCAATATTACCTTGCTCACACAACTTTGTTGATTGAATCTCCCTCTGAAAAAATCACTTTCCAGCAATTTGGCCAAAAATATTTGCTTACACATCAACAGGAAGTGCTTTCTCTTCCTTCCTGCCGAACGAAACCACGGAATTTTACTTCGGCCACCACAAAGTTTGTTTTAAGCCCGTAAAAACCTGGCCAAGGACCCCAAGGCAAATAAGGCAACGACATCTTATAGAAGTTTGGGGCCCCTAAC
>DLb01217 range=chr2L:13086859-13087177 strand=- gene=Mgn095059
CAGGCAACCGGCAACTGGCGACCGGCATCCAGAGCCAAATCAATTCAGAACGGGCCAGGAACCCAATGAAGCCACAAAGCCCGAGGAGCCGACACGTCCAACAATCGAACAATGGGCACAAATCATTTCATATGCCAAACGTGTGGTCGATGATTGGACGGCTGCAGCAGCTTCACAAACAAGAATAAAGAGTGGTTAACTTTAAGTCTGGGCGACGATTTAAATACCCTTGCACACCTTAAAAGTGAACAAAGAAACCCATCCTGAAATGTCTGAAAGAGGGGAAATATAAGCTACACATTGTATATAAATTTGTTTG
>DLb01219 range=chr3L:19554550-19555406 strand=- gene=Mgn095061
TATGTGTGAGTGTACCTCTCTTCGCGTCGATGTGTGGGTGCGGCAAGGTGTACGTACCACACACGTACACGGGGCATACTCCACCGACTTATAGCTGGCTGAAAGACGTTGCCTAACAATTGTCTATGTGGCTGTGGCTAAAGCTATTGATTTTAGATTTCTACAATGCGGGTGAAAAATGCTCAAAATTATATTGCACGAAAGCTGAAATTATAAAAGCTGCCATTACAATCAACCCATACAGGGTGAGCTATTCGAAAAGTTTAGTGTACTTCAAGATAACTCTTAAGATAAATTAAAATTAGGAAAATACATAAAATGCTGATTCTCTACTTAGAAAACGAAATGGTTTAATGGATTTTGTATTTCACCCTTTATTAGGATTGTGAAATAGGAGATTTTATTCTTACTTGTACATAAAAAACTAACATGTTTTACGTACATGTGTATCTAAAGATTCCTTAGTGGTTGTTGTTTAATTTTGAATATATTATTAATTTAGTTCATTGCAAAAATACAAACTGAAACCCTGTTAAGCACATAAAAGTAGACGATTTCTGGTTGTGTTTTTGTCCTCGACAAATTTGTTGTCGGGTTGACTTTTGCCAAAAAATATACAGCCCGAAAAAGCCACAGAAAATAAAAAACACGGCAAAAACCCAAAAATAAAATGAAAGAAGCCCGCAAATGCCAAGAGAAACTTGATCAAGAGTTAAGAGGTCGGCCGAAAGTTGTCCATCTGACTTAGCCGGGTATCTTGCTCCTCTATAAAGAGGAGTGTGAAAATTAACAGCTGATCTTAGATATGGATACGGCCAAGAGATCCATTTACGGATTGACGTACTCAAGTGGGAATT
>DLb01220 range=chr3R:9292215-9292439 strand=+ gene=Mgn095062
TTAATCGCACTCGCTCTCTGGCTCGTTACAGTTCTGCTTGTTTTCCATCTCGGATCTTAAATCACCATCGCCGACGGCTTTTCACACAAACAGATTGTCCAGCCGCATAATAGATTAGGCTGGTCCTCCGTCACCCGCCTCCACCTCCGCCCCCAACTCCCCCCTGACCAACACACTCCCCCAATTTCCCATTTTCCATTCGCTGGCCAAGTTGCTAATACGCTT
>DLb01221 range=chr2R:11751199-11751551 strand=+ gene=Mgn095063
CCAGAACAACAAATCAACCAGATAGGGTTGGGCCGGCACCAGTGGAGGTTTCTACGTGGAGCTTGCCCTCCACTGAAGGTGCCACTACCTGACCCCCAAAAGTATCCAGCATAATCACAAGCACCTAAAAAGCGCAACTCTAAGACTTTGGAATGCCCTACACCTATTCAGCACCACTTTATCACTCAGAATAGTCGTTTCAATTCCATCATGATTACCTGACAATATTTGATCAATGTACCATTGAACTCGCTGAATAGCTAACACGAAGTTAACACAAATCATACTAATTATTTATCTGCCTGATGGGAAACGTATCTGTCACGTCACTTTTGACGTACTGATAAGATTTC
>DLb01223 range=chr3L:21186564-21187237 strand=+ gene=Mgn095065
CGGAAAACGGCAAAAAAAAAAATAGCTACGAATAAACAACACACAGAAGCTGCTGCACTGGGAACTTTGTGACCCGATTCGATGGGCAACCTGCCCACATGCGCGAGCGAGCTTTTCCTTTTCGCCATTTTCGAGGGCGGAAAATGCGCTGCACTTTGCTCTTCTCCTCTCAATCTCTCTTCGCGGCTCTCTGCCAAATGGCAGAGTGAAAACTATTCGCTTTGCTTACGAATTAGAGCACAAAACAGAAAGCCAACCAAAACAGAGCGGCAAACCGAAAGGAATCTAGAACGTGGCGTTACTTCCAAATGGGCGAGAGATTGCCAATTCCCAGAGAGACAGGGAGCCAGAAAGAGAGAGAGAGGTGCGGAATAAATTTTCCGCCAGAGTCCTGCTTGGGGGTTTCCCACGTTCGCTGTGTGAATGAGGTATATGTTGTGTATAGGCTCGATTTATCGATGTCCGGGCCACGAATTTCCACCAGCGTGCGAAAAACCATAGCACACTTTCTGGCACACTCGTGGTGCACTCCGCCAAGGGATGTTTCCGCTTAAGAGCGTCCCGCGAACCTGTGGCATTTGGCCAGCCCAACTTTAGATGACCGATAAGCCGCAAGGCAGACTGATAACCAGGCAGGTGAACTTTCAGGCGTCTCGAGTTTCCAAGACGGCTTT
>DLb01224 range=chr3L:22600924-22601387 strand=+ gene=Mgn095066
CACAAAGCAAACACTTCCGCACCCTTTTAACCCGCATCCCCGAGATGTCAACCACTTGGGCTGGCCAAAAAATTGCCTTTCGGATGACGACAGCTGTGGCGCGGAGTCGCAGGACGTCGAGCTCCCGCGGCAAATGCTTCCCAATCAGAGACGCGTAATTAAAATATGTACAAACAGACCGAAGGGAAAACTCTCATGTAAGAAAACACTGAGCAGCGCCAACTTTGTTTGCTTTGCCTGTTTTTCTATAAAACCAAAAGCAAAACCAAAGCAACAAACACAACAGCGGCAGGGGGAAGCGCGGCCAAGCAATAATACCAAGAAAAACATTTGCATAAAGCAACAAACAGGGAAATGGATGGAGTGGGGCCCAGACGACCAGGACCTTCAAGCGAAAGTTAATGAGGGCTGGGCCTTAGAGCTGGCATCGTGACACGGGATCAAGAATAAGGGTTTTTAAATGC
>DLb01225 range=chr3L:5370519-5370721 strand=- gene=Mgn095067
ATAAACAGCCAAAAGAAAGTGGCAGCGCAGCGTGGAAAGTGGAAACCTGCAGGAGCCGTGGCATAATTAACAAAAGAGCTCAGCGGGGCGAATAATTTTGCCCGCTTTGCCAGCATGCAGCTGCACTGAGAAAAAAATAGAATAATATGGGTTATATATTGAGGCATTTTTAATGCAATGCATTAAGCTATTAAATAACTCAA
>DLb01226 range=chrX:11708230-11708459 strand=+ gene=Mgn095069
CCGAGTGGTTTGCGGTTGCAGTTGCAATCTGGGCTGCAGTTGATTGATGCGCTGGAACGCGGATGAGTGGGCACGACCAGGAGCCCAAGGACATGGCACAACAAGCGCGGATAGACGAACCAAATCGCTGATCACTGATAGGCTCACGAATGAAAATTATAAACTATTACGTGCAGAAAAAAAAAACATTTCCCACTAATATATATAGTATTTTCAAGCACGTAAAGATT
>DLb01227 range=chr3R:16602980-16604250 strand=- gene=Mgn095071
GTAGTCAAACCTTTGTCGCCCGGAGAGCACTGCTCTCTCTCTCGATGGTTTTTTGTGGATTTTCTGCCACTCTGAATTGACCCCTCAGTGATTCTGATTCTGATTCAGATTCAGTTCGAGATTCCGATGCCCGATGCCCAAAGATGCCAACAAAGTAGCGATGCGTTTTGTCGCCAGGCGCTCTCCTATCTCTATCGCATGTCTCTGTCTCCCTTGCCGCGTCGTCCGTCCTGCTTGCGCTCGCTCGAAATGTTTGAGGAACATTTCAATTAACTGCAATTCTTCAGCTCCCATCGCTGCCCGCCGGGCAATCCGTTTTTATGATCCATCCACATCACTGCGCTGCCCGCCACCCGTCCAAGTTTAATTAACTCGAAGTCACGGACAATGGCCGAGCGACAAGTAAAGCGTATCTAGATGCCCCCGATAAGATCTGTCATGGCTCTATGTGCCCATCTCTCTCGGATTCAGTTACTGATTCGGATGGATTTTCGCCACTCGCTAACTCAATTTACCAGCCAGCCAGCAGGTGCGATGACCGCGCTGGGGGAGTACGCGAGATCTGATGGGAAGACAATAATATAAGATGGGTTGCAAGATGGGGAATCTTTTAGATTATTCATGGGGCCATAATATGACCAAATAGCTAACTGTTTCAGAGTTTATTCCCTCTAAATAAATGAATTGTTCTATTGATCTGTTTCGCCAGTACATATAATAATCTCATATAATATAAAATAAAATGGGGTTCTGTGGCGTTACATCTAAGAATAAGTTGAAAAGAGAAAACTGTACCATCTGTAGATAACAGTTCAATTTACAGAAGTTCGACTGTAGGATCGAAGAAATCTTTAGGTGGGTGAAAATCGAAAGCGTCTTCTTTCGCAACCAGGGCAGAAAACGAAAGCCAAACGGAGCGAATGTGGGCAACGAGGCTGAAAGGATAACGCTTATGCTGATGCCTCACATTGATCACGCTGACCATCAGAAGCGGAAGAGGCAGCAACAGCAGCAGCATCATCAAAAGTCGGAGGCATCATCAAGAACAACAACATTAAGAAAGAAATGTCCGTATCTGCGGCGATAACGCAGTTTTTCGTGCCGATCCTGTTTTCATTCCCACAGTTTTGCGAGGCTTACATCTGACGGGGGACGAAGTGGCCCCGTAGTGGCGGTGGCTCTTTGCCAGTTAGCTGTAGGGGAATATCACGGACGCATGGTCATCATCAAGGCGATCGGATCGGATCGGATCGGCAAGGCTTGGATCGCCT
>DLb01228 range=chr2L:3414164-3414544 strand=+ gene=Mgn095073
TCAGTTCAGTGTGCGATTGGGGAGGCCGGCACATGTCATCAGTCAGGCTACAGTGAGCTCACTCATAGTATGATGTGGGATATACAATCGCATCCGAGAGATACATTTGAGACAGTTGAACAATCAGTTGATGGATGCACTGTTTGCAGAGGGTCGCCGGGGAGGACAAATTGCCAGAAGCTGGCGACCATCGAAGCAAAAAAAGAAAGACAGAAAAAAAATAGATGGAAAATAGAAACGACAATTGTGGATTCATATTAATTTTATCTCTCTACTGGCTGCAGTATATGTACATATCCATGTTTTTTTTTTTTTTTTGCCGGGAACTATATTATCCGCTTTGGATGGAACTAATGCAGATGACCTCAAAACCAGCAGTCG
>DLb01229 range=chr2R:2389032-2389320 strand=+ gene=Mgn095074
TTGTGTGTGAGCGAACTTGCCACCGCGGACACATCGGAAGTTGCTGCCCATCTAGCCAGCCGCCAAATGCTGAAATTCAAATACGGAATCTCTGAACTTCCCCAGAAGTTCAAATGCACACACTCACACACACAGAAAGAACTCACATTGTAGCGCAACAAGCTCCCCACGCGACCCTCTCTCTTGGTCCCGCTCTCGAAAACCTGCTGCCGCTGCACAGAAATCAAAAGTGAACACACTGCACGCGGCCCTTTCTTCTCCTCTTCACCCTCAGCTCGTCGGAGAGCCC
>DLb01230 range=chr2L:20351432-20351646 strand=- gene=Mgn095076
GGCAGTGCATTTTACTTTCGCAGCGAGTGCTAGCAAACAAACGCTTTTCGGGAGGAGCTGGAACGGATGCCCCACGAGGAGCCCTGCTATTGACCCAATGGATTATGCAGGCGGACCTCTGAACTCCAGAAACCGGCAACAAATTACTATTGCACGAGCAGCAGCAAGTTGAACAACAGTTGTGCCGAAAGTACAGGAGTCATTACATAAAATGT
>DLb01231 range=chr2R:20897144-20897564 strand=+ gene=Mgn095077
TCACTGAGTCGAAGAGCGTCTGCATGCAAATTGGTACCAAATGGTCGCGGATTTGACCAAGTAAGAAGTTAAATGTGTCACACTACTACGGTGAGATTAATTCAGCATCAGCGCAGGAGAAAAGAGTGATTCAGCATCGACGCCAACGGATGTTTACCCAAGTTTATCACCGCGGTGCGAATGTAATGAAAATTCAAAGAAGTTGGGCCTGTTCAAAATTAAAAATAAACGGATCGGTGAAGCGTGATTCATGACCAATCGATGAGTGAGTCGGATGGCTCAAAAGGTGTTGGCTGATAAGAAGCGCAAAGCCGGGGACAAACACTGTGAAAATTGATTAGAGCACGTACAGCTAGGGCTAAAATATTATCACGATGTGTCGAACACACTATGTTCTATAATAACCATTCACTGCGAAGTA
>DLb01232 range=chr3R:636971-637425 strand=+ gene=Mgn095078
CTAACTCACACACACTCACTCTAAATACATACATACATGCTAGCATGGATGGAGCACCACCCGCTGAAGTTTGCAGCATAAATAAAAGAGAAAGTAAAACTAAACAAGATGCGCTCGACCCCCACCCACCCCTTATCAAATAAAAGAAAATACCAACTCGAATAGAATAAAAAGACACACATACGTATTCATCAGTGGATAACCTACACGAAAGACGATCAAAATTGATTTGCGAGAAAATTCTATTCGTAAATTTATCAACTAACTATTTGGAAAATCATTCATTTGGAATTGTAATCACCTATGCACTTTGGTATAAGCTTTTCTGTGCACATTTTCCTGGAAAATGAATGAGACTCCTCGGCAGCCATTGTAAAAATCAATATTGGAGATTGCCCTCAGAAAAAAGTGCACTTAAACCCAGATGTCACTCAATCAAAAACTTCTAATTGGGA
>DLb01234 range=chrX:17071594-17072556 strand=- gene=Mgn095080
CAGTGGCTCTCAAACTGCTTGCGACTGACCACCGGGCAAGGAGAACAACAACAAACACAAAGAACTTTGTCAAGCGGAACGCAAACTCAAATGCGCAGAACAAAAAAAAGCAGCAGGAAAAGGGGATGCAACAACCATCAACAACAACGAAATTAGAAGCAACAAGTGCCCAGAATGCGGATGGATATATCGTATTATAAAAACGGCCTATGCGCAGAAAAATCAAAAAAATTAATCAATAATACAAATACAAATTGTTAAATTAAAAATCAGATTAACATCAAACTCTCTCACTAATTTTTCCCAAGAACTGCTGGATTAAATACATAAATTCCAATATTATTTACGTTTTCATGCTAGGCCCTAATACATTATGGGACGATACCATATTTCTTGGAAAAATAGCAAATTTACGTATAGGACGTTCAGTGTGTTGCAAAAACGGATCTTCAAGCTAAAACCCCGAAATTACAGATATTTCAGTTATATCCAGCGAAGTAACCTGTGCGATGCCATAGTCCATATACCCGCCCTTCCTGGGCGGCGCTGAATGCAAATTTAAGTGGAATGGGCGGGAGGAGTGTGAGGAGGGGTTGACTTCAAACAAAAGGCAGGGAAACGCAGAGTTGACGCCAGGACGTCGTTGGCATTGTTAAGCGGTGTACTTGCTGTTGTTGTTGGTGGCAGGAAGGTGAGGCAAGGCGAACTAGACACAGAATGCCATGCCAACGATTGACGACGATGTCGGCGACGCCTGATAATGACGATGGTCGGATGGTAATCATCATCATTAGCTGTTTCCTTTTTCCACTTATTCTGGGACCAAAACATCACCACATCACCATCAGCAACAACAACAACTACCACAATGGCCTGGCCTTCAAGTGCATTTGCAATTGTTAGTTAGCTAGGCATTTATTCCGCTTTTCAGCTGAAATTCTCGCGCTATGAAACCAAACGAAC
>DLb01235 range=chr2R:14690362-14690770 strand=+ gene=Mgn095081
CCAGATACAAATTCCGACTAGAGGCATGAATGGACTGCAACCTGCGGTATCCTAGGTAAACAACATCGCCCGTCAACCGAAGATAACGTGCCACAAAAACCTCAGGCGAGGTCATCGCGTTCCCCTGATAAGAATGAAGTAGCCTCATCCTAGTGCCATTCCATCTGAATTCTGAGAACACTCTCTGTGTGCCCTGGCCGGCTAATGACATAACCCAGCCTCGAGACGATCCATTACAAGGCGCTGCTTGATCGATGGACACCCTTCATGCACGGACCCTTTGATCAATGCAATTTTCATTTCAAGTCGACACGAAATTTTGCCCGGTTTCTCCCACTTTAATTACTTCACTTGTTTTTATGGTACTCTAGTTTATTGTTCTTATTGCTTTTCTCGCACACACACACGT
>DLb01236 range=chr3L:11420298-11420878 strand=- gene=Mgn095082
taaacctagtcaacatagtaaaatagtaaacaagtaaacCATATACTACACTCGTATACTATTATCTGTATTATAGCATATTAAGTATTGCAAACCACCTTACAATGTATGTATGTACACAATCGTAGGACTTTCTTTAAAGCACTCGCCAAATTTAAAGTTCAAATCGCACAGAAAGCCGGCATAACGAACCGAAAATCCCAAGAGTTACGTTGACTGACAGACATGGCGTATGCGCAATGTGCGCATTGTCCATTCTAACGGCGTCATTTGTTTGGCTTAATTGCCGATAAATAATTGCAAAGCGGAGTTACAACCCCCCATCCCCCCGCCACAACAGCGCGGGCACCGAGAAACTCAATCCAAAAGCCGGAAGAAAAGGAAGGAAATTCGCATTCGCAAATCATTTTTCAGGCCCAGTCGACAGCTGCGAAAATAAGCGAAAATAAGAAGCAAGCGTCGGATTTGAAGCGGTGGCAGCACAACCTTTTAGCCCCGATTCCATCTGAGTGTCATCTGGGGCCCCCTCGGTGAAAGTCAACCCCTTGGTGGTGCACTGAGAAAGATCAGGTAGTTCTAAG
>DLb01237 range=chr3R:25009909-25010123 strand=+ gene=Mgn095083
TCACATTCATTTTGAGTTTCATTCACACTTTGAATTCACTGTAGAACGTGGGCCGTATTTGTTTTGCCGACGGCTGTACCGCATTTTTTCGCATGCGGCAACGTGGCGTATGCGCAACGCAGAGGCCCACGCAAACGAGATAACCCTAATCAGGCTAAGATCGTGCTAATTAACATGACACAAGCATAAATCATAAGCCAGGTGGCCGGCTGACC
>DLb01238 range=chr3R:840245-841093 strand=- gene=Mgn095084
GCTGGAAGTAAATAAGGCGAGCAACTGTAAAAACAATACGTAATGCCACAAACGCGAACACGGGCAAATATGACCCGCCGTCGAATTCCGATTCCCCAATTCCAATTCCAATCCCCCAATTGACTAATGGTGCTGTGGGGAATTTGGAAACGAGTGGCTGCCGTGTCTGGGTTTTTGAGTGGCTTTCCGTGCATCTGGCCGTGTTCCTTTGTTCTGGCCTGGCATCCTCCGCATCAAATACTCGGCTCCCAGGCGCCACTCCCCCCTTCGCATTTTATTTTAATTTCGGCCCTGGCCCAGCTCGAGTTTCAAAAACCAATAATGCGGCTGCCATCAGCAACATCCAACATTGCTGTCGAGCAAAAGCAAAGCAAAAGCAAAAGCGGTGACGACGACGACAGCAACATGGCGCACAACAAGCAATAAAAATGGCATAAAATTCAAAATGAAAGCTAAACGCTGCCCCCGCCGACCCCCCGCCGCAACCATATATATGTGGCCCCTTCCCCGCCGATCTGCTGTGAGCTGCATAAAAATAAGTAATATCGTAAAATTACAGGAAATAAAATCGCAACGTAAATACGTGTAAGTGCGAGAGTCGGCCAACTTTCCCAGCTGCTGAAATTGGCAGAAAAATTATTATGGCAAGAGCGGGGAAAAGAAGGATGGGCCTTTTGGGGTGGGGAGGAAAACCCATTAAAGTTCAAGTTGGACATTACATGGCCATATTCTGGGCAAATGTTTTGGAAAATAAATAATTCCCCGTGGCCATAAATGTGTTTTCGGGGGATGTTGGCCAAAAGACCGTCATCGGCCGATAAAAACAAATGAGATAACTTTGCCGAGCAA
>DLb01240 range=chr2R:3046023-3046285 strand=- gene=Mgn095086
GCTCTCTCCAGCCACCGGGGAATACTTAATTAGTTCTCGTCATGTTTATGGGTCGGTTATGTAAAATGGAAAGGTTATTTAATGGACGACAGCGTGGAAATGTCAGCAGGAAATGCAGGAGTTATGAGTAGATTCAGCGCCCGAGATAGTGGATCTATAAATAGACGGAAAACTAAACAGGTTTCTTTCACCGAATCCCCAGCGGTGAGTCACATCCTTAACTCTCCAGTGGCGGCTAGAACGGCAACCCACGCGAATCGCGG
>DLb01241 range=chr3R:10284880-10285733 strand=+ gene=Mgn095087
TCGGCTGTCAGTCGGAGTCCGGGCAACTGACCAGTCGGGCGTTGCCCACACGCTCCGCCGGCGGCTGTCAGAACGGTTTAAGGAGTCGCCGTCAGCCGCCCAACTGGCAGACAGGAACGGCCATCGGGTGACAAATCAATAGCCGGCAACGTAGGCAGAACAGCAGGATCAGAAGCAAAGTCCAGTCTCCAGACTCGAGACTCCAGACTTCCAACTCCCAACTTCCAACGCCACTGGACCATCGAAACTCCATCGAGTGTAGGCATTAAATATGCTGCTGACACTTGGAAATCTGTCCCCCGGTAATCAGCAATAAGACATATCTCTGCCCAACGTGGCTGCCAGTTGATATTGCGACATGATCGAGAATCTCCACTGGGGCGTGGGCTTTGTAGCATTGCCGGTCTACAGCTAATTAAACGGCTTTGCTGCCATGGCTGAGCTCAAAAAACAAAAATTACAAATAAAAGTGAAAAACTGAAGAGAAAAATACTCCACTGAAAACCAGAAAATTATGAGACACCGACAAGCATTTTGTAATGTACCAAGTTTGATGAGTTCAAAGACCGGACGTAAAAATACAAAGACCTCAAGCGGCGCTCACTGGAAATCGTAAGAAAATATACATTTTACAACCGGACATTTACATTTTTCTTGCTTACAAGAAAAAAGCAACCATAATGGGCAGCTCTAAGGTCAAGGACTTGGAAAAAAGACTTGTGGCCAAAAAAAAAAGAAAATAAAATAAAAAGATTTGGATACTGAAAAGCGGAAATGGGTCGGTCATTAGATCAAGGTTTCTTGCCCGGCAAAGATCACAAAAACCAGCGGAGGAGCTCTGAAAATGGAAGCGG
>DLb01242 range=chr2L:13071207-13071490 strand=+ gene=Mgn095088
GCAGAACAAGAAGACGATGAAAGGCAAAGGCACAACTCAAGCACGCACTTCAGACGCAAAAGAGACGGACGGAGTGCCAAACGGACGGACAGTGCGGACGGACAGCGGTACAACGCAACAAGAAATGCCGGACGGGCTAACTTCAGATACTCTTCAAGTGGAGAACAAGAGTAAGTATCTGTAAGATACAGTAATTATTCGGAAATTCGAAAATGAACTAATAATTTGCAAGTAAAACATACCAAAAGCGGATAGTAGAGTTAACAAGGAGTTATATTGAAAGA
>DLb01243 range=chr2R:4439070-4439294 strand=- gene=Mgn095089
ACAGTTTCTTTGCAGTTGTGAGTCTGCTGTATTTACATAAAAATCACAGAACGCGAGCGAAAGATTTATGTCCCATCTGAAATAAAAAGGAAGTGAAAAAAGAGACAAATGAAAATTCCATAAACAAACAACCACTTGAGAAAAAGGACAAAGGAAAAGAAAAATAGCTGCAAGAAAAAGTTATATTTTTACGGTAAATAACTTTGCCCAGAGCTGGAAATAAAA
>DLb01244 range=chr2R:4041560-4042697 strand=+ gene=Mgn095091
GCACAGTTAAACTGATTGCCAACTGTTGGCATGACGGAGCAGCCCGTGGCAGCCCTAGCTACCAGACCAGACCAGACCCACGATTCTTCAACCCATTATTCCCAGCCACCGCTCATCCCGCTCGGACCATGCCGCTCCAGCTTTTCATAAAGCGCCCCGTCGCATTGAAATGTCACGCAAGCAATTTACATAAATGGAGTTGCTTCCGCTTGGTGAGCTGGAGAACGGAGAGCGCGGAGCGGACACAGTGCATCGCATCCAGGCAGAAGAGGAAGCTATCTTGTGTATCTGACGGGGAGTATCTGCCTATCCGAGCGCTGCTCACGTACGAAAACAACTGTTAGCAAGTGGCGAATGGGCGGGTAAAAGGCAACAGCCGATAGCGGCGGAGCGGAAGCGGACGAAGGAATCGAATCGATCAAACAATTTCCGAGCTGCTCGTCTGCCGAAAATACACAGCGAGAAATATGCCAGAAATCATAACTCGTTAAACCTAGAGATACTTATCTGCCTCAGTTAAGTTCAACTTTGCTAGTTTCTTATCTAAGATTATAAGAGCAGATCGAAGATCTTCAAAGAAACACTTGTTTATTGCTCTGTATGAGCTTTAAGCTAGAGCATCTTCGATGGGTTTCCCACTGACCAACTTCACGGTTAGTTAACACCTTAATTTGCCTACAAATTGCTCAAGTTTGGAGTTTTGAGTTTCTTTGGTCATGGTTGCGTCTTTCGTTGCCCCTTTCTTTTCGGCGGCCAGCTGAGAAGTGCTTGGCCAGATGAAAACTGAGGAACGGAAAACTCAGTGCGTAGACCCACGTGCTGGCCGCATTAACTTCACAGTTTTGTAAGAGGGAAAACGGAAAAGCGGTAATAAATGCCCCGATGTGCGTGCTGGCTGCAAAACTGAAAAGGCGCTTTATTATCGCCACTTCGGCGAGGCATTTTGTAATGTCTAGGCTGGAAAAATCAATTCGGCCGTGAAACTTCAACGAAAACGAAAAGCATGCTGTTTGCACCCCCGAAGTGCAGCATATTTTTGCGACGACGCACAGAAGCCGGCACCCTGGGAAATCACATGGATTTGGAAAGTCCTAACCTCAACATAATAGCGGAAAATGAACTAGCGACTTGGGGCAGG
>DLb01245 range=chr3L:16997967-16998545 strand=+ gene=Mgn095092
GCAGTTATGCACACACAAATAAATCCAGTAGACACACGTCCGCACAGTCGAACGACCTTCACCCCGTCCTTTTGGTTCGCAAAAAAAAAAAACAAAAAATCGAATGTCAAGTTCAAAGCAATTGGCAATATCCCCAAAAGCCACTCATACTCTTTGGAACACCAGAAATTTATCAGCCAGTCAGGCAAACAGAAAAAAAAAACGAAATAAACTACAAAAAATAAACACAAACAAGAGTCGTCGTCGTCGTCGCAGCCGCTCACAATACTAATGAGCAAATGACGACAAATATATCGAGTGATTTTCATTGTCACTTGAGACCAATGCAAACAGACCCGGAAAAGTCAGGTGGGGCACCCAGAGACGGAGAAGGAGGTGAGGTGAGGTGAAGATGGAGGTAAGGACAGGTGAGCACTGGCGGGCGCAATCAATCAATGAAAGTTCCCGCACACACACAAGTGCCAGCATTGTGCACTTGTTTCCACCTGGCCACCTGGCAAACACAACGTGACTCAGGAGTAAGCCAACTCTTGCCCAGGTGAGCTCATGGCCCAAATGTCAACAAGTCAAGAGTCAGAG
>DLb01247 range=chr3L:8677148-8677392 strand=+ gene=Mgn095094
CCAGTCGCGGTCGCCGTCGAATTGTGGAAACACTCGGAGGTTTGGCCCCGGGGAATTCACGCCCACTCCCACTCCCAGTTCCAGTTGCAGACCCACTCCCGAGACACCCGCTGCTCCGCCGGAAATTAGCACTCATCTCCGTCGGTCTGCTGATTCCACAGAGAAAAATTTCTACTATAATTGTTTAAGCTTAGGATCCAATAAAAAGTAAAGCTCATATGTAGGATTTTATCATGACAATTAAA
>DLb01248 range=chr2R:12327680-12328474 strand=+ gene=Mgn095096
TGTTACGGTTTACTGACATCCTTCGCCGGGACAGGAGATGGAAATCAAAGCCAAGCCCGAAATATTGATTGACAAGTGACGGTGGGACAAGTTGGCGTGGATAAAGCGCATATCGATTGATCTGTCCGTCTATAAATAACCAATATCGTAATCAAAACGTCACGGTGCGGGGAAAAAACGTCACAGATAAATAGGCATTTATTAAAGTTAGCTACCTTAGCCGAAATTAAATCCATTAATGCGATTGGTGGTGCAGTTTAAGTTGCATGAACTCTATTATTTATATACATCACAAAGCGTATAAGTAATTATGAATTTTTTCTCATTATGATTTTATTAGATTTACTAATATATACTCAAGATTGAATAATTTAAGAAGCAACCTCTTAATTTAGTATTAGAGACTGATCGACTGTATCTATGTATCTTTATCTTGCTTTAAGTATCTTACTAATCTGCTGACGTTTCGATTTCGGGGACATGTACCCAATTAAACAACGCTTTTTGCGACGTGCAACAAAAGTGGAAACCAAGCTGGCAAACGAAAACATTAAATGTGAAACAGATTACAAGGCACCCAAAATAAAAGAGGCATGGGTCTGCGGAATCCAGCTGCTGAATGTGGCAAGAAGTTTTTGGGGACAGGCCGCCGCCCGGCAAGGAATCGGGCCTAGACAAGTTAATTTATGGCAGTCAGTGAACCATCCCAGATACTACAGCCAACGTCTGCTGATGCCACAACTCAAAGTGCTCCCTGCAGCCCGGTTGGGCCCCCTCCCCCCGTTTTCCTTGGGC
>DLb01253 range=chr2L:9776516-9777040 strand=- gene=Mgn095101
GCCAGTTGATAATAAATACGGCCCAAGACGAGAAGACAGCTCTCCAGGGGGGCTGGCCTGGAAACAAGAACACGACAGATGAATGGTTCATCCGCTGGATGAATGGATGACGGATCGCTCCCGTAACGGAGGGAGGCTTATCGCAAACAAATTGAGTTTACTTAGGCGGCACACCGAAAATAGCCCGCCTGTTTCTTTCAGAGCCACGTCAGTCGGTCAAAATGGAGATACAGATTCAGATACGAGAGAGGTGTGCATCCAAACCGCAGTTACAGTTGCAGTCACACTTGTCTTTACCGTTGCGTGACGCAAATCGCAAATCACTCGAAATGAGCCACTTATACATACATATACATATATGTATATGGATCGAAATAACCCAGGCCAGAACTCCAAGCTGGAGGCGAGTGCATCTGTCCCGGATCGTTTAAGCCCAGCAAGTGATACCGCCGAAGTCGGGTAACCTTATCAGGCCCCGACATCGGAACAATAATTGAGTAATATATTGGGAGACATCGCCTGCCG
>DLb01254 range=chr3R:22994170-22994643 strand=- gene=Mgn095102
GTGCTTTCCAAATCGAAGCTTGCCAGGTGCAACATACAACTCAATTAATAACAATTTCTCAGAACAATAAGCCAGTCGGCGGCAGCAGTCGCGGGGAGCGCAATCCTTTTTGGCCAACATTTGATTATCTCACGGCCAGAGTGGAGCAGAGTGGCTCCTCCTGGAGCCGCAGCTTGTGGCTCTTGCTATCGGGCGCTGCCATCGGGGCGGCGCGGTGTTGCGGAATTAGCCACTCTGGGCCTGAACTTTGGCGTTGCACGAGGTCGTGGCCAAATTGCCAGGCCATGCTCGGTAACTTGGAATGTTTGTTGGCTTTTTGCTTTTTGTTTTAATTGAAAGCCGTACGAAATGGAAAATGGGAAATGGACTTTCAACTTGCCAGCTTTGTAAATTACACACACGAAAAGAAAAATGTTTTAAACTAATGTATTAAATAATATATTATGCATAACGATTTGCCAGAAACGAATATAA
>DLb01255 range=chr3R:13091003-13091425 strand=+ gene=Mgn095103
TTAGGTGCATTTGTTTTCGTTTTCCTGACCAGTCCCAACTCGCACCACCCACTCAGCCTCGCAAACCCAACACCACATCCAGTGCCACTCAACCCTTCCGCCCCTTCTGTTGTTGCTGTTTATTTGCTTCATCTTCATGCCGTGTCACTTTTCGAGTGCAAGTGTGTGTCAATCTGGCGCCGCTCATCTAACTAAATGCCAACAATTATGTTTTGGAGTCTCATTAGTTGCAACTTAAAGTGTTCTAATGTGTTGCCGTGTGTGAAGAACGATGCCGTTAATGATGTAAGCGGCAGCTGTGAGTTGGATACTGAAAGCTGGAAATTGGATGCTGAAAGCTGAAAGCTGAATACCGAGTGCCAAAAGCTGGGTGGGCAGACGGATTTGGGTGCCAAGAGCCAACAGATGCCAGCGAAATCGAGT
>DLb01257 range=chr3R:25702185-25702448 strand=+ gene=Mgn095107
AGAGCTGGTTGGGTTCCATTCGGTTGCGGTTGAAAAGCTAAAGTTAATTTAAAGTTCAACCCGTTTGGTTTCTAACTTTTCGGAACTTTAACCGTGTATTTTGGGTTTGGTTTATATAGTTTGGTACAGTAGTAAAAGATACGAAACATTTGCGTTGAAATCAATTTCAAATTGTTGTTTAATTAAGAAGCCAAGTTCCTTATTTACGTAGGTGCTCACAGTGGAATATAAGAAATAATTGTTCCTAAAATAATCCTTTGTACA
>DLb01258 range=chr3R:17439036-17439429 strand=+ gene=Mgn095108
GCACACACTCGCGTACACTCGCCGAACACACACATCGCCATAAAAAGGCAAACAGCAGCACGCACTTTATCAAAAACAAAATAGAAGATCTCTCTCACCCTCTCTGTTGCCTGCAGCGTGTGGGCGCATGAGGGAGACGGCATGCGTAGAAATGCAACCACGTGTGATGTTTATTACACCAACACACACTCGAAAGCTGGCAACGGAAAATAATAAACGAATGTCAATACGAAAACGGAATCTTTCAAAACAAGAAAAACAAATAACTGCGCAAAGCGAAATGCCGAAAAAGCAAAAACAATGTGCAGTGGGAGCGAGACAGTCATATCTGAGCGACAGAGACAGTATTAAATTGTCAAAAGGAGAACGGGCAATAAAAACAACTAAGGGGCAG
>DLb01260 range=chr3L:558209-558614 strand=- gene=Mgn095111
CAGAGTTAGGAAAAAAGAGTAATAAGAAAGAAGGCTGGGGAAAACCGAGAAGGCTGAGAAATTGAGTGGCCAGCAATAAAAGCACATAAAAAAGGGAAAATTGTTCATAAATTAACATAAAAATGAACAGAAAAGGAAAAGCAGCAAAAAGCCTCTGAAATTTCATACGAGAACAACTAGTGAAATGAGGGAACGCCAGAAGGAAGACCACTTCTCATAATAGTACCCAAGTTCCGAGAAAACCCAGACAAAACACAGCTCAGATAGCCAGGAGAAGCAAAAGCGAAGAGGCCAAGACAAAAACCCAAACAAAACACAAACTTCATGTTTTTGTTTTGGGGTGAAAACTAGCAGTGACATTGGGCTAGGTTAAGGGTATGAAAGGGGATGTACTATACTACTACTA
>DLb01261 range=chr3R:16654618-16655132 strand=+ gene=Mgn095112
ATGCTATTATATAAGGCACACTGATAAGACTTCGATTCTGCGGACCAACCACAATGATGGTTTTGAATCCGCTTCTGGCCGCATATCGTCCATTGAACTGCGTAGATGGTTTCGAGAAATCAACAAGTGGTCGGACATAAACAACCCGTTACTAGCACGCAATGTTCTAATCCTACGGATGTTTTTACAGCCCTCCCGAGTTCTGAAAACTATAGATAATTATGAACGATTGGATTGCATTTCCAGAGATTCTATGACCATGACTCCAAGTTTCTGCTAAATGATGTTGGGCGGTTATGTAAACCCGGCGGCCGAGCGGCCAGCACAGATGTGTGGAAGAGGGATGGGGATAGAATTTAACGTCAGCCGCGAAAGAGACGGCCGCTCGCAGAGAGAGAAGGAGACAGAGAGCACCAGTGACGAATTCTGCTGCGCCAACATTGTTGGCAGACATGCTGACGGAATACTAGTGCTGTAGGCTATTGTCTTGAAGAACATTGGTTGGTGGGACATTT
>DLb01262 range=chr2L:16883382-16884274 strand=- gene=Mgn095113
TCAGTGTACGTTTAGCCAGTGGAAAGCGTAGGTAAAATGTGAGGCAATATACAGAAATACACAAAAAGATCAGCGACGAGGTTAAGATATGTCAAAATGTCGATCTAAAGTGAAATGCACAATGTTATTTTAAGCAAAAATTGAAAAGCGTTCGTCAGTTAAGGCGCTATTTCCCGTCACTTATCTGAAATGATTGACTGTTTACAAACACTTTCTAAATAATCCAAATCCTTAGACAACTATTCCATTTTTAAACAAGTCAGCTTGCACTGAGTTTAAACAACTTTCAAAACTTAGGGAAGAGTCAATATGCCAGATGAAATAAAATGTAATAACGACTTGTTAGTCTTTGATTTTTTAGAATCAGATACCGGATAGATATAGGATTCAGAATCTCTAAAAGGGCTTGCAAAATGTTGTATAACCTCCCAATACGTAAGCGATAAACGCAACATTTTACATCTAACGCAATTTCTTTATGGCCATTAAAGCAACACGCGATGGTCACATAAAGTTACCGACCAAAGTGGCAAGCCCCCCTTTTTGGAGGGGGAGGGGGGAGGGGCTTGTTGGAGAGGGTATTGGCCAAGGGTAAACATAAACAATTTACGACTTCATGGAAGAACGAAGCCGAGGGAACATGCAAAGCTAGCCACTCAACAAGTGGCGAATGGGAATGCGAAAGCAGCAATTGAGATCTGTAAGCGCTCCACTGACCCCTCCTGCGTGGTGAAATCGAAACCAGTCGCGCCAATGTGGGATGATAGTCATTGAAGAAACGTCAAGATAACAGGGAACGTGTGTCGAGGCATTCAGGTGGCATGTTCCCCAAACACGCCCCCCGGCAAGTGGAACGCTTCAATGGCACACAGTGTGTGTAGCTAACTCAGTGA
>DLb01263 range=chr2L:20352392-20353307 strand=- gene=Mgn095114
TTCATTCTGAGACAAACAAGGAGGCTGGAACTGTAAACTCTACTGAATAAAGATGTTGAAGCTTATAGACCGACGGAGAATTTTTGAGCTAGAGTGACCAAGAACTAAATATTTTTTCCACAGAATATTCGTATTCAAATCTGCCGAGATCAGAATGTCGGCAAAAAATATGCTTTATAAGTGCAGCGCCAAACCCAAGCCGAATGTATGTCACTTTCCTTCGCTTCGTTTAACCCTGAAATCACTTTAAGTCCATGGCCGGGCACAATCAAATTTCCGTAGGTGGTGGTGCTCCAAACGATGCATCGGAGGTCAGATGAGCAGATGCATAAATGCAGATACCGAGCGGCACACACGCAGATATGTGGGCACATACAAAGATGCATACATACCCCATTGAAGCTCTCGGAACCAAATTTTAATTAATTCATTAAACTTGCACATGGCGCCGCGCGGATCGGCTATGCGGCCCCATATCcagatacagatacagatacaagtttcagatacagatacaCCGGGCCCACGCTCTCTGAGTATAAGAGACAACTCTTTCGGTTATTAACGATCCGTCGCCGAAGGCGAAATTCAAATGAATATCCCTGCCGCTTCCGGAAATGCGCAATTTGGCGAGTAAAACGTCGCATCCATCGGAGGGGAGCACCCCAAATCAAATCACCGAATGTTTATTTTCGTGGGACACTGGGGAACGTAAACAACAAAGACGAGAGATGTAAAAGAAAGGCGAGTGGATTGTTTTGCTTGGCAAAGTCAGCGGCAAAGACAAACAAAGTCAGCCAAAGACAAACCAAATTTATGCAGTTCTGCCTGGTCGGGACCGGATCCGAATCGCTATCCCTACTAGCTCAGCCGAACTGCACTCAATAAGGCCTCTTCAATGTGTCAATACCGAGAT
>DLb01264 range=chr3R:1716559-1717202 strand=+ gene=Mgn095115
ATGCAGAGCTTAAGTTGAATTACTTGAAACTAAATATATATATACTCTATACTCTGTACCGCTGAATATTATTGCCAACTTTGCAAGCCAATTGTGTCAGTTCAATGAACTGAATCCACTGGTTGTCTGTAATAATCAACTAATTCCACTATCTGGCAGACTTAAAAACTTTCACGAGCATCAGTAACAAGTTCCACACCATCAGCTGCATTTCAGACTTTAAGCTCTGGGAAAAGCCACACTAAATGGCCGAAGGAAAATGAAGCCCACAAATCGTGCTGCTAGTTGACATGGAAAACGTCTGGGTTGTGCGCCGAAAATATTGTTGTCAGAAAAGTTAATGATTTATAATGCTGGTCTCGGGCATTCGTCGCCATCGCCAGTTCCGTCGGGTTGCGTTCAGTTCAGTTCGGATCGTATCCTTGGGGCTCAGTCATGCAAGGAGAAGCCCTCGAGCCAAACCAGCGAAGCGAGCAAGTTGTACAAAAATTTTTCACACTTTCCAGCTGAAAAAGACGAGTAAAAAGTTTCGAGCATGCGGGGTCGGTCGGTGGAGAGGATGTGCTCCCCTTCACCTTGGGGACCTCTTTAAAGATTTACGATGCCGCATATGCCTACAGGTCATAGCTTGGCCAAtggatgtg
>DLb01266 range=chr3L:19894950-19895223 strand=+ gene=Mgn095118
TGGATAAAGAAAGCTTTTAGCCAGCTGTTTGCAGTCTAGAAAATCGGATTCAAACAAAACGAGAAACCAAACCACTTTGAAGTGTGTTTTCTACGAAGCCTGTATTAATAAGCCTGCTGCCTCTCCCGTAGAATCTGGTTTTTGAAACCGATCAGCCAGCCAGCCAAACAACAGCCACGAAAACAAATGAACCCGACAATAAAAACCAATTTAAATTTAATCAGAAAAACACATGAAGAGGGGGTTACGAAAACAAAACTACCGTCACACGTTT
>DLb01268 range=chr3R:15900036-15900611 strand=- gene=Mgn095120
TCCATGCATTTGCTGCCATCCCACAAACGAAAACAATATTTTATATATTTTAAGCGCCTTGTTATAGTTTGTGGCAACAATAACAGAAAGTTATTTCCGGGCCAAGCTTATTGGGCTGGATTGAGAGGACCCAAGTCTAATACGAAATTGATTTGTTATGCCAAAAAGTATAAAAACTTGGCCCCAAGCTACTCTTAAATCGAACGACAAAGGAAACTGAGCTGAACTGAACTGAAACTTTTGCCTTTCGAGTTTCGAGTATTCCCAAAATTAGAAACAAAAGCTTGGATTTGCTTGGCTTGCTCCATACAAACAGGAAATGGCCAATGCCTTTGAGCTTGCAAAGCAGATTTTCGGCTTTGTGTTTTCAAATCAATTGCCGATTCAAGGATGACATGTAAGAAAGTATGCTCTGCACTACCGAACCGAATGTAAAAGTATGCAATTGAATAAATATTATTTTTTCTTCACCATCCAAGGACGCACGCACTGGACTAATTTACAGAGCTTACAAAATCATATTTCCATAACAAAGCCTCACTCATTGCACACCCACTATTTTGCATATTTCGTACG
>DLb01269 range=chr2R:15836567-15837051 strand=- gene=Mgn095121
ATCAATCCCCAGAAATATTACTTTTGTATATCTAAACATAGTTTTAGGTTTTGAAGTGAAAATCTCACAAATCTAAAGTAATTACAAACTATTTAGATTTGGTCAATAGCGTTACCAACTAAGCCAAGTGCTAGGCGTATCCATAAGCAGATTGGCCCATTAGGAAGACCCTCTTGGCGGACAAGTCTGTTTGAGAACGCAACTGCCGCAAATCCCACATCAATCAAATTGTCCGTTGCCCTAACAACAGCAACATATTAACAACTAATGTATCAACAAAAGCTGTGTGTGTGTATTGCGGGTGCAGCAAAGGCAAATTAAACCCGGCTTAAGTAACCGCTAAGCACAATGGCGCACAGCACTTGGAAATAATATTGGCCAATAATCGCCCAAGTCAATCGGAGTAGAGCTCTGGATTTCTACCTTTAGAGTGAAAGCAAAAGAGATCCAAAATAAATTTAGATGTCATATAGATATGTCTATAT
>DLb01270 range=chr3L:22338461-22339240 strand=+ gene=Mgn095122
TTAGTCGGGCTCACAAAACTTGGATTTACTTCGACACAATTGTCAGCTTAGTCACGTTTCATGTGTCGACGGATACAGATCCAGGCGACCAGGATATATATGGCCCAAGAGAAGCAGGGAGAAAGAAGCCGGGAGCAAGGAGCTACGCTAATGCTAAACACGACATAAAGGTAAAAAGCCAAAGGCACGCGATGCGAATATTTTAACGGGCCAAAAGGAGAAGAGAAGAAGAGGAGCCGACGAAGGAAAACAAGAAGTTGACGCTTTGTTTGCTTTAGTTTCAATTTTGTGTGCTAGTTAACGTCAGTCTTAGTGAGCGGCCAGGTTTCCGGCTGCTGGCGAGGATTAAACATTGATTCGAGCCTGTTTTCTGCGATGTTGTTCTTCCGCACAGCCCTTGGGACTGACGGGCAAATCCATCCTTCTGCATCTGCAGCGTGCTGTAGCGTACACTGCGGCTGTGTTAATCGAATTTCAGCACTGACCCGGTTTGTTCAGGAGGAGCCACCATCCGCATCGACCCAGAAACTAGCACTGACAGCTCTTGAGACTCCTTCCCACCGCCGGAGAGAAGAGTCGAGATGCGATGGCGCGCTGCCTAATTGATTTTGTGGCATGCAAAGTTCAGCAGACGACGGCCCCAAAAACCGCAAGCCAACCGATTTGAGTTCAGTTTTTTTTTTCGCCCGTCCCCACCCGAAACTCCCCTACTTAGTGGCCCCTCCCCGCCAATCCTATTAGATGATGTCTCAGCGCTTAGCTTCGAGCTCCCAGCTCTCA
>DLb01271 range=chr3R:21564074-21564405 strand=+ gene=Mgn095123
GCAGTCTGGAAATCGTATGACGATGTGGAATGTTGGGACATGGAAATGGAAGTGCAGTTTACTGGCATTGCCAGACGCTTTGGCTTTCGGCTGGCAACAAAATTCACATAAATAAAACTTGAGCCGAGTCAGTCGGAGTCGGAGCCTTAGCTAAAATCGGAGTCGGACTGGAAATCGGGGTATGCATACGTATGTACACATGGCTGGTGGCATGATCGCCAGAAATGAGAGAGTTGGAGTTGGAGCCACCAACTATAAACACCGCATCCCCTTACACTCGGAGAAATCGAAGAAGATCCGACAAAGTCGAACCATGATTACGAGCCTTAAGT
>DLb01273 range=chr2R:9881532-9881787 strand=- gene=Mgn095125
GAGCAAAGTGAGTTGAGTGAGCAAAGAGTTAAGTTGAGCAGCAGCATTGACCCCAACTGACTCAACGACAAAATATGCCACAGAAAAGGACGGCATTAGAGCGTCGAACAGAGATGGCAGACGCACAGAAGGAGATGGAGTTGAAGACTGGAGCCTCGGGAGATCTCTCGTATCCGAATAAATGCAGAACATGGTGCGAAATATTTAATACAAAAATGTTGAAAAGGAGTTTGGCCTGACAAAATAAAGCACCACA
>DLb01274 range=chrX:7952062-7952274 strand=+ gene=Mgn095126
GTAGTACAGTAGACTTTGAGTTTTCAACAGAAATTCACGTAGAACGATACGATGACGTAGGGAAGAAGCAGAGTTGCGGAAGAAGAAGAAGCAGAGACAGCAACGGCATGCATTGGAAATGAAATGGGGAATGGGTATTTTTTAAACGCTACCCAGGATTGAAAACTCATTTTATTATATTTCCATTATGGTGATTTCTTTTTTATTTTAAGC
>DLb01275 range=chr3R:24375896-24376229 strand=- gene=Mgn095127
TCGCATTTCAATGTAAATTTAACCAACAACAAGAGGGCCACGCCGGAGCTCCGTAGGACGGACTGGTGGACTCATGGACCCATTTACTCCGGGACTCATGGACTGGTGGGCTAATGGACGGACAATCGAGTTGGGTCGACGGGTTAGAAGTCGGGAACAGCATAAATTACGGCGGAACTAAACTGGATAACTAAAGCGATTGCAGTTGGTGCGAAGAAAATTTGGGAGTATTTGAAAGAAACATTTGAATGTGACATGGATGTGAGGAAATCTATGTTTTCTATGTAACTATCATACTCACTGCTAAGCTAAAGACAAAATATTCCTGATTAAA
>DLb01276 range=chr3R:20003065-20003532 strand=- gene=Mgn095128
TGGAAAAAAAAAAATTCCAACAAATTAGTCGAACAAATGACCTTAGATATGATTTCGTAATTGGGCGACTTGGGCTACGGAGCAGCAGAAACCACACCAGAAAGCACACACACAATTCAGATATCGAGGCAAGCTGTTTTTGCATTTTTTTTTTCTATTTAGTAGTAGTTGGCCAACGGCGGCTCATGCGAAAATAAAACCCACCCACCCACAACAATGATTAAGTGCAGCAACATGTGAGCGTGCCAGCGCATATAAAGCCAAATAAAAAGGCAGGTAAAAAACGACTTGGAGCTGTAGTAGGAGCACCATGGAGCACCATACGGCTGCATGGAGCAGCACCTTGGACAGACGACGATAGGTACATTGTCTCGTTAGCTCCGCACGCTGATAGCCTCTGGATTCGGGCTATAATAGCGCTGTCATGCCACCAGATATAGCCACTAGTAACCACTAGTAAATCCCTGC
>DLb01278 range=chr3R:22598994-22600149 strand=- gene=Mgn095130
TGACTAAGGTTGCTATTTACGACAACTAAAGTCTGTCATGCCATAACTACAGGTAATGACTTCATTTCGCCACTCCCCCTGGCCCATGGAGGAAGTAGCCATCTGGAACGATGGCCATGTCCACAACCGATTGCCAGCGAGAAATTGCATTGCGCAATGCACTCCCCGAATGGCATTCAACAGAAGTGTGAATTATAAACACGCAGACCGCGCCACAGGGCGGCTCCTAATAAGCAGCCCGCATTCAGCGGTCAGTGGGAGAGAAAAAAAAACGAGTAAAAATGTCCGGCGATAGTAATCGCAAAAACGAGCAAAAAAATATGCTAAAAAATTGTTCAATTAATATGAGCTGCCTTTGAGGGAGAAGCGGGGAAAAATGGGAGAAACGAGAAAAACAGTACAGCATGTAAAACGCTACTAACGCGCATAATTTTCACACAAACAAACTAACACAAGCACACATTGTTAATGCCATGTAATTAAGCGCATGCTAAAAAGTATGCAACAATAATGTCCTGGTCGACAGAGGCGTCATCCGAAGGAACACTGAATTCTATAATATAGGGCATGACATCCCAGCAGAAAAAGTTAGCTCTCCGCCAGTGAGTGCAGCTAGTCCAACGACCACCAACCACCGACCAATCAATAATCGTGCTACGAGGCGTGGCACGTTACTTTAATTGGAGCCCATGTCAAAAACAGGCATCCAGAGTGTGGAGAAAATCAAATTTATTTTCAAGCAAAAGCGTACAAGTGCTTTTGGCGCATGTGCCAGATCAATCAATCCACTTCAATATTACGCATTCGTGGGTTGTCGGTAACTGTCCGTGCCACAAGGATCGGGAAGGCACAGAAGGATATATGAGAACCAAATTATTTACCAAATGCTTTAAATGCATCTTTTCCACAGCGAACTTAATTTTTCAGTGCATACTTATGGACACAATTCTCAGACAGATCTAAAGTGGTAAAAAGAGATGTTCTTTCTAAGCAGTACTCACTGTATTAGGAAACCAATATATGCCCTTGTCCAGTACTCGGCGGTGGTGCTCCATTGTTTTCTGTCATTCTGTGGTAATTTATGCAAATATGCCCAAGGCTTCATGCCAAGCTTGATACGAGACCAACCAACACAGTGAACTAACGCACGCACGCA
>DLb01279 range=chr3L:24351224-24351538 strand=- gene=Mgn095131
AGGAACTAGAGTCTAACAACTTTAGAGCTCAATTTGCAAATAGGTATAATGGATTTAGGAATGAAAATAAAAATCAAGGAAACAACCTTAGATTTGCCTCTAGACAGAATAATATTACGCCAAATAGAATAAATAATAATTGGCCGCAAAACGAGAACTTGGGAACGAACAACAATTGGAACTTTAACAATAATTCCAAAGTTCAACCACCACCAGAACCTATGGAAGTAGACAACTCCATAAGAGTTCAAAATCGTCCGTATAAAAATTATAACCGTCCTAGGAATAATAACAGCCAGTGGAATTATAATAACA
>DLb01280 range=chr3L:14752101-14752579 strand=+ gene=Mgn095132
CCAGTCTCATTCTCGTATGCAGATCAAGTCCAGCTTAAGAGCGGAGAGACCCCGCGATAGGGAAGTTAGTCGAATTTGGAATTGAAGGAGAAGGAGAGTGGCACTTCTAGCCAACGCTCAGAGAAGAAAGTAATATAAAGTGAGCGAGTGTCCAAATTTTTAAGATTACAATTTTCTCTGTTATGATGCTGCTGGGCAGGGAAGGGGCCATGAGAAATGCCGTTCGAAATGCCCCTTTAAAGTTCCAATCGGCGTTAAAGCAGTGAGCATGTTTCATGTTTCGTAGCTGGCAATACCAACCAACGGAGCATGATGTGAGAATGAGGGAGAGCGTGCGCGCTGGGGGGTGTTGGTGGTGGGTGACTCGGCAGAGGTGGAGGAATGAGTGCAAACCAAGCACAGTGGGATACAAAACATAAGTGGTAGGAATAGAATTACTATGTAAAATTTTGGAATACATTGTATAACTGGTTTTTGTA
>DLb01281 range=chr2L:12436172-12436723 strand=- gene=Mgn095133
TGCACTAAGCGCTTCCATTCGGGCCAAGCAACTACAAAAGTCGCCACATTGGAGTCGCTGCGATAACGACGAGTGAGCCATTCCCATTCCCATGCCCATTCCATTCCAGTCCACACCGCCAGTCGAAGCTGGGCGCAGCGTAGGCTCCAATGAATGGCTGACAAAAGAGTAAACGTGTCCAAAACACAAGAATTGGGGGGCAAGCATTTGCGAGTGTGGGTGCGGAAGAAGGGGACAAGGCAATGGCCAAATAAACGACACCACAAAGCGAAGCGGCAGTAAAATGGCAGCACAAACAGCTGCTTGTCAACGTCGCCCGGCGAATGGCAAGTAGGTGAGTGGCCACCAGAGATGCGCCGTGATTGTTAACAGTTTAACAAGTGACAGTGATAAGTCGTTACATCGAGAAATCAACAAAGCTAAACAAGAAAGTGTTTTCTAACTATGAAATTTTCAGAATATTAAAATTATGAACAAGTTTATAGAATTGAAAAATACACAAGGCTAGAATATTTATATTAGCATATTCGTGTAAAATTTTCATGGCTTAAC
>DLb01282 range=chr2R:7788935-7789628 strand=+ gene=Mgn095134
TCACAAATGTAGCTGTCTCCGTCCGGACAACTTCCTGACCGTTTCTTTGGCCGTACGATAGCTGATAAGGGCAAGTAAATTCACTTAGATAACCCGGAGTGCCAACAACAACAACAGCTGGTTGACTCGCTGTCAGCCAGTGATAAGTGATAAGAATCTGTCCGACACGAAGAGTTCCCAATATTGCGCGTATTCCGTGTTTGAGATACGTGCAGTTTCAGACGGCCCGCGGTCCTGCGTTTCTGTTCGCCATTTTCTGGATTAACTAATCATTTCAGATATGTATGTTTGTACTCGCACAAGTGCTTTGGGCCACAGTCCACCCACTGTGATCGTGGTCATCAGGAAAAGTGGTCGATAAGACCTCTTGCCGGCTATCTGTTGTACAATTTCCATATAGTTCTTTATGTGCGCCATAAAACCATAAACTCGGTATGAATGGCCTATTAGTTGGGGGCATATCTCAAGTGGAGTTAATGCTTCTGTGTCCGCAATGCCATAAATTGATAGTGTCAACGATTAGACTAATTAAAGACCTATTTCTTTTGTAATCGAAGTGTAAGTTAAAGCTGCCATTTCCAACCAAAATGTAATGCAGAGTTGATGAACTCGAAAGTACATTGTCGTCTTAGATCTGATAAAGCTTTTGGGAAGTTGTTAGGCCTAACAAATAATGATATGATAAGAATATTAA
>DLb01283 range=chr3L:22001937-22002252 strand=- gene=Mgn095135
TCTAGTACCACCAGAAACGCCCCTATGGCGGCACGCTCCGCGCACATTACTCCATACCACCCCAACTCTGCCTCCCCCATGCCACTCATCGCACTTTGTTTACCATGTTGCCACACACTCATTTAGCGCTGAGTTTGTTTTGTAATTGCTTTCCATTGTTGGACTGAAAATTGCAAAATGTTTGCACTACACTCACAGGATTCTCATTCTGAGTGAGGAGGAGAACAACACCTCGGTGGGGGGCGGCAGGAAGGGGCAGTGCCAGGTGGTAGGGCACCACCCCCCATTTGACTACTGGTGCGCATAATTGTGGACT
>DLb01284 range=chr3R:12135589-12135923 strand=+ gene=Mgn095136
TCAATTAGCGCCATCGGGTGATCTTATTTACATCTGTGCTGTTGCCGATGACGATGCCATAGATGCTCAGGTTATTGGGAACTCAACCCCACCCCGTTGTATCCAACGGAACTCACCTTATCAAGTGCGCATCACTCTCTCTTCGCCTTCGCTATCCGTCTACAGATGTTATCAAGACTATCTCAGCGGAGTGCACACACGATGAAGTGTGGCAAAATCGTGGGGCTAAAGGCTTAACGGCAAACGGAACAACTAATCTCTAATATTCTTGGCTGATAGGCAATATTATCATTTGAACTCGAGCTCTTGAACCATATATACCAGAGGAGTGCCGC
>DLb01285 range=chr3L:22953137-22953503 strand=+ gene=Mgn095137
ATACAATTAAATTATAAATCAAAACTTAACATAGCATTTATTGGCAAAACTCTAACATGAAGTACTGGATTTTAGTGTTTCTGGCCTTTAAAATTACGTCCAATAGAATTGTGATCGTTTCCGCCTAGCTTTAAACCAACAAAGGTTTTTAAAATCAGATATTAGCATTACTGAAGCAGTCTCTGGATGCTGCTCTGGACTGGAGCTCCAACTAGCCATCCGCTGCGTCCGCGATAACTGCGGCCATAAATCGCGTTGCGCGGCCTGCCGAAGGAATAACGTCAGCTGTCAGCAGTTTGTGGCTTCGAAATGTGGAGCACATATCTAGGAGCGACACAGTAAGGAAGGAAAGCGGCTGCCAAACCAA
>DLb01286 range=chr2R:18480903-18481546 strand=- gene=Mgn095138
TCAGTGCCACCTGGTTCACCTTTGTCACCTGACCTACAAAATCTACCCCAAACATAAGGGGACTGTGCTGACTTATGCAAGTCACTTTACATTTGGAAGCTGACGGCATTCCCATAGAATTTCTTAGTGGTCGCACTGACTATCTAATCTAATTCGCTTGTTGTCAAGATCATCAGGATAATTGCGATGCACCTTGTTGTTTGCTTTGTTTGTGTATTAATAACTCAATAGTTTTTGCATCTTAATGTAGCTACCTTTTAAATTTGATTTTTAAGTAGATCGAAAGCTTTCAGTTTCATGACATTCATCACGTAAGCAAAAAATGAACACGCGACGATCTCCATATGACCTCCATTCGCTCTAGCCTGACAATATGAGCTAATTTTAGAAATAGTCCAGCCAACGAGGTTACTGCAAGATACACATCCTTTGGCTACACATCCCCTGCAGGTCGGGAGAACAAAAACAGCTGAGGCATACATAGATAAAGCGGTAAGCCAGAATCGGAAACAGCTGCATGGCACTGAAAAGGATGAGAAAAGATATCTGCACATGCGCCACAGCGCGTTCGTTCAACCATTTACCTGCATTTCAACTTCAATGCGCGGAGCAGGAGCAGATATTTGAGAACAAAAGCCCCGTGG
>DLb01287 range=chr2R:17593487-17594443 strand=+ gene=Mgn095140
CCAGTATCTCGCTCTATAGACCGCAGTACAGCACGGCTGTAGCTACAGCTAAATACGAAAATACGAACCGAACGAGTCTCTGAAGGGGAGTCGGTGCGAGCGAGACGGGGCTGAGGGTGCGAGGGAGAGGGGCTGAGGGACTGAGGCGGTCGTTCCACATACGCGACTGTGTGTGCGACTGTATCTGAATCGGTCGGAATCTGAATCTGAATCTGTATCTGCGCGAGTCCGAAGCAAAGCCAAACAACGCACGAAACCAAAGAACCCGATTCGTTTCGGTGTAGGGTATGCGAAAATGCAGTGGGACAATCTGAGTGCGTCTAACGATGAATCGCTCAACGGATTAAGTAGATTTAAGATTTGCAATTCCGTGATGCAATTGTCACTGATAATTTCTTAGTGGTAAAATATGGATTAACAAACGACATTTATTTGAATATCCTTTAGATAAGATATGTGGCACGCCTGAGATACAAGCTAGCAAGTTAGTTCCATAATTTCATTGGAGGATCGCAACATTTTGCTATTTTGTCACTCCCTTTTTTTAAGCCAAACAAGATTAGGAACATCAATATTAAGGGATCAAGCGATATGCAAATATTTTTCAGAAATGGGTTGCAACTGTATCCGTTGATGGGACTACTAACAAGGTAACGTATTTTACAGATCATTGACCTCAACCCAAAACCATTTGGGGTGCCTAAAAGGGGTTGCTTTGCAGGATACACAAAATATATCTTTGGCGTGTACCGATATCCGAAAAATATGGGATAATTTCAAGATGGACAGAAATGGACATATTTCGCTTGGCCCATTGGTCCCACCGTGCCAGTGGGTCGGTCGATTGTTATGGTTGTTTGTCGTCTCATTTTTAGCCGTGTGTCTGTGTAGCCATAGCCTGGGTATAACCATAGTATGAAGCCAACGGCCCGGCCGACGGATGACATCGCCGGGGGA
>DLb01288 range=chr2R:20783766-20784363 strand=- gene=Mgn095141
ATTATCATTTCTCATCTGGCAGCTACGGAGCTAGGCAGCTGACTGCTCGCTCGGCAGATTCCATCACTGCCGAATAATTAATATACATTTAAACTGTTTCGGATTGTAAACAAAGCGGGCTTACATAAGGAACTAGCTGGGAGCAGCAAGCGGGACACCGACGCAATAATCTGTTGCCAATAAAGCCACATCGCCGGTCATAATCACGATGCTGTGCCGAATGAAGTTCGAACTGGAAGCCGCTGAGCTGGAGCAAATGGGCTGCACTCCAGTGCCATCAGAGCATCTTTCAATGGGGATTACATCTTCAGCTAGAGAGGGCCACGCTCACGATGATGAAGCTGCTTCTGCTGCCCCGGCGATGACGGCAATGACGATGGGCAACCGGTTGGCGGTCGCACATTAACATCAGATGCAACGAAGACGCACATCTTCCCCATATTGCATAATCGACCCGGGCTCGCGACTCGAAACTCCAGACCTGCCGTCGCATCTTCACGCGGAAGCAAAGTCATTCTCAAAGCGCCCAAAAACAAAAAGGAAATTGCACACCGATACAGAAACTAAAAGCAACTAGCGACGTGCAATGTCGTGGTTT
>DLb01289 range=chr3R:15874717-15875117 strand=+ gene=Mgn095142
CCATCAGTAGAGCACAAATCTCCAGTCGACACACAAACAAATAAAAAATATACACTTCCGAGAAAAATGCCTGTGTGCGAGTGTTCATGTGTATAAGAAACGCACCGAAATAAATGTAATAAAAACCCTGACAAGCGGAATATACATACGTAATCAAGACTCGAATAAAAACACGCTTTTCAACACTGATTACGGTGAGGCATGCGGCAGGACTTCATCAGCAGAACTCCAGGTCGCCAGGACGACGCCATCGGGGGGGCCGACATAAGCCCGCCAAATGGGCGACAGTGCGAAGAACGAGCCGCCCATTCACCACCCTCAAAGTTCCTGGGGCGAATGTACAGTGGTTAGGGGAAGAAATAACAATGAGACTCGTAATTTATTCATACCCCGATAATATT
>DLb01290 range=chr3R:2230277-2230482 strand=+ gene=Mgn095143
CTGAATTTAATTCAATTGCTGACAAAAACGTGTTGTTGTGGATTCAACCGTGCCTGTCTCCGAACAACAACAACAAATGCAACCAACTATGATGACAACAAACAGGAAGATGAGCCCATAGAAAGCCAACTTGCCCAAGACGATCTCACACACAAGTGTGCAGCTAAGTGAATTGATCAACGGGCGCATTGGAGGAGGGGGAAGTG
>DLb01292 range=chrX:15384478-15385369 strand=- gene=Mgn095145
TTTAGAATGATGACATATCGGACACGGAGCACTCGCGATCCGTGGCCAATGGGGAAATAACGCCCACAGTCGCCCGATTATTGGTTAGATGGTCGAATGTGATGGAGATGGCGGCGAGGGGACATCCAGGTGAACTGAGGTAGTAACAAGTGCAGCTGGGACACATTTGACACAGTTTGGCCGAGCGTAACAAACCGCGTTTATCAAATGGAACTCGATTCGGTTTCGGTTTCGCTCCGGCTCTTGACGGTTGACGTGTCCAAAATCAAAAATAATATAGAAAAAAAAAATGGAGCAACTGCCCAGCGGACCACCTGAACACCCCCCCCCACCACCAGCCACCCACTGACCCAAGCGGGTGAGCCAACCAAGCGGCCAATCAGCATTTCCGCTCTAATGAAATCTGTGCAAGATGAACGCCATCAGCACAGGAGTTCTATGATATGTACGGTAATTACGATTATTATGCACATCGAGCGCAACATTCGATACACATACGTAAATACAGAAAACTGGGTAAGGAAAATGTATATAAACATAGACAACTGAATACATAAGCAATCCAATGGGCGCATGGAATACAAAACTTAAGCGTTCAATTTCACAAACATGTCGCGCCATTGAGTGGCGCCATCTGTTGGTCGAATTTCGTTTGAAGATATCGGATGATAAATTACAAAGCTATCAACTTAATGTTAACAGAAGAAAACTAAATAATTATTGATCTGCAATCATTATTTCATAATAAACATAGCTAGACATTATATAACTCACTTTACCATTAGTTAGGTACAGTAACAGGTAAAACTTCTAATAACGAATATATTTATACAATTGAATACAGAAAGCCAAATATTTTGACAAACATGTTTGCCTACCTAAGCTGTCTTTT
>DLb01293 range=chr3R:15898450-15898774 strand=- gene=Mgn095146
GGCACAAAAAGCACACAAGCGGACAAGTTGAGACGCGAAAAAATTCCCATGCCCATGCCCATCGTACTCTCCCCCGGAGCAATGCAGCTCACAGGACTCACAGGACTTGTCTGGGCGATAACAAAGGGCCGCAGGGAAAGGGAAGCGGATGGTGGCACTGGGGTTTCCACAGCCTGCGAAACAAAGGCGACATATCAACAAATGTTGCCGCCATACAAGAAGATGCGGCTTCCGTTTCAGACACACGCCTGTCAATGAAGCGACAACCACTGGGGGCACCAAAAGTGGCAGGAAGTCGCGTTTTTCAAACCGATCACTAGGATTT
>DLb01295 range=chr2R:5573323-5573530 strand=+ gene=Mgn095148
TCGGGAGTATCGAAACAGTCGCCGATTTAAGATCAGCGGGTGCAAGTTCGTGACATATTCATTATGGACTTCGTACGACTACGAATATGGGTATGGGTATGGGTATCTTCGCTGTGTGGGTGGTGGCATGAACGTCTGGCCGATATGGCGACACTTATTTATTTACAAGCGTGCCTACAAATGAATGGAGTTCCTGTAACTACACTGG
>DLb01296 range=chr3L:24352061-24352875 strand=- gene=Mgn095149
GTTAAATACAAAACGGAACTCGAGCCGCCAACAACTCATATTTTTAGTGGAAAAATTAAAACATCCACAACAATCCAACGACACCTAACTACTGTGACAGTGATCGTGAATAAACTTAATTGGAAATCAATAAATGCAATAATCCAATTAAGAATTTAATATAAAAGTTGGACTGAATACTTAATACTAATTACGAGAACACAATAATTAAAAATCAGAACTCAACTACAAACACAATTAAAACAAAAAAACAAACGTAAAAATCAACACCAAGAAGGAAGGAAGAGCTGAAGGCAAACCACCGCCACAGCTAGATAAAAAAATTGAAGGAAGACCCCAATAAATAATAATCAAGACGACCCAATTGAAGGAAGACTCCAAAATAATTAAGACAAACCTATTGAAGGAAGACCCCAACAGAAGATCAGGACAACTACATTGAAGGAAGAACTCCCACGGAAAGTATCGTGAGCACATAAAAAATAACACTAAGTCTTTAAATAGAATCTAAAAATTAAGATCAAGATACCGAGAGTACTACAAGCTTTAAAATTAAACATTACAATGTCAATTTTAAAACAATCTGGAAGGTTTGATAAAAAGTTTTGAAAATTTAAAATTAACAATGGCAACCGGAGGTTCAACCCTACCAACCCTTTCTGCGGGCGGGATATCCAGCGCCAGTAATCTGACAATGGAATTAATAAATAGATTAATAAATGTACAGTTGACTGAAGTGACCAGAAAAATTGAAGGGATAGAAGGGCAGTTAACCGCTAACAGAAATGAAGTGGAAGACTATAAGATCCAAACAA
>DLb01299 range=chr3R:3451991-3452230 strand=+ gene=Mgn095152
GCAGGGAATAGAGCAGGCCTTGGGCATTGGCTTCTCGCATCCAAATCAAGTTGTCAAGTCGGAAACACTAGGACTGTATGGCAGGCACGCAGTCAAATGAGCTGGCATAAATCCTCGCCGCTGGCCAAATATTGATCGACCGACGTGCTTGAGGTACATACCCTCTCCCAGCCTTTCAGAAAGTCAGCTCGCAGCGTTAGTTTGTCGCCCTCGCCTCTGCTGACAATCTGTCAGGTGCCA
>DLb01300 range=chr3L:10293357-10294169 strand=- gene=Mgn095153
GGAAAAGAATCCAATTTTTGAGTTTATTAGTATTTCATTTGCTAATATTTTTTAGATAAAATTTCTTCAGGATTTCAGCAATTGAAGATCTGATGAAAATACTTGAATATATAACGAATACATCTACCATTTAACATTATCTTTAACAATATACAAAATAATATACCAGGTGAAATCAGATATATGAATGCTCATCGGGAAATAAATTTCAAGAGATAAATAAAATTCAAGAGATAAATAAATATCAAGAATTAAGTCTGAGCAAAATATTATGTCCAGATTTGATGTCGTTTTCAATTTGTATCAATCATCGTTCCGGGAACAATTAAAAATTCTAAAATTTCCATCAGCATAACTCGGCTAACTCTCTCCTGCCCTTCGAATGCAACAATATAAATAATTATTTTTGCATACACAATGTAAGGCAAACAACACGATAAACACAGGCTGGCGCAAAGGATGCATGGGAATGCGAGTGCGAGGAGAATAAGGAGCGAAATCACATTTGAATAACAATCATCATGCGAGTTATTTCAATTGACAAGGGGGGCGGGGCCGATCGGGGGGGCGCTGAAGATATTGAAAATATGAAAAGACACGAGAGTTGGAAAGAAAAAACACACGCGAAATCACAAAGAATTCATAATAAGCGTCATTGTCGATGGCAGCGAGCGGGAAATGAATAAAAATCAAAGTACATTGAGGAGTCCTGTGTGTTGACAAAGGTGAAAAAGGGTATGAGTGGGGGGCGGGGAGATCGAAGGACGAATGGAGAGGGAGTATTACTGAAGGGCACGTATAGGAATGTGGAAT
>DLb01301 range=chrX:3434585-3435548 strand=+ gene=Mgn095154
AAGAAAAAAAAAACTTAAATTATTGCAAATCAATTTGGGGGTCCGGTTTGCCCGGGAATCGTGAATCCTTGAAGTTCGAGCAGCAGCTGTGCCGCTGCAGAAGAGGTCCTTTTCTCGAGGAGTGGAGCAGTGAGGTCCCGAATGGAAGGAGACGAACTCAACCTAGACAGAGTCGGCGACCCCGTTATTCGTTATTATTTTCTCCTCGCTGGCGCAGCCATAAAGCACATTTTATTGAGTTGTCGAACTTAAGTACCAACAGCAACAAGAAGTAACATAAAAAAATGCTCGAAAAATAAGAACAACTAAAGTAATGGAGCAGGAGTGGTCTGGTATTTTGGGTACGCATGTGGTTCAAGCCCTTTTTTGATCCCACCCTTCTGCCCTTTCATGGGGTACCAAGGTGTTTGTAAAACACCACATTGTAAATGGAAAGTTCAGTGACAAAACAGAGGAGCTGCGATTATAAACATATTAAAGTGTTGTAAAGTAAGTAATCAGATGGAAGATAATTGATTTTAATCATGTTTTTTTTTAAAAAAAAAAAGGGTGTTTCTAAATTCTTCATGTTTTTCCAAGCCATCCATTTGTTTTCCTTTTCGGTTTTCAAAATGTAGGGCAATGTGGCGCATAGACGGCTCAATAATATGCCTGTTCCCCAGTAATGGGTCCTTCTGCCATTCCCCGCCCTCATTTGGCACCCCCTCACCAAATTGAAGCTCACAGACGCAGGCGATTGGCAACATTTTGGCAACATGCACGCAAAACACACACATACACAGTCAGGATGTCGATAAGTGTTTGTGTCTTGCACAGGAAAAAATAAACTAAACAATACAAATAATATACATTCCTAAAACTTGTTAAGCTGGAAAAGGCTAAGATAATTTAAAGGAAATAATAAACTCTAATAATGTAGAGCTTAAAATTATTATAATTTACTACCTAAATAAATATACGCCAG
>DLb01303 range=chr2L:1097020-1097804 strand=+ gene=Mgn095158
GGGAAAAATGCGGAAAACTCGGAGATGGAAAGCAGCAGTGCAACTGAGTAAACAGAAAAGCGCTGAGCAAAATGAATTTTTGAACAAGTTAAGCTTCTACGTACAGCGGAGCCTCGACCGTCTTAAAATGTTGAATTTTTTGGCAAGGAGCTCCGCTTTTCCGACGGGGTTGACTTTCTGATTGAATAGATAAGTGAAGGACGGAAAAGCACTGAAAATTGATGGGCTTCTCTATTGAATAACACAATGCGAACTTGTTTGTGTGTGTGTCCGAAGCGAGGGAGAACAAATGAATAGACATGAATATAATGGATTCGAATCGAACGAAATGGAAAAATGCAACTAAGCTGATAACAAATTTGTTTACCCGCCGAGTTCAAGGCTGCCAACAAGTCGGTGGCTTTGAAGCAGGTAGGAAGGACGAAGGACTTGCGACCCTGAATGAGAGCTTATATAGAAATTTTTAATCAATCTAAGGAAATTCTACAACTGACTGCAAATTGCATTTGTAAACATACAACAAAAGATGTCGAACTGGAGAAACAAAGTGTTAAATTCGTTTCATTTAACCCTTTCGATACCATTTAATGTTGTATAGATTGATTCAGTGATAGATAGTATTTCACAAACAGATTGTATTTCCCACCAAGCATTTATTTACTGGCTGGCAATTCAATTCATTGGCCCACAGCTTTTCCACTGATTAAGTTATCGTCTAGACTTGGGAACACGTAACACAAAACCGTTGACAAATTGAAAATCGAGCGGAAGGCAACAAAACAACA
>DLb01304 range=chr3R:1089520-1090219 strand=- gene=Mgn095159
CTAAATAATCGAAGGAGAAGCAGCCGCTTAAGGCGATAAGCAGCACCTTGGTAGGTGAGAGCAAATAATGAAAAATACGTACATATTGGTAAAAGGTAAAAGGCAGCTGCAGATAGCGAAAAACCGAACTGAACGTGCAATTTATGGGATCGGATACCCCGCAAGGTTCCAGAAAGCGGGAGGAAGCTACTCGTTCCGCTTGCCCTTCAAGAGAGTTTAAACACTCTCTGCCAAGCCAAACCAATTGCAAACGTAAAAGCGGGGAAAAGCGGAGGCAAACAGTAAGGCAGAAAGACAAGCGCAACAATCGTCACGTAGCCCAGCACACACACCAATGCGCAATTGGCACACGCACATGCGAGCGACCCATACAAACGCAAAGAAGCCACACGCACAGGCGTTAATGCGAGAGCCAAGTGAGTCAGAAAGAGATGGTCGCCAGCGAAGGGAGTGTGAGAAGGTCAGCGATAATGTAGATATTTAAAATGTTTGATACAAATATCTGCTAAAAATGCTTAAGAAACACTAACGAAGATGAGGCACAGAACGGCGGAAGCACGCGGAAGCTAGGCGAATGTGCGAACCAAAGAATTGGGTCAACGGCCCAGTTCAAAGTCGCCGCCAAACAACGTGCACGCAGAGAAATCGGGGAGACCTTTTAAAGCGCCATTAAAATAAAGAAATATCCCAGAAATCTGCC
>DLb01305 range=chr3R:1089694-1090219 strand=- gene=Mgn095159
CTAAATAATCGAAGGAGAAGCAGCCGCTTAAGGCGATAAGCAGCACCTTGGTAGGTGAGAGCAAATAATGAAAAATACGTACATATTGGTAAAAGGTAAAAGGCAGCTGCAGATAGCGAAAAACCGAACTGAACGTGCAATTTATGGGATCGGATACCCCGCAAGGTTCCAGAAAGCGGGAGGAAGCTACTCGTTCCGCTTGCCCTTCAAGAGAGTTTAAACACTCTCTGCCAAGCCAAACCAATTGCAAACGTAAAAGCGGGGAAAAGCGGAGGCAAACAGTAAGGCAGAAAGACAAGCGCAACAATCGTCACGTAGCCCAGCACACACACCAATGCGCAATTGGCACACGCACATGCGAGCGACCCATACAAACGCAAAGAAGCCACACGCACAGGCGTTAATGCGAGAGCCAAGTGAGTCAGAAAGAGATGGTCGCCAGCGAAGGGAGTGTGAGAAGGTCAGCGATAATGTAGATATTTAAAATGTTTGATACAAATATCTGCTAAAAATGCTTAAGAAACAC
>DLb01308 range=chr3R:1446749-1447550 strand=+ gene=Mgn095162
ATGTGCACGTTTAGAAATCGAAAGCTAGACAAGCGTTTATTAACCATCGAGATCGAGTGACGTACTTATCCGGTGGCCAAAGATCTTCCCAATGCGGATTGATACAAACCAAACACAACAAACATCCCCGACGGACTCGGTGTTCGTATTCGCCATGCCATGTCTACTGCAAATCACTTTGCAATAATCATAAACGAATGGATTCGCGGCGCGTATAAGTATTTTGTTTTTTTTTTTATTTGGGCCTTTACAGTGCTGACATCATCTCGCCGACGTCGCTGCGATCGGGCGGGGTTATTGAATCTTAACAAAAAGTGGAAAATGGGCGAACTCGAGTAATTATAATTACATTTAAGGAGCTTAAGCCCTGTTGTTTCTGTCTCAAAAAAAAAAAAGAAACTTTGCGCACACAGACGATTTCAAGTGATTTCAATTTGCTATCCCAATGGAAATCGATGGAGCCACGTTTCCCTTAAATGGAATTCAACTACATTCAATCTAATCTAATAAATTTATATAAAACTAAATTCCAGTCAAAGAATGTGAATACACTTGAACACCAACCACATTTTTAGATCATTAAAAAATATAAATAGATGGATAAATATTTCAGCAATAAATTCAGTCATAAATACAAACCTCGAATTCAAAATTAAGAAACCCCTCTGCCATAATCGGAGTTTAACGAAACTTGACCCAAAAACTCCCCCGGACAAATAAACGGCACACTGCTCGTAATTTGCCAAATCCCCGGCGATTCACACGAGCCAAAGCCATCGAGTCTCTTGCCTCTTGTCTTCCC
>DLb01309 range=chr2R:4073021-4073735 strand=- gene=Mgn095163
GGGGCAAGAACTTTTTCGCCCAAGTGTCGAAAGCGGCTGCGATAAGAGGAATAGCGAAGAAAACATGGCAAAAGGTATTTAAATCGTTTTTAATGGAAAAATATGCAAAGCAGCCGCGCGGCGGAGTCGTAAGCCTCTGAGAGGCTGAGCCAGGATACCAGACAAATCTCTGCCGACTGCCCGGCCACCTCCTTCATTAAAATTCCAAGCATTTTCACTTTGCGAAAATACACACGGCTGATGAGGGGCGGAGTGGGGGGTGTGGAAAAGGAGGCGCGGCAGTTGGAGAATAAAGAACAGACGAAGAACTCGGCGGGAACTGCTGACTGACACACTTTAAAACAATTTCCTGGCCTGGCATCGCTTCCTCCTGAATACTGAATACTGAATACAGAGTACAGAATCCAGAAACCAGAAACGAGAATCTAGAATCCAGAGTCCCGCCCGAGGAGGTTGGACACATCCTTGTCAGCCCAAAGTGCACGCAGGACATATGACAAACTTGACGTGGCATGTCAAAAGATTTGAAGCCAATTTGTCTGACGAAGTGGGGATACAAAATGGGATGAAGTCGGAGCTAAAAAGCTGGAAGTTGAGGAGTGATGCGCCGTGTTGCAGGGGAATTTTACATTAGAAAAACTCACAAAAGAAAAGGAGAAGGCCATTCGATGCAGAAGCTAGCTATATTTCATTCTAAGCACACTGCATATGTTTC
>DLb01314 range=chr3L:22169504-22170152 strand=- gene=Mgn095168
GGCATTGGTATTTTGGTATTGGTATTGGCCGCTTGTTGTTTCCATAAGCAGACACACACATATATCACCTGCTGCGCACAAAAATGTTTTTTCGACAAAACTTGTAAGAGATGCCAACTGGCTGATAGGGCCTCAAAAAGAGAGAACTCCCTAGCCGAACAGAATACAGAATCCAAAGAAGACAACCCAAGCCGGTCATACCGAACCGAACTAAACTCTCTTGCATGCATTTTGTTATCTGTGACAAAGATCTCCTGGCCATTAAATTAACACTTAATGACTTGTGTGTGCGTGTGTGTAGGTGCAGACGACAATGATGACTAAAGGAAAAGCAGCAAAAAGAAGAAAGACTCTCTGCAGCAGCCACACATCATTAAGAGACAGCAGGGAGGCGTTGCCTGGGCTTTCGTTACCTCAGATATCCAGCCACATCTCTTTGATACCCTGCCAAAAGGGCCTCTCCGACCAGCCTGATGACTTTGTTAGCCGGGCTGAAAGGCTCGGCCTGCTGGCCGAGAAGAATGAAAGAATAGACCCACTGGCATAAAGGACCGTCTTTCGACAATAGATGCCTGTGAACACACCTTGCCCGGGCGAGGAGACTTTTGTCTGGTCCGGGTTATCATCGTGAAAAATGGAATTATGGCAC
>DLb01316 range=chr3L:5135622-5135923 strand=- gene=Mgn095170
TTTGTTTATTTTGTTTTTTCACTCCGCTTCAATCCACTTCATTAGCACCTGGAGCAGCCAGCAGGTAAATATGCTGTCATATCTGTACAGAATGGAAAACTAGAGAACTCCAATAGCGCTAGCCCTACTACATTTCCGGCCCGCCACCCGCTAGGTCATGCTCCATTGCATCCGAGTGGCCGAGAGATTTAATAAAGATCTTGGGTGGAGAACCTTCGACGCGGGCCACCCCATTATTACATCGAAAAAAACAAAAGAAATACGAGAAAAAAAGTAAATAAAACGATGATTTCATTTGGAAA
>DLb01317 range=chr3R:5641004-5641588 strand=+ gene=Mgn095171
TTAATGTCATTTAAAACGGCAATTACTCAGCACGCTCGGTGGCTCGGCCAGTTGGAGGCCCCATTCCAGGGGCCAAGgaaggacgaaggacgaaggactaaggacgaaggacCCGAAAAGCTAGTGCCCAACCAGGAACCACTGCACTTGACTGCGGCTTCGCTTTAATGTTGCCGCATGGCCGCAATTATTCAGCTGGCACTTTGACTCTGATTCGCCGCATGCGATTCCTATGCAAATTCGGCCGGCCACGGGTGACCCTTCCGGTGCCATAAATCGCCGGTGCTGGGCCAGGCTCGTTCCTAATATTCTAATTAAATGCAGCATGGAATGTCCAGAGACGTGCTCGGTCCAAGTTCTGCGGAGCATGCAGATCACGTGCCAAGGGGAATCCCCTCGATTCGACGATGGAAACCACGAGTAGTCGAGATGTGGCCGATGGGATTTATTCCGGACGGAGTCTAACTCCTTGACCTTTTCGACTGCATTTGAATTAACTGTCGATGCATTTGAATTCATCTATTATTCAAACGGCGCATATGCAAATTGTCGAGTACACTCAGAGAAACCAATGATGTATCACTT
>DLb01318 range=chr3R:2960365-2960879 strand=+ gene=Mgn095173
GCCTGTGATCTGCTGTAAAAACCTAAAAGCTTTCATCCCACAAATCGACCCAGCGAAACAACTTGATAAAATTGAAAACTAATTTGTTTATACAGCTGCACAAAACGAGCAGCGCCGGCAACGATAACAACGCTGAAACAAAGGCGAAGGATTGGGGGTAGGCGGCAGGCTCCTGGCGAAGGCAAAACAATTTGTTTATCATGGTAGCCTTAGTGAGGTTGTCTGATGATGAGGCAACAACACATAGGACAGGCGCAGGAAAAAGGACAACAAACAAACAGAGTTTCAGGACGAGGAGAAGCAGGACGAGGATGAGCACGGCAACGCATCAGGGGATGGCAGCGTACTCGGGAATACACAGAAAAAATAAATTCAATGGTTTAGTGAGCCGGTACCCTACAATTTTAAGAAAACAATGTTTGTTAAAACTAATTGCGTTTAAAAGGCAAATGCGTCTTAGTATCAAAGACTGTTCAAAGCAAACGAAGAACGCAACGGTTGATTCCATCGACTAT
>DLb01319 range=chr3R:5909015-5910364 strand=+ gene=Mgn095174
CTGCTGGGCTGCGCGTTGGCATTGAAAGTGTGGCAGGCGAGCTGCCAACAACGCTCCATTCCTAGAAAATTCCCAATCGGAAGCAGAAGAATTCTGAACACAGCAAAAAGTACTGCATATAATACCCACCTCAAAAAAAACAATCCCTACATTATTTGTTACAAATTAGACACGCAAATGACATCAACAGCGAAATTGAATCCGTTAAAAACCAACCCATTCAAAATGGAAAAGCAAATACAATGCAAAATAATTGGAAATTAATTGTGCCCAATTCTACGTGAAGTGCGTGTCATATCACAAAAAATCGAAGATAAACACACGAATTGGTAATTACGCCAAACATAAATTAAATCCTTTTAAGTGCATTCTATTGTGTGATTACAAAAACTAGGAAGTAAATAACGAAATTGATATAAGAATGCAAGCGCATTTCACAACTATTTTAAATACGTGCCTCAAACAAGTGAGTTTTTACATGAAGATACAAGAATTAAAAAGCAATTAGAAGAAGTCGGTGAAGCAATAAATTAATAAAATATCAATTGGGATCATCAAAGGTGAGCATTGTTTTACAAAGTATTTAAAACAGTCAGCCATTTCGTCATCCATTTTTCACTTACTATATAAACTGCATACATTTGTGATTTTATTTTGTTTAGAAATAGTTTTTTGTTTCCTTTTATTATCAGTATCTAAAGTTCTAAAGAACCAAATCATTCCAAACCCAGTTAAAAATGTCCATGTACTCTTATTCCTTGTTCGAACTTTGAAAGCTCTGTAAAGCTTTTCGGTAGGATCAAGGGATGAGGATCTCACAGTCCCCCCGAACCCTTGAAATTGTTTTTCAGCCTTTTGTTTTGTTTTGCTTCGGCTAGAAAAAGCGTCGCAATAAAAACAGGAATTCGCAAAAAGCAAAAGTGAGTTGCAAACACAGATAAAAGTGCGCAGATACAGATACATTTTAGGGATGAGAAATGAGGGGAGGAGAATAATGAATGAAAGAATGGTGGAGAGTGGAGCAAGAGCTGGCGAGAGAGCCAAGCCAGTTTGAAGGCCACTGCGAAGAGAATCACATGTGCCTTTCGGGTTTTCGATGAGGGGCAGTGTGGGGCAGTAGGGCAAAAGTAGAAGGCCCAAGAAACAGGAACAGGAAGAATCGAAAAAACTTGACGAAACATCACACTGTGTGAGAGAGAGAGGGCAGAGAGTGTTCTGCCAGTAGATAGAAACTCTGTCGACGTCGACGACGACGCTGGCAGAGGCTGCGCCGCGGCAGAGGCGAGAACTTTCACAAAAAAGCGGCGACATTGAACAGCGGTGCCTTCAACCGATCGCATTTGTTGCCTG
>DLb01322 range=chr3L:15694007-15694939 strand=+ gene=Mgn095177
GGGTTGATCACTTTTTGGCGATAGCAGCAGGTAGGGTTAGGTCTTTGCTTTTGGATCTTGAGAATGGAACCGGGAACGGGGATTGGCACTGAGGATCGAGTAGATACAATAGTTGTCCATTTATGGGATTGATGTGTGTGTAATTGGAGGTTTTGTGGATGAGCAGGGAAAGCTGACGGGGGATTATCCTTGCAATCAAAGAGGCGCAGACTAGGGTATGACATAATCTTTGGAAAATGGTTTCGGGATTGCCTCTTAACGGTTGTCAATGCAAATACCAAGACATTAAAGGTAGCATATTTAAGTATTGAAATAATTATTTTACTTAAACTTCTATGAGCCTCTGGAACTAATTTCCCACCGAGTCGCAAAATTAGCTGTACTGGTTGGTGGTAAAACACATTTCTAAGCATTTTCTCCGGCCCCATAACAGCCCAATAAATCAACTATAACTCTATAGCCATCCCCTAATAATTAACTTTGAAGTGCCCCCTCCGAAATGCGTTGCCATTTCCCATTACGAGGCCCCCGTCGATAAAAATCACATAAATACAAGCACTCAAAACAGGCCGGATAAGATCAGCACCCGCTGGAAGATTGAGGAGAAATTGCTTTTCAACAAGACAGAGTCTAAGATGAATCTTGTTGCGATTCACAAAGGATTGCCTATGGTCTCCGGGCTCAATGCTTCCTGATGAGCTCATCGAAGAGCGGCCAGAAGTGAGCAGTTCTTATCACGATCGGCTAATCTCGTTGAGGAAATGAATCAGCAGAGAGGCTGGGGAGATTAGCAAAATGCCGGAGGTTGTCTGCGCAACGATGACGTCTTGAAGACAGAGGACAGACAATTATCCGGGCATTCTTCTCTGGTTAGTGCGGCTAACCCATATGGGCGAATACCAGTCCCAATACCATTCCGATTCCAATTCCCAT
>DLb01323 range=chr4:437021-437264 strand=+ gene=Mgn095178
TTAGTAGAGGTAGTAGTGGAGCCCAACCACACCATAATTTCACAACACATATGCTAAAGGCTGAAAATAAAATTACAAATATAAGAAACTCATAATTAGGGAAATCAAAAAAACGAGACAAGTTCACCGACTAAACAATACCCGTTGCTAAGAAAATCAGTTTAAAAATAAAGATGACATCAGATATAGATGTCGCCATGCATTATTCGACATACGCATCTACAAATGTTTTTATTTACTGGCC
>DLb01327 range=chr3R:21950570-21951150 strand=- gene=Mgn095182
AGCCGAGTCTGTCTTACCCAACAGCCAATGCCGGCGGAAGAGCAGCTGGAGCCAATTGCTGACGCAAATTGTTGTGGCATAACACCAAACTCGCGTGCCTTCCATGGAGCAACATTGGCAGTATTAGCATCAATGAAACACCGGAGACCAACACGTGAAGAACCCGATGCGAACCCAATTGTGAACCCATCGCAAAACGCCCATCGCCCATCGCCCATGGCACGTGCATTTGAGCATTCCAGTTCTCTAGTCGAGCCACACATATGCATGGTTATATGGCAATGAGGAAGTGGGAAACGAGGACAGACCTCCGAGAACGGAGGTGGGTGGCCGAGTTTACATAAATTAATTAAACATGACCGAGTAACGTGAGCAGCTCGGCAACTGGCAACTGGGAAATGGACTTGTAACAGTCACAACACCAACGACATCAGCAAATCAGCAGGGGATTCTGAATATAAAGGGTATACCAAAAAAAAAAAATAAAGTAAAACAGATAAGAGACAAGGCGGATATTGCAATGAATATGTAAGGCTATGTTACGTATACGCCGCGTGCGCCCACCGCAAGCTATTGGCACT
>DLb01328 range=chrX:3451037-3451271 strand=+ gene=Mgn095183
AAGGGAGCAAAAAAGTGGGCAGAAAAGAGTCGAGCGGCTAAGAATGCGACTGCGACTGTCAAAGATGCGACTGTGCTAAGACAATATTTGCCTGCGCCATGACTGAAAGTCCTTTGCTATCTGCCAGCCACCAAGAATAGAACCTAACTCCATGCACCACACCACCACCTGCTGACAGGACCAAATTGAAAAGGGACGCAAACAAAGAATCATCCATAGAAACGATATAGCCCAA
>DLb01329 range=chr2R:17043447-17043901 strand=+ gene=Mgn095184
AAGAAAGGAAAAACAAAAGAATTGAAGCAAAAACTCACATCAATATAATTTGCACTAATATTAACCAAGTATTACAGTTCCACTTATAAATTTGTTAACTTAATTAGTTGTGTGCCAAAACAGCAATCTCCATTAATAATCGACATTCTCAGTTTGTCACGCGTACTGGTTTCTCCTCTTGTCTTCTGTCCCATTAACAAATATAAACAATAAAGGGTCAGCTTTAATAACATGCTATTGGAACCGAAATGGAAACCAGCCTCCATCAATCAGGCAGCTAAAATGTTTAATGAGAATGGGAATGAATGGACAGAATGAAGAAATCTGGCGAAACAGAAGCGCGAAGAGGCGGGTAGAATGCCAAAAAAAAAAAAGCAAGTGGCGTCCAAATAATACATGCTTAACAATATAAAACAACACTCGGGCGCAATCAAATCAAAAAGTAAACAAACGTA
>DLb01330 range=chr3R:802837-803127 strand=- gene=Mgn095186
GGGAAACTCAAACAAGCAGGCGCTGGAAAAGGAACGGAACGAGAACGAGAAAGGAAAGTAAAGGAGCAGAGGCAGGAGCCGGAGCAGGAGCAGTCACGGACCTCGGCTGGGAAACATGTGTCACTGGGGCCTGTCTGCTTATTGCACGACTAATGTCACTCGCAGGCGGAGGCAGCCAACAATAGGTGGCCAAGGCAAACTTCCTGGCACAAAGGCTGGCCTTTCAGACGGCAAATGCAAGTGCTGGAATTCCTCGGCCTTTCCGGGGATGCGAAATTATTTCCGAGCCAC
>DLb01331 range=chr2R:9112416-9112779 strand=- gene=Mgn095187
GTGAATTCATCGCAGCGAAGTGAAGAGAATGGAATGGAGCGAGTTAAGCGCACTGGAGTCGGAATACAACAACGAAAGGCGAGCGGCACATTAAGATTGGGGTGCATACACACATACACACAAGGTATACCCACACTCACGTGCTGGTGGTGAGTGTGCGTGTGTTTCAATCGGTGTGACAAGGATACAAATGCAGAAGCATAAACAACCCGAAACCAGATCGCCTGGACATTAGTGATGGCAACCACGTGACCCTTAACCAATTAGAGATGGTTCGATACTAAAGTTCGTGACTCGACAAGATTGTTGATCAGTCATTAGTCGGATTAATCCAAGTTCGAATATAATTTGAATTAAATATAGT
>DLb01333 range=chrX:13420969-13421253 strand=+ gene=Mgn095189
ACCTTGTCTTTTTTTTCAAAATGACTGCAAGCATTGTAATTGTAATTGTAAATTGTCGAGCGACAAAAAATGTATACACATACGAGCATCCAAATAAATACTTGAAAAAATGCTTCAAAATGTATGGATTAAATGGATATGGCGAAAGAGATAAGAGCATAGAATATACCCTTCTCGCCAAAAATTTTCCTTGCGAGTGTTTGTATTCCCATCTAGGCATTCCTAAAGGAATCCTTAGGACTTTATACCGAAGGGTATTGTGTGTGAGGATTTGTGAGTATCTGA
>DLb01334 range=chr3R:9914040-9914438 strand=+ gene=Mgn095190
CCTCCCGCGCTATCATAAAGAGACTATCGTTGACCTTGCCCCTTGATACAAGCCACAAAGATACACATATATATAAAAGCTTTATCATTGTTGTTGCTCCGTTAGCATACAAATATAAAAACTTTTATACAAGCAAAAATATTACAAGTAATTAATTTGAGCGGTTTTAAGCTCCACTCCCACACAATATTATTCCCCTTCAATATGAAGGCGAAATCAACTCTGCGAACCCAGCTCAAAAGCTTACTCCCAAATAAACGGCTCAAGCGATCTCCTCCTTTACGAGTTGAACTTGTAGAACCCATGGATGTGGGTAATGACGATTTATGATTATGATGATGATCCACCAATTGAGCCCATGGATATTGAATATGAGCCACAACCGCAAAGTATTCAAAT
>DLb01335 range=chrX:12634771-12635040 strand=+ gene=Mgn095192
ATGCCACATATAAGTTAGAGGAGCCCGGAGAAACATAAAAAAATAGACAAAATATATGGAAAATACTTGATTTTTTGGCGCCACACGTTTGTATAAACGAAGTAGAAGAAGAAGACGACGACATCGAAGATCACATGGAATTTCAAAAACGAATTCAACCCGAATTGAAGAACCAGATCGAGGACTTTAAGAACCCAATTTCGGATTTCGGTTTCAACTGGGGATGATGTACGCAAACCAGTTGAAACGAGAAATTTCGGGGTTACTACA
>DLb01336 range=chrX:14680821-14681366 strand=+ gene=Mgn095193
GTTAGGTATATCTAAACATGTTTTCTTTTACTAATTCCAATATTAGCTTGCATGCTTCATGATAGTTCGTTCATACGGACATCCAAACGGACATAAGGACAAAAGAAACGACACAGCTAGTGACGAATATATATCCATTATAGAGTCACTTTCAACTTGTAACGTTATAGCAAAGTGCTTCTCAAATTGGCTCAAATGCAAATAAAGTTATAAGGAATAATATTGTAAAACACTTTCAACCACCATGCATTTTTTCTACCACTGGCTTGGCTATCAATATAAATACGGTACAGTGAGTACACATACAGAAAGTCCGGCGCACGTGTCGCTATGACCCTCTTCGCCAAACCAAATGTTAGCCCAACTGCAACATAGACAAAAGCCATTAGATCAAGAGCGAAACCCACTAGCCAAGACAAAGATATTTACCCAGCTGCCAGGAACACCCTTAGCCAAACGATTTGCCAGTTTAGCCAGCAAAATTTTGGCCTAAACTATTGTACTTTTGGGTTAACAAATTAACAAACAAATAAACAAATTGCAATG
>DLb01338 range=chr3R:924027-924830 strand=+ gene=Mgn095196
CCACTTGAATAGGAATTTCGAGTGACCTGTGCAGTGGATTTCAAAAATGGGAATAGAATATTTATATTATTCCTCTTGCATATTGCTGTGTACATCAGCATGACACTCCTTTCTCATTTGATTTGATGTAATATATTTCAGACTTCGAAAAGATACGGCATGTTCGAAGATCGAGTACTTTAGAAGGACTTTTTTGTACGAGTGCATCCTTGAATCCCTGCCCCACATTCTCGGCCCCTTTGAGCCCGTTTGAACGTGGCAGAATGGACAGAGCCGGGGGCACAAAGAAGGGGCAGTCGTCGTATGCTGAGAATAAAGAGCCGCAGTAACGGAAGCCTAAGAAATTGCGAAACATGTCACTGGCAAACGGCGACGGCTGCCACAAAGGGACCACAAAGAGATGCATCTGAGATAAATAGAGGCTGAAAGAGAAAAGTTTGGGGCACTGTGAACAAGCAAAAAGTGAAAAGTTGCTGGGCTGCGTGCAACTAAATTAAATACATCACACAGTGCCCCCATTTCCACTCTGTTCTAAAATCTTCTGTAATACATATATATGATGTATATATTTAATCTGTGAAGTTGAGGAAGTGTCATACGACTATAGCACGGTATTTAAATTCATGAATATATTTTAGTATAAATCAATACATTCATAAGATCTTACAATTGCATCACTTTCATCTCAGGCGTGCAGCAGAGAATTTCAGTGTGTTAGACAATTAAGAAAAGTTAAGGGGACGACGTCTGGTACTCCAACAAAGGGACGATCTGATACACAACTTGCGGTGGCAGTGGGAAAAG
>DLb01340 range=chr2L:1689224-1689917 strand=- gene=Mgn095199
GTAGTTCCGAGAAATACGTTCCCAAACAAACTCAAATTTCAAAAGTCATGCGAGGCATGTGGCTTTCTTGGCCAAAAGCTCAAACTGCATCGCATTTGTGTTGGTAACTCTATCTTTGGCCTGCAGCATTTCCGACCAATTTATTAGAAATTAATCGAGCATTTAGAAATAAGCGAAAACAGCCCTGCAAAAAGGCAACAAAATCAAAAAAAAAAAAAAAACGCACAAGATATACGATTCAATTCTGGGAATTCTGGGCTGGCCAAGTCAAAAATGCCGCCGCTTCCAAAGGTTTTGATGCAACGCGCGTGAACACACAACTTTCTGATTCCTGCCTCCTGCCGCCTCTGATTTTGGCCTCGTCTACGGTTTCTGCCCCCCCACCACCATCATCATCATCCTTTCTCGATTCCTGGAAACTGCAGGTGAGGCTGCCTTTCGTCGTTGCATGGGATGCGTTTGTTTTCTTCGAATTTGTTTAATCGTTAGAAAAATGCGGCCCGCAACTTTTGTGGAAGCTGCCACGAGCAGCCGACTTCCCCCCGTCTCTAATTCATTTCTTTTTTTCTCTTGACCATCAAAATCAACGGTTTCGTTTCAAGCGGAGAAAAAAAGGAGGATAAAAAAGATATCGGTAAAAAGCTATTAAGAAATTCCTGGGAAGTTTGCAGTTTTCGAGTCCGGCAACTGGAAT
>DLb01341 range=chr3L:17646339-17646768 strand=+ gene=Mgn095200
CCAGGTTTTGGGTTTCAGCCGGAGTTTGTTCGGTGATAAGAAATTTGAGCGCGTGGACAGCTGCCAAGCAGCAGGTGTGCGCAAGGGAGAGGGCGATAGAGGAGGCATCAGTGGAATAAAGCATAAAGTAAACCAGTTAAACGGGACCGGGAGCACAAGAGAGAGGATGAAGATGCAAGCGGAAGAAGCTGAAGAAGATGCAGATGGAGCTGTCTGAATGGAAGGTCTCTCAAGGGGCAATTTCCTGGATTGAATGAAAAACACACAGGCACCGACAGCTGCAGTGGTATTGCAGTGGAATAGAGAAAGAATAAGATTAGGAGCGAAGAGGGGAGGCGGTCGACTGCGAGAACGAGTTTCCAAGCAAACGGCGCTTGTTGTTATTGTACAAGGGCAAATGAATTAATTTACTTGAGTAAATATGAATTAA
>DLb01343 range=chr2L:90580-91074 strand=+ gene=Mgn095202
CCAGAAATCATACCCATGATATAAAATTAGACGCTAAGAAGTACGTTATTAATGTCAAAATCTAAAAAATCAGGACTGACTGCCAGACACAACTCAGACAAACCGGAGAATGCAGGACTTTGCACGCAAGAAAGAAGATAAAAGAAGAAGAATATTAATGAGTCCAGACATCTCCACCACAGCAATTCCCACGCTTCTTGAACGTAAAACACCCGCAAGCTCATCTGCAAAAATGTAAGCAAAAGCATTGACCGTATCTCTGCAATGATTGCCACCGTTTGCCTCAAGCCCCCAAAATCCGAATACTGTACAGGAGAATTCACACAGAGGCAATAAGGCAAGGCAGCATCACAAAATTGTTAATATGGACCTCGATACGGCAACAGCAGAAAATTGTTAATATGAAAGTCGAGATCGCTTTGAGCATAAGTTGCCAATGGGCAGCAGTCCCGAAACAAGGCAATGGAATGGGTTACTTAATAGAATGTCTTAGCA
>DLb01344 range=chr3R:13727286-13727522 strand=+ gene=Mgn095203
GTGGCAGTGCATTCGTTGTTTTTGCTGGCTGTAGTAAGGACCATGACGCTGCACAAAAATCGGCGAAACTAAAAGAGGCACTGAATGAAATGACGTCGCTGGCAGGGAAAACCCGAACTGGGAAGAGGACTCCATTCGGACAACAACAGGACAACAGGAGGGCAAAAAGCCAAAAGTGGCTAATGTGACGCAGATCGATGTTGTTGCTAACTATTTTGGGAAGATTTATGGGCATTG
>DLb01345 range=chr3L:5068707-5068978 strand=+ gene=Mgn095205
TCACTTTTATTTCGTGCTAAAAGTGTCAAAGAGAATATTTATAAAAGTTTATTAACACTAAGTACTTCGGCACAAACACACTGCGACAGAAGCAACATAAAGCGAGGGAGCACATTAGAACTGACCATAAAACACAAGCAAAACAGTTGCCAAGAACAACAAACAAGGACGACATCGAGTTCCCCAAGACGGGAGCAAGTTGAACGCCCTGGAGCGATCCCACAAGCAGACTTCAAGTGCCACCAGAAATAATGCCAACAACCATGCGGCAG
>DLb01346 range=chr2L:10636283-10636827 strand=- gene=Mgn095206
ACACCAAAACAGTTTTAAATTCAGCAAGAGAAGGCACTCCTGCTTTAAGCTCATTCAGGCTAAAACAATAAACAAGCCGCGTAGTTTATTGCCCTCTGAACTTCTGGCCAGAGCGAAAAGTTCACCTCGTTTATAAGTCGGCATTGGCAGTTGCGATTGCTCTTGGCATAAATTAGATGCGGCAGCGGCTTTTGAAAATAGGTTGCCATGTGTGCGGCACCCGGCTTCTGTTTCCAAGTTGCCAGCTCCCACAGTTTCCATTTCCAAGTTCCTGGCTCCTACCGGTGGAGGATCACTGTGCTGCCCGAGGCGTGTCTTTGTTTTGGCGGCGGTGTCATCCCGGTTTAACCTGGACTGAAATTAACCCAGCTGAGCCCACGAAGCTGCGACCCGTTTCCTGTCAGTCTCTCTGTCCATCGGACTGACTGACTGACTGCATTTGCATTTGCATTTCAATGCCCTGCCCTTTTTAAATAGCGAAGCTTTACTGCGAACAAAATAGTGTACTTTGAATAGTAAGAAAAAACTGCTGTAAACTTTAAGAT
>DLb01348 range=chr2R:17534621-17535026 strand=- gene=Mgn095208
GAGCTGTTTGTTATTTGTTTCCTAGCATTTTGTTGAAATTCAAAACAGGGCAGCAGACAGACACCCATACTAAACAAAAAGGAGGCCTGCCTTTGTTTGTTTGGATCCCCCCAATCCCCGATCCACGCCCTTTTGGTCAATCCATAGTGCACTGTGCCCACTGATAAGCGCACCAGTTATCGCATGAAACTTAGTTGGGCGAGTGTGCCTGGCAACAAAAACAAGGCGATTATGGCCAACTCAAATAAACTGTAAGAAATCCACCGTAAATGTATTAATTCTGGACTGAAATCCTAGCACCTCTTCAGAGGCAAGTCAGTTATCATCGGACTAAGCGCGAAAACAATATAAATCTTGCGACAAACAAATGCGATAAAAACAAAAGTTGAGCAATTAAAACAGCAAT
>DLb01350 range=chr3R:26849004-26849407 strand=+ gene=Mgn095212
AAATAGTCGTTTATATTTGCTTGCCAATGCAACATGCAAATGGAAATTGAAATGGAAATATAAATAGGAATTCTGCGTCTACGACGTGTTGGCCCAGAAACCAGAAGAGCAAACTTGGCTGCCAAGTGACAAATCGAACCTCCCCACCCATTCCAGCAGTAAAATTTGATTACTTTGTGGCTAAAGCACAATGTTTGCACTAGGGCTTCCACTTTCAACCGAAATCCTGGTGAAATCTTCTATTCACCCACTTTTGTGTGCATTGCGCTTTTGCAGCATTGTGCAAATAATAAAGGCCTGCCTGAAAATTGCATTCATGAGACCTAGGCCTATATTTGCACAACTTTACTGCAAACCCGAACCTTCCGCCCCGAAATCAAACTTAATATTTAATTAGTTTCACA
>DLb01352 range=chr2L:10565897-10566267 strand=- gene=Mgn095214
ACGTGAAAAGTTTTACCACCGCTTGTCCTGCCATTTGTCAGGCATCAGAAAATATGTTTAATAATCTGAACGCATTACCAAAACAGCAGCCACTGTGCAAACAAACGGAAGTCGAAAGAAAGGCGCTTGTGGTTTGGGGCACCAACGGGGTTGCAAGGATAGCGACAAGGAGCAGACACATGTAGACGACTCCAAAAGACTGAGGACTCCAGACAGGCAGACAAAACAAACAAAGAGGGTGAGATGGAAATATATCAGGAGAGGCGGGGAGCAGCGAGGAGACCTGTGATACCAAGGAGCATATTTTTGGACAGTGGACCAAAACGCAATGTTATGCCTTCTAAAATAATTGATGAAGATGGATGTACAAA
>DLb01355 range=chrX:21377962-21378587 strand=- gene=Mgn095218
CGGCACAGTGTTCGTGCAACAACGAGGCGCATCGGTGGTTACAGGTTACAGGTAGCTGGTGGCTGGTGGCTCTTAACTGGCAGTCCAAGGTGCAAGTTTAGATGCAGTGGCCGTTGCAGTTCGATTGCCCGGCAGCTGAAGGCTCTAAGAATTTCAAGTATTTCCGCTTGCCGGTCGGAAAAGCGGAAAAACGGAACGAAAGCTGGAACATGTGCGTTGCCTTTTTGCATTCCGCGCGAGTAAAGAAGGCAAAAAGGAAAACTCCGGGCGGATAGAAAAGGGGAATGAAAATAGTCGGGGTATGGAAGCggcaatggcaatggcaatggcaatggcaatggcaatggcaGTGCATATGGAGATGGAGATGGCAATGGGAAGCCAAAAACCCCGAAACCAACAGCAGAACCTGGAGCAGAACCACAACTGAATCGTAACGAAACGAACTAAAATGAAATGAAACTGGAGTTCAACTCAAACGGAGCTTAACTTAACCTTTGGCCCAACCACAACGCCCCAAATGGGTGGTGCAGTGCTGCTGCAGTGGATGTCACTCTTAAAGCTGCCCACTTGGTGGTCCTGAACTTTCAATTGTCGCCCCAAAAGCCAGGCATTTTCCATCTTTT
>DLb01356 range=chr3L:22092121-22092825 strand=- gene=Mgn095219
TAAAAACCATTTAATATATTTTATACGGTAGGACCATATCGTCTTCAAACTAGAAACGAGATGCATCGATTAAAGTGATATTTTGAGTGCTGTCATATCCCTACAGTGGTGATAAAAGGGAACGCATAAGTCGATATCCCTACATCCTTCCGCCCATTGAAAGCTCCATCGCCTGGTGGTGGGGGTGGTGGCACTGCGAAGAGGACTGCGTGCAGTGCACATAAATCGAGATCCGCACCTTCTTGGGCATTGTCAGGATACGAGAGGAAGGCTTCCTTGCCACCGTCTTGGCTGTAGCCCCTGGTTTTGCTGCCTGGGTGCCTGGGAGTTTGGTGGTCCGCCTTGGATTTGGCCCGGCTTGGATGGCGTGGATAGCGCGGATGGCATGGCTTGGCCTGCCTCGCCTTGGTTGGGTTAGATAGCGATAGCGATGGCGATGGTGATAGCGGAGGCAAGTGGCATAACTATGACTAGGAGCGACATTGTGCGATATGATAGCAGGAGCGGGACGCGCTTTTATTGTCGTTGTAAATCGTTGCCGTACGTTTCGGCATTAATAAAAGTTAGCAAATAACTTGACAGACCGAGATAGAGCACGGCGCGAGCGAGACGGCAAGACGAAGAGATGGCCGCAAGTAATTCGGGTTTCGGTTTTCATTTTTATTGTGCTCGTCCCCAAGTTGATTGTTGATGACTGCCTCCAGC
>DLb01357 range=chr2R:4136735-4137116 strand=- gene=Mgn095220
AGCATTCCTTGGGAACTTCTAAAGAGTTCCTTAACTCGTCCCGATCTCTCATCCCATCACCGCTGACAAGACGCAGAGTATTCATCAAATTTACACCAAACAAAGGGAGCTAAGCGAATTCCCACCGCACAACACAACACAACATACACTCGCACTCAAAAAGACTTTCCCAAGCCAGACACCTACAAATTCCCATAGCAAACAAATTTGACTTTTGCATACCTGTGCAGCAGGGCCAGGATCTGAACCTGTTACTCCTGCGGGCGAGCCCCTCCCTGAATGCATTCAATTCTCACGGCCAGCAACGGTAACACTCCAACGCACACACAAAAGGACATCCAACCCTGTGAAACAGGTTGCCATGGGAGCGAGAATGCGAACC
>DLb01359 range=chr2L:1868348-1868815 strand=+ gene=Mgn095222
TCAGTAAAGTTTTTTTCGGAGAATTGGAAAAAGTTCCACCGTAAACTTTGGCTCCACACAAAACGTCAGGCTTTAATGACAACCACCAGCCACCAGCCACCGCACTCGCACTCGCACGCACTCGACAGGTTGAATTATACTTATTTCTTGTAGTTTCATAGAGAGTCGACTCGGTCTTTGGCTTTTATGGTGCAAGTTGTTCTCGGTTTCTGCTCCCGCCCTGCAGGTTGGCAGCTCACAAAAGACGGAAAAACAAACTAATAAAAGTAAAACACacacggacaggggcaggaacatggacacggacaaggatacggacagggatacggacatcgacacggatacggacacggacacAAACGGAGGCTATGGACTTCAATAAATGGGTGGGGGGAGGATAGGAGAGAATTGCAAGTCGACAACAAGTAAACTGACTGGAAGAACAAAGGAGCTACTACATAGAATCAA
>DLb01360 range=chr3L:1549480-1549949 strand=- gene=Mgn095223
AACAACAACACGGCTCGGTGTCGGTAATAATAGACATACAGAGACACGTAGTACTCTCGATAGGAGCGGGATGATGAGCAAGTGAAGCGCTGGCGGGGAAGGCAGCAGGGTGGGCGGCCAACCCAGCGCAGAACTAGTTCCGAGTATGCAGCGCCACTTTACGTAAACAAGTGCAGACGGAACACGTGAGCCGGACACGATGACCCATTCCCCCCGAGAGCTGGGCGCCAATCCTCTCGTGCTCCATGGCACACCCAGCAAAAGCAGCACGCAGGAAGTTACAGTTGGGATTAGTTAAGTCATATGTACATATTATTTCAGCTACCGGGAATTTTCAATGACGAATTTCCCGAAGGTCGTTCTAAATCAGTTTTTGTGCCAAAAAAAAAAAACGATGCTGCGTGCGAAATAATTAAACAAGATCGTCATATGTGCACATATGTACATAATTAGCATTGCGTATTTTGGGG
>DLb01362 range=chr2L:11180110-11180374 strand=+ gene=Mgn095225
TTGTGTGTTTCCTAAATGTATATCCACATAAATCTAAAGTTATTCAATAAAAAACTTATGAGAAGTGGGATTGCTTAGCTCATAATCATTTTAGATCGTTATCAACTTATGATCTGCTATATAAATTACATAGATGTTTTCAAACAATTAAGACTGGAAAAATACAAAATTGGTTAATGTTTAAAGGAAGAATACTTCATCATCACCAATGCAGTTCTGTTTAGCAATGATAATCATTACCAAAGTTGAATTGAAATATGTTTAA
>DLb01363 range=chr3R:26569746-26570111 strand=+ gene=Mgn095226
TTAGGTAAACAGTAGAAGCAAAAGAGAAACGTGTGGCTAGATATGCCGACTATAGGATACCCATCAAGAACATTTTCCAGCGAATACGGTATAACTAGTTCCGCTTAATATTTCTTTTTCAACCAAAAACTGGTAAACAAATCCCCACCAAGCAAATCACCATCCACGCCTTGAAAACGCTGAGTAGCAAAAAGTGATTTTCTATTTGAATTTCCACCACTGAAAAATGTGAACAGAAAAACAATAAAACGCAGGAAAAAATGAGAGGAGAATAAGAGAAAAAACAAATGATTTTATGACCACAACTTAAGTGCTCAATTTTTAATTGTTTGACGATGCTGATAAGACCCGTGGAGGAAAGCTGCC
>DLb01365 range=chrX:3636220-3636851 strand=- gene=Mgn095228
GCGGTCAGGCATTATGGAGATGGGTTTTATGGGTACGGTTTGGTATGCGCGCGGTAGTATAGTTAGTAACAGAATCTCATCGAAAATCGAGATTCGATATTCGAGGGAAAGAACAGGCGCCCATAATGTGAAGACAGCGTCCGAAGCAACGAGACGGGAGAGCAGTCATGTCGACTGTGTGGAGAGGGAATGAGAGCGGTAAAAAAAATCGATAAACTTGCTGATAAGCAGTGCAATAAAAAAAAACAGCAGCAGAACAGAGAACAAATTAAAACCAGACAAACAACCACCGCTCAGAATAGAAATAGGAAGCGTCGTCATCCACCGCACTCAGCTGCATCCGTGGCGGATACGTGTTTTCTACCTGACGCGCGCGTCTAACCGCCAATTTAACAGGCAAACAGCGAGTGAACAGGAGAACCGAAGAGCGAAACGAAATGTTGACCGCAACGAAACACTCGCCGGTTGTGGGATGTGGGCCAGCGAGCGAGCGAGACAGACGACGATAGAAAAAGAGAGAGCGACTAGCAGCAGGGTTGCCAGAGGCCTCACAAAATGCATGCCAAAAGCAGTGTAATAAAAAATCTATCTTGATTAAAACTAAGATGTATATATACCAAAAAGTGTCTTTA
>DLb01366 range=chr2L:16804898-16805237 strand=+ gene=Mgn095229
GTAGAAATTGCCCTAACCCCAAATGCAAAGCGATAAAAATATGTGCGAGCCGCGTCTTCGTTTGGCCAGTGAACGAAAGTGTTCTATGGGTGTGCAGACGCTCCAAAAAAAAAGGAAAAAAAAAAACTGCTGAAAACCAACCAAAGTCCAAAATGAGAAGAAAACACAAACCAACTCTCGCCCCGTGCCGGAAATGTCTTTGTATAAGTCATTGCAAGTGCGAGTGTGTGTGTGTGGGTGAAATTATGTGCCAGTGAAAGGTTGCCTAATTTCTGTCATTAAGCTACACGGGCACGAGCAGGACATAGAAATGCACTCAAAAACATTGAGACAACATTAG
>DLb01367 range=chr3L:2628726-2629000 strand=+ gene=Mgn095230
TTAATTGAGTCAACATCGCAGCGCAGCTCGGCGGAAGATTCATGGATTCCGCAGGAGCAGGAGCAGGCCCCATGGGAGTGGGTTTGGGGCGGTTCGACGGAAGGAGGAGCAGAAACGGGTGGCGTCAAATTAACGCCGTCAACTTTTAGCAGCGTGCACAGAAAACATTAAAAACTAATTTATGGATTTGCAAGCCAACTCCCGCGTTGATTTATGTACACTCGACGAAAAGAAGCCCAAATTGGAAAACGTATAAAAGTCAATTTTGAACTTAA
>DLb01368 range=chrX:21000825-21001167 strand=- gene=Mgn095232
GTAAAACTGAAAGATCGGCCAAAGAGTTATGGCCCAAAAAGGAGCTTGACGAATTCGAGGTGAAGGTGCCCGAGATCGTAATGGCGTTATGGCGACCAGCTGTCCATTTGAGCAGAGTGCGGATGAAAGATGAGCCGCATCAATTACCTGGCAGGCAATTGCCGGCCAGATTTATGACCCGGACAATGTCGAACTTCGCAAAACCAGTTACAAATCAAATAGACGTACAGCCGAGCAATAAAAGAGTGTTTATTCTTTTCGCCTGTTTCGTATGCAAAGCTCGGGCCGAGACTTTTGATGAACGCCACCCGCTGATCTTGCCAAGATGCCAATCAACGCCGTC
>DLb01369 range=chr3R:23891483-23892487 strand=- gene=Mgn095233
GCGGTCAAAAAACCACCAGCTGACCGACTGCGCACTGATACCGTCCCGCTGTGACAGTGAAAGCCCCAAACAAGCAAAACAATTTGACGCCAACAACCGCAAAACGTGCTGGGCGCCCCAGCATCCATCCACATTCAGATACATATGAACCCAACCCGGATACCCGGATGCTTGCCTGAGCCCGCCCACAACTTAACCCAAAAATTGATGAATATGTAAGCAAATACGGGGCCCAACACGCAGCGGGTTCCCACTGCCATGTATACATATATAAAAAAGGATCAAAGTCCTGAGGCGCGTTAATTTTCCCAGACGTCAGCAGGAAAAGTTAGGGCTGACCTTCCCCTTCCCCATCTTCGTCATCGTCCTGTGAATATGAACCATGGTGGGCCCACAAATTATATTGAAATGTTAATAATCCAGTTGCTTAGACGTGCTGTGCCATCCCGGGATGTCCGAAAAGGACAACTCAACTGTGAAAGGATTTTTACATGGAGATTTGTATGCCGCTGACTTATGACATTGATCAAGGCCGTCCCCTAAAACCCAATCAATGGGATCCCGGCCGCATTTATGTGCTCTCGAGAGTCACTTATGCCCACAATTTGGCACTGCGGTTATCTCGGGACTGCCTAAGTCCTGATAAGACATATATACACAACCATTTGTATGGGTGGCTCGGCAAATCTTTAAATTAAATTTGCTTTGGGGGGCAAATCAGGGCGCATTATAAAGTATAATGTGCTTTTAATTTCATTCATTTGCATGAAATGCGAGCAAAGAAAGCAGCCAGTGGACCCCGTCCTGCTGCTAAGTGGAACTAAAAAATCTAATTAGCGTCGGCCACTGCACGAGTCGACTTAAAGCAAACTTTGCGCTTTAATTTCATCTTGATTACGTCCCCGCACTGCTGCAGCTGCAACGCCTGTTTGTGCAGCAAACTCGCAACTGAATGCTACCAACTCGAAAGCCAATCAACTTGACTCGCTAATGAAACGCCAGTCA
>DLb01370 range=chr3L:6097681-6098313 strand=- gene=Mgn095234
TGTAAGTACCTCCTAAGTAATCATAAACACAAAATTCAACATAATTGATTAGATTCAACAGTCCATAAATAAACAAACATATCTAAAATCAGGCCAATAAAACAATAAATAAAGCCTATTGCCACTCGATGAGTTTAACGATGTCGTGCTGCCGCTCTGCACCCTTTCCCATCATTCACACCTAACCGCTCAATTGTCTGTGCCGAAGGAATCCCACACAGCGCACCCCTCCCAACCAATCTATAGATACAGATACTCCATATAGCACTACCATCTACCATATCTACCACGCTGTCAGAGGAGCGTGCGCTCTAATGCGCTTCACATAACATTTTGATCATTTTATGATCTGTCGATTAGCCACATTGTCCTCGCTGGAGAGGCCATCCCTCGAGCTGGTTGGCAGGACTGGTAGACAGGATGTCTGGATGCGCTCGGGGGTTGTCCTGCCGAGTGAAGTGTGCTCGAGGAGCGTGTGACTAACACGCTCTAACAGGATTAGCGCTGAAGAGCACTTAAGAGTCAAATTATCAACGGGCAGTCACAGATTCACTGGCGACTCGAGCCAATGTTGTGACTGTTGCGTTTTGTATGTTTACAGTGGACAGGAACAAAGGGATATCAACATAAGGT
>DLb01374 range=chr3R:25600064-25600288 strand=- gene=Mgn095238
GCACAGTGACAGCGCGAAACAACAACAAAAGTGTAAATTGAAATTCCAAAGATGTCGACAAAGTAAATACGAAATAAAAACCAAAACGAGACAGCGGCAACAATAACAATGGAAAGCTACAACAAAATGCGCACCACACAATTCGGCGAATAATCATAATAAAAAAAAAGGCAGACGAGTATACAAGGCAACAACAAAAAACAAAAAGTTCAATATATTTTTTAA
>DLb01375 range=chr3R:14811463-14812173 strand=- gene=Mgn095239
TGCAAAATGACAGCTGACAATGGGATCGTACGCCACGTCGAGCTCCGCGCACAGCCCAAGTCTGCAGCCAAGTGCACAATAATAATGGCAACAAAACAATATCAAGTCGGAGTGAAAAAGCTGCAGTCAGCGTCGTCGCCAGTCTGCCGTTGAGATTTCATAAAGTTATTGAACGTTTTTCAAGCGAAAAACAAAATTCGGATTGCAAGCAGAAAACAAAAATGTAAAGGCGATAAAGTGCCGAGCGAAGCAAAGTGCTAAAATGCGGATAGACGAGAAAATATATTCGGATTTGGGCATATCACGAAGTTTGACAGCCACTGCGGATAACCTGTTGCTGTTGCAACTAGAACAACAGCAACAACAACTGCAGCACTTGCCACATAAATGGCCATTCGTGTTGGGAAGGTATTTAACACAAGGTCGCGAAAACAATGAGCCAAACGACTTTAGACCGCTTATCTAAGTGCTCGTAGCTCGTTGGTAATTGTAGAAGCCTCTGCTGGACGCGGGCAAGAAGCTAATTGCATGAACACAGGCCACCCAGCCCCACCCAGTCCCACCCACCCACTCACACTCTGCATGATGGAATAATGGCAGGATGGGCAAAGGGGCAATCGGGCGATCGGAGTGGAGCCCCAAACAGCGGAGGCGACAAAGTAAACAAGGTGTTAATTTCCACTGGTTCGGTATTCCCTCGGTTTCTTTTCA
>DLb01376 range=chr3R:13425024-13425715 strand=+ gene=Mgn095240
TCAGATTTCATTACACCGGCTGGCAGCAGGCAAAGAAATTATACCAAACACACATTCGCCGGCGAAAACCAACGTATTCCAAAATATCGAAGGCAGTCGAAGGGAAAAGAAAAACTCAAATGTAACAAGAAGATCAACCAGAAAGCCACTGGAATACAAATTACCAACCCACGGACCCAACCGACAACACCGCCCACatcctggatcctggatgctggatgctggatcctgaatcctAAATATATACACAAATATAGACATACTCACTTACCCAGCCATATAAATGCACAGTTTGTGATGCATATAAAAAGCGGAAAGCAAATTTGAATTTTTAAATTAGTTTTGTTAACTTTGGCCATTGTTGTTGTTGCTGTTCTGGCTGTTGTTGCGCCAGAGCCTGGAAATGTTTAACGACTCGTAAGGAAATTGCAAAGTAAAATGTCTTCAGGAATTTCACATTTTCCGTATACGTAATAAAAAAGCCAAAGGAAACGGGCAACAAATGCGGCAAGGAAAAACCACAAGATGGCGTTGAGCGGGCGGAAGGAAGGCTGGGCTCGTTGGTTGGATGGGCGTCTTACTGGATGGGTGGCTGTTTCGGCAAGTTGGGGGTGGTTCCCGGCTCTGAAAATGGCGAATTAAATTTGAAATTGCGGTCGGTTTGTTCGGGGGAAGGGGAATGGAGGATGCCC
>DLb01377 range=chr3R:9059134-9059418 strand=+ gene=Mgn095241
CCAGCTCTGAGTTTCAGCATTTCAGTCCCAAAACTCTGTCGCCCTTGACAGGCAGCGGCATTAAATGCCCTCGTGTGGCGCCATTTCACGTATCTCACAGCAGTTTGCACTGGAGCTGCATCTGGGGATGCGGAATCGCAGGACAGGCTGTTGCACTGGGTACATGCACGGGCGACCACGTTGCGTATACGCCATGCTATACCATGGACCACATCTGCAGGGGCATATACCCATAATGCCTAAGAAAATTAACACCCAAATATTTCCATCGGCACATAAATGCTT
>DLb01378 range=chr3L:22829718-22830083 strand=- gene=Mgn095242
AGTAGTTGCAAGGAGAAAGCCGCTCAAGTAGCTAACCTAAGGCTTTGCGGAAAGCCAAGCTATGTCGTGTGCCGAGGAAAGATGTCCCCAGACCTTACGGAAATTAATACGACCGACATCAGACAGCCGTACGACGTTGCACTCCGGCAAGATGTTCAAGACATTATAAAGCACCAACTGAATATAATTAATCTGGTGGATGGTGTGTACAGGAACATCGCTGGTTCGAAGGATAAGATAACAAGGTAGCCACCAAGTGGTGTGGGCTTTGTCGAAAATTCCCAGTTAAGCTTAAATTGATCAGAGTGACTGTCGCAATCCAAGCTTCATACATCCATCCATTCCAGCTAATGCATTTGTGTACCC
>DLb01380 range=chr3R:19685088-19685357 strand=- gene=Mgn095245
AAAGCATACTTACCTGGCGTAGAGGTTAACCGTGATCACGAAGGCGGTTCCTCCGGAGTGAGGCTTGGCCATTGCACCTCGGCTGAGTTGACCTCTGCGATTATTCCTAATGTGAATAACTCGTGCGTGTAATTTTTGGTAGCCGGGAATGGCGTTCGCGCCGTCCCGACATTTATAATAAATATTCAAACTATTAAGGAAATAGCAAAATGTTATGAACAACGCGGAATATAGTTGATATCGAATTATGGCAAATTCTTGCGCACTTTG
>DLb01381 range=chr2R:13324139-13324725 strand=+ gene=Mgn095246
CCGCTGTCGTTTTTTCATTGTAAGCGAGCAAGTGCAACTGTAAGTGCAGCAGCGCTGCTTGAAAAACTGAGCGCCTGTTCCAAAGGCGCTGTAAAACTTAAAAACAACAAACAGACGCGCGCTCGTTTAGTTACAGCGCGGAAAATAGTTTGCGAGCGTGGTGATCATTAAGCCCCATCGTCATCATCAACATCACGAACGGCGCTGGCGCTTTCATCATCGCTGACCCAAATAGTGAAACTCAAACCGAAAGGCTGGCTCGGAACCCAAGCTCGCCTCACAAACCCGGATTTTAAAGACTCTGCCGATGCTGGGCCACCAGAAATGCAGCAGAAGCTGCAGAGTGCGACACACTTTTCTTCGCTCTCTCTTGAAAAATGGAACCGAACAGAAAATAAAGCAGAAAAGCTTACAAAAATTAAAAAAAAGAGAGAAGAAAGAAAGAAAAAACTGAACAACAGCGGTAAGAAACCGCACAGCTGAAAATAATCGTAGTCGCACTCGTGTGCAATCGAACCGAGAAAACCACCAACCGAACCGAACCAACTCGACCAAGCACAGGGAATCAGCAAAAGAAAAGGGTGGAG
>DLb01382 range=chrX:6604835-6605417 strand=- gene=Mgn095247
GACAGAGATTAGGAGGAGCTGGCGAAAGAGAGTCATCAAGAGAGCCAAGATTGTAAAGTTAAGTAAAGGAAAAATGTATGGAATTAAGCCAAGCACATATACAAACATTCAAACATACAAGCAAACACTTCTAAACAGCAATTCAAACGGTAAATTATTTTACAAAAGCCAAGACAAGACAAGACAGAGTAGAGAAACGAAGAGATACGAAATGAAATGAAGAAATACAAAATCCGAAGACAAGACCCACAAGAAATTCCATCGAACGGCAAACGGAAAAAATATGAAATGCTCGTTGAAAAAATTGTATACACAATACACAATATGAATAAAATAAACTAACCAAAGCTGAAGCCGAAATCATTCCAACGAACAAATAAACACCAAACAGAATAAATGGCCAAAGAGGAGTGGAGCAACAAGACAAAGCAATGAAAACTGATTCCAAATTACACACACACTTATGCGGCTTGGATATAAGATATAAGATATATTATGTACATACGTACGGGCGAATGTGTATGAAAATTAATATGAATAATAAATACGCCGAGTGGCTGTGTTGGTGTGAATAACTTTCATG
>DLb01383 range=chr3L:4792821-4793676 strand=- gene=Mgn095248
TGAAATGAGATTTAGATTCAGCAAAAACCTTATTACAAACTTAATATAAATTTCCTTAAATTTATCGTAAAAAAAAGATGAGATGGATACTGAATAAATAAGATACTGAAAATATAAACTTTAAGTGTACTGTAAAGTAAGCTAATGTGATTTTTTCCAGTGCACTTTGGACTATCCTAGATAAAGACGCACAAAGCGTGTCAGCCCGAGAAACTGCCGCAGGAAGCGGCACCAAGGAGCAACTGGAGCCACAGGAGCAGCGCTCGGAAAAACGTAAAGGGAACAGTCCAACGAACTAGTAGTTGGTGTCCGGTCTGGAATTGAGCAATTGTCGGCGGTCGAGGACGGGCCAGAAATTTAGAGCAGGGCGCTCGGAGGACATAAAAAACCCCGATCGGAGCAGAAAAACCAAACAAAACTTGTGACATACGCACTGCGTCCGTATGCCATACGATTACGCCTCCGATACGAAAACCCCTGGCAGGATGCCACTTTCCCTCGCATTTTTTTCCATTTTCCTAGCTAAAACCGTTTTGTTTTTTGGACCCGAGATAGTTGCTGGGATAAGCAATTTTCATTTTGAGAAAAAGCCAGAATGTGAATGTGGATGTGGATGCGGTGCCGGTTCAATGGGCCCGGCTCTGATTTGTTGAAATCTCTTATCGCTTTTGCACGGAAAAGTGTTGCCATGGCAGCCGGAAAAGCCGAGACAGCTCCGGACAGCTGCCGCCGCATGGAGGCAACTGGATGGCGTTTCTCGCTAATTGCCTTGGCATCGCCATCGCCATCGCAATAGCAAGCGCCTTTTGCCATCTTGGCCCGTGTCAAACAGCCAACGTTCTTGATGCCTGTCAAA
>DLb01384 range=chr2L:13215836-13216161 strand=+ gene=Mgn095249
GTTATCGCTTCTCGGCCTTATGGCTAAGATCAAAGTGTAGTATCTGTTCTTATCAGCTTAACATCTGATAGTTCCTCCATTGGAGGACAACAAATGTTAAACTGATTTTTGGAATCAGACGGAGTGCTAGGAGCTTGCTCCACCTCTGTCGCGGGTTGGCCCGGTATTGCAGTACCGCCGGGATTTCGGCCCAACTTAATAATAAATATAAAACCAATTTGAAATGACTTGTGCTAAAACTAGACTGAGTTTTATCATAAACAAGTTAAAAACTTAGATTTCAAGATTTAAAAAATCTTTACCCCAAACAGTTAAACAATTGTGTT
>DLb01385 range=chr2R:9798496-9799015 strand=+ gene=Mgn095250
CCAGGTGTTGACGCTTCTGTCGGCGTCGACGTCGCCGTTGCGGCGCTGCTTCGCTTTTTTTGTTTACAGGCCAGAATAGAAGCGAAGCTGAAACAAAGTGGAATTGGCACATGGCGATCGCTGCCTGCGTTGGCGTTGTCGTTGACGTTAACGTCAACGTCGGCGTCACGAGTGGAATATGGAATATATGGATATGGAATCGCGATCGTGCTGACAGCTGTGCGTGTGTACGTGTGTTGGTGGCAACACTCCACTGCCTCGACCACAACCTCTGCTGCCATTCCACCTGTTTCTGCCACCGCTGCGCGGTAACTCTTTGATGACGTATTTGCAACCAACACCTGTGTGTTTGACGCTGCTGCCATGGCAACGCGGACGCCGACGCTGGCAGCGACGCCCACGCTAACGCACACACACACACACACATACGCCGGCAGCAACAACAACAACACAAGGGCAGCGATGCTTGAAATACCCTTACAAACTGGATAATTGTTAATGGAGACACATATGTCATTTA
>DLb01386 range=chr2R:6940070-6940538 strand=+ gene=Mgn095251
AGGGATAAATATATTTTATTTCTTGCAATGCTTAAAATTACAGAAGAATTCTGCAAATTATACGAAAATACAATTATATGATTGTATTATCAGTTTTCTCTCCAGTGCAGCAATAATAACAATTTGATCAATAAATACGCAAAAATAGCAAAAGAAAGTATGGAAGATTGCTTGACTAATTGAATGCCTTGCGGGCCATTAATTTGTACTAAAAGGAAAACAATCAAAATGTTGTGCCAGGCCCCTTAGTTGCTCGATTTGATTACGGCTAAAAGGACTAAAGGCCGCAAAATATGTAGAGACAACCAAGGGACATCGAGGAAAACAATCAAAGTGCAGCTTTCCGAAAGAAAAACACGACCAGAAAACGAGGGTTAAACAAACACAGTactcaggactcaggactcaggactcaggactcaggactcTGAGTCCAGGACACTGGGCATTGAAATGGACAACGCGAGGA
>DLb01387 range=chr3R:10956798-10957042 strand=+ gene=Mgn095252
GCGGTACTGCCACAATAATAGCCTTGTTGTCTGCGGCAACAGTTATGAAAAGTGCGGAAAAGAGAGGCAGACACATAAAAAACAGGAAGTTTGTTGACTTTTTTTCAATTAACACAAGGGACGGCGAGAAAGAGAGAGAGAGAACAATTCTCTGCTGGGGGAATTGCACAATTTATGGGCTTTTGCACTATGTAAACAAATGCTTATACAACAGTCCCCTATGCTGTTTATTAAATATGATTTTA
>DLb01388 range=chrX:5016347-5016751 strand=+ gene=Mgn095253
TGGCTTCGTTCGCTCATCTCTTGTTTCATCACCACATCCTTCGTTCCATCGTTTCCTCGTTCCCTAAACTCCACCCACTTTTTGGCACCTTCACTGCTGCTCTAGGAGCGCCGCCCACTTTTGCTTTCCTTGGCATTTGGACAAGTGGCCCCGGTTCATGTGGTTAGCAATCAACGCCTATACGGCTTGTCTTGCACCACCCACCACAAAAACCCTAATATCCCCATACccaattccaattccaattcccattccaattccaatctccaTCGGCCATGCGTGAAGGTCAATTTATCGCCTAATGACGTTGAACAATGACAAGGGATTCGAGATTCTGGAAACTGTGGAAACGTAGCGAACATTTAGTTTGATTTATCTAGTTGGAAAAACCGAACATTAGGGCCA
>DLb01389 range=chr3R:10885457-10886321 strand=- gene=Mgn095254
GGGGTAAAGTTTGCAAGCAACGCAGAGGTGACAATAACTATCCAACAAAGTGTTGTTTAAACTCGGCAAAACTACGTGAAAACATCAACAAAAGAGTGCAAAGGAATCGATTCGGAAGCCAAAGAGCAAATATTGATTAGTGAACGGACTCGCTATGTAGGGGGGAAGTGCCTGCTGATGGCGTAAGTGGTGTCTCTTTCAATTTTTCGAGCTTAACCAGACGGGAGCTCAGCTAAGTGAAATCTGCTAGAAAAGTGGCACGTGAAAATTATGTGGAATGGAGCGACAGTTTCTTTCCCTGTTGCCCCCATCCCGCTGGATAATCATTATCCCCGGAACCTGCCACCTATTTATACTCATCTGCCGGGTCTGTAACCAACCACTCTGGAAACCGTCAATGTTTGCCAAGCAAATCTAGCCAGGGCGCCAGAGATATTTTCAGGAGATTGCCTAACATTCGATGGGTTTATGCACTTGGTAATAAGGTTTGTTAGCTCCGAAACTCCTTAGAAAGAAAAGGAAAAGTCTTAATATTTCACTCAGAAATGGATATACTTTCTGTTCATTTATTAAAACTCAATTAAATTATATTATAAGTTAAGTTAAATTGTGATTACATTAATAATTATGCATTCTTCATAATAACTCATTTCAAACGCAGAGTATTTAAATGTACTTGCCTCACAAACATCGGGGTCTTGGCCTCCTGCTGAATCTGGCACGCGTGCCACATGAAAATTATGTTTATGTTACACCCCAGTCCCGTAGATTGCCCCCTAACCACCAACCCCTCCGACTGTCTAGGAAAACTCACAGCAGCAGCAGGAAAAGCTGGAAAAGCCAGAACAGCAGTTGCTGCACGCTA
>DLb01390 range=chrX:2551477-2552061 strand=+ gene=Mgn095255
GAACACCCTGTACGAACTACATATCACCCTGTAGGTAGCTTTTCTTCAACCCCCAACTAGCAGGGTTTCGTATTTCTGTTTCTTTATTATTATTTTCCCGTTTCTTGTTGTTTTTGTGCCATGGCATGACCTAACCAACTAAGCCAACAAACTGACCCAAGCGCACCCTTCACAGCTACCCCCGTCTCGTCCCGTTGTTGGACACTTGTCATCGTCTGCAAAACCGCTTTCAACCTGAAACCAACAACCCACCGTACGCCGTTTAGGGGAATTTGTACCTACAGGCGGAGACTCGTGCAATAATTGTGTTGCCTCGTTGATGGGGTTTGTCTTTGGTCTATTGCGCACTATTGGTGTTGACCATTGTTGGTTTTTTTTTGTTAATGTTTACCTTCTACACGTTTGCCGTAGTTCCTTGTGTAGTAGTTTTCTTGGATAACTACTCAATCTTATTTAAATAAATAAGACTTGCGGACTATCCCCTTATTCGCAGTAATGCGGCGATGATGTTCCTTAACCATTTAGGATCGATATCTATAGATAGAATCTAGATGGTACGATACCAATTGGTATATAGGAAGGATA
>DLb01391 range=chrX:16809249-16809801 strand=+ gene=Mgn095256
GCGATGTTAGTTAATGGAGCTGAAAATTCCAGACTTTACAATACTAGCAATCTAACGACGAATTTGCACTTGCAAAGTGAGCTATAAAAATATAACTACCCATGTTCTAGGCACAACTGCCAATTAAATTTAAACATTCAAATGTTTTGTGCAGAAGAAAGCCTTAATTTGCGAAGTGGCAAATTTAAATATCTTACTTAGCATGTAATTTCGTGGAAGCTGAGTAGTGAAATTCAGATATCGATTTAGAGGGAAATATTCAGGTCGCCAAAAGATTTTAAATCATTATTCACTCGAATTCCCTAACGTACCCGCAATTTTGATGTCGGATAATTTGGCACAAATGGGGTTTTGTGGGTGGTCCACACCCACACGCCCATCTATGGCCATGTGACGTGCTGTATCTGATGGATACTTTTTGGGATTTGGAATTGGGCGACAGGGGTCTTGAAAACCCGGGGGCACATAGACTGGGGATTTTGAATTTTGGCATGCGCGATGCAGAGACACGGGGCGTTATTTAAGCGATGGTCGCGCATGCGCAGCTTGTCAA
>DLb01392 range=chr3L:20440257-20441171 strand=+ gene=Mgn095257
ACAGTAAACACACGAAGTGGAGACGTGCCACTAACCCACTTGCAACGCAGTGGCATCGGCAACTCACTAAAGAGCCCAATTAGCTAATTTTGGGCCCTTAACAAGCCGTACTCACGCAAATCACTGGCCATTCGACTAATAACTCCGATGACGCAACAGTTGGCATAGCCAACCGAGTAAAACCCACATAAGTATCCCACGGATCGCAGAGGTGGCAGATACTTATTGTTCCACGGCCTGCCCCCTGCCACGCGGCACGTGATGCGGCACGGAAGTTGTTAAGTCTGGTCCACTGATCGAACCGCACTCTAATGCTGCGACACGCTTCATTGGTTCGACTTGCAACCACTACAGTGGAGCCTGTCAGGGAAAACCTGCTGGTTATCGCCCGTTACCCCTTCACATTTCAAATTGATATTTAGCCCGATTTAGATTCATATTAAATTGAGACCACCAGGATGTACCTAATATTTCAATAATTTTTTTTATAAGAAAATAGATGTGTGCCATTACCACTTTGCCCACATTGATCCTTTTTGCAACAGAAGGCAGTGCATTTAAATTCGTTTTTGAAATCGAAAATTATTTCCTGACTGACATCTACTGTACTGCGATTACTGTGGCATTCCTCTGTCCAAGTGTCAGTTTATAATTCTTTGGTTTGTTTTTTTTTTTTTTTGTTTGTTCAAATTTTTGACTTGTCGATGTGCATTCCGCCTTGGTGGGGCATTTTTCTGGGTTCGGCGCTTGGGTTGTCCACACTTGAATGATTTTCCTCAAGGCGCGCAGTTTTCCATGCCCCTGTAGTTTTCCTTTTCGAATGCACCCGCCCCTGTGAATCGAAACTGTTTTGTGTGGGCCACTAGCTGCACTTAATTTTTTAATTTCACTTTACTTGGATTTCGTAAATTACGC
>DLb01393 range=chrX:19179901-19180895 strand=- gene=Mgn095258
CGGAAGTTCGGAATGCTTTGCAATCCAGTACATACACTCGATGTAAATCAAAAAAGTTGAAATAAGATAAATTATTGGTAGCTTAGCACTTTAATTTCCCTTCTTATTAGCCAACTTAAGAGACTGCGTACTTAAGTTAGTTAAAAAGTCTAAGAAGTTTGATCCAAGACAATAGTTTGCAGCCATGGTAAACTTGATTGATTGGAACAATCAGTCGACACTCGACTCGATTTGCAATCAAAGTGTGGGAACTAAAAGTGAATTATGGATGCCCCCAATATCGATTGTATTGTATGTATACCACCCACGATCACCAATGATTGAACCATGCCAGGCCATTTTGGGCTGCGAACACCTTGTGAGCGCGTGTTCGAATGCCACAAATGTTTTTCCTCCTGCAATTATGAGTTCTGATAATTGAATTATCAGGCAATTAAAGGCTCTGACTGAAACGCCCCATAAAAGTACATATAGCGCCGCAATTAAGAAATTCGAAAATCGACAAACACCAGAGAGGCGCAATCAATAATAATCGCAGCCCCGTCGCAAATAAATAAAACACTTTAAGAAAGAAGCCCATCAATCGTGTACACATACGTTGGCCTCGGCGAACTTGAAGGCATAAGATGCTGAGTTATTGATATCAGAAACTGGAGTATTCTCTAGATCATGTTTATGATTGCAAGACAAGCAATTCGAGTAATTCAAGCCCCCATTTATATACGAGTATATAAAAGTTATCAGCATGAATCCGAGGGCTTTCTTCTTTCTGATTTCGTTCATCGCACATTTCGATCGGTTGACCCAAAGTATGTGAATTTCAATCTAATACCGAATTCGCAGCAGTCTAGTTTTTTTTGGGCCAAACCAAAACCACTTGTGCATACAAATTGAACATGCTCGAATTGGGACTGTGTCATGACAGTTGCAGATATGGCCAGTTATAGTTGGCAACCAGATGGAGTTTCCACAAGGAAATAGCAACGCAATCAAAC
>DLb01394 range=chr3L:21876363-21876647 strand=+ gene=Mgn095259
GGTGTGTGAGTATCTGTGTGTACGTTGGCTGAACTGCAGATTGAGGCCTGTACTTTGTTGCATTTTCTAACTGGTTGGGCTAGGACCCATCGCCGTTGTACAGTGCATTCTGCATTCTGTAGGCCGTTGACTGCATCGAGTGGCGTCGCCTTCCTGCCGCCGCTCCCCCTTGGCCCCTTCGCCCCCTTGTCACTCCACCACCCCCTCTGCCACCGCTTATCGTTGACCCTGCGCGCCACTTATTGCGTTCCTCTTCGCCTGCATCTTCTGATTTCTGCTGCTTCG
>DLb01395 range=chr2R:16966914-16967310 strand=+ gene=Mgn095260
TTAGTACACACTCAGCTTGTCATGCATATCACCAAGTGTCTATTCAGATTTTCCCACTCCCGGGCGCTCCATTGGGCTTCGCAGAAACTAAATCAGTATGCGATTAGGAGGTGCATCAGTCACCGAAGGCTCAGGTGAGGCGAGATAGTCTGACACTGATAAAGGGCCCGTCCTGCTATGGCACGTTCGTTTTAGCCAGATAGAGCGATAGACGGCGAGCCTTCTGAATCACCTGATGCTGTCTCATCCCCAGAAACTACTCACACTGCACAAAAGTCAGACTTTTCAAGAACAATTTCGATATTACACTCATTCCTTTGCATTGATTTTAAATAATACGTCATTTCCATAATACGACGTTTTGAATAAGTGGACTCATTTGACCGGAAATGGGAAA
>DLb01396 range=chr3L:15029857-15030629 strand=- gene=Mgn095261
AGGTAGTATTAAAGCATTTAAATTTGTGATAGACACAACTCTCGACCCAACAAAATCAAAACAAAGAACAAAGTTCACACACCCGAAATGAAAATGGCCTAAAAGTGAATGAACTGCTGTCGGAAAATTGGTAAATGGCTTGTCTAAGCCTAGCGCACTAGAAACGAGGTGATAAAGAACAAAAACATGCCTTCCTTCGCTGGCTTATCTTTAAGATTAAAGCCAGAATAATGTATTTGTTGCGATGGAGTGGTGGCGATGGGGTATAAATGCGAAACCCTTGGAGAAAAACATCTGCCGAAGCGCAACAGAAAGCCTAAATTCACTCAAAAAATACGACAAAAATAACGAAGACGAGAAAACAACAGCCAGCCATGTTTGTTATTAAAAGAGCCAAAAAAAAAAGTGGGGAAAAGAAGAAAGCAGCCAGAGATGAAATGAAATCAAGTCGAGAACTGCGAACTGGCAGAGCACATAAATAAATATGCCAGCATATCTGCAGGGCAAAGCCGTCGACTACGTTGACAATTTTCGCCAATGCCAATCCGCCACTATGCAAACCACCCATTTTCCGCCCCCTGAACGACCTCATCCCACGAAAATGGGTTATAGCCGTTTGACACAGGTGGCCTGGCGGGCTTACGAAATGTAAGCAACTTGTTGCTGAAACAGAATCGCAAAATCCGGCCAGAAAAAAATCAAGAGCAAACGAAACGGATGCCCCGGGAGAATGGGAAAATTGGGGAAAGTGTGGAAATGAGAGGAAAAACAGA
>DLb01397 range=chr3L:15846020-15846614 strand=- gene=Mgn095262
ACGCAGTTAATTTCTTAGCCTGCCACCTACGACCCATTGGACAATTTATATACCGCTCGCAAATTTTTGATGTTAATTAAGCCCGTAATTTTCATGAAATAGTGCAGGAACTGAACAATAGTTGTGCAATTAAATACCTACACAGTAAAATATAGTTGTTACACAACATTTAGTTGATTTTTCTCTGTGTGTGCTTGTATAGTTAACAGCCTGTATATAAAGTACAAGTTTTTAAGCAAACACCTTTGCTATCGTAATATTTAATAAAGAGCACGCTTTAACCCACACAATAAAATGCACAAAACTCAATAGAATTTTACCTAAACTAACCTTGTATGTGTTCATAGTCAATCATTAAATACATTCGAGCCAAATAAACATTCCACATAACACTAAACCTACAAAAACAAAAAAACAAATTACATATAAAACCAGAAACTAACATTTTTTAAGCGTTCCATATTACATTAAGTGTAATTTAAATTTGAATTTTCATCACATTCGTGCCTCTCTCTTAATTTCAACCCGTCCAAAATGAAAACACAGCAAAATTCTCATGCCATTCTCATATCAATCAAAATATACAAAAATCTAT
>DLb01398 range=chr2L:18850753-18851207 strand=+ gene=Mgn095265
GAAAAAAGAGGGGCTGCAAGCGAAGAGTTTAATGCCTCTCCATCGATGGGAAAATTGGTTAAGATAGGGCATGTCCTCTACGAGAGAGATGTGCCGACAAGGACTCTCATTAGATCCTTCAGCAGCGTAGGGAGATTATGTGCACCGATAATAGACAGAGATAAGGGCGTGGATAGGGGCGCGGATAGGTAGATGGATAACGGGAGTGGGGCAGGGCCTCCAAGCTCAAACCGGAGGCTGAGGCCATTCGGGCCACCAAAACTGGAGCAAGGACAACCCGAACAGTGCCACCAACAAATACTTCACAAAAACCCGAGAGAGCGGGAAAAGAACGGCAGGATATTTGGACAGAATGAGAGAGAACCAATTGTTACATTGCCTGTCCTACTCACAGATGTGTATGTCTGTGCCTGGGCCTGTGTCTGTGTGTGTATGTCCGCCATTCTGACCCCCAT
>DLb01399 range=chr3L:15887314-15887911 strand=- gene=Mgn095266
CTCAGACTTTAGCTTACTTTAAAAACTTCAGCTACGCTCGACCTCTTCAACTCTACCAGATCCCATTATAAATTTTCCCCCAAGACGCAGACTGTCGCTCCCACCGACTTTTATCAGTGCCCCACCGACTCTACGTCACTTTCCATAAGTTTCCACCTCAAGGCAAGTGTTCCTTGCAGCTTTTGCCGCTAACTGCTTGGCAAATTGCTGCCACTTACATAAGCTGCTCGACCATCAGTTACTCAAAGGAAATACAAAAGTTGTTTGGCCAAAAAGTGGCGCCAAATGAGCAGCAGCAGAGTGAAGGTACAAACGGAAAATCGGAAAACTTTAGCATACATTGCAGGGCAGTTAGGACGTCAAAGTAAACAAAACAATCGTAAAAGACGATTGCGAATGTGGGAACAAAACACACAAAGGAGGAGGAAACGTAAAAAACAAGCAGAGAGAGAGAAAGAGAAATAAAGCAAATCACATGGCCAAGCATAAAGCGTCAAAAGTTGGCCAGAATAAGGCGAAATAAAATAAAAAGTGTAATAAAACCGGGGGTGTGAGGCCAGAAGCTGTTGTTTTTGTTGTTCGAGGGGCGGTTTCAAAG
>DLb01400 range=chr2R:9602873-9603717 strand=+ gene=Mgn095268
AGGGAAAATTATTATGCACCTGCAGTGAGAGAAGTCAGTGGAGTAACTGAAAGCAAAGGTGAAATTATATTAATTGAAAAAGCAGAAAAAAGGGGGGAAACAAAAAGAGAAATACAATCAAATTGCAATGAAACTGGGCGAAGGAAAATGTAAAGAAAAGCGCGACAGTTGAGAAAAGGACGCCTACGTACAATTGAAATGCAAGGAACAAAAGCTGAAGGGAAAAGGATGGGAATTAATGGAAAGTCGAGGCACGAGAGAATTTCTGGACTCTCAATTAGCTTAAAAAATAAGAAGGTGTCGCAGCAAAGGACGAAGGACTCAGCAGTTTTCATATTCACAGTTGTCCGTACTTATTGGCCTTAAAATTTAAATCTTTTATTAAAGCCTGCGGCTTAAAAGATCGCAAGAATCAATGGATTCAAGCTTATTAAAGTTAACTTAACTTAGTTATATATAACTATGCCACATCAGCCAGTTAGTTATCAAATTCAATAGTCCATATGTGTGTGGTCATGTTTAAATGTTCTAAACATTGGGCTTAGCTTATCACTGTCATCAACCGAATTCCACCTCAGATGAGTCCCTTCACACAACAATAGAATCACTTTAAACGACACACGGCCAACTCCGTTTCGTGATCAATTGAGGTGGACAATATGCATGCCACTGGCAGCCACAACAAAACCGGGAAATAAAGATGGGAGTCCTGTTGGACACCGCAAAAGTGACGCAGCCGGACATGGAATTGGGAATCAATGCCAATGGTGGATGGTGGATCGGATCGGATGAGATGAGGCTAGATGAGGTGAGGCGACAATTGGAAGACTAGCACTAATTGGCAG
>DLb01401 range=chr3L:13690074-13690652 strand=- gene=Mgn095269
AACCAAACTTTAATATTGGAATTAAAAGTATACAGACAGTAAGTTAACAGTCTAGGAAATCATTGTGTTTCAAATGAACCTTAATCAGTTTGTGGGTATTCTCGGACGACTTTCCTCCAAATCATTGAAGTGTACACAAATAGACTCGCCTTGGCAGCAGCATTCGGCCAACCCTCTTCCCCAAGCAGCCGACCAAGATGCAGCAGCTGGATCCTCGGCAAAGTGCAGCTGTTGGAAGGAGCACCGCCTATCCTCCTCCGTTTCCGTGCTCAACCAGAGTCCTGCTCATCGTCGTCGTCATCGTGGTGGCCGCTCTCTGGCGTATTGTGTGGCAAATGACAGGAAATTTAAAAGGATGCCTTTGTGCGAGTCCCGTGCTGCCCCAGTCGGAACAACAACAGAAACACTCACAATAACAAAGTCCTGTGCTCGGCTGTATTCTGTAGTCCCTGGCATCCTGGTATCCTTCGCTGCTCTTGTGCTCTCGTGTCTAGCTCGCGGCCATAATTTCAATGCTCAACTTGATAAGCAGCTTAACCCACCAGTGTGCCTCCCACTTGACCTGACCCACTCTGCTCA
>DLb01402 range=chr2L:3891473-3892886 strand=- gene=Mgn095271
TTGCTACGGATGTTCTCTTCTTTTATATTCAACTTTTTGTTGGGGGACTTTTGTTTTAAAATGAAACTCCACAGCTTCAGGGTACAGTCTGTCTGGGATCCATAGGTCAGGTCAATTGCCAACTGACGGCAAAGGAAAACTGGCCCATGGCGAATTTGACACCTTTTGAGTACAAAATCGGACCACAACATTTGTTACAAATGGCAAACGTAAATAACTGACTATTAAAAATATTTAATTTTCTATTTTGATCCCAATTAAATTTGGGTTTTAAACAACATTTCGTGCATTTATCAGTGGGTATTAAATTATTAAAACAGACTGTATATCAAACTGTTTTCAACTCGACTTTATTGCACTTGAAGCGGAGTTTAAATAAGAATTTTTCGAAAACTTTTACAACAACAAAATAGCGAACAAAAAATAAACTTTTCATAGAAGTTTTTTATGAAATTTTCTACACCCTTCTGCACTTCCTACATTTTTCTCCCCCGTCTCCCTTCCAACACTTGACTCTTCCGAATTTTCCAGCTTTCCTCAGATGTTTTTGTTGTTGCTGTGGCACCTTTGTATGTTGCACAACTCCGCCTTTCCCCCCGTTTTCCACGCCCTTGTATACGTTTATCATCCCTCATCGAAGCCGAAAACTCTCAAGTTTTTGGACTGCTTGTAACTTATTGGCATTTCGCCTTGGCAAAATAATATTTTTACTTAGAGCGCTCTTGTTTTCCCGCTCCTTTCTTTTTTTTTTTTTTTGCAAAGTGAAATCAAAAATTTATAGATTTTAGTTATTCATGTGAAATCTTTAAGATGCCCCCTTTAAAAATATTAGGCCAAGCAACACACACTCACAAAAACATAAACAGAAGCTCAGAAGCACGTTTGCCATCATAACTCAGCAACTGGGAAAGCTGGAAAAGCGAGAAAATAAACCGAAAAAAAAGCATCGGGAAACACAAAACAGAACCCAAAAACAGGACGAAGAAACAGAGACCCACTTCAAAAACTCACTGCTGTCTATTAACAGCCATAAGAAAAACGCGTCGAGTTCAAAAGCTGCAGGCGTCTCGTACCAAAAAATGAAAAAAAGGAGGAAAAACAAGCGCCAAATAAAATCACTCAAAGCTGGGAAAATATTTCGATGGGAGGAAAAGGGTTAGGAAAAGCTGAACTCCTAATGCTCTTGTTAGCGAAGAAAATAGTTTCGAATGGCAGGACGCCAATAATTTGATATCAATTATATTAAATGATATATTGGCTTATCAAATTATATATTAATGGAATTATCGTTAAGCTGAACCGAGCAAGAGATAGTTACCTCATCTTAGATATGCACAGGATATAATCCTTAAGTAGACTTACAACTTACGTCGTACCTTGAACACCATTTGTTTTCCAAATGCATTCAAATTTG
>DLb01403 range=chr2L:5739168-5740020 strand=- gene=Mgn095272
GAGTTAGAGCACCACAAAGAAATTGATGCGAGCAGATGAGGCAAATTCACATAGGGATTACGGAGGTACAACTGGGAAAATGCACATAACTTGGGCACAGCGATTTCCTCGGAGATGTAGTAATATCGGATGACAAAACAGAAAAAGTTTTTCGCCTAAAAAGTACTGTGACACACAAAAGTGTGATGACGAACTAAAAACACAACGACTAGGACAAATCGCACAATGAATAGCATAATGACATAAACTCACTTGTGCACTCAATGGGAAAAGATAAACAAACAAAAAGCAATACTGGGACCAGATGCATCATCATCCTCATCATTTACAAATTTAAAGGGGATTGTAATGAAATTTATATATGAATATCCTATCTTTTATAATCTTATTATTTGGTACTTGACTCAGACGTTCTTTCCTAAAGTCAGGAAGTTATATCTCAGTTATACTTATAATAATGATACAAGCACAGGCGCGCAATCCGAGGCAGACAGCTGTTGTGGATATGTTGCTGCTGCCGCTGCCGTTGCAGTTTGACCGAAATGATTGTTGTGGCATTATATAAGAAGTGGCCATGCCACAAAAACGATGAAAGAGAAAGAAGAAAATGGTGAAAAAGACTGCAAATGAGAAGGAAGCAGTTGCCAGGAGTTTCAGCAGACAGCTGGCCAACCTGGAGAGAGAAGTGGTTTGTCGCAGTTGCAACGTGTTGCACGAACTAAATACCCACTAACACTGGAATAAGCCATCGCAGGGGCTCACCGTTGATATGGTTGGCCTGCTAAATAAGCCGTTAAACCGCATCAAGGTAACAACAAACTTGTTGGCCATTTAGCAACGTGTTTGGCAATAA
>DLb01404 range=chr3L:1214805-1215658 strand=- gene=Mgn095273
AGAGTCTATTTCAAGATTTTGGCTCTTTACTATCGTTGAATACATCTCAGATATGTAAGGGGATTTTTACGATCCTTTGTTATATAGATGTTTGTAATCGCATTCGGTAGGTCCTGTATCTCGAATGCATACTAATTACGTCCCACAACAGCAACTCACACTACCTTAAGATATTCGTTAAATTCTGACAGCTTTAGTTCTCCAGTAACCCGTTTCCCAAGCAGCCCTCCTCCAGATTCCTTCTGTCTGTCATCTACGCTCCCCAGACCAATTAGATGGGCCACAAACCAAGTGTAAACCCCATCCTCCTGCCATTGCGGTGAGTCGTTTCCAACGTCGTGTGGTTATCTGTGGACCATCATAACTTAACGCTAGAGTGACTTTCAGCAATTGTTTTAGCCTGACCCACGCAATGTCGCTCCAGAGGGCGGCGAACCTCAACCTCGGGGCAATTACCTATTACTTATGCACTTCCAGGCCGACTTGTGCTAATGTGCTTAGATTATAGGAAACACTCTTTACCAGGTGCCTTCTGGTGGGTACTGCTCCCCTTCCCCTTATCCATTCCCATTCCCATTCCTTTACTATCCACCAGAGGAAACTAGGAATGGCATGAGTATAATTTTCCGGTCTTTGGTTTCCTGCTTTGTTTCAGCCTGTTCCCCAGGTGATCAATCCCACAACCCCGCCCGCCAGAGGGTCTTTGTCAGTGCGTTTCCACTCTACCACTTCCTTTGGCCAATCTCTGGGTGCCCGTTCCCGTTCCCGTTCTAAGAAGCTGGGATGTGGTGCCCAGCTGAAGTACGTTTATCACCAGAGTGAGAGACATGGCTACTTGTATAATTTATTGCCCA
>DLb01405 range=chr3L:19071918-19072391 strand=- gene=Mgn095274
GCGCATATAGCATAAACACTCACACGAGCGCACATGGAATGGGGAACAGAAATCAACGGCGCATTGCGAATGGAAGAATGTGAAAGAAGCAGAAAGAAGGCAGGAGTCGGGCTTCCCTTCATTCAATTCTTTTTCATTTTTTCTTGGCGGGGGACGACGCGTAAATTGTTATATTCTTGGAATTAGCAAACGGCAACAAAAAGTAACAACAACTTCAGTCTGTCGCGCAAAAAGAAAAGCTATAAAAAGAGAAGAGGGCATCAAAATGAAATGGAGCTAAAAGTTGTAGTCGATGCGCTTGCATGCATAAATCTACACTGTAGATTCCACAGAGAGGAACCACGAGAAGAATCGAACGAAGAACCAACAGCCTGAACGCATTTCATCAAAGTGCAAATTAGCAACAGATTCCAAAACGAGAAGAGAACGAGCCACAAACGGCAGTCGAAGAATTGAAAAGGGTGGAGAAGAATC
>DLb01406 range=chr2R:14535900-14536714 strand=- gene=Mgn095275
CCGAGTTGCTCCGCTCAAAGGAAAGCGCCCGTCGCAATAGATCGCACATTGCAGATAGAGGCGTGCCTGCCACTCCACTCCACAAAATCGAGAAGTGACAAATCTCGTGGCGAAATCTATATACCCTAGAAATGAATGGAATTAAATGTTTGTATATGGATAATAGTTCAGTCACCATACGTTTGGTTTCATCATTGATTTAAAAGAAAATCTTCAAGGAATATATATATGATATGATAATAGGATATGATGTTGTAATGAGTTGATCCTTAATATTCAAAAGTACGCTTTTGGATGGAGAATATATTCTGGTAATTCCTGTGACTTTCCAAATTGATAGTTTAAGATTTGGCAAACTACAAATTGACGAAAATGTTCCAAGAAGATCCCTAAAGTCTCCAGTGATAACCGTGATAACATGCCACCCGTTTCAAAGGGTATACAAAAGGCAAAGTCAAACAATGAGCTGCAATTTCTGGCCACAAAGGATGAACGCATCGCGTACGCCGGTTGGGGGAAGAAAATAAAATAAAGGAGGCAAAGAAGTGGCAGGGAGGGGAAGAAAGAAGACGAAGAGAAAGGAGTTGGGGACAAGAGCAAGAGAAGCGTTGGGATAGATGGAGTCGCGGAGCAGCAAGAGTCGCACATTCGGCGAGCGCCTTCAGCAGTTGTTATAAATTATAGTGCCGCATGCGGAATGAATGCCCAAGATCAAACCGGTGGTGCACACATACTATATAGCCATGCATCACCGTACCGGTGCGGTGAGGGAGGGAGGGTCGATTGGGCGGTTGGGCGGCTATAAAAACAAACCT
>DLb01407 range=chr3L:21269784-21270534 strand=- gene=Mgn095276
ATTAATGGAAGCGCGTCTTTGCGTTAAACAGTTTGCTATTTTTCCTTGCCTTTAATTTGTGTGTCAGTCGGCGTCTGGGCAAAAGGTGGATTATAATCGATATATTCACTGGGAAATTGAATAAAAAGATCCAAAACAGTTGAAAGCGTGTAAAAATGAAAAGTTTACCCAAAATTATCGAAATAAGGTATTTCTAATATTCCAGTGAGCGCCAACAGTTTTACAGCCACTGCGCGTCTAGAAAATCACGCGATCACATCGTCTGATTCACTCACAACCAATTAGAGAGCCACTGTGCTCCCTCCCTCCACGCACGTTGAAAGACTAAGAGAGAGGTAGTGGTTGTTGTGGAAGGGGGGGGGGGCAGTGCTGCTGCGCTAAAGTAGAATTGACTGTCTGTCTTACCTGCTAAGAAATAAGAGAGCCTCAAAAAACAACATGTAGCCAGCTACCTAGGCTACTTTTCTTGACTTACCTCGCTTTGTTATCAGTGTTTCCACCTGGAAAAGGTTGACAGGCCCATTTCCGTAAATTATGTAAGCGACTCTATTCACACAAATCAAAGATGCGCCAATCCGTAAAAACAAATAACCGATCTTTAGATAAACATAGTAGATGAGCATCGTACGATAATGTCTCTCAAACTGTAGGGCCCGGGCAGACACGGAGACGCGATAGAGAGAGATAGAAGAAGTCACCGCAAGAAATCAGATGGTTTTGTGGCTAAACAATTTTTGATCTTAGAAAGTCT
>DLb01408 range=chr3L:21079126-21079656 strand=- gene=Mgn095277
GGGGAAAAGGAAGGAAAATCAGTGGAAAATGCCGTCGCTTGGCGCTTTGGCAATTTGACAGCGGAATATCGGTGGAAGCGCCAGAGAAGCAAAATAGACAAATGGCAAATGCAAAATAGCTGGAAAGCGGGAAAATTATGCAGTTTCCCAGATGCCGAGAAAATATATATAAATGGGAGATATCAGCGAAGAGAGGGACAGCTAGAGCGAGAGCTGTCGGTAACTATGATGGCGAATAAAAAATAAAGAGCCGCAAATCAATTTCATCACGATTTCTCGTCGCTAAATCGCCGCCGAAAGTGAAATGTGGCCATGACACTGGATCTGCAGAGGAGCCACAATCATCGATCGCCCGTCCGTCAGATAATTGTAACTTAATATTCGAGCCATTAACAAATCGCAACTTGGTAGAAATCAGCCAAGTCAACAGCAACCGATCTATCGGGCTTATGCGAAAAACGAATGTCAGTCAAATGTTGCTAGTGGCAATCACATGAGATCTCTGATAATTCGGTGGAAAAATGAATTGAT
>DLb01409 range=chr2L:12462481-12463324 strand=- gene=Mgn095278
GGCTGCCCTCTCGCTCGCACCTCCCCCTACCCGATTGCGATTCAATTTTTATTGATTGCCAGACTCGGCGACGATTTCGAAATTTTCATTTGTTGATTCAAAACACAAATACAGAAACAAAGAATATGCATTGTTTTTGTTGTTGACTTAGTTTGCAATATGTGTATGTGTCACTTTAATGAATTTTGTTTGCATACACAGTCGTCAACAAAGTGCATGCAAAATCTGTGTGATCAGAAAAGCTGTTAGAACTGACATAAGCCAGCAGTGTAGGAAAGTTTTCTGAATGGCTTTTAGAATTTTCCGAATGTTTTGCAATGAGAGACGTTTTTTCTTGGCGACTTCCTCGTCTTTACATTGAGTTATCTATCGCATTCAATGATAACAATGATAAGCTAGAGCTGCTTATCTTAAAGTTAGTAATACGAATTGATAACATAGCCATCCCTGGTTTGGTATATGTTACTAAGTTAGTAGGGCAGGTAGAGATTCTTGAAAGTTCTAAAGATCAGCGACGGAAGTGAACAGAAACTTTGGGTTTTTGTATTTTGCATCCGGAATCGTTTTTCTCCATTAAGGCAATTAGAGCCCCTTAAGTTCCTCAAAAAAAAAAAACTTCAACAGATGCCTCTTTTTACTCAGCACTCTCAGCTTCCGCGACCGCCCTTCACCACCCCCAAACCCCAATCCACAAATACGACACCACCCCACCCATGACGATCCCAACTTTATCCCATCTACGCAGTTTGTGTAGCAATTAAGGAACTTCTCTTCCTACCCACCTACAATTTGTTGACTTATTATTTTACAGCATGCCATTTGTTTATTTAAATGTGCATTTAAT
>DLb01410 range=chr2R:4260678-4260992 strand=+ gene=Mgn095279
GCGGCATCCTGCCCACCCATCTGGTCAGGCGACTACACCCAGGCACACAAACACACACACACACATGGAGAAATAATTAGAAATTAGAATGGAGAATGCTTGCCAGCCAAGTTGACGATAACAACGCCCCACAAATGCCCGCCCACACACTGAGCCGACGCCCCAACTTGTCCACCCACCTCCAACTGCCACAAGCTCTGCCACTACACGACCTCCAACTCCCACATCCACCCCGAAGAAGCATATTTAAAATGTAGCCAAGTCGAGTATGATTTAAACCATACACTTGGACCCTTTTAGCAGACCAAAGCCCAA
>DLb01411 range=chr3R:596135-596438 strand=+ gene=Mgn095280
TTGAACTATTTTGACTATCCTGTCAAATGCTGCGTACATTTAATGTATATTTTACGGGTACTTGAAAAAACTATGATGAGATTAGATTGTGGAACTGCTCATAAATCACCTTAACGTTAAGCATCACGATTTTAATCTCAAGGCGATCAATTAGAGGACTCCTGCGAGGGCCATTGTCCGATTTCGATACAGAATCATCCATGGAACTGGGTGTGTTCCCGTTGGATCCCATTAAACTAGCGTCGGGATGGATAAAGCTCATGTTAGCATTTTCTCCACATCTGGTAATTCAGAAGGAACTATT
>DLb01412 range=chrX:746271-746715 strand=- gene=Mgn095281
AAGAAGTTTAACTAGGAAACAGAATCTGGGGAAGTCGAAGGCGAACTCGTGGCAAACTTGAGAATGGGATTGATGCTGACAGCACTTCGAGCGTGCTGTATCTTTAGTGAAGCCGAATCCGCCTGTCCTGAACCGGCTAAATCCTTATCGAACCTCGAAATAAGTCGGCCGCCCAGTTTCTCCTCATCGGAAGAGTCCCCATGTAAACAGCCCATCGAACTCGATGGGAGCCTTCAGATGAATCCATCGGCATTTGTCTCGCAAATGAGTCTGGACTTTAATCCCTACGACGAGTGCTTCTATTTTGGCGAGAGCTATTAAAATGTGATTACGATTTCCAGCAAACTTAGCTTGAGCAAAGCATTTTCTGTACTCATTGAGCAGATTTCGAACTACACCACATTCGGCATGCATCCAACAATATTTCGACTAAGGTTACACCTTG
>DLb01413 range=chr3R:14545304-14545706 strand=+ gene=Mgn095282
CTGAAAAGAGAAAAATCCCTGCTCATATCCACAAAAGCGCAATGTAGTCCCATTCGCCGTGAAACAACGGCGCTAAGACCGTAAAGGATTTACGGCTCAATTGCGATGTGCGTGCGATGGCGACGGCGATGGGAGCCCCCATCATGCCCATCGACATCCTCCATCCTGGTCCAGGTCCACCCTTGTGAATGGAAGAAAGCCCTTTACGAGCAGCCAAACCGAACAAAAGGAGGAAAACTCATTCACTCGACCATTCATCGCTTGTTTCGACATCCGACAATGTTATGACCCCGCCAGACGCCGGCACTGAAAAAAATCAGTATGATTGCAAAAAGCCAAAAGAATTGAAATCAATTGGAATGCATTTCTTTATATACAAGGATCTTAAATAAGATATGAACTC
>DLb01414 range=chr3R:27686109-27686864 strand=- gene=Mgn095283
TAGTAGGCAACTGGCAATCGAGTAGGAAACGTCAACCAGCAAATGGCAAACAGTTGCTTTTGTTATGTTAATAGCAACACGCTAGGACACGTAACAGCGATTTTCACATGAGGTGGGCCAAAGACGCTGCGGGCCACTTTTGGTTGGTGAATTTGGCACTTCAAAGGGTTAGAGAAAGGGAGCGACCGAGGGGCGAATGAGTATGCGGTTCGCAGCCCGCGTTCACCTGAAAGCTGTTTGCATACCAAATAATAAAAGTGGAGAGGTTAACTCTGGAACCGGGAAGGACGCACTTTAAGCGCAGGGATTAATCTAGCCGAAAACAGCAACAAGCGGCGCAACAAAAAGGGCAAAGGAACGGAAAAGTAGGCCCAGAACCCTTTTTGGTGTCAGCCAGTCAGACATTTTATTAGTTTTGACAGCGCTTTGTTAGCTCTGCCTGCGACTAGGCGAATACCCAATTGAAAGGTCCCAGAGGCCCTCTGGGGCGTGCTCTTTAGACGCTTGACACATTCCGCTTAGGCTGTCAAGCATTCAATATCGTCCTATACCCCACTCGGCCGGAAACACAGCCAGCTGGACCAACAAGCCAACAGCCCATATCATCCGATTGCCCACTTTTGGAGGCTGGGACTTAGTTGCCTTTGCATAACAATAAAAGAAACCTAATCAGTCTGGAAATCGTCTGCGAAGCATGCTCTGATACCCTAACACTCGCACATATGCTATGTAATCCGCTTCTGTAATTTTAAGAGC
>DLb01415 range=chr3R:3709477-3710177 strand=- gene=Mgn095284
ATATTAAAGCGTTAACTACTATTCTTGTATACTTTGGAAAAACTGTCACATTGCGCACAAATTGAAGGGTACAACATGCCGTCATTCCACGACCTCGCGCATGTGCAGCTGAGAGAGAAATGGGAGGAGAGAGATAGGGATTCGAAGAAAGCGGGCGCTGAGAGAAAGTAAGAGGGAGCGAGGAGAGCGCCTTTTAGCCGGCTTTTGCTTGGGTTTTTTGTTGTTGCTTCCCGCTGCTTGTTCAGCCATATGACGTTCGAAGCAAATTGTCTTGCGGTATTACATCAGCGCAGAGTAGTCAAACTTTTATGGCGGCACCTTCACCGCCCATTCCCACGCCTACTTACCACCCACTTGCCACCCAGCGAGCTACCCATGCACCCATCTTCCTGCCCGGCGGCAACAACAAGTGCCGGCTAAGTGTCGCCAATCGGACGTCGGTTGCATGCCACACGCTTATCGATTCAGCTTGCATATGGTTACTGCCATGCTTAATTCTTAGTCACTCCTCGGATCGATCCAGTGCGATTCGGCAAATCCTTGCAGTCAACTGGGCGTCGCCCCGACGTACACTGAAAGAGATATCAAACGAATAAGGCGGAAATACCATATTGAAAAGCAATTTTTTTCAAGAACGGATTACATGTGATTAAAACTGTGAAAACGATGGTAGTAGGAGTCTCTAACAATTAAGTTACAAC
>DLb01416 range=chr3R:10361115-10361911 strand=- gene=Mgn095285
TGAGCATTAATAAATTACAATTCTCTGAGAGATTATACTTGGCCAAGTCCTCGCCCAGTTCGACGGCCTGAAGAGGCCATTTTGCCATGGCCATCCATGGCCACGAAGTCCTGGGCACCAAAGTGGATGGATGGCCACCAAAAGGCCGGGACACAATGCATCCAGTGTCGGGCCATCGCATTCACTTTGCGGCACTGCCGAGCGTTTGTGTCGCCGCTGCATTATTCTGTCAGCGGGCCACTATTCTCAGTCAAGATTGTTGACATCTATGCGCCTTGTTTGCCACATTGTCCTTGTTTGGGCCCGGTGGACTGGTGTGTTGGGAGTCAAGAGGTCCTGTCAGAGCGGCTTACACTCGGAGCGCCTGGGATTGCAGCGCCAAGGAGCTGAATGCTAAAAGTTAAGTGGTAAATTGGTTATTGTGTTGCATTAATGGACGGACACTGCACCAGAGAACCGACCGCAACCAGCCGCTGGCATTCACTTAGCTTCTGGTTTGGGTTTCAGTCTTGAAAGTGGTTTCGTTCCTGGTCCTGACTCCATGATTCTGCCCGCCGGCGTTCCCTGTTGAATCTTTTAATTAAGGACGAATTCCTTGAAGCATCGCAGACTTTACTTTGTCCTCGGGGCAAGCGAAAGTTTTTCAATTATTTTGCCATGACTAGATTTCAGCTTGCCACCCACCATGAAAGAAAAGAGTGCAGCGTTTCTGTGGATGCGACAAGTATTAATGACGATGGAGCTGATGAAAAGTTGATCTGTTGAAAAGCTTTTGGCGATTTGAATTTCCACACTGA
>DLb01417 range=chr2L:21748633-21748903 strand=- gene=Mgn095287
ACAGTAGTCAGGAAGCATTGTGTAAAAAAAAAACATAAACATAGAAACATGCAACAAGTCAGACAAAAGAACCAAAAATCAACCAAACCGAAAATGGCAGAAATTCCACCGCTGGTTATAATAAAGGGAGGAGAAAACCGGTCTTCCGCGTTCAAATGACTCCGGCCAACAGCATTTGCAGACAGCTCACGTCTGAATAGCTAGAATAAGACCAGCGGAAGCTGATGGCTGGGGACCGGGACGGACTACAATTATGTGATCCTTGCCTTGT
>DLb01418 range=chr2R:14428990-14429758 strand=+ gene=Mgn095288
GGGCTTAACCCCATTCAAATTATCCACACATCGCTCCCTGCCATGCATAAGTTATGGGCTCAGGTAGCGCAACTCGGTTTAAAGTCAATGGAATCCATCAATAATTCCATCTGCTGCCAGAACCAAGGGCTCACATTTCCTTTAGAATTCAGAAATCTGTAGCAATTATTATCTTACACAAGCTTACCTTTTCTCGGCAACCCATCCGGGCATCAGGACCCTGGTGTAATACAATAAGCTGGCCAAAAAATCCCCTCAAGGCCCCCCAACTCGTTGGCCTTTATGCATACACAATTCCGCATTGAAAAAAGCCGATGCGGACCGAACTGCTGAGGACTTGAATGCGCCCAAAAGAGAACGTGAGTGAGAACGACAGATATTCCTATTGATTTGTTGTCTGCAGATTCTCGCAATGGCGAAACCTGTTGGCCAGAGCGAGAAGGAGTGGGTCAGGTGAGCCCTGGACTCTTGGCCACTTTTCCGTCAACATTTTGTTATCATCCTCGAACCATATCCCCCCCTCGATCCATCCCCATTGGTCGGCTGGGTTCGATTCGTTGCGGTGGCAACACGCCATTATATTACGTGAAATGCAAAATACAACGAAAAAAAAAACGATGGGTATACGGAAAAGCGAAGAGCTGGCAGTGGTAGTGAAACAACAAGTTGCCAAACACTTGAATCAATCACTCGAATAATTGATGCCTTGTAAGTGGAATTTACGAAAAGATTGTCCCAAAGATTCAAGGACTTAAGTGAAAACTTTTAA
>DLb01420 range=chr3L:4744917-4745265 strand=+ gene=Mgn095290
TTATGTTCATGCCAAAAGTCAACAACAACGCACAAGGTTTTAATGTCAAAAATTCACAACGCAGGCACACACTCACACATTCATACATGCGGACCAGGGCACTAGCTTGGCCAATAAATTCTGTCTCAATCAATATGGCAGAAACGGGCGGAGCTGCAGCATTCACACGTATCCGCCAGATACTCGAACACACGCTTGCCAGCTCACCAGTTCATTCCCAGCATTTCCACCATTTGCTGCCGGCGTTAGATAAATTCTTCCTGCAATTCAATGCGTACACAAACTGACAGAATCCAACTGGCTTTCCTATGGCCACAATCCCTACGTGCACTGGAAAGAATATGTCATT
>DLb01421 range=chr2L:12407920-12408555 strand=- gene=Mgn095291
TGGCATATAGACAAATGGAAAGTTGAACGTTGCGGTGGCCAGCAAAGTTTCTTGTCAGCGAATTATTTTTGAAACACCAGGATCGATTTCTTAGAACTGAAAAACGAAAAATGTGCGAAAGTTATAAGATATAAGCTTTAAAGTGTGTCTTGTAATCTTTCAAGTAGTCCAGAATCTCGAATTTTTGAGGCGAAGAGCTTATTCAGTGCCGTAAACTATTTCACGCAGCTATTTAAACGCATTAAAATGCAGCAAGCAAATGAATTTGTCGACAAACGGCAATCAGCAACCGGGCCAAAACAAAGTCGTGCAAACAATGCGGTCAAGAATTTATGGCAAGGTTGAAGACGACAAAAAAAAAGCTACTGAAAAAGGCCAAAGAGCCGAGGAGAAGATAGACTTATAGACCAGAACAGGGAGGGGTTGCAGCCAGGGGTTGAGAATTACAAAAGTGCAGACAAGAAAATGACAGAGACGCCGGCGACACAGAAAACGCTTTTTAGTGCGTTTACGGATTAGGGATTTTCAAACTGAAAAATACATTAGCAGCAGGCTGGGACGACAACGGAATGTCTCTCCCTGCTCAAGGATTGAAATATAGATAGAGACTCAAGGGAAATTCCATGAGCCAGTCTA
>DLb01422 range=chr3L:22352815-22353999 strand=- gene=Mgn095292
ATTAGTTCGATTTTCATTTCATTTGCTGCCAGAACATTTTTGGCATCCAATTTTCAGAGCCAGAGCCAGCAAAACCCGCTTGTTCTCCCCCAGTTTTCCACTCGCTCCGTGCTTTTTAGCTTTTGCTTTCCCATATGTTGGCCAAATACCAGTCGAGTCTTCTTCTCAAAATGAAAACGTCAGAACTCATTCATAATATATGATATGTGCACATCAAATCCCCGAGAGCAACAGAATTGTCTAACAAAAACTGACAAATTACAATTAATTGCTGCCCTAATGAAGGTTGAACCGCATGAAGCGAATGAAGCGACTGACTGAAAGACAAACAAACGGGTTATAAAGCGCGATGGAGCATCACGGGAAAAAGAAAAACAGAAAAACCCAAAGCCCCAAAGAACTGAGGCTTTCAGTCGGACTCTGACTGAGAATTGGGCGTGCCGAGGCGGAAGACAGACTGCGACCTACTCGTACTACAAAAACCCGAAACGCAAATTGAATTTGGTGAGAAAGGCAAAGAGAAAAAGGCCACAACAAAAAATTGGACGCTTCATTAGGTTTTGAACTGTTTGCGCTTGAGATGACACCGGGCGAGAGAATGTCGGATTGGAGACAGAACCGCAAATAATCGGTATGCATGAAAGCCAAGAACATGGCATAAAGATAGAATATCTTTAAGATACACTTCAATCACTCGAAGCATATCGTTGAACTAGATTCCCCCAGCTGGCTACTGAATTGAGCTTTGAACGGACTCCGGGCAACTAAAAGTTGATTTTCAAGTTAATTATCGGCTAGCATCTGCGCTCAGCTCTATGTTGCAAATAGCCACGGAGATGGGAATGTTGCAGCATCGCAGCTTTGATGTTTTAATTGAGTTTCCTCCGACGGCAGCTGAGCTCCAGTCGATTCACTTGAAATCTTCAAGGAAAAGTTGCACAAGTTAAATAATTGCATTACACTAAACGGTACAACTTGGCCAAATGAGGGGCTGATTGGCACGGTGATCGCGCGGGGTTGACTGCCCGAGTCCCAAATCCCGGCCAAAACCATAACAATGGCTTGCATTTCGATGCTGCTATTGCCTTTGCAATGTACAGTGAACAATAAAAATTAACTGGAGCATCAATAACAATGCAAAAGCCATAAAATTGGTGCTAACAATGTAGAGCATCGCGGTGGCGC
>DLb01423 range=chr2R:12449345-12449943 strand=- gene=Mgn095293
ACATGTAAAAAGTTATTCACAAGCATTTAAGTAGGCATAACTTTCAATAATTCAATAGAATATCAATTTGCTAGTCAAGCAATAACCAACACTTGGCCGTTTAAAATTGGACAAGTTTTGACCGAATTACGGGATGGGAATCGAATTAGAGGCACATATTTCCACAGTGTCTCCGACGAGCTGCTGGAAAATGGTGGAAATGCACTTGAAGCAACGGAAATTATGGCTTCAACAACAGAGACGAGCGTCATGGATGCCCCCGACTTCAGTTTAGACGGTTTTGTTTTAAATTTCCGACATAATTGACACGACAGAAGGAAGCACCGTAGCTGGCAGACCCTTTGTAGATATACTTTGCACCGAACGCCCTTGCATACAGTTGGGTGTATGTGGGTTTTGGCCCTAGACGACTTTGTCGTCGGCCACTTTGCCTGCTAATAGACATAATCAAATCATAGAACATCATCCCCTGCCACTCGACAAAGTATCGATGGCACTCTAACCAATTGTCTGGCCCAAAAGGGGCGTGTAACTTTGGCTCGGCTGCTTTTCCGGAGGTGACGGAGATGACGGCGATGACTGCAGGAGACAGCCGAGTT
>DLb01424 range=chr3L:21406246-21407060 strand=+ gene=Mgn095294
GCGGGAAAATTTCCACTTGGCCAGCCATTGTCAACACTGCGTATACGTGATGGGTCCAGCATTAGCCAGACCATAAACTAACTTTCCATAATGCGATTAGACCCAGCAGCACCATGCAAGTCCACCTACCCCAATCTGCGAGAAATCGCAAAATTTCTGCAGCACACGCACAAAAACCAAAAGCGAAGCAACAATTTTTCAGCCTCAAAGTGATTTCAAGGCAACTCATGTGGATGCGAGATGTGGGTGGTGGCCAACAAACAAGATAAAACTTTTGATTTATCGTTGACACGAAGCCAAGAACAGAAAGAACAAGCAGGACACGAGAACCAGAGGACCAGAAACATAACCAAAACCAAGTTGGAACCAAAACCAAGACCAGCACTAGGACCTAGGTCCTGCTGGAATTTCGGCCAGCGGGAGGCAACTGGAAGCTAACTTGGCACAGAAATGCTTGCGTCGATAACGAAAGGCAGGCACATACAGAAAAAACACTAGAAATGATTTCGAATTTTAATACATTGAACAATATATAGTACTTTAAGTGCTATACTCCATCCATATTCTAGATGTTGGCTATGGCAACAACTCATTTGGGAACATTTGGGAAAAACCCCTTTTCCTCTGAGTGTGCCTGCATTAAAGGCAATTACACAGCCATGAAGGAGGAGAAGCCATTCCAGGGGAAGTGCGTAGGAGGCAGTGTCAAGTGTGTGTCACGACACGCGTCGACAAATTTGTGGGCTCCCAGCCGAAGTGCTGCAAACAAGCTGCAGCTTCTGCTACACGAGGCAAATGAGGCGGTTTTGCGTGTT
>DLb01425 range=chrX:20672330-20672572 strand=- gene=Mgn095295
CAAAAAAAAAAAAAGAAAAACCTTAAATATCCAAAAAGAACTAATTGCACGTGTCCCGAGCCGAAAACTGTACGCAACAACTCAATCAATTGCAGTATTTTGTGTTCTATAATATGCATACTCGTATCTATATCCATAATGCTACTCGTACTATACCATTTGTATCATTTGTTGTATTGTTTGCCGGATAACCCCGTAGTAACTTGAGCGTACCGTACACGGAAATGTTTCGATCGGCAGATC
>DLb01426 range=chr2R:20966462-20966926 strand=- gene=Mgn095296
AATAATAACAACTCTGCAGTGCATTGCAACGGTATATATACCCTACGCGTGGGACCCCGCTCCGAAAACGTGTCTGAGGGAATACCGCCCCAAGTACCGGGTGTTCATATTTTTATGACCCTGTCTTGTGGTCTACCTCCACTCTAGCACTGCCAGAAGTATTTTACTAGAAGCTTGTTCCGGATAGAATTGACTTGGCAGTTAAAATTTCAATGCCATTCGCTTGCCCCAAAACAAATACTATTTGGGACCATTTAAGATTGCTCCTTATACAATCACGTTGACAACGGTAATGTGATGACATGAAATTGGCGCAAAGGTAGTAGACCTCTGATTAATGGCAGTAAAGTAACCGAGAGTAACCATAAAATGCAATTGCCAAATCAAAACAAGCATTGCAAGCATAGCGGACACTCCGCTAAAAACCCAAAGCGGCTCTTTCAAGAGCAGTAACAGTTGAAGGCA
>DLb01427 range=chr3L:962727-963070 strand=+ gene=Mgn095297
TGGGAAAACGGGGCAGACTTTTGCTTTTCATTCATACGAAATTACCTGCGGCCAAGAGCTTAATGCCAGTTGGACTGCAAAATCCGCTTAGGAAGTTGATACAATCAGTTCCTCTCTGGCCAGAGATGCAACCACTCCGAGCCTCCACAACCCACATCCTGCTCCTCCATTTCCCACTGCATCCTGTGGCCTGCATGTGGGGCGAGGATGAGGACGAGAACGAGGATGGGAAAGTGAATGTGGATCTGGCTGTGCATGTGGATGCAGATGGATTCATTAAAACGAATTGCTGCGAGTTTAAAGGCCTGCCCTGCAACGATGCAGACGGAAAATAAGAACGTTTC
>DLb01429 range=chr3R:18754331-18754684 strand=+ gene=Mgn095299
TCAGGTGGCTGGTGGCTGGCTGAGGCATCGGCTGGTGGGCATGACCAGGTGGTGCTGGCGTGCCAGGACATGGCTCTGCCAAAATGTGCCTTCAACTCCGTGGCCCAACTCTCGATTCACCCCTCAGCAGGTCGAGTATGTTTACAGAGGCGCCGACAAAGGCAATATCTATCGACTACCAACATGGGAAATTGCCCGAAACGAGCTGTGGACAAACAGATACACAATTGGGTAAACTTGGCCAAAATAAATACGGAAGAACATTAGTGCAAATAAAATAAAATGCTAATACTCGAACTACCAGCAAACCGCAAATATTTTGCCACAAAGTGCAACAATAATAAATTCTACGCA
>DLb01430 range=chr2R:9080151-9080860 strand=- gene=Mgn095301
CCGGTGCGCACATCCTGCTCCGATCGACTTTCCTTTCGCAGGATAACGAAGTAGCCACTTAAGCACGGACACGGGCACGGCCAACTTGAAAAGTTTTCGCTTTTCCTCGTAGTATATATACATATCCTTAGTCATACATCCTGATGCTTTTTGCTCCACATGTAATATGCACACATATACTTAGCCGTATATCCTGGCGCTTTCTGTTTCATATGGCCGCCATTTTGTTGACCAATAAGACTTGGGATGCGAAAAGTGTCGAGCAATAGACGAACGATAGCGAGAAAAAGGAGAATTAATTAGATTGGCAGCTGCTGGGCGTGCTGCAGCTGAGAGAGCGAAATAGAAGAGTGAAATAGAGATAGGTAGAGAGAGCAGCGAGTGTGCGCGGAAAGCCTGCAACGGGAAACTTGTCATCGAATTCGAATTTTGCTCCTTCTTGCTCTCCTTCCTCTGCGCTTTCTATTCACTTAGCACACAATAACAGCACAACAACATCAATAACCGAAAGAATGGACGCCAGGACGAATGTAGCTGGGCGCCTGCTCAAAAAAAAAAAGGACTCGCAGGAGGACTAGACACCATGAATACACACATAGACACACACACGCACCAGAATCACAAAATGTAACGAACGAAAAGCATGAAAACAAAACAAAGGCCAGCGGCAAAGGCAGAGAAACGAGCCAAAGCCAAACAGTTGTGCAATT
>DLb01431 range=chrX:10816599-10817469 strand=+ gene=Mgn115
CTAAAGCGTGGTCTTAGGTGTTCGATACTCAAATTTTTTTTATTTTTTGTTTATTCTTCGGTTATATATTTTCGTTGAACTTTTTTGCGGTTCCACTGAGAGATTCCGACACTAGAAATTGACTAGAAAACGCAGCGCGATTTGCATATTATATAAATACAGTTAGAGCCAGATAGCGAGCGAGAGTAAAGCGATAAATtataaataaatatatatgtatatatatacatacaggcatacatatatatatatatacatggatatataCTAGATGTTTATGTAATACATAAATGGCATTGAACGAATTCCAAGCACATTGCAAGAATCCCAAATCAAAGAAATCGCATGAAATTGCCCCGTACCTTTTGCGTTTGTAACTCAATTTTTTCTATGCAAAAGTAGTTGAAAATTATATAATAAAAACCGATTAGAAAAACAAAACatacatatatatatatataaatatatatatatatTTAGACACACATCGACAGTATCCTATTCAATTGATTTCTTTGAGAACTTTGATTTTGCGATTTTGGATATGCAGCAAGACAAGTAAAACCAACAACAGAAAATGTGTAAGAAATAGTATAAATAAGGTCGGATATTAATGCCCCGACATTACGCTATATGTATGTGCTGGGGCAAACAGCAACAAATCCAATAAAACAAAGTAATTAACAACAAACAAAACGGATGAAACAACCAAGATTATGTAAGCGATGGATCGAAGTAAGAATTGATGCGAACGGCACAAGTATATAACAAATTTCAACAAGTATATGACTGAGCCAATGACTCAAAAATACATTTTAAATAAAAGGGAAAACCAGAAATATATGAAAAATATAAAAACGATAAGCAAGTG
>DLb01432 range=chrX:10814843-10817469 strand=+ gene=Mgn115
GTTTTTGAGGTGGTTTCGAAGCTCTTGAGGTTCTTAATACGCCCATTATAATAGAATTAACAAACTAAACATCTTAAGTTGGTGGTAAACGATGCAGCGGCATCAAAATAATTTTGATACTATGTGCATCATGGAAACGAAACAGCGGTTGCACCGTTTACAACCAGCTTCAACAACGAGATCCAAAGTGAATCACTCCACGTTATGCAATGCTCCAAAAAGTAATGTTTAAGTTCAGCCTTGTCGTCGAGGATTTTATTTAATAGGTATTAATATTTAGTCGAGTGTAGTGAAGAAAGGATGAAAATCTAAACCAAAACACAACCAAATCACATGAATTTATTTCGAGCATGGACATGCTGGGTGCTAGTAATGcaaaaacaacaacaacaacaaccgcaacaaaaacacaacaaAACCAAGAAAGAGTTAATTAAGAGCTGTTAGCCAAGGAAACCGAGTTTTGCTCAATGAAAAGTGCATTTGATTTTAAACACATATATTTAATAACTAACATACATTATTATATATCTACATATGCGAATGCTTAACTAAATTATACATAATTAATTATATTTCATTGAATTGATATTATAAGGTATTTTCAATGTAGTGCAATTTGTTGCTAACTCCAAAAGTTCTCTTAGCAGAGAGTATTATATAAAAACAAACATATATATATTTTATGAGTATCGAAATTATAGGACTATTTTTAGGCTTAGGCtttatttatatacaatttagttttaattattttttttttctttatgtaaaataaattaaaagaaattttCAACAATTTTTGGTTTTCTACGCTTAAGAAATGTTTTAGCATGGTACATGTAAAATCTATAGGCGAACGAACACACATCTATGTGTACTTATGCTTTGTGAGCTACAGTTTGTTTGGGTTTCATTTGTATTGTAGATCGATCAGCCGGCATCGCATTCCACATCTTCCACATTCCACACCCTAAGAGATGTACATATGTTAAAACCCGGGAAGATTTCATGACGATTGTGCCTAAAAGTATGCAAGAAACGGGGATCATCCCAACTTAAGGCATACTTTTAAGCACGTAACAAATTGCCTTGAAATCTGCGGGGAAGACCACGCATCTCCGATCGCCTTTCTCCCAAAGTGAGAGCATCAGTGCCAAAAACTTGCATCCCAGACCTAACTCAATCATCCCATACCACCCAGTCATCTCACCTAGTCGATAGAGTTACCATTTAAATCGTGCAATCATACGAAAAATGTTAGAAGATACCACACAAAGTCACGTTGAACCGAGCGAAATATCGTATCTCTTAAAAACAAAAAAAAAAAAACATAGGTCTACACACTGAAACATACGCATAGATGTAAGTGCATTAGTGCATGCATCACGCATACAAAACATTAAGATGATATACAGACATACATATATAAAATATGCATAATGTATTTCGATTCAGATATTGTGTTAATGTCTATAACGAACATATTGAAAACTATTGAAAGCAAACACGAATTAAGAGTGCAATAATGTTAAAGTGAAATTACCGCTGACCGGAAACGGAAGCCAAAAATGATGAAAAATGACAACGCAATTCCGTGAGAGCGCGCAAGCGAATTAGATAGTTGGTCGGCCAGTTAGACAGAGATGGCGAGAGCCGAAACAAACAGAGATAGCGCGCATAACGAAACAGTTTAGTCATAGATTTAAATACACAGACATTTACAGAGCGATTAACGATTAACTATAAAGGATAACTAAAGCGTGGTCTTAGGTGTTCGATACTCAAATTTTTTTTATTTTTTGTTTATTCTTCGGTTATATATTTTCGTTGAACTTTTTTGCGGTTCCACTGAGAGATTCCGACACTAGAAATTGACTAGAAAACGCAGCGCGATTTGCATATTATATAAATACAGTTAGAGCCAGATAGCGAGCGAGAGTAAAGCGATAAATtataaataaatatatatgtatatatatacatacaggcatacatatatatatatatacatggatatataCTAGATGTTTATGTAATACATAAATGGCATTGAACGAATTCCAAGCACATTGCAAGAATCCCAAATCAAAGAAATCGCATGAAATTGCCCCGTACCTTTTGCGTTTGTAACTCAATTTTTTCTATGCAAAAGTAGTTGAAAATTATATAATAAAAACCGATTAGAAAAACAAAACatacatatatatatatataaatatatatatatatTTAGACACACATCGACAGTATCCTATTCAATTGATTTCTTTGAGAACTTTGATTTTGCGATTTTGGATATGCAGCAAGACAAGTAAAACCAACAACAGAAAATGTGTAAGAAATAGTATAAATAAGGTCGGATATTAATGCCCCGACATTACGCTATATGTATGTGCTGGGGCAAACAGCAACAAATCCAATAAAACAAAGTAATTAACAACAAACAAAACGGATGAAACAACCAAGATTATGTAAGCGATGGATCGAAGTAAGAATTGATGCGAACGGCACAAGTATATAACAAATTTCAACAAGTATATGACTGAGCCAATGACTCAAAAATACATTTTAAATAAAAGGGAAAACCAGAAATATATGAAAAATATAAAAACGATAAGCAAGTG
>DLb01433 range=chrX:10816531-10817469 strand=+ gene=Mgn115
ACAGTTTAGTCATAGATTTAAATACACAGACATTTACAGAGCGATTAACGATTAACTATAAAGGATAACTAAAGCGTGGTCTTAGGTGTTCGATACTCAAATTTTTTTTATTTTTTGTTTATTCTTCGGTTATATATTTTCGTTGAACTTTTTTGCGGTTCCACTGAGAGATTCCGACACTAGAAATTGACTAGAAAACGCAGCGCGATTTGCATATTATATAAATACAGTTAGAGCCAGATAGCGAGCGAGAGTAAAGCGATAAATtataaataaatatatatgtatatatatacatacaggcatacatatatatatatatacatggatatataCTAGATGTTTATGTAATACATAAATGGCATTGAACGAATTCCAAGCACATTGCAAGAATCCCAAATCAAAGAAATCGCATGAAATTGCCCCGTACCTTTTGCGTTTGTAACTCAATTTTTTCTATGCAAAAGTAGTTGAAAATTATATAATAAAAACCGATTAGAAAAACAAAACatacatatatatatatataaatatatatatatatTTAGACACACATCGACAGTATCCTATTCAATTGATTTCTTTGAGAACTTTGATTTTGCGATTTTGGATATGCAGCAAGACAAGTAAAACCAACAACAGAAAATGTGTAAGAAATAGTATAAATAAGGTCGGATATTAATGCCCCGACATTACGCTATATGTATGTGCTGGGGCAAACAGCAACAAATCCAATAAAACAAAGTAATTAACAACAAACAAAACGGATGAAACAACCAAGATTATGTAAGCGATGGATCGAAGTAAGAATTGATGCGAACGGCACAAGTATATAACAAATTTCAACAAGTATATGACTGAGCCAATGACTCAAAAATACATTTTAAATAAAAGGGAAAACCAGAAATATATGAAAAATATAAAAACGATAAGCAAGTG
>DLb01434 range=chrX:2598053-2598560 strand=+ gene=Mgn118
ATAGTCACAGTGCTGGCATTGTGGCGGAACTCGCGAAAAAAGAAGTTGCTTGCAAAAAAAGCTAGATATACAATAATCGGGCATTGAGATTGCttaaattaatgtatatattatgactttaaaattaaaattaaaatttaaCAAGAGAGCATGGGGATCGAAAGTAGAAAACAAGAAAACTCATGGACGAAATACATAAATACATATTGTGCATGCTTGTTCTACATGCACATGTATGTTAAATTTTTAAGCCCAGCGAAATTTATTTTTGCCGCACTAGGTTGGCTATTTACTCAGCTGCCGTTGAAAATACGTCATGAAAGCCAGTATATGCAGACAATTAAAATAAACATAAAACATCAAATTAAGCCAGTGAATGATGAACAACCTGTTGGCGGCACCTGATAATTGCGATGCATCAAATTTACAATACAACATTACAAATATATTGCCATTTGGGGGGATTAAATAAATTAATTTAATCAAATGCAATAAATGAAAACATTAA
>DLb01435 range=chrX:2597647-2598560 strand=+ gene=Mgn118
CGTTCCTGGCCAAGATCAGTTGTCGGCGGGCCGTTCCGTTTGGCAGTTCGTTCCCTTCAAGTTGGCCAGAAAAGCAGAAGAGCGCAAATGAAGACGACTCCACTGGACCGGGCGACACGTAAACAACAATCAGAGCCCGAAGCTTCTGCCAGCGGCGGCTTTTTATCGCCGCCTATGTGGTTGTTGTTGCTGCGCGCCAGGGACGTGGTCCTGGGCTTGCAACGGGGGTCATAAATGCGAAACCTTCTTAATTGAATGCAAACAAAATTTAAAAGTGCATTGTGCATTTCAGTAAAGTAAATACACCTTACATATGCTCCTGGGGGATGGATCCCCATTTTAAAGCAAGCTACGCCCATGGCGTGCAGCTTTTGTTGCTATTTTCGCAGCAGAGACCGACTTTTCGATAGTCACAGTGCTGGCATTGTGGCGGAACTCGCGAAAAAAGAAGTTGCTTGCAAAAAAAGCTAGATATACAATAATCGGGCATTGAGATTGCttaaattaatgtatatattatgactttaaaattaaaattaaaatttaaCAAGAGAGCATGGGGATCGAAAGTAGAAAACAAGAAAACTCATGGACGAAATACATAAATACATATTGTGCATGCTTGTTCTACATGCACATGTATGTTAAATTTTTAAGCCCAGCGAAATTTATTTTTGCCGCACTAGGTTGGCTATTTACTCAGCTGCCGTTGAAAATACGTCATGAAAGCCAGTATATGCAGACAATTAAAATAAACATAAAACATCAAATTAAGCCAGTGAATGATGAACAACCTGTTGGCGGCACCTGATAATTGCGATGCATCAAATTTACAATACAACATTACAAATATATTGCCATTTGGGGGGATTAAATAAATTAATTTAATCAAATGCAATAAATGAAAACATTAA
>DLb01436 range=chrX:16169488-16170053 strand=+ gene=Mgn121
TACATGCAGTCGTATTTCTACGTGCTTGTGTGTGTGTGGGAATATACAACGGTACTTTCGAACATTCGGTTTACTTACAGATCTTGGATATCAGTTTTCTGGGCAGCGCCATAATCAATCAAATTGTTCTTATATAAATACGCTGGCAGCTGCTAAATTCGATCCGAATGCCAGGTTTTCGAATAAATATTATCTTTTTGTAGCAGGTGTGAGCCAAAGTCTGTGATCAGCTGTCTGGGCTCCCGTCTTTTTTGGGCAAAATGAAGCCCACTTATTTACGAAACGAACAACAAAACGCACTGAAACAAAATCACACGGTGTGTAAAACCTTTACGAACCGATATCACCGTGATCGCATTGTTTAAAAACAGATAATCTAAATGTTTAATCGGACAATTCTTATTAACAAAAACAAATGCACATCACATTGTAATTACAGCGACGACGAGGGCTGCAGCAAGCTGTCGATGAACACCGATTACCAGGGCCGGCATAGCGATTGCATTTTGTACATTTAAGTAACAGTCGTTGGttataattattaatacatatatatatatatatat
>DLb01437 range=chrX:16169488-16170053 strand=+ gene=Mgn121
TACATGCAGTCGTATTTCTACGTGCTTGTGTGTGTGTGGGAATATACAACGGTACTTTCGAACATTCGGTTTACTTACAGATCTTGGATATCAGTTTTCTGGGCAGCGCCATAATCAATCAAATTGTTCTTATATAAATACGCTGGCAGCTGCTAAATTCGATCCGAATGCCAGGTTTTCGAATAAATATTATCTTTTTGTAGCAGGTGTGAGCCAAAGTCTGTGATCAGCTGTCTGGGCTCCCGTCTTTTTTGGGCAAAATGAAGCCCACTTATTTACGAAACGAACAACAAAACGCACTGAAACAAAATCACACGCGACGACGAGGGCTGCAGCAAGCTGTCGATGAACACCGATTACCAGGGCCGGCATAGCGATTGCATTTTGTACATTTAAGTAACAGTCGTTGGttataattattaatacatatatatatatatatat
>DLb01438 range=chrX:16169546-16170053 strand=+ gene=Mgn121
CGAACATTCGGTTTACTTACAGATCTTGGATATCAGTTTTCTGGGCAGCGCCATAATCAATCAAATTGTTCTTATATAAATACGCTGGCAGCTGCTAAATTCGATCCGAATGCCAGGTTTTCGAATAAATATTATCTTTTTGTAGCAGGTGTGAGCCAAAGTCTGTGATCAGCTGTCTGGGCTCCCGTCTTTTTTGGGCAAAATGAAGCCCACTTATTTACGAAACGAACAACAAAACGCACTGAAACAAAATCACACGCGACGACGAGGGCTGCAGCAAGCTGTCGATGAACACCGATTACCAGGGCCGGCATAGCGATTGCATTTTGTACATTTAAGTAACAGTCGTTGGttataattattaatacatatatatatatatatat
>DLb01441 range=chrX:22208509-22209253 strand=+ gene=Mgn132
atttagtatactcttttactctacaagtaactggtataaAAAGATGTATATAAAAGCCAGTTTATTAAGCTGTAAATTCAGGATCCCATTGAGAGAGGCAGTTGCTCATAAAGTGAGCTTTTGCTTCTTACATTAACTTGGTCAGCAGGAAGCTCCACAACACCTGATTGCCAAATCAAAAACGAAGTAATATTGATGTTTTGTTGCTGTTACCATGGCAAGGTATCTGTATTTGGCCGCACAAAGGACGCCGGACAATGGACACAGGACGAAGAATCCAGACATCAATTGACCGTGGCCGTGGCGATGGCTTCTTGTGGCTGCCACTGCGGCTGCTGCAGTTTTAAGAGTCCATAAATAGGGTCTAAGCATGTGCTCAGTAATCCGGCAGCAGTGTCCGAAGTATACGAAAAAAGTGAAAATAAAACCAGAACACAGCAGCACAACAATCCAGTCCACTCCACTGGCAGCCACTCTACTTGACTGTACGTACTCCAGTCCTTTCCACCTTCCCACTGGCCCTCTGCACTGGATTTCTTCTGGCTTGGAGTGGCCAAAGGTGCAACTCTTTAAGGCACTAACACTGTCCCAGGGCAAGCAAAATAAAAACACTCAGAAAAATCCCCAGCTCCATGAGACATACCATGCACAATCGGAATAGAATACTCGTAGTTATACACATGTGATTGTAGCCAGCTTAAAGTCGGGTAATAATCACTTTCCTTAAGTTTTTTTTACGGTGTCA
>DLb01442 range=chrX:22208309-22209253 strand=+ gene=Mgn132
ggctttggggcgctagagtgggcgtggcaatatgtgtcaacaaacttgccctacgtcCTCAAATTTGGACGAAAATACGGATAGacgcacagacggacatggctagatcgactcgactattgatcctcatcaagaattcatatacaatactttatatagtcggaaacgcatcattcagcccgttacttacttttcatagaatttagtatactcttttactctacaagtaactggtataaAAAGATGTATATAAAAGCCAGTTTATTAAGCTGTAAATTCAGGATCCCATTGAGAGAGGCAGTTGCTCATAAAGTGAGCTTTTGCTTCTTACATTAACTTGGTCAGCAGGAAGCTCCACAACACCTGATTGCCAAATCAAAAACGAAGTAATATTGATGTTTTGTTGCTGTTACCATGGCAAGGTATCTGTATTTGGCCGCACAAAGGACGCCGGACAATGGACACAGGACGAAGAATCCAGACATCAATTGACCGTGGCCGTGGCGATGGCTTCTTGTGGCTGCCACTGCGGCTGCTGCAGTTTTAAGAGTCCATAAATAGGGTCTAAGCATGTGCTCAGTAATCCGGCAGCAGTGTCCGAAGTATACGAAAAAAGTGAAAATAAAACCAGAACACAGCAGCACAACAATCCAGTCCACTCCACTGGCAGCCACTCTACTTGACTGTACGTACTCCAGTCCTTTCCACCTTCCCACTGGCCCTCTGCACTGGATTTCTTCTGGCTTGGAGTGGCCAAAGGTGCAACTCTTTAAGGCACTAACACTGTCCCAGGGCAAGCAAAATAAAAACACTCAGAAAAATCCCCAGCTCCATGAGACATACCATGCACAATCGGAATAGAATACTCGTAGTTATACACATGTGATTGTAGCCAGCTTAAAGTCGGGTAATAATCACTTTCCTTAAGTTTTTTTTACGGTGTCA
>DLb01443 range=chrX:12898098-12898852 strand=+ gene=Mgn138
TGATTTGACCTGTTTTCGTGCTTCGAATTTGTCACAGTAACAGGGGGAGGTAAAAAATAAAAAAAACCACTTCCAAATCGAAATCCTAATAGGCATCACGCTGGCGAAGTCGCCGATTTCGCTCCTTTTTGTCCAAGTACGTGATCAGTGAGGATTTGTTGGGCACCGTGACCAGGACGGGAAGCAGCTGAGAACATCGTTGCATCATGGTACGAAGCCTTTTCACCGTATCGTAGTCGATGATGACAATGCCGATATTGGATCTCCTGTAAACCGTGAGAAAGAACTGCTCCACATCCTCTTGTGGCGTCTCTGTGGAATGAATATTGTATCAGTCAGTGGTTGAATTCCACTTCAAAACACACCGCTCTCAACCATCATATAGTTGCGAAATCTATCCTTCTGATAGCCAACGCCACACAGTAAAAAGCCCAAGGTCACCTCCTAATTAGTATAGATAAGAATGAGTGATGCAATTTAAAACCATTTAATGGCTAACCTACAGGACAAGCTATGATCGCAACTCGCAGGACATTCGGATCGTCCACAAATTGAACCATTTGCCATTCGGTATCGCTCGCATCGCTATCACTGGCCGATTTTCCACCAGCTTCGGCTAACATTTTCGCTTCCTGCTTTTCCGTAATATTCTTCTTTCCGTCCTTGCGATTGGGTGCCATTTTGATATACGCTTTTTGAGTCTCTGCTCCCCCTGTCCGCTGtttaaaaaaaaaaaaaaataaaaattttaaata
>DLb01444 range=chrX:19612730-19613092 strand=+ gene=Mgn144
TTGCCAGATCGCGACAACTACGTCGCTTACCATTCACCGTTAGCCTTTCAGCGTTCACCGTTCGCCATTCGCCGCATCGCAACACGCACGCAAGTAATGCTGTAAGGACGAAAGCTCTGCAGCAGGAGCGGGCCAGAGGCGAACTCGCTGCTTCGTTTCGCACAAAAAAGTGATACACACGGAAAAATCGCTGGCATTCATTCACCGAATACCGAGGCGAGAAGCGCGACCGCCTGCGAGAAACGTGGCCAGAAAAGAGAGAAAGGACGAAGGGCACAGGGCGCATAGCTGACCAGGACGAGAaacaataataacgttaataataataataatactaataaAAGTAGCCATCTACGTTAACTG
>DLb01445 range=chrX:2186830-2187176 strand=- gene=Mgn1442
ACATAGCGTAAGCAAGTGCAAGTTCttaaaaaaaaaaaaaaataaaaCACAAAAATTCAAAAGTCCTGGATTATTTTGAATTTTGCCAAACTTCAAAGACAACAACAAAAGCGGCAGGCTCGACTAACGGTGAACAGCCAAGTGAAATCTCGCaaggcaacaacaaaaagaaaaacagaaatcagcaaaaagaaaagaaaaagcaaagtcagacagaagaagaagcagcaccagcagtaccagcagcagcaAGTGCAAGAGAGCAAAAAGAGCTCGCAAAAGAGAGCGTATGTGAGCCGAGTGGTGTGACTTCCTTGTTTCAAATAATTTATCGAAAATCACTCGAA
>DLb01446 range=chrX:2186987-2187458 strand=- gene=Mgn1442
GCGTTTGCGTTTTTATTTCGTTTCGAACGCGAGAACCGTGCGGACGTGTGCGGTTGAAACAGGAACCGAAACAGTAAGCCACGGTGACCAAGCACAAAGTTCTCTTCACCCCTCACCTTAAACCCTCAACAGGCGGCCACCGAAAAATTAGAAGAGACCACTAAGAAATAGAAACAATTAATGTGAAGCCCCGACCCCTCTGCAATTTTGAGTCAATTGTGTGCCTAAAACTAAACAAACAAATCTGACAATTTTTGTTGAATTTTTTTATTGTGTTTGACTACATAGCGTAAGCAAGTGCAAGTTCttaaaaaaaaaaaaaaataaaaCACAAAAATTCAAAAGTCCTGGATTATTTTGAATTTTGCCAAACTTCAAAGACAACAACAAAAGCGGCAGGCTCGACTAACGGTGAACAGCCAAGTGAAATCTCGCaaggcaacaacaaaaagaaaaacagaaatcagcaaaa
>DLb01447 range=chrX:2186830-2187090 strand=- gene=Mgn1442
CAAACTTCAAAGACAACAACAAAAGCGGCAGGCTCGACTAACGGTGAACAGCCAAGTGAAATCTCGCaaggcaacaacaaaaagaaaaacagaaatcagcaaaaagaaaagaaaaagcaaagtcagacagaagaagaagcagcaccagcagtaccagcagcagcaAGTGCAAGAGAGCAAAAAGAGCTCGCAAAAGAGAGCGTATGTGAGCCGAGTGGTGTGACTTCCTTGTTTCAAATAATTTATCGAAAATCACTCGAA
>DLb01448 range=chrX:2187194-2187458 strand=- gene=Mgn1442
GCGTTTGCGTTTTTATTTCGTTTCGAACGCGAGAACCGTGCGGACGTGTGCGGTTGAAACAGGAACCGAAACAGCGGCCACCGAAAAATTAGAAGAGACCACTAAGAAATAGAAACAATTAATGTGAAGCCCCGACCCCTCTGCAATTTTGAGTCAATTGTGTGCCTAAAACTAAACAAACAAATCTGACAATTTTTGTTGAATTT
>DLb01449 range=chrX:2186987-2187330 strand=- gene=Mgn1442
[truncated: 4,535,240 more chars]
