# Supplementary material for: Integrating RNA-seq and ChIP-seq data to characterize long non-coding RNAs in Drosophila melanogaster
Source: BMC Genomics. 2016 Mar 11;17:220. doi: 10.1186/s12864-016-2457-0 (PMC4787191; doi:10.1186/s12864-016-2457-0)
Supplement: Additional file 2: — Summary of the curated lncRNAs. (XLS 1510 kb) [file 12864_2016_2457_MOESM2_ESM.xls]

## Sheet: Curated_lncRNAs
# Additional File 2 - Summary of the curated lncRNAs
# Accession_id: an unique accession id was assigned by the present study to each of the curated lncRNAs
# Gene_id / Transcript_id: IDs of the lncRNAs in their original source
# R5_coordinates: the coordinates of the lncRNAs on the R5 genome sequences
# R6_coordinates: the coordinates of the lncRNAs on the R6 genome sequences. This was generated by Coordinates Converter of FlyBase
# Expressed in Brain: 'Yes' for lncRNAs with RPKM > 1 in the RNA-seq data produced in the present study
# No_polyA_tail: 'v' indicated a lncRNA does not contain a polyA tail, since it was expressed in Ribo-zero RNA-seq, and not expressed in polyA-enriched RNA-seq of fly braim samples
# Nearest_CAGE_peak: R5 coordinates of the transcription start site identifed based on 34 CAGE datasets
# Distance_from_nearest_CAGE_peak: the distance of the nearest CAGE peak with respect to the 5' end of the lncRNA (R5 coordinates)
# Pol_II: 'v' indecated presence of Pol II in the promoter and the transcribed region of a lncRNA based on ChIP-seq data
# H3K4: 'v' indecated presence of H3K4 in the promoter region of a lncRNA based on ChIP-seq data
# H3K36: 'v' indecated presence of H3K36 in the transcribed region of a lncRNA based on ChIP-seq data
# CDD_searching: conserved domains detected by using RPS-BLAST (based on the conserved domain database v3.4)
# Overlapped lncRNA genes: loci overlapped with other curated lncRNA genes
# Source: the source from where a lncRNA collected. Both indicated that the lncRNAs was included in both of FlyBase and UCSC genome browser
Accession_id	Gene_id	Transcript_id	R5_coordinates	R6_coordinates	Strand	Exon_num	Transcript_length	Type	Expression_in_brain	No_polyA_tail	Nearest_CAGE_peak	Distance_from_nearest_CAGE_peak	Pol_II	H3K4	H3K36	CDD_searching	Overlapped lncRNA genes	Source
DLb00826	IP10726	IP10726.gin	3R:4134724..4136008	3R:8309002..8310286	+	1	1285	anti-sense exonic	No		4134694	-30	v	v	v	223914_AcrA;253155_DUF745;		Brown et al.
DLb00827	LD30889	LD30889.gin	X:4289471..4290501	X:4395438..4396468	-	1	1031	intergenic	No		4290376	126				NA		Brown et al.
DLb00829	MIP09027	MIP09027.gin	X:16644075..16646328	X:16750042..16752295	+	3	1170	anti-sense exonic	Yes		16644059	-16	v	v	v	NA		Brown et al.
DLb00830	MIP10815	MIP10815.gin	2L:12125357..12125837	2L:12125357..12125837	-	1	481	anti-sense exonic	Yes		12125844	-7			v	NA		Brown et al.
DLb00832	MIP12495	MIP12495.gin	2L:9949521..9950216	2L:9949521..9950216	+	1	696	intergenic	No		9949838	318				NA	TCONS_00007747	Brown et al.
DLb00833	MIP12934	MIP12934.gin	3L:1586694..1593678	3L:1586694..1593678	-	2	1364	anti-sense exonic	Yes		1593719	-41	v	v		NA		Brown et al.
DLb00834	MIP20281	MIP20281.gin	2L:14355468..14356341	2L:14355468..14356341	-	2	277	anti-sense exonic	No		14355850	492	v	v	v	NA	FBgn0266145	Brown et al.
DLb00836	MIP22607	MIP22607.gin	2R:12041428..12042056	2R:16153923..16154551	+	1	629	sense intronic	Yes	v	12041543	116	v	v		NA		Brown et al.
DLb00838	Mgn00013	Mgn00013.a	3L:611208..612768	3L:611208..612768	-	2	1515	intergenic	No		612768	1				NA		Brown et al.
DLb00842	Mgn00023	Mgn00023.a	3LHet:430192..431527	3L:24946860..24948195	+	3	1215	intergenic	No		430186	-6				NA		Brown et al.
DLb00843	Mgn00030	Mgn00030.a	3R:26014209..26014643	3R:30188487..30188921	+	2	318	anti-sense intronic	Yes		26013031	-1178	v	v		NA		Brown et al.
DLb00845	Mgn00038	Mgn00038.a	2L:22649152..22649982	2L:22756420..22757250	+	2	488	intergenic	Yes		22649182	31	v	v		NA		Brown et al.
DLb00847	Mgn00046	Mgn00046.b	2L:21864710..21867861	2L:21864710..21867861	-	3	3018	intergenic	No		21867861	1				NA	FBgn0266223;FBgn0266224	Brown et al.
DLb00848	Mgn00046	Mgn00046.c	2L:21864947..21867861	2L:21864947..21867861	-	3	2781	intergenic	No		21867861	1				NA	FBgn0266223;FBgn0266224	Brown et al.
DLb00849	Mgn00048	Mgn00048.a	3R:16747220..16748433	3R:20921498..20922711	+	4	887	sense intronic	No		16746421	-799				NA		Brown et al.
DLb00850	Mgn00049	Mgn00049.a	2L:20583654..20625506	2L:20583654..20625506	-	4	876	intergenic	No		20621442	4065	v			NA	FBgn0266214	Brown et al.
DLb00853	Mgn00054	Mgn00054.a	2L:21867267..21867836	2L:21867267..21867836	+	2	499	intergenic	No		21867263	-4				NA		Brown et al.
DLb00857	Mgn00060	Mgn00060.a	3R:26444348..26447628	3R:30618626..30621906	-	3	772	sense exonic	No		26451305	-3677				NA		Brown et al.
DLb00858	Mgn00061	Mgn00061.a	3R:14523857..14527012	3R:18698135..18701290	-	4	723	intergenic	No		14528276	-1264				NA		Brown et al.
DLb00859	Mgn00062	Mgn00062.a	3R:26523102..26525088	3R:30697380..30699366	+	3	1000	intergenic	No		26522896	-206				NA		Brown et al.
DLb00861	Mgn00072	Mgn00072.a	2L:1457454..1463967	2L:1457454..1463967	-	3	549	intergenic	No		1463967	1				NA		Brown et al.
DLb00862	Mgn00072	Mgn00072.b	2L:1447470..1463967	2L:1447470..1463967	-	2	437	intergenic	No		1463967	1				NA		Brown et al.
DLb00863	Mgn00072	Mgn00072.c	2L:1457454..1463967	2L:1457454..1463967	-	2	423	intergenic	No		1463967	1				NA		Brown et al.
DLb00874	Mgn00089	Mgn00089.a	2R:17195986..17197678	2R:21308481..21310173	-	2	1601	anti-sense exonic	Yes		17197678	1	v	v	v	NA	FBgn0266642	Brown et al.
DLb00875	Mgn00090	Mgn00090.a	2R:17602921..17603594	2R:21715416..21716089	-	2	600	anti-sense exonic	Yes		17603598	-4	v	v	v	NA		Brown et al.
DLb00876	Mgn00092	Mgn00092.a	2R:18781786..18783330	2R:22894263..22895807	-	2	1442	anti-sense exonic	Yes		18783318	13	v	v	v	214473_Tryp_SPc;249578_Trypsin;238113_Tryp_SPc;		Brown et al.
DLb00877	Mgn00095	Mgn00095.a	XHet:50456..51373	X:23071638..23072555	+	2	832	sense exonic	No		50451	-5	v	v		NA		Brown et al.
DLb00878	Mgn00105	Mgn00105.a	2L:10574009..10575247	2L:10574009..10575247	-	2	1183	anti-sense intronic	No		10575238	10				NA		Brown et al.
DLb00879	Mgn00107	Mgn00107.a	2L:11658480..11659466	2L:11658480..11659466	-	2	396	intergenic	No		11659473	-7				NA		Brown et al.
DLb00880	Mgn00113	Mgn00113.a	2L:15882576..15883195	2L:15882576..15883195	-	2	555	sense exonic	No		15883202	-7				NA		Brown et al.
DLb00881	Mgn00120	Mgn00120.a	2L:19702642..19703645	2L:19702642..19703645	-	2	945	anti-sense intronic	Yes		19703452	194			v	NA		Brown et al.
DLb00883	Mgn00124	Mgn00124.a	2L:21723402..21724502	2L:21723402..21724502	-	2	1029	anti-sense intronic	Yes		21724502	1				NA		Brown et al.
DLb00885	Mgn00128	Mgn00128.a	2L:22091700..22094187	2L:22091700..22094187	-	4	1943	intergenic	No		22094189	-2				NA		Brown et al.
DLb00886	Mgn00128	Mgn00128.b	2L:22091700..22094187	2L:22091700..22094187	-	3	2040	intergenic	No		22094189	-2				NA		Brown et al.
DLb00887	Mgn00128	Mgn00128.c	2L:22093122..22094187	2L:22093122..22094187	-	2	969	intergenic	No		22094189	-2				NA		Brown et al.
DLb00891	Mgn00137	Mgn00137.a	3R:410855..413423	3R:4585133..4587701	-	2	605	intergenic	No		413423	1				NA	FBgn0267118	Brown et al.
DLb00892	Mgn00140	Mgn00140.a	3R:1095939..1096729	3R:5270217..5271007	-	2	739	sense exonic	Yes		1096730	-1	v	v	v	NA		Brown et al.
DLb00893	Mgn00140	Mgn00140.b	3R:1095932..1096729	3R:5270210..5271007	-	2	697	sense exonic	No		1096730	-1	v	v	v	NA		Brown et al.
DLb00894	Mgn00140	Mgn00140.c	3R:1095939..1096729	3R:5270217..5271007	-	2	733	sense exonic	Yes		1096730	-1	v	v	v	NA		Brown et al.
DLb00895	Mgn00140	Mgn00140.d	3R:1095937..1096729	3R:5270215..5271007	-	2	720	sense exonic	Yes		1096730	-1	v	v	v	NA		Brown et al.
DLb00897	Mgn00143	Mgn00143.b	3R:2700905..2710935	3R:6875183..6885213	-	2	4838	intergenic	No		2712516	-1581	v			NA	FBgn0266236	Brown et al.
DLb00898	Mgn00144	Mgn00144.a	3R:3293765..3294413	3R:7468043..7468691	-	2	559	intergenic	No		3294412	2				NA	FBgn0266239	Brown et al.
DLb00899	Mgn00144	Mgn00144.b	3R:3293761..3294413	3R:7468039..7468691	-	3	507	intergenic	No		3294412	2				NA	FBgn0266239	Brown et al.
DLb00900	Mgn00144	Mgn00144.c	3R:3293761..3294413	3R:7468039..7468691	-	2	597	intergenic	No		3294412	2				NA	FBgn0266239	Brown et al.
DLb00909	Mgn00154	Mgn00154.b	3R:5702766..5704301	3R:9877044..9878579	-	2	598	anti-sense intronic	No		5704297	5	v			NA	FBgn0266389	Brown et al.
DLb00911	Mgn00160	Mgn00160.a	3R:10202030..10203084	3R:14376308..14377362	-	2	977	intergenic	No		10203084	1				NA	FBgn0266248	Brown et al.
DLb00912	Mgn00162	Mgn00162.a	3R:10666488..10667040	3R:14840766..14841318	-	2	500	sense intronic	No		10667040	1				NA		Brown et al.
DLb00913	Mgn00162	Mgn00162.b	3R:10666488..10667040	3R:14840766..14841318	-	2	493	sense intronic	No		10667040	1				NA		Brown et al.
DLb00914	Mgn00165	Mgn00165.a	3R:12031696..12033829	3R:16205974..16208107	-	2	2051	intergenic	No		12033833	-4	v	v		NA		Brown et al.
DLb00916	Mgn00167	Mgn00167.b	3R:12197109..12198615	3R:16371387..16372893	-	3	1350	intergenic	No		12198616	-1				NA	FBgn0266703	Brown et al.
DLb00919	Mgn00174	Mgn00174.a	3R:15104509..15105467	3R:19278787..19279745	-	3	819	intergenic	No		15105473	1				NA	FBgn0265062	Brown et al.
DLb00920	Mgn00174	Mgn00174.b	3R:15104509..15105467	3R:19278787..19279745	-	4	747	intergenic	No		15105473	1				NA	FBgn0265062	Brown et al.
DLb00921	Mgn00174	Mgn00174.c	3R:15104509..15105467	3R:19278787..19279745	-	3	815	intergenic	No		15105473	1				NA	FBgn0265062	Brown et al.
DLb00923	Mgn00174	Mgn00174.e	3R:15104509..15105467	3R:19278787..19279745	-	3	694	intergenic	No		15105473	1				NA	FBgn0265062	Brown et al.
DLb00925	Mgn00180	Mgn00180.a	3R:19572040..19572615	3R:23746318..23746893	-	2	516	anti-sense intronic	No		19572603	13	v	v		NA		Brown et al.
DLb00926	Mgn00185	Mgn00185.a	3R:24253082..24253744	3R:28427360..28428022	-	2	468	anti-sense intronic	No		24253744	1				NA		Brown et al.
DLb00927	Mgn00196	Mgn00196.a	X:5082227..5082905	X:5188194..5188872	-	2	613	anti-sense intronic	No		5082904	2				NA	FBgn0266097	Brown et al.
DLb00928	Mgn00204	Mgn00204.a	X:11962838..11964210	X:12068805..12070177	-	3	1244	anti-sense intronic	No		11964210	1				NA	FBgn0264676	Brown et al.
DLb00929	Mgn00204	Mgn00204.b	X:11961253..11964210	X:12067220..12070177	-	4	2727	anti-sense intronic	No		11964210	1				NA	FBgn0264676	Brown et al.
DLb00931	Mgn00206	Mgn00206.a	X:12762260..12763570	X:12868227..12869537	-	2	224	sense exonic	No		12763573	-3	v	v		NA		Brown et al.
DLb00932	Mgn00206	Mgn00206.b	X:12744234..12763570	X:12850201..12869537	-	3	833	sense exonic	Yes		12763573	-3	v	v		NA		Brown et al.
DLb00933	Mgn00206	Mgn00206.c	X:12744234..12762795	X:12850201..12868762	-	2	1145	sense exonic	No		12763573	-3	v	v		NA		Brown et al.
DLb00934	Mgn00206	Mgn00206.d	X:12744234..12763570	X:12850201..12869537	-	3	895	sense exonic	Yes		12763573	-3	v	v		NA		Brown et al.
DLb00935	Mgn00206	Mgn00206.e	X:12762260..12763570	X:12868227..12869537	-	2	286	sense exonic	No		12763573	-3	v	v		NA		Brown et al.
DLb00936	Mgn00208	Mgn00208.a	X:14270323..14272452	X:14376290..14378419	-	3	394	anti-sense intronic	No		14272457	-5				NA		Brown et al.
DLb00937	Mgn00209	Mgn00209.a	X:14708549..14713010	X:14814516..14818977	-	2	4312	sense exonic	Yes		14713010	1	v			NA		Brown et al.
DLb00938	Mgn00209	Mgn00209.b	X:14710359..14713010	X:14816326..14818977	-	2	2178	sense exonic	Yes		14713010	1	v			NA		Brown et al.
DLb00939	Mgn00213	Mgn00213.a	X:18848429..18851192	X:18954396..18957159	-	2	1670	anti-sense intronic	No		18850978	215	v			NA		Brown et al.
DLb00940	Mgn00216	Mgn00216.a	X:21017240..21018107	X:21146213..21147080	-	2	810	sense exonic	No		21018107	1				NA		Brown et al.
DLb00942	Mgn00220	Mgn00220.a	U:498745..499903	3R:1962715..1963873	+	3	1035	intergenic	Yes	v	498746	2				NA		Brown et al.
DLb00943	Mgn00221	Mgn00221.a	U:912475..914157	3R:3118153..3119835	+	2	505	intergenic	No		912484	10		v	v	NA		Brown et al.
DLb00944	Mgn00221	Mgn00221.b	U:912475..915037	3R:3118153..3120715	+	2	1785	intergenic	Yes		912484	10		v	v	NA		Brown et al.
DLb00945	Mgn00221	Mgn00221.c	U:912475..914158	3R:3118153..3119836	+	2	680	intergenic	No		912484	10		v	v	NA		Brown et al.
DLb00946	Mgn00223	Mgn00223.a	U:2652218..2658299	2R:323386..329467	+	2	3830	intergenic	No		2654929	2712	v			NA		Brown et al.
DLb00947	Mgn00224	Mgn00224.a	U:3290731..3291768	Y:380422..381459	+	2	973	intergenic	No		3290765	35		v		NA		Brown et al.
DLb00948	Mgn00225	Mgn00225.a	U:4470318..4472259	211000022280742:10191..12132	+	4	1137	intergenic	Yes		4470322	5	v			NA		Brown et al.
DLb00949	Mgn00225	Mgn00225.b	U:4471338..4472259	211000022280742:11211..12132	+	3	664	intergenic	Yes		4470322	5	v			NA		Brown et al.
DLb00956	Mgn00227	Mgn00227.a	U:4982026..4982684	211000022278974:639..1297	+	2	602	intergenic	No		4982043	18				NA		Brown et al.
DLb00959	Mgn00229	Mgn00229.a	U:5698641..5699257	211000022280655:1540..2156	+	2	562	intergenic	No		5698643	3	v			NA		Brown et al.
DLb00960	Mgn00230	Mgn00230.a	U:5752927..5753920	211000022279688:2987..3980	+	2	942	intergenic	Yes		5752928	2				NA		Brown et al.
DLb00961	Mgn00230	Mgn00230.b	U:5752927..5753932	211000022279688:2987..3992	+	2	906	intergenic	Yes		5752928	2				NA		Brown et al.
DLb00962	Mgn00232	Mgn00232.a	U:7023134..7023870	211000022278404:198..934	+	2	680	intergenic	No		7025498	2365				NA		Brown et al.
DLb00963	Mgn00235	Mgn00235.a	U:7632075..7632574	211000022278536:1259..1758	+	2	440	intergenic	No		7632095	21				NA		Brown et al.
DLb00964	Mgn00236	Mgn00236.a	U:7748830..7750013	211000022279039:865..2048	+	2	1127	intergenic	Yes		7746906	-1924				NA		Brown et al.
DLb00965	Mgn00237	Mgn00237.a	U:8148400..8148961	211000022279494:1274..1835	+	2	492	intergenic	Yes		8148424	25	v		v	NA		Brown et al.
DLb00966	Mgn00237	Mgn00237.b	U:8148400..8148961	211000022279494:1274..1835	+	3	445	intergenic	No		8148424	25	v		v	NA		Brown et al.
DLb00967	Mgn00237	Mgn00237.c	U:8148400..8148961	211000022279494:1274..1835	+	3	427	intergenic	No		8148424	25	v		v	NA		Brown et al.
DLb00968	Mgn00237	Mgn00237.d	U:8148400..8148961	211000022279494:1274..1835	+	2	480	intergenic	Yes		8148424	25	v		v	NA		Brown et al.
DLb00969	Mgn00237	Mgn00237.e	U:8148400..8148961	211000022279494:1274..1835	+	2	498	intergenic	Yes		8148424	25	v		v	NA		Brown et al.
DLb00970	Mgn00237	Mgn00237.f	U:8148400..8148961	211000022279494:1274..1835	+	3	439	intergenic	No		8148424	25	v		v	NA		Brown et al.
DLb00971	Mgn00239	Mgn00239.a	U:8789197..8789988	211000022278894:271..1062	+	2	535	intergenic	Yes		8789218	22				NA		Brown et al.
DLb00972	Mgn00239	Mgn00239.b	U:8789197..8789983	211000022278894:271..1057	+	2	530	intergenic	No		8789218	22				NA		Brown et al.
DLb00973	Mgn00240	Mgn00240.a	U:9914370..9915184	211000022279791:165..979	+	2	750	intergenic	No		9914370	1				NA		Brown et al.
DLb00974	Mgn00242	Mgn00242.a	U:9919401..9919731	211000022279802:680..1010	+	2	278	intergenic	Yes		9919407	7				NA		Brown et al.
DLb00975	Mgn00243	Mgn00243.a	U:9095415..9095995	Y_mapped_Scaffold_18_D1698:28239..28819	+	2	518	intergenic	Yes		9095430	16	v	v	v	NA		Brown et al.
DLb00976	Mgn00243	Mgn00243.b	U:9095415..9095995	Y_mapped_Scaffold_18_D1698:28239..28819	+	2	520	intergenic	Yes		9095430	16	v	v	v	NA		Brown et al.
DLb00977	Mgn00244	Mgn00244.a	U:9166306..9167271	211000022278142:203..1168	+	2	904	intergenic	Yes		9166362	57				NA		Brown et al.
DLb00984	Mgn00247	Mgn00247.a	3L:445945..448122	3L:445945..448122	-	2	2118	sense exonic	Yes		448127	-5	v		v	NA		Brown et al.
DLb00985	Mgn00251	Mgn00251.a	3L:3554403..3556331	3L:3554403..3556331	-	2	1671	anti-sense intronic	Yes		3556346	-15	v			NA		Brown et al.
DLb00991	Mgn00266	Mgn00266.a	3L:12279299..12282170	3L:12286199..12289070	-	2	694	intergenic	No		12282173	-3				NA		Brown et al.
DLb00995	Mgn00276	Mgn00276.a	3L:18765137..18765611	3L:18772037..18772511	-	2	386	sense intronic	No		18764372	1240	v			NA		Brown et al.
DLb00996	Mgn00276	Mgn00276.b	3L:18765137..18765611	3L:18772037..18772511	-	2	380	sense intronic	No		18764372	1240	v			NA		Brown et al.
DLb01000	Mgn00288	Mgn00288.a	3L:24533667..24535278	3L:24540567..24542178	-	3	1423	anti-sense intronic	Yes		24535278	1	v	v	v	NA		Brown et al.
DLb01001	Mgn00290	Mgn00290.a	4:248993..251906	4:228367..231280	-	5	1192	anti-sense exonic	No		251907	-1	v			NA		Brown et al.
DLb01002	Mgn00290	Mgn00290.b	4:248561..251906	4:227935..231280	-	3	1115	anti-sense exonic	Yes		251907	-1	v			NA		Brown et al.
DLb01003	Mgn00290	Mgn00290.c	4:248561..251906	4:227935..231280	-	4	1046	anti-sense exonic	Yes		251907	-1	v			NA		Brown et al.
DLb01004	Mgn00290	Mgn00290.d	4:248561..251906	4:227935..231280	-	4	1061	anti-sense exonic	Yes		251907	-1	v			NA		Brown et al.
DLb01005	Mgn00290	Mgn00290.e	4:248993..251906	4:228367..231280	-	4	1246	anti-sense exonic	Yes		251907	-1	v			NA		Brown et al.
DLb01006	Mgn00290	Mgn00290.f	4:248993..251906	4:228367..231280	-	3	1345	anti-sense exonic	No		251907	-1	v			NA		Brown et al.
DLb01007	Mgn00290	Mgn00290.g	4:248993..251906	4:228367..231280	-	5	1177	anti-sense exonic	No		251907	-1	v			NA		Brown et al.
DLb01008	Mgn00290	Mgn00290.h	4:248993..251906	4:228367..231280	-	4	1261	anti-sense exonic	Yes		251907	-1	v			NA		Brown et al.
DLb01009	Mgn00290	Mgn00290.i	4:248993..251906	4:228367..231280	-	3	1330	anti-sense exonic	No		251907	-1	v			NA		Brown et al.
DLb01010	Mgn00290	Mgn00290.j	4:248561..251906	4:227935..231280	-	4	1031	anti-sense exonic	Yes		251907	-1	v			NA		Brown et al.
DLb01011	Mgn00290	Mgn00290.k	4:248561..251906	4:227935..231280	-	4	1046	anti-sense exonic	Yes		251907	-1	v			NA		Brown et al.
DLb01012	Mgn00290	Mgn00290.l	4:248993..249799	4:228367..229173	-	2	751	anti-sense exonic	No		251907	-1	v			NA		Brown et al.
DLb01013	Mgn00290	Mgn00290.m	4:248993..251906	4:228367..231280	-	4	1261	anti-sense exonic	No		251907	-1	v			NA		Brown et al.
DLb01014	Mgn00290	Mgn00290.n	4:248561..249799	4:227935..229173	-	2	536	anti-sense exonic	No		251907	-1	v			NA		Brown et al.
DLb01015	Mgn00290	Mgn00290.o	4:248561..251906	4:227935..231280	-	3	1130	anti-sense exonic	Yes		251907	-1	v			NA		Brown et al.
DLb01016	Mgn00290	Mgn00290.p	4:248561..251906	4:227935..231280	-	5	977	anti-sense exonic	Yes		251907	-1	v			NA		Brown et al.
DLb01017	Mgn00290	Mgn00290.q	4:248993..251906	4:228367..231280	-	4	1276	anti-sense exonic	No		251907	-1	v			NA		Brown et al.
DLb01018	Mgn00290	Mgn00290.r	4:248561..251906	4:227935..231280	-	5	962	anti-sense exonic	Yes		251907	-1	v			NA		Brown et al.
DLb01019	Mgn00303	Mgn00303.a	3LHet:2386835..2387966	3L:27256299..27257430	+	2	1054	intergenic	No		2386861	27	v		v	NA		Brown et al.
DLb01020	Mgn00310	Mgn00310.a	2R:1386072..1387682	2R:5498567..5500177	+	2	1548	sense intronic	No		1386082	11				NA		Brown et al.
DLb01021	Mgn00317	Mgn00317.a	2R:3625486..3626601	2R:7737981..7739096	+	3	441	anti-sense exonic	Yes		3625483	4	v			NA		Brown et al.
DLb01022	Mgn00317	Mgn00317.b	2R:3625486..3626601	2R:7737981..7739096	+	2	508	anti-sense exonic	Yes		3625483	4	v			NA		Brown et al.
DLb01023	Mgn00317	Mgn00317.c	2R:3625480..3626347	2R:7737975..7738842	+	2	260	anti-sense exonic	Yes		3625483	4	v			NA		Brown et al.
DLb01026	Mgn00332	Mgn00332.a	2R:7299175..7299737	2R:11411670..11412232	+	2	513	anti-sense exonic	Yes		7299184	10				NA		Brown et al.
DLb01027	Mgn00334	Mgn00334.a	X:14751076..14751686	X:14857043..14857653	+	2	333	sense intronic	No		14751076	1				NA		Brown et al.
DLb01029	Mgn00335	Mgn00335.j	2R:8754934..8756656	2R:12867429..12869151	+	2	402	anti-sense exonic	Yes		8754951	18	v			NA	FBgn0266633	Brown et al.
DLb01030	Mgn00335	Mgn00335.k	2R:8754934..8756656	2R:12867429..12869151	+	2	623	anti-sense exonic	Yes		8754951	18	v			NA	FBgn0266633	Brown et al.
DLb01042	Mgn00354	Mgn00354.a	2RHet:1891065..1891832	2R:3108003..3108770	-	2	713	anti-sense intronic	No		1891824	9				NA		Brown et al.
DLb01043	Mgn00354	Mgn00354.b	2RHet:1891065..1891832	2R:3108003..3108770	-	3	653	anti-sense intronic	No		1891824	9				NA		Brown et al.
DLb01044	Mgn00354	Mgn00354.c	2RHet:1890996..1891801	2R:3107934..3108739	-	2	751	anti-sense intronic	No		1891824	9				NA		Brown et al.
DLb01045	Mgn00354	Mgn00354.d	2RHet:1890996..1891801	2R:3107934..3108739	-	3	691	anti-sense intronic	No		1891824	9				NA		Brown et al.
DLb01046	Mgn00358	Mgn00358.a	2L:588061..588783	2L:588061..588783	+	2	660	anti-sense intronic	No		588063	3		v		NA		Brown et al.
DLb01047	Mgn00358	Mgn00358.b	2L:588061..588783	2L:588061..588783	+	2	280	anti-sense intronic	No		588063	3		v		NA		Brown et al.
DLb01051	Mgn00372	Mgn00372.a	2L:10175590..10177078	2L:10175590..10177078	+	2	1434	anti-sense intronic	Yes		10175585	-5				NA		Brown et al.
DLb01053	Mgn00377	Mgn00377.a	2L:13746885..13754203	2L:13746885..13754203	+	3	977	sense exonic	No		13746873	-12	v			NA	FBgn0266140	Brown et al.
DLb01054	Mgn00377	Mgn00377.b	2L:13746885..13753642	2L:13746885..13753642	+	2	472	sense exonic	No		13746873	-12	v			NA	FBgn0266140	Brown et al.
DLb01057	Mgn00381	Mgn00381.a	2L:19826111..19845549	2L:19826111..19845549	+	2	416	sense exonic	No		19826121	11	v			NA		Brown et al.
DLb01058	Mgn00387	Mgn00387.a	2L:20665728..20666377	2L:20665728..20666377	+	2	583	anti-sense intronic	No		20665734	7				NA	FBgn0266356	Brown et al.
DLb01059	Mgn00390	Mgn00390.a	2L:21868225..21870741	2L:21868225..21870741	+	3	1578	intergenic	No		21868213	-12				NA		Brown et al.
DLb01060	Mgn00390	Mgn00390.b	2L:21868473..21870741	2L:21868473..21870741	+	2	2199	intergenic	No		21868213	-12				NA		Brown et al.
DLb01061	Mgn00390	Mgn00390.c	2L:21868473..21870762	2L:21868473..21870762	+	3	2084	intergenic	No		21868213	-12				NA		Brown et al.
DLb01062	Mgn00390	Mgn00390.d	2L:21868225..21870762	2L:21868225..21870762	+	4	2163	intergenic	No		21868213	-12				NA		Brown et al.
DLb01063	Mgn00390	Mgn00390.e	2L:21868473..21870762	2L:21868473..21870762	+	3	2161	intergenic	No		21868213	-12				NA		Brown et al.
DLb01064	Mgn00390	Mgn00390.f	2L:21868225..21869563	2L:21868225..21869563	+	2	1170	intergenic	No		21868213	-12				NA		Brown et al.
DLb01065	Mgn00390	Mgn00390.g	2L:21868473..21870741	2L:21868473..21870741	+	2	1499	intergenic	No		21868213	-12				NA		Brown et al.
DLb01066	Mgn00390	Mgn00390.h	2L:21868473..21869563	2L:21868473..21869563	+	1	1091	intergenic	No		21868213	-12				NA		Brown et al.
DLb01067	Mgn00390	Mgn00390.i	2L:21868225..21870741	2L:21868225..21870741	+	3	2278	intergenic	No		21868213	-12				NA		Brown et al.
DLb01068	Mgn00390	Mgn00390.j	2L:21868225..21870762	2L:21868225..21870762	+	4	1540	intergenic	No		21868213	-12				NA		Brown et al.
DLb01069	Mgn00390	Mgn00390.k	2L:21868225..21870762	2L:21868225..21870762	+	4	1463	intergenic	No		21868213	-12				NA		Brown et al.
DLb01070	Mgn00390	Mgn00390.l	2L:21868473..21870762	2L:21868473..21870762	+	3	1461	intergenic	No		21868213	-12				NA		Brown et al.
DLb01071	Mgn00390	Mgn00390.m	2L:21868225..21870762	2L:21868225..21870762	+	4	2240	intergenic	No		21868213	-12				NA		Brown et al.
DLb01072	Mgn00390	Mgn00390.n	2L:21868473..21870762	2L:21868473..21870762	+	3	1384	intergenic	No		21868213	-12				NA		Brown et al.
DLb01073	Mgn00397	Mgn00397.a	2L:22975736..22977242	2L:23083004..23084510	+	3	1205	intergenic	No		22975738	3				NA		Brown et al.
DLb01074	Mgn00397	Mgn00397.b	2L:22975736..22977242	2L:23083004..23084510	+	4	1139	intergenic	No		22975738	3				NA		Brown et al.
DLb01075	Mgn00402	Mgn00402.a	3RHet:1256181..1256979	3R:2679476..2680274	+	2	742	anti-sense intronic	No		1256879	699				NA		Brown et al.
DLb01076	Mgn00403	Mgn00403.a	3RHet:1768370..1777473	3R:3781408..3790511	+	2	3430	intergenic	Yes		1768376	7	v	v		NA		Brown et al.
DLb01077	Mgn00406	Mgn00406.a	3RHet:2374406..2378319	3R:4077903..4081816	+	3	935	sense exonic	No		2374412	7	v	v		NA		Brown et al.
DLb01078	Mgn00406	Mgn00406.b	3RHet:2374406..2378319	3R:4077903..4081816	+	2	1078	sense exonic	No		2374412	7	v	v		NA		Brown et al.
DLb01079	Mgn00410	Mgn00410.a	3L:527187..528106	3L:527187..528106	+	2	860	anti-sense intronic	No		527213	27	v			NA	FBgn0266592;FBgn0266593	Brown et al.
DLb01080	Mgn00419	Mgn00419.a	3L:5417177..5422571	3L:5424077..5429471	+	2	508	sense exonic	Yes		5417207	31	v	v		NA		Brown et al.
DLb01081	Mgn00419	Mgn00419.b	3L:5417177..5422571	3L:5424077..5429471	+	2	520	sense exonic	Yes		5417207	31	v	v		NA		Brown et al.
DLb01082	Mgn00419	Mgn00419.c	3L:5417177..5422571	3L:5424077..5429471	+	2	547	sense exonic	Yes		5417207	31	v	v		NA		Brown et al.
DLb01083	Mgn00424	Mgn00424.a	3L:7849666..7853528	3L:7856566..7860428	+	2	3802	anti-sense intronic	No		7849683	18	v	v		NA		Brown et al.
DLb01084	Mgn00426	Mgn00426.a	3L:9562691..9563554	3L:9569591..9570454	+	2	784	sense intronic	No		9562698	8				NA		Brown et al.
DLb01086	Mgn00429	Mgn00429.a	3L:10822039..10827782	3L:10828939..10834682	+	3	318	intergenic	No		10822039	1				NA		Brown et al.
DLb01087	Mgn00429	Mgn00429.b	3L:10822039..10827689	3L:10828939..10834589	+	2	283	intergenic	No		10822039	1				NA		Brown et al.
DLb01088	Mgn00429	Mgn00429.c	3L:10822039..10827782	3L:10828939..10834682	+	3	322	intergenic	No		10822039	1				NA		Brown et al.
DLb01092	Mgn00450	Mgn00450.a	3L:17262829..17280929	3L:17269729..17287829	+	3	1627	intergenic	No		17262842	14	v	v		NA	TCONS_00029286;TCONS_00029292	Brown et al.
DLb01093	Mgn00450	Mgn00450.b	3L:17262829..17276376	3L:17269729..17283276	+	2	1465	intergenic	No		17262842	14	v	v		NA	TCONS_00029286;TCONS_00029292	Brown et al.
DLb01095	Mgn00453	Mgn00453.b	X:22090675..22166995	X:22688839..22765159	+	3	4412	intergenic	No		22059123	-3	v			NA	FBgn0266348	Brown et al.
DLb01096	Mgn00454	Mgn00454.a	3L:19241416..19242795	3L:19248316..19249695	+	2	1322	intergenic	No		19241416	1				NA		Brown et al.
DLb01097	Mgn00455	Mgn00455.a	U:931111..964226	3R:3136789..3169904	-	2	651	intergenic	Yes		964226	1	v			NA		Brown et al.
DLb01098	Mgn00458	Mgn00458.a	U:1322374..1322887	2R:1731805..1732318	-	2	433	anti-sense intronic	No		1322884	4	v			NA		Brown et al.
DLb01099	Mgn00459	Mgn00459.a	U:2653474..2654962	2R:326723..328211	-	2	463	intergenic	Yes		2654957	6	v			NA		Brown et al.
DLb01100	Mgn00461	Mgn00461.a	U:3133489..3134351	X:22140329..22141191	-	2	813	intergenic	No		3134355	-4	v			NA		Brown et al.
DLb01103	Mgn00471	Mgn00471.a	U:6966504..6968427	211000022279532:77..2000	-	3	1762	intergenic	No		6968429	1	v		v	NA		Brown et al.
DLb01104	Mgn00471	Mgn00471.b	U:6966504..6968427	211000022279532:77..2000	-	4	1676	intergenic	Yes		6968429	1	v		v	NA		Brown et al.
DLb01105	Mgn00471	Mgn00471.c	U:6966504..6968427	211000022279532:77..2000	-	3	1750	intergenic	No		6968429	1	v		v	NA		Brown et al.
DLb01106	Mgn00471	Mgn00471.d	U:6966504..6968427	211000022279532:77..2000	-	3	1714	intergenic	No		6968429	1	v		v	NA		Brown et al.
DLb01107	Mgn00471	Mgn00471.e	U:6966504..6968427	211000022279532:77..2000	-	4	1640	intergenic	Yes		6968429	1	v		v	NA		Brown et al.
DLb01108	Mgn00471	Mgn00471.f	U:6966504..6968427	211000022279532:77..2000	-	3	1798	intergenic	No		6968429	1	v		v	NA		Brown et al.
DLb01109	Mgn00471	Mgn00471.g	U:6966504..6968427	211000022279532:77..2000	-	4	1628	intergenic	No		6968429	1	v		v	NA		Brown et al.
DLb01110	Mgn00471	Mgn00471.h	U:6966504..6968427	211000022279532:77..2000	-	4	1592	intergenic	Yes		6968429	1	v		v	NA		Brown et al.
DLb01111	Mgn00472	Mgn00472.a	3L:23577152..23577610	3L:23584052..23584510	+	1	459	sense intronic	No		23576774	1				NA		Brown et al.
DLb01112	Mgn00472	Mgn00472.b	3L:23576774..23583611	3L:23583674..23590511	+	3	2336	sense intronic	No		23576774	1				NA		Brown et al.
DLb01113	Mgn00472	Mgn00472.d	3L:23576774..23583611	3L:23583674..23590511	+	3	2419	sense intronic	No		23576774	1				NA		Brown et al.
DLb01114	Mgn00472	Mgn00472.e	3L:23576774..23583514	3L:23583674..23590414	+	3	2239	sense intronic	No		23576774	1				NA		Brown et al.
DLb01115	Mgn00472	Mgn00472.f	3L:23576774..23583514	3L:23583674..23590414	+	3	2322	sense intronic	No		23576774	1				NA		Brown et al.
DLb01116	Mgn00472	Mgn00472.g	3L:23576774..23583611	3L:23583674..23590511	+	2	3282	sense intronic	Yes		23576774	1				NA		Brown et al.
DLb01118	Mgn00479	Mgn00479.a	U:7222232..7222961	211000022278114:1221..1950	-	3	615	intergenic	Yes		7222962	-1	v	v	v	NA		Brown et al.
DLb01119	Mgn00479	Mgn00479.b	U:7221025..7222961	211000022278114:14..1950	-	5	1187	intergenic	No		7222962	-1	v	v	v	NA		Brown et al.
DLb01120	Mgn00479	Mgn00479.c	U:7221132..7222961	211000022278114:121..1950	-	4	1140	intergenic	Yes		7222962	-1	v	v	v	NA		Brown et al.
DLb01121	Mgn00479	Mgn00479.d	U:7221025..7222961	211000022278114:14..1950	-	4	1762	intergenic	Yes		7222962	-1	v	v	v	NA		Brown et al.
DLb01122	Mgn00484	Mgn00484.a	U:8748018..8748452	211000022279404:5..439	-	2	239	intergenic	Yes		8748454	1				NA		Brown et al.
DLb01123	Mgn00486	Mgn00486.a	3R:1057205..1057961	3R:5231483..5232239	+	2	419	anti-sense exonic	Yes		1057205	1	v	v	v	NA		Brown et al.
DLb01124	Mgn00490	Mgn00490.a	3R:1549797..1550673	3R:5724075..5724951	+	2	821	intergenic	No		1549804	8				NA	FBgn0266229	Brown et al.
DLb01125	Mgn00491	Mgn00491.a	U:9340820..9341780	2R:3963879..3964873	-	2	389	intergenic	Yes		9341783	-3	v	v	v	NA		Brown et al.
DLb01126	Mgn00491	Mgn00491.b	U:9340831..9341780	2R:3963890..3964873	-	2	857	intergenic	Yes		9341783	-3	v	v	v	NA		Brown et al.
DLb01127	Mgn00491	Mgn00491.c	U:9340831..9341780	2R:3963890..3964873	-	2	900	intergenic	Yes		9341783	-3	v	v	v	NA		Brown et al.
DLb01128	Mgn00491	Mgn00491.d	U:9340806..9341780	2R:3963865..3964873	-	2	299	intergenic	Yes		9341783	-3	v	v	v	NA		Brown et al.
DLb01129	Mgn00492	Mgn00492.a	3R:1647718..1648276	3R:5821996..5822554	+	2	398	anti-sense exonic	Yes		1647729	12	v	v	v	NA		Brown et al.
DLb01130	Mgn00495	Mgn00495.b	2RHet:171..414	2R:870566..870809	+	1	244	intergenic	No		-1	-172	v			NA		Brown et al.
DLb01131	Mgn00499	Mgn00499.a	3R:3143737..3144943	3R:7318015..7319221	+	3	1098	intergenic	No		3143739	3				NA		Brown et al.
DLb01132	Mgn00501	Mgn00501.a	2RHet:991981..992720	2R:2248879..2249618	+	2	681	anti-sense intronic	Yes		992015	35				NA		Brown et al.
DLb01133	Mgn00505	Mgn00505.a	2RHet:1568488..1568888	2R:2793482..2793882	+	1	401	anti-sense intronic	Yes	v	1568498	11	v			NA		Brown et al.
DLb01134	Mgn00505	Mgn00505.b	2RHet:1568497..1569944	2R:2793491..2794938	+	2	1375	anti-sense intronic	Yes	v	1568498	11	v			NA		Brown et al.
DLb01135	Mgn00512	Mgn00512.a	2RHet:3179759..3181590	2R:3943601..3949597	+	3	1127	anti-sense exonic	No		3179713	1	v	v	v	NA	FBgn0266632	Brown et al.
DLb01136	Mgn00512	Mgn00512.aa	2RHet:3179713..3181749	2R:3943555..3949754	+	3	851	anti-sense exonic	No		3179713	1	v	v	v	NA	FBgn0266632	Brown et al.
DLb01137	Mgn00512	Mgn00512.ab	2RHet:3179713..3181749	2R:3943555..3949754	+	2	931	anti-sense exonic	No		3179713	1	v	v	v	NA	FBgn0266632	Brown et al.
DLb01138	Mgn00512	Mgn00512.ac	2RHet:3179713..3183703	2R:3943555..3998438	+	2	3072	anti-sense exonic	Yes		3179713	1	v	v	v	NA	FBgn0266632	Brown et al.
DLb01139	Mgn00512	Mgn00512.ad	2RHet:3179713..3183703	2R:3943555..3998438	+	2	3198	anti-sense exonic	Yes		3179713	1	v	v	v	NA	FBgn0266632	Brown et al.
DLb01140	Mgn00512	Mgn00512.ae	2RHet:3179713..3183703	2R:3943555..3998438	+	2	3167	anti-sense exonic	Yes		3179713	1	v	v	v	NA	FBgn0266632	Brown et al.
DLb01141	Mgn00512	Mgn00512.af	2RHet:3179713..3181749	2R:3943555..3949754	+	2	763	anti-sense exonic	No		3179713	1	v	v	v	NA	FBgn0266632	Brown et al.
DLb01142	Mgn00512	Mgn00512.ag	2RHet:3179713..3183703	2R:3943555..3998438	+	2	3366	anti-sense exonic	Yes		3179713	1	v	v	v	NA	FBgn0266632	Brown et al.
DLb01143	Mgn00512	Mgn00512.ah	2RHet:3179713..3181755	2R:3943555..3949760	+	2	1963	anti-sense exonic	No		3179713	1	v	v	v	NA	FBgn0266632	Brown et al.
DLb01144	Mgn00512	Mgn00512.ai	2RHet:3179713..3181749	2R:3943555..3949754	+	2	637	anti-sense exonic	No		3179713	1	v	v	v	NA	FBgn0266632	Brown et al.
DLb01152	Mgn00512	Mgn00512.i	2RHet:3179854..3181748	2R:3943696..3949753	+	2	495	anti-sense exonic	No		3179713	1	v	v	v	NA	FBgn0266632	Brown et al.
DLb01154	Mgn00512	Mgn00512.k	2RHet:3179728..3181590	2R:3943570..3949597	+	2	757	anti-sense exonic	No		3179713	1	v	v	v	NA	FBgn0266632	Brown et al.
DLb01155	Mgn00512	Mgn00512.l	2RHet:3179728..3181590	2R:3943570..3949597	+	2	589	anti-sense exonic	No		3179713	1	v	v	v	NA	FBgn0266632	Brown et al.
DLb01157	Mgn00512	Mgn00512.n	2RHet:3179854..3181590	2R:3943696..3949597	+	2	337	anti-sense exonic	No		3179713	1	v	v	v	NA	FBgn0266632	Brown et al.
DLb01158	Mgn00512	Mgn00512.o	2RHet:3179728..3181590	2R:3943570..3949597	+	2	463	anti-sense exonic	No		3179713	1	v	v	v	NA	FBgn0266632	Brown et al.
DLb01159	Mgn00512	Mgn00512.p	2RHet:3179852..3181590	2R:3943694..3949597	+	2	915	anti-sense exonic	No		3179713	1	v	v	v	NA	FBgn0266632	Brown et al.
DLb01160	Mgn00512	Mgn00512.q	2RHet:3180101..3181748	2R:3948114..3949753	+	2	542	anti-sense exonic	No		3179713	1	v	v	v	NA	FBgn0266632	Brown et al.
DLb01163	Mgn00512	Mgn00512.t	2RHet:3180101..3181590	2R:3948114..3949597	+	2	384	anti-sense exonic	No		3179713	1	v	v	v	NA	FBgn0266632	Brown et al.
DLb01164	Mgn00512	Mgn00512.v	2RHet:3179760..3181748	2R:3943602..3949753	+	2	589	anti-sense exonic	No		3179713	1	v	v	v	NA	FBgn0266632	Brown et al.
DLb01166	Mgn00512	Mgn00512.x	2RHet:3179728..3181590	2R:3943570..3949597	+	3	677	anti-sense exonic	No		3179713	1	v	v	v	NA	FBgn0266632	Brown et al.
DLb01168	Mgn00512	Mgn00512.z	2RHet:3179713..3183703	2R:3943555..3998438	+	3	3286	anti-sense exonic	Yes		3179713	1	v	v	v	NA	FBgn0266632	Brown et al.
DLb01169	Mgn00522	Mgn00522.a	3R:13464461..13466322	3R:17638739..17640600	+	4	1483	sense intronic	No		13464130	-331				NA	FBgn0266749	Brown et al.
DLb01170	Mgn00522	Mgn00522.b	3R:13464461..13466322	3R:17638739..17640600	+	4	1344	sense intronic	No		13464130	-331				NA	FBgn0266749	Brown et al.
DLb01171	Mgn00522	Mgn00522.c	3R:13464461..13466322	3R:17638739..17640600	+	4	1348	sense intronic	No		13464130	-331				NA	FBgn0266749	Brown et al.
DLb01172	Mgn00523	Mgn00523.a	3R:13983206..13984003	3R:18157484..18158281	+	2	580	intergenic	No		13983221	16				NA	FBgn0266564	Brown et al.
DLb01173	Mgn00525	Mgn00525.a	3R:15017663..15019163	3R:19191941..19193441	+	2	1426	sense intronic	Yes		15017669	7				NA		Brown et al.
DLb01180	Mgn00533	Mgn00533.d	3R:22345214..22347970	3R:26519492..26522248	+	3	2272	anti-sense intronic	No		22345820	607	v			NA	FBgn0266753	Brown et al.
DLb01181	Mgn00533	Mgn00533.e	3R:22345214..22347970	3R:26519492..26522248	+	3	2592	anti-sense intronic	No		22345820	607	v			NA	FBgn0266753	Brown et al.
DLb01184	Mgn00535	Mgn00535.a	3R:26490407..26491828	3R:30664685..30666106	+	2	417	intergenic	No		26490416	10	v			NA	FBgn0266701	Brown et al.
DLb01197	Mgn00571	Mgn00571.a	2R:4612345..4612961	2R:8724840..8725456	-	2	540	anti-sense intronic	Yes	v	4613097	-136	v	v		NA		Brown et al.
DLb01203	Mgn095041	Mgn095041.a	2R:16455695..16456322	2R:20568190..20568817	+	1	628	anti-sense intronic	No		16455697	3	v	v		NA		Brown et al.
DLb01204	Mgn095042	Mgn095042.a	3R:10801054..10801526	3R:14975332..14975804	-	1	473	intergenic	Yes		10801525	2				NA		Brown et al.
DLb01205	Mgn095043	Mgn095043.a	2L:11681344..11681688	2L:11681344..11681688	-	1	345	intergenic	No		11682037	-349				NA		Brown et al.
DLb01206	Mgn095044	Mgn095044.a	3L:12178560..12178922	3L:12185460..12185822	-	1	363	anti-sense intronic	No		12179007	-85	v			NA		Brown et al.
DLb01208	Mgn095046	Mgn095046.a	3R:22147747..22148014	3R:26322025..26322292	-	1	268	anti-sense intronic	Yes	v	22148012	3				NA		Brown et al.
DLb01209	Mgn095048	Mgn095048.a	3L:21374706..21375146	3L:21381606..21382046	+	1	441	intergenic	No		21374708	3	v			NA		Brown et al.
DLb01210	Mgn095049	Mgn095049.a	3R:17285716..17286349	3R:21459994..21460627	-	1	634	intergenic	No		17286348	2		v		NA		Brown et al.
DLb01211	Mgn095050	Mgn095050.a	3L:15725851..15726405	3L:15732751..15733305	+	1	555	intergenic	No		15725538	-313		v		NA		Brown et al.
DLb01212	Mgn095051	Mgn095051.a	3R:17417347..17417810	3R:21591625..21592088	+	1	464	anti-sense exonic	No		17417375	29	v			NA		Brown et al.
DLb01213	Mgn095055	Mgn095055.a	3L:13095501..13095724	3L:13102401..13102624	+	1	224	intergenic	No		13095503	3				NA		Brown et al.
DLb01215	Mgn095057	Mgn095057.a	2R:5325361..5325685	2R:9437856..9438180	+	1	325	anti-sense intronic	Yes		5325085	-276	v	v		NA		Brown et al.
DLb01216	Mgn095058	Mgn095058.a	3L:5983915..5984174	3L:5990815..5991074	-	1	260	intergenic	No		5984223	-49				NA		Brown et al.
DLb01217	Mgn095059	Mgn095059.a	2L:13086859..13087177	2L:13086859..13087177	-	1	319	intergenic	No		13087162	16				NA		Brown et al.
DLb01219	Mgn095061	Mgn095061.a	3L:19554550..19555406	3L:19561450..19562306	-	1	857	intergenic	No		19555711	-305	v	v		NA		Brown et al.
DLb01220	Mgn095062	Mgn095062.a	3R:9292215..9292439	3R:13466493..13466717	+	1	225	intergenic	Yes		9292146	-69	v	v		NA		Brown et al.
DLb01221	Mgn095063	Mgn095063.a	2R:11751199..11751551	2R:15863694..15864046	+	1	353	intergenic	No		11750416	-783	v	v	v	NA		Brown et al.
DLb01223	Mgn095065	Mgn095065.a	3L:21186564..21187237	3L:21193464..21194137	+	1	674	intergenic	Yes		21186633	70	v	v	v	NA		Brown et al.
DLb01224	Mgn095066	Mgn095066.a	3L:22600924..22601387	3L:22607824..22608287	+	1	464	anti-sense intronic	No		22600927	4				NA		Brown et al.
DLb01225	Mgn095067	Mgn095067.a	3L:5370519..5370721	3L:5377419..5377621	-	1	203	intergenic	No		5370721	1				NA		Brown et al.
DLb01226	Mgn095069	Mgn095069.a	X:11708230..11708459	X:11814197..11814426	+	1	230	anti-sense intronic	Yes		11707346	-884	v		v	NA		Brown et al.
DLb01227	Mgn095071	Mgn095071.a	3R:16602980..16604250	3R:20777258..20778528	-	1	1271	anti-sense intronic	No		16604417	-167	v	v		NA		Brown et al.
DLb01228	Mgn095073	Mgn095073.a	2L:3414164..3414544	2L:3414164..3414544	+	1	381	anti-sense intronic	Yes	v	3414161	-3				NA		Brown et al.
DLb01229	Mgn095074	Mgn095074.a	2R:2389032..2389320	2R:6501527..6501815	+	1	289	intergenic	No		2389034	3	v	v		NA		Brown et al.
DLb01230	Mgn095076	Mgn095076.a	2L:20351432..20351646	2L:20351432..20351646	-	1	215	anti-sense intronic	Yes	v	20351261	386	v	v		NA		Brown et al.
DLb01231	Mgn095077	Mgn095077.a	2R:20897144..20897564	2R:25009621..25010041	+	1	421	anti-sense intronic	Yes	v	20897146	3	v	v		NA		Brown et al.
DLb01232	Mgn095078	Mgn095078.a	3R:636971..637425	3R:4811249..4811703	+	1	455	sense exonic	No		636973	3	v	v		NA		Brown et al.
DLb01234	Mgn095080	Mgn095080.a	X:17071594..17072556	X:17177561..17178523	-	1	963	anti-sense exonic	Yes	v	17072786	-230	v	v		NA		Brown et al.
DLb01235	Mgn095081	Mgn095081.a	2R:14690362..14690770	2R:18802857..18803265	+	1	409	anti-sense exonic	No		14689910	-452	v	v		NA		Brown et al.
DLb01236	Mgn095082	Mgn095082.a	3L:11420298..11420878	3L:11427198..11427778	-	1	581	intergenic	No		11420878	1				NA		Brown et al.
DLb01237	Mgn095083	Mgn095083.a	3R:25009909..25010123	3R:29184187..29184401	+	1	215	anti-sense intronic	No		25005568	-4341				NA		Brown et al.
DLb01238	Mgn095084	Mgn095084.a	3R:840245..841093	3R:5014523..5015371	-	1	849	intergenic	No		841091	3				NA		Brown et al.
DLb01240	Mgn095086	Mgn095086.a	2R:3046023..3046285	2R:7158518..7158780	-	1	263	anti-sense intronic	Yes		3046148	138	v	v		NA		Brown et al.
DLb01241	Mgn095087	Mgn095087.a	3R:10284880..10285733	3R:14459158..14460011	+	1	854	anti-sense intronic	No		10284882	3				NA		Brown et al.
DLb01242	Mgn095088	Mgn095088.a	2L:13071207..13071490	2L:13071207..13071490	+	1	284	intergenic	No		13070994	-213				NA		Brown et al.
DLb01243	Mgn095089	Mgn095089.a	2R:4439070..4439294	2R:8551565..8551789	-	1	225	intergenic	No		4439735	-441				NA		Brown et al.
DLb01244	Mgn095091	Mgn095091.a	2R:4041560..4042697	2R:8154055..8155192	+	1	1138	anti-sense intronic	Yes		4041562	3	v	v		NA		Brown et al.
DLb01245	Mgn095092	Mgn095092.a	3L:16997967..16998545	3L:17004867..17005445	+	1	579	anti-sense intronic	No		16997993	27	v	v		NA		Brown et al.
DLb01247	Mgn095094	Mgn095094.a	3L:8677148..8677392	3L:8684048..8684292	+	1	245	intergenic	No		8675260	-1888	v			NA		Brown et al.
DLb01248	Mgn095096	Mgn095096.a	2R:12327680..12328474	2R:16440175..16440969	+	1	795	intergenic	No		12326052	-1628				NA		Brown et al.
DLb01253	Mgn095101	Mgn095101.a	2L:9776516..9777040	2L:9776516..9777040	-	1	525	intergenic	No		9777038	3				NA		Brown et al.
DLb01254	Mgn095102	Mgn095102.a	3R:22994170..22994643	3R:27168448..27168921	-	1	474	intergenic	No		22994642	2				NA		Brown et al.
DLb01255	Mgn095103	Mgn095103.a	3R:13091003..13091425	3R:17265281..17265703	+	1	423	sense exonic	No		13091005	3	v	v		NA		Brown et al.
DLb01257	Mgn095107	Mgn095107.a	3R:25702185..25702448	3R:29876463..29876726	+	1	264	intergenic	Yes		25702187	3	v	v	v	NA		Brown et al.
DLb01258	Mgn095108	Mgn095108.a	3R:17439036..17439429	3R:21613314..21613707	+	1	394	anti-sense intronic	No		17437823	-1213	v	v		NA		Brown et al.
DLb01260	Mgn095111	Mgn095111.a	3L:558209..558614	3L:558209..558614	-	1	406	anti-sense intronic	Yes	v	558614	1	v			NA		Brown et al.
DLb01261	Mgn095112	Mgn095112.a	3R:16654618..16655132	3R:20828896..20829410	+	1	515	anti-sense intronic	Yes		16654620	3	v	v		NA		Brown et al.
DLb01262	Mgn095113	Mgn095113.a	2L:16883382..16884274	2L:16883382..16884274	-	1	893	anti-sense intronic	No		16884380	-106	v			NA		Brown et al.
DLb01263	Mgn095114	Mgn095114.a	2L:20352392..20353307	2L:20352392..20353307	-	1	916	anti-sense intronic	No		20353305	3	v	v		NA		Brown et al.
DLb01264	Mgn095115	Mgn095115.a	3R:1716559..1717202	3R:5890837..5891480	+	1	644	anti-sense intronic	No		1716561	3				NA		Brown et al.
DLb01266	Mgn095118	Mgn095118.a	3L:19894950..19895223	3L:19901850..19902123	+	1	274	anti-sense intronic	Yes	v	19894952	3	v			NA		Brown et al.
DLb01268	Mgn095120	Mgn095120.a	3R:15900036..15900611	3R:20074314..20074889	-	1	576	intergenic	No		15900609	3				NA		Brown et al.
DLb01269	Mgn095121	Mgn095121.a	2R:15836567..15837051	2R:19949062..19949546	-	1	485	intergenic	No		15837049	3				NA		Brown et al.
DLb01270	Mgn095122	Mgn095122.a	3L:22338461..22339240	3L:22345361..22346140	+	1	780	anti-sense intronic	No		22338463	3	v			NA		Brown et al.
DLb01271	Mgn095123	Mgn095123.a	3R:21564074..21564405	3R:25738352..25738683	+	1	332	anti-sense intronic	Yes	v	21564076	3				NA		Brown et al.
DLb01273	Mgn095125	Mgn095125.a	2R:9881532..9881787	2R:13994027..13994282	-	1	256	anti-sense intronic	Yes	v	9881901	-114	v	v		NA		Brown et al.
DLb01274	Mgn095126	Mgn095126.a	X:7952062..7952274	X:8058029..8058241	+	1	213	anti-sense intronic	Yes	v	7952065	4	v	v		NA		Brown et al.
DLb01275	Mgn095127	Mgn095127.a	3R:24375896..24376229	3R:28550174..28550507	-	1	334	intergenic	No		24376220	10		v		NA		Brown et al.
DLb01276	Mgn095128	Mgn095128.a	3R:20003065..20003532	3R:24177343..24177810	-	1	468	anti-sense intronic	No		20003709	-177				NA		Brown et al.
DLb01278	Mgn095130	Mgn095130.a	3R:22598994..22600149	3R:26773272..26774427	-	1	1156	intergenic	No		22600149	1				NA		Brown et al.
DLb01279	Mgn095131	Mgn095131.a	3L:24351224..24351538	3L:24358124..24358438	-	1	315	anti-sense intronic	Yes		24350318	1221				NA		Brown et al.
DLb01280	Mgn095132	Mgn095132.a	3L:14752101..14752579	3L:14759001..14759479	+	1	479	anti-sense intronic	Yes	v	14752103	3	v	v		NA		Brown et al.
DLb01281	Mgn095133	Mgn095133.a	2L:12436172..12436723	2L:12436172..12436723	-	1	552	anti-sense exonic	No		12436718	6	v	v		NA		Brown et al.
DLb01282	Mgn095134	Mgn095134.a	2R:7788935..7789628	2R:11901430..11902123	+	1	694	anti-sense intronic	Yes		7787409	-1526	v	v	v	NA		Brown et al.
DLb01283	Mgn095135	Mgn095135.a	3L:22001937..22002252	3L:22008837..22009152	-	1	316	intergenic	No		22002250	3				NA		Brown et al.
DLb01284	Mgn095136	Mgn095136.a	3R:12135589..12135923	3R:16309867..16310201	+	1	335	intergenic	No		12135742	154	v		v	NA		Brown et al.
DLb01285	Mgn095137	Mgn095137.a	3L:22953137..22953503	3L:22960037..22960403	+	1	367	intergenic	Yes		22953139	3	v			NA		Brown et al.
DLb01286	Mgn095138	Mgn095138.a	2R:18480903..18481546	2R:22593398..22594041	-	1	644	intergenic	No		18481546	1	v			NA		Brown et al.
DLb01287	Mgn095140	Mgn095140.a	2R:17593487..17594443	2R:21705982..21706938	+	1	957	anti-sense intronic	No		17593489	3	v			NA	TCONS_00018602	Brown et al.
DLb01288	Mgn095141	Mgn095141.a	2R:20783766..20784363	2R:24896243..24896840	-	1	598	anti-sense intronic	Yes		20784361	3	v	v		NA		Brown et al.
DLb01289	Mgn095142	Mgn095142.a	3R:15874717..15875117	3R:20048995..20049395	+	1	401	anti-sense intronic	No		15874722	6				NA		Brown et al.
DLb01290	Mgn095143	Mgn095143.a	3R:2230277..2230482	3R:6404555..6404760	+	1	206	anti-sense intronic	Yes	v	2230240	-37	v	v		NA		Brown et al.
DLb01292	Mgn095145	Mgn095145.a	X:15384478..15385369	X:15490445..15491336	-	1	892	anti-sense intronic	No		15384811	559				NA		Brown et al.
DLb01293	Mgn095146	Mgn095146.a	3R:15898450..15898774	3R:20072728..20073052	-	1	325	intergenic	No		15898801	-27				NA		Brown et al.
DLb01295	Mgn095148	Mgn095148.a	2R:5573323..5573530	2R:9685818..9686025	+	1	208	intergenic	Yes		5573325	3				NA		Brown et al.
DLb01296	Mgn095149	Mgn095149.a	3L:24352061..24352875	3L:24358961..24359775	-	1	815	anti-sense intronic	Yes		24352873	3				NA		Brown et al.
DLb01299	Mgn095152	Mgn095152.a	3R:3451991..3452230	3R:7626269..7626508	+	1	240	anti-sense intronic	Yes	v	3451993	3				NA		Brown et al.
DLb01300	Mgn095153	Mgn095153.a	3L:10293357..10294169	3L:10300257..10301069	-	1	813	intergenic	No		10294930	-761				NA		Brown et al.
DLb01301	Mgn095154	Mgn095154.a	X:3434585..3435548	X:3540552..3541515	+	1	964	anti-sense intronic	No		3432501	-2084				NA		Brown et al.
DLb01303	Mgn095158	Mgn095158.a	2L:1097020..1097804	2L:1097020..1097804	+	1	785	anti-sense intronic	Yes	v	1096005	-1015	v			NA		Brown et al.
DLb01304	Mgn095159	Mgn095159.a	3R:1089520..1090219	3R:5263798..5264497	-	1	700	anti-sense intronic	No		1090205	15	v	v		NA		Brown et al.
DLb01305	Mgn095159	Mgn095159.c	3R:1089694..1090219	3R:5263972..5264497	-	1	526	anti-sense intronic	No		1090205	15	v	v		NA		Brown et al.
DLb01308	Mgn095162	Mgn095162.a	3R:1446749..1447550	3R:5621027..5621828	+	1	802	anti-sense intronic	No		1446779	31	v	v	v	NA		Brown et al.
DLb01309	Mgn095163	Mgn095163.a	2R:4073021..4073735	2R:8185516..8186230	-	1	715	anti-sense intronic	No		4073962	-227				NA		Brown et al.
DLb01314	Mgn095168	Mgn095168.a	3L:22169504..22170152	3L:22176404..22177052	-	1	649	anti-sense intronic	No		22170151	2	v			NA		Brown et al.
DLb01316	Mgn095170	Mgn095170.a	3L:5135622..5135923	3L:5142522..5142823	-	1	302	anti-sense intronic	Yes		5135933	-10	v	v	v	NA		Brown et al.
DLb01317	Mgn095171	Mgn095171.a	3R:5641004..5641588	3R:9815282..9815866	+	1	585	intergenic	No		5640847	-157				NA		Brown et al.
DLb01318	Mgn095173	Mgn095173.a	3R:2960365..2960879	3R:7134643..7135157	+	1	515	intergenic	No		2961731	1367				NA		Brown et al.
DLb01319	Mgn095174	Mgn095174.a	3R:5909015..5910364	3R:10083293..10084642	+	1	1350	intergenic	Yes		5909017	3	v	v		NA	FBgn0266414	Brown et al.
DLb01322	Mgn095177	Mgn095177.a	3L:15694007..15694939	3L:15700907..15701839	+	1	933	intergenic	No		15692956	-1051	v	v		NA		Brown et al.
DLb01323	Mgn095178	Mgn095178.a	4:437021..437264	4:416395..416638	+	1	244	intergenic	Yes	v	437021	1				NA		Brown et al.
DLb01327	Mgn095182	Mgn095182.a	3R:21950570..21951150	3R:26124848..26125428	-	1	581	anti-sense intronic	Yes		21951148	3	v			NA		Brown et al.
DLb01328	Mgn095183	Mgn095183.a	X:3451037..3451271	X:3557004..3557238	+	1	235	anti-sense intronic	No		3446959	-4078				NA		Brown et al.
DLb01329	Mgn095184	Mgn095184.a	2R:17043447..17043901	2R:21155942..21156396	+	1	455	anti-sense intronic	No		17043449	3	v	v	v	NA		Brown et al.
DLb01330	Mgn095186	Mgn095186.a	3R:802837..803127	3R:4977115..4977405	-	1	291	intergenic	No		803203	-76				NA		Brown et al.
DLb01331	Mgn095187	Mgn095187.a	2R:9112416..9112779	2R:13224911..13225274	-	1	364	anti-sense intronic	Yes		9112811	-32	v	v	v	NA		Brown et al.
DLb01333	Mgn095189	Mgn095189.a	X:13420969..13421253	X:13526936..13527220	+	1	285	sense exonic	No		13420976	8				NA		Brown et al.
DLb01334	Mgn095190	Mgn095190.a	3R:9914040..9914438	3R:14088318..14088716	+	1	399	intergenic	Yes		9914043	4	v			NA		Brown et al.
DLb01335	Mgn095192	Mgn095192.a	X:12634771..12635040	X:12740738..12741007	+	1	270	anti-sense intronic	Yes		12634776	6		v		NA		Brown et al.
DLb01336	Mgn095193	Mgn095193.a	X:14680821..14681366	X:14786788..14787333	+	1	546	intergenic	No		14680823	3	v		v	NA	FBgn0267078	Brown et al.
DLb01338	Mgn095196	Mgn095196.a	3R:924027..924830	3R:5098305..5099108	+	1	804	intergenic	No		924029	3				NA		Brown et al.
DLb01340	Mgn095199	Mgn095199.a	2L:1689224..1689917	2L:1689224..1689917	-	1	694	anti-sense intronic	No		1689916	2	v			NA		Brown et al.
DLb01341	Mgn095200	Mgn095200.a	3L:17646339..17646768	3L:17653239..17653668	+	1	430	anti-sense intronic	Yes		17646248	-91	v	v		NA		Brown et al.
DLb01343	Mgn095202	Mgn095202.a	2L:90580..91074	2L:90580..91074	+	1	495	intergenic	No		90582	3				NA	TCONS_00007127	Brown et al.
DLb01344	Mgn095203	Mgn095203.a	3R:13727286..13727522	3R:17901564..17901800	+	1	237	anti-sense intronic	Yes		13727288	3	v	v		NA		Brown et al.
DLb01345	Mgn095205	Mgn095205.a	3L:5068707..5068978	3L:5068707..5068978	+	1	272	anti-sense intronic	No		5068692	-15				NA		Brown et al.
DLb01346	Mgn095206	Mgn095206.a	2L:10636283..10636827	2L:10636283..10636827	-	1	545	sense intronic	No		10636825	3				NA		Brown et al.
DLb01348	Mgn095208	Mgn095208.a	2R:17534621..17535026	2R:21647116..21647521	-	1	406	anti-sense intronic	Yes		17535027	-1	v	v		NA		Brown et al.
DLb01350	Mgn095212	Mgn095212.a	3R:26849004..26849407	3R:31023282..31023685	+	1	404	intergenic	No		26849006	3				NA		Brown et al.
DLb01352	Mgn095214	Mgn095214.a	2L:10565897..10566267	2L:10565897..10566267	-	1	371	anti-sense intronic	No		10566267	1				NA		Brown et al.
DLb01355	Mgn095218	Mgn095218.a	X:21377962..21378587	X:21506935..21507560	-	1	626	intergenic	No		21378585	3	v			NA	TCONS_00055945	Brown et al.
DLb01356	Mgn095219	Mgn095219.a	3L:22092121..22092825	3L:22099021..22099725	-	1	705	intergenic	No		22092825	1	v			NA		Brown et al.
DLb01357	Mgn095220	Mgn095220.a	2R:4136735..4137116	2R:8249230..8249611	-	1	382	sense exonic	No		4137114	3				NA		Brown et al.
DLb01359	Mgn095222	Mgn095222.a	2L:1868348..1868815	2L:1868348..1868815	+	1	468	anti-sense intronic	No		1868350	3	v			NA		Brown et al.
DLb01360	Mgn095223	Mgn095223.a	3L:1549480..1549949	3L:1549480..1549949	-	1	470	anti-sense exonic	Yes		1549941	9	v	v		NA		Brown et al.
DLb01362	Mgn095225	Mgn095225.a	2L:11180110..11180374	2L:11180110..11180374	+	1	265	sense exonic	No		11180552	443	v	v	v	NA		Brown et al.
DLb01363	Mgn095226	Mgn095226.a	3R:26569746..26570111	3R:30744024..30744389	+	1	366	sense exonic	No		26569802	57	v	v		NA		Brown et al.
DLb01365	Mgn095228	Mgn095228.a	X:3636220..3636851	X:3742187..3742818	-	1	632	anti-sense intronic	Yes		3636897	-46	v			NA		Brown et al.
DLb01366	Mgn095229	Mgn095229.a	2L:16804898..16805237	2L:16804898..16805237	+	1	340	sense exonic	Yes		16804900	3				NA		Brown et al.
DLb01367	Mgn095230	Mgn095230.a	3L:2628726..2629000	3L:2628726..2629000	+	1	275	anti-sense intronic	Yes	v	2628690	-36	v	v		NA		Brown et al.
DLb01368	Mgn095232	Mgn095232.a	X:21000825..21001167	X:21129798..21130140	-	1	343	anti-sense intronic	Yes	v	21001206	-39				NA		Brown et al.
DLb01369	Mgn095233	Mgn095233.a	3R:23891483..23892487	3R:28065761..28066765	-	1	1005	anti-sense intronic	Yes		23892687	-200				NA		Brown et al.
DLb01370	Mgn095234	Mgn095234.a	3L:6097681..6098313	3L:6104581..6105213	-	1	633	anti-sense intronic	No		6100700	-2387	v			NA		Brown et al.
DLb01374	Mgn095238	Mgn095238.a	3R:25600064..25600288	3R:29774342..29774566	-	1	225	anti-sense intronic	Yes	v	25600285	4	v	v		NA		Brown et al.
DLb01375	Mgn095239	Mgn095239.a	3R:14811463..14812173	3R:18985741..18986451	-	1	711	anti-sense intronic	Yes		14812172	2	v	v		NA		Brown et al.
DLb01376	Mgn095240	Mgn095240.a	3R:13425024..13425715	3R:17599302..17599993	+	1	692	intergenic	No		13425033	10				NA		Brown et al.
DLb01377	Mgn095241	Mgn095241.a	3R:9059134..9059418	3R:13233412..13233696	+	1	285	anti-sense intronic	Yes	v	9059136	3				NA		Brown et al.
DLb01378	Mgn095242	Mgn095242.a	3L:22829718..22830083	3L:22836618..22836983	-	1	366	sense exonic	Yes		22830080	4	v	v		NA		Brown et al.
DLb01380	Mgn095245	Mgn095245.a	3R:19685088..19685357	3R:23859366..23859635	-	1	270	intergenic	Yes	v	19685355	3	v		v	NA		Brown et al.
DLb01381	Mgn095246	Mgn095246.a	2R:13324139..13324725	2R:17436634..17437220	+	1	587	anti-sense intronic	Yes		13324155	17	v	v		NA		Brown et al.
DLb01382	Mgn095247	Mgn095247.a	X:6604835..6605417	X:6710802..6711384	-	1	583	anti-sense intronic	No		6605927	-510	v			NA		Brown et al.
DLb01383	Mgn095248	Mgn095248.a	3L:4792821..4793676	3L:4792821..4793676	-	1	856	anti-sense intronic	No		4793676	1				NA		Brown et al.
DLb01384	Mgn095249	Mgn095249.a	2L:13215836..13216161	2L:13215836..13216161	+	1	326	intergenic	Yes		13215838	3	v	v	v	NA		Brown et al.
DLb01385	Mgn095250	Mgn095250.a	2R:9798496..9799015	2R:13910991..13911510	+	1	520	anti-sense intronic	No		9798459	-37	v			NA		Brown et al.
DLb01386	Mgn095251	Mgn095251.a	2R:6940070..6940538	2R:11052565..11053033	+	1	469	anti-sense intronic	No		6940072	3	v			NA		Brown et al.
DLb01387	Mgn095252	Mgn095252.a	3R:10956798..10957042	3R:15131076..15131320	+	1	245	anti-sense intronic	Yes		10956800	3	v	v		NA		Brown et al.
DLb01388	Mgn095253	Mgn095253.a	X:5016347..5016751	X:5122314..5122718	+	1	405	sense intronic	No		5015682	-665				NA		Brown et al.
DLb01389	Mgn095254	Mgn095254.a	3R:10885457..10886321	3R:15059735..15060599	-	1	865	sense intronic	Yes		10883315	3007				NA		Brown et al.
DLb01390	Mgn095255	Mgn095255.a	X:2551477..2552061	X:2657444..2658028	+	1	585	sense intronic	No		2551479	3	v			NA		Brown et al.
DLb01391	Mgn095256	Mgn095256.a	X:16809249..16809801	X:16915216..16915768	+	1	553	sense intronic	Yes		16809251	3	v	v		NA		Brown et al.
DLb01392	Mgn095257	Mgn095257.a	3L:20440257..20441171	3L:20447157..20448071	+	1	915	sense intronic	Yes		20439975	-282	v	v		NA		Brown et al.
DLb01393	Mgn095258	Mgn095258.a	X:19179901..19180895	X:19285868..19286862	-	1	995	sense intronic	Yes		19181906	-1011				NA		Brown et al.
DLb01394	Mgn095259	Mgn095259.a	3L:21876363..21876647	3L:21883263..21883547	+	1	285	sense intronic	Yes		21876340	-23	v	v		NA		Brown et al.
DLb01395	Mgn095260	Mgn095260.a	2R:16966914..16967310	2R:21079409..21079805	+	1	397	sense intronic	Yes		16966916	3	v			NA		Brown et al.
DLb01396	Mgn095261	Mgn095261.a	3L:15029857..15030629	3L:15036757..15037529	-	1	773	sense intronic	No		15030626	4				NA		Brown et al.
DLb01397	Mgn095262	Mgn095262.a	3L:15846020..15846614	3L:15852920..15853514	-	1	595	sense intronic	Yes		15845669	946				NA		Brown et al.
DLb01398	Mgn095265	Mgn095265.a	2L:18850753..18851207	2L:18850753..18851207	+	1	455	sense intronic	Yes		18850755	3				NA		Brown et al.
DLb01399	Mgn095266	Mgn095266.a	3L:15887314..15887911	3L:15894214..15894811	-	1	598	sense intronic	Yes		15887909	3		v		NA		Brown et al.
DLb01400	Mgn095268	Mgn095268.a	2R:9602873..9603717	2R:13715368..13716212	+	1	845	sense intronic	Yes		9603982	1110				NA		Brown et al.
DLb01401	Mgn095269	Mgn095269.a	3L:13690074..13690652	3L:13696974..13697552	-	1	579	sense intronic	No		13690650	3				NA		Brown et al.
DLb01402	Mgn095271	Mgn095271.a	2L:3891473..3892886	2L:3891473..3892886	-	1	1414	sense intronic	Yes		3895084	-2198				NA		Brown et al.
DLb01403	Mgn095272	Mgn095272.a	2L:5739168..5740020	2L:5739168..5740020	-	1	853	anti-sense intronic	Yes		5740795	-775	v	v		NA		Brown et al.
DLb01404	Mgn095273	Mgn095273.a	3L:1214805..1215658	3L:1214805..1215658	-	1	854	anti-sense intronic	No		1215657	2				NA		Brown et al.
DLb01405	Mgn095274	Mgn095274.a	3L:19071918..19072391	3L:19078818..19079291	-	1	474	sense intronic	Yes		19073825	-1434	v			NA		Brown et al.
DLb01406	Mgn095275	Mgn095275.a	2R:14535900..14536714	2R:18648395..18649209	-	1	815	sense intronic	Yes		14540168	-3454	v			NA		Brown et al.
DLb01407	Mgn095276	Mgn095276.a	3L:21269784..21270534	3L:21276684..21277434	-	1	751	sense intronic	Yes		21270991	-457	v	v		NA		Brown et al.
DLb01408	Mgn095277	Mgn095277.a	3L:21079126..21079656	3L:21086026..21086556	-	1	531	sense intronic	No		21079722	-66				NA		Brown et al.
DLb01409	Mgn095278	Mgn095278.a	2L:12462481..12463324	2L:12462481..12463324	-	1	844	sense intronic	No		12463322	3	v			NA		Brown et al.
DLb01410	Mgn095279	Mgn095279.a	2R:4260678..4260992	2R:8373173..8373487	+	1	315	sense intronic	No		4260680	3				NA		Brown et al.
DLb01411	Mgn095280	Mgn095280.a	3R:596135..596438	3R:4770413..4770716	+	1	304	anti-sense exonic	Yes		596137	3				NA		Brown et al.
DLb01412	Mgn095281	Mgn095281.a	X:746271..746715	X:852238..852682	-	1	445	sense intronic	No		746747	-32				NA		Brown et al.
DLb01413	Mgn095282	Mgn095282.a	3R:14545304..14545706	3R:18719582..18719984	+	1	403	sense intronic	No		14545306	3	v			NA		Brown et al.
DLb01414	Mgn095283	Mgn095283.a	3R:27686109..27686864	3R:31860387..31861142	-	1	756	sense intronic	No		27686864	1	v			NA		Brown et al.
DLb01415	Mgn095284	Mgn095284.a	3R:3709477..3710177	3R:7883755..7884455	-	1	701	sense intronic	Yes	v	3710174	4	v	v		NA		Brown et al.
DLb01416	Mgn095285	Mgn095285.a	3R:10361115..10361911	3R:14535393..14536189	-	1	797	sense intronic	No		10361951	-40				NA		Brown et al.
DLb01417	Mgn095287	Mgn095287.a	2L:21748633..21748903	2L:21748633..21748903	-	1	271	sense intronic	Yes		21748902	2	v			NA		Brown et al.
DLb01418	Mgn095288	Mgn095288.a	2R:14428990..14429758	2R:18541485..18542253	+	1	769	sense intronic	No		14428992	3	v	v		NA		Brown et al.
DLb01420	Mgn095290	Mgn095290.a	3L:4744917..4745265	3L:4744917..4745265	+	1	349	sense intronic	No		4744919	3				NA		Brown et al.
DLb01421	Mgn095291	Mgn095291.a	2L:12407920..12408555	2L:12407920..12408555	-	1	636	sense intronic	Yes		12405307	3249	v			NA		Brown et al.
DLb01422	Mgn095292	Mgn095292.a	3L:22352815..22353999	3L:22359715..22360899	-	1	1185	sense intronic	No		22353997	3	v			NA		Brown et al.
DLb01423	Mgn095293	Mgn095293.a	2R:12449345..12449943	2R:16561840..16562438	-	1	599	sense intronic	Yes		12449942	2				NA		Brown et al.
DLb01424	Mgn095294	Mgn095294.a	3L:21406246..21407060	3L:21413146..21413960	+	1	815	sense intronic	No		21406248	3				NA		Brown et al.
DLb01425	Mgn095295	Mgn095295.a	X:20672330..20672572	X:20801303..20801545	-	1	243	sense intronic	Yes	v	20672674	-102				NA		Brown et al.
DLb01426	Mgn095296	Mgn095296.a	2R:20966462..20966926	2R:25078939..25079403	-	1	465	sense intronic	Yes		20964297	2630				NA		Brown et al.
DLb01427	Mgn095297	Mgn095297.a	3L:962727..963070	3L:962727..963070	+	1	344	sense intronic	Yes	v	962729	3				NA		Brown et al.
DLb01429	Mgn095299	Mgn095299.a	3R:18754331..18754684	3R:22928609..22928962	+	1	354	sense intronic	No		18754304	-27				NA		Brown et al.
DLb01430	Mgn095301	Mgn095301.a	2R:9080151..9080860	2R:13192646..13193355	-	1	710	sense intronic	Yes		9080853	8	v			NA		Brown et al.
DLb01431	Mgn115	Mgn115.a	X:10816599..10817469	X:10922566..10923436	+	1	871	sense exonic	No		10814854	12	v	v	v	259034_EpsG;275163_glyco_rpt_poly;259034_EpsG;		Brown et al.
DLb01432	Mgn115	Mgn115.b	X:10814843..10817469	X:10920810..10923436	+	1	2627	sense exonic	Yes		10814854	12	v	v	v	259034_EpsG;275163_glyco_rpt_poly;259034_EpsG;		Brown et al.
DLb01433	Mgn115	Mgn115.c	X:10816531..10817469	X:10922498..10923436	+	1	939	sense exonic	No		10814854	12	v	v	v	259034_EpsG;275163_glyco_rpt_poly;259034_EpsG;		Brown et al.
DLb01434	Mgn118	Mgn118.b	X:2598053..2598560	X:2704020..2704527	+	1	508	intergenic	No		2597645	-2	v	v	v	NA		Brown et al.
DLb01435	Mgn118	Mgn118.c	X:2597647..2598560	X:2703614..2704527	+	1	914	anti-sense exonic	Yes		2597645	-2	v	v	v	NA		Brown et al.
DLb01436	Mgn121	Mgn121.a	X:16169488..16170053	X:16275455..16276020	+	1	566	anti-sense exonic	Yes		16169495	8	v	v	v	NA		Brown et al.
DLb01437	Mgn121	Mgn121.b	X:16169488..16170053	X:16275455..16276020	+	2	444	anti-sense exonic	No		16169495	8	v	v	v	NA		Brown et al.
DLb01438	Mgn121	Mgn121.c	X:16169546..16170053	X:16275513..16276020	+	2	386	anti-sense exonic	No		16169495	8	v	v	v	NA		Brown et al.
DLb01441	Mgn132	Mgn132.a	X:22208509..22209253	X:22806673..22807417	+	1	745	intergenic	No		22208309	1	v			NA		Brown et al.
DLb01442	Mgn132	Mgn132.b	X:22208309..22209253	X:22806473..22807417	+	1	945	intergenic	No		22208309	1	v			NA		Brown et al.
DLb01443	Mgn138	Mgn138.a	X:12898098..12898852	X:13004065..13004819	+	1	755	anti-sense exonic	Yes	v	12898099	2				NA		Brown et al.
DLb01444	Mgn144	Mgn144.b	X:19612730..19613092	X:19718697..19719059	+	1	363	sense exonic	Yes		19612732	3	v	v		NA		Brown et al.
DLb01445	Mgn1442	Mgn1442.a	X:2186830..2187176	X:2292797..2293143	-	1	347	sense exonic	No		2187446	13	v	v		NA		Brown et al.
DLb01446	Mgn1442	Mgn1442.b	X:2186987..2187458	X:2292954..2293425	-	1	472	sense exonic	No		2187446	13	v	v		NA		Brown et al.
DLb01447	Mgn1442	Mgn1442.d	X:2186830..2187090	X:2292797..2293057	-	1	261	sense exonic	No		2187446	13	v	v		NA		Brown et al.
DLb01448	Mgn1442	Mgn1442.e	X:2187194..2187458	X:2293161..2293425	-	2	206	sense exonic	No		2187446	13	v	v		NA		Brown et al.
DLb01449	Mgn1442	Mgn1442.f	X:2186987..2187330	X:2292954..2293297	-	1	344	sense exonic	No		2187446	13	v	v		NA		Brown et al.
DLb01450	Mgn1442	Mgn1442.i	X:2186987..2187458	X:2292954..2293425	-	2	413	sense exonic	No		2187446	13	v	v		NA		Brown et al.
DLb01451	Mgn1442	Mgn1442.j	X:2186830..2187458	X:2292797..2293425	-	2	570	sense exonic	No		2187446	13	v	v		NA		Brown et al.
DLb01452	Mgn1442	Mgn1442.k	X:2187194..2187458	X:2293161..2293425	-	1	265	sense exonic	Yes		2187446	13	v	v		NA		Brown et al.
DLb01453	Mgn1442	Mgn1442.m	X:2186830..2187458	X:2292797..2293425	-	1	629	sense exonic	No		2187446	13	v	v		NA		Brown et al.
DLb01454	Mgn1442	Mgn1442.n	X:2186830..2187330	X:2292797..2293297	-	1	501	sense exonic	No		2187446	13	v	v		NA		Brown et al.
DLb01455	Mgn1457	Mgn1457.a	X:10242711..10251122	X:10348678..10357089	-	2	898	sense exonic	Yes		10251138	-16	v		v	NA		Brown et al.
DLb01456	Mgn1457	Mgn1457.b	X:10242711..10250873	X:10348678..10356840	-	2	651	sense exonic	No		10251138	-16	v		v	NA		Brown et al.
DLb01457	Mgn1457	Mgn1457.d	X:10242711..10250682	X:10348678..10356649	-	2	458	intergenic	Yes		10251138	-16	v		v	NA		Brown et al.
DLb01458	Mgn1457	Mgn1457.e	X:10242711..10250566	X:10348678..10356533	-	2	342	intergenic	No		10251138	-16	v		v	NA		Brown et al.
DLb01459	Mgn1457	Mgn1457.f	X:10242711..10250873	X:10348678..10356840	-	2	649	sense exonic	No		10251138	-16	v		v	NA		Brown et al.
DLb01460	Mgn1457	Mgn1457.g	X:10242711..10251125	X:10348678..10357092	-	2	903	sense exonic	Yes		10251138	-16	v		v	NA		Brown et al.
DLb01461	Mgn1457	Mgn1457.h	X:10242711..10250820	X:10348678..10356787	-	2	596	intergenic	No		10251138	-16	v		v	NA		Brown et al.
DLb01462	Mgn1457	Mgn1457.i	X:10242711..10250685	X:10348678..10356652	-	2	463	intergenic	Yes		10251138	-16	v		v	NA		Brown et al.
DLb01463	Mgn1457	Mgn1457.j	X:10242711..10250988	X:10348678..10356955	-	2	766	sense exonic	Yes		10251138	-16	v		v	NA		Brown et al.
DLb01464	Mgn1457	Mgn1457.k	X:10242711..10250988	X:10348678..10356955	-	2	764	sense exonic	Yes		10251138	-16	v		v	NA		Brown et al.
DLb01465	Mgn148	Mgn148.a	X:20527178..20527740	X:20656151..20656713	+	1	563	intergenic	No		20527187	10	v			NA		Brown et al.
DLb01466	Mgn148	Mgn148.b	X:20527246..20527740	X:20656219..20656713	+	1	495	intergenic	No		20527187	10	v			NA		Brown et al.
DLb01472	Mgn1493	Mgn1493.b	X:4002165..4002569	X:4108132..4108536	-	1	405	anti-sense intronic	No		4002886	-28	v	v		NA		Brown et al.
DLb01473	Mgn1493	Mgn1493.c	X:4002165..4002858	X:4108132..4108825	-	1	694	anti-sense intronic	No		4002886	-28	v	v		NA		Brown et al.
DLb01474	Mgn1493	Mgn1493.d	X:4002165..4002747	X:4108132..4108714	-	1	583	anti-sense intronic	No		4002886	-28	v	v		NA		Brown et al.
DLb01475	Mgn1505	Mgn1505.a	X:11243909..11244573	X:11349876..11350540	-	1	665	anti-sense exonic	Yes		11245167	1	v	v	v	NA		Brown et al.
DLb01476	Mgn1505	Mgn1505.b	X:11243909..11245167	X:11349876..11351134	-	1	1259	anti-sense exonic	Yes		11245167	1	v	v	v	NA		Brown et al.
DLb01477	Mgn1505	Mgn1505.c	X:11243909..11244880	X:11349876..11350847	-	1	972	anti-sense exonic	Yes		11245167	1	v	v	v	NA		Brown et al.
DLb01478	Mgn1508	Mgn1508.a	X:16347538..16348133	X:16453505..16454100	-	1	596	anti-sense exonic	Yes		16348133	1	v		v	NA		Brown et al.
DLb01479	Mgn1508	Mgn1508.c	X:16347538..16348021	X:16453505..16453988	-	1	484	anti-sense exonic	Yes		16348133	1	v		v	NA		Brown et al.
DLb01480	Mgn151	Mgn151.a	X:538259..538588	X:644226..644555	+	1	330	intergenic	Yes		538262	4	v	v	v	NA		Brown et al.
DLb01481	Mgn1514	Mgn1514.a	X:20943420..20944469	X:21072393..21073442	-	2	958	anti-sense intronic	No		20944527	3	v			NA		Brown et al.
DLb01482	Mgn1514	Mgn1514.b	X:20943420..20944529	X:21072393..21073502	-	2	1018	anti-sense intronic	No		20944527	3	v			NA		Brown et al.
DLb01483	Mgn1514	Mgn1514.c	X:20943420..20944528	X:21072393..21073501	-	1	1109	anti-sense intronic	No		20944527	3	v			NA		Brown et al.
DLb01484	Mgn1521	Mgn1521.a	X:6732170..6733121	X:6838137..6839088	-	1	952	sense exonic	Yes		6733106	82	v		v	NA		Brown et al.
DLb01485	Mgn1521	Mgn1521.b	X:6732170..6733187	X:6838137..6839154	-	1	1018	sense exonic	Yes		6733106	82	v		v	NA		Brown et al.
DLb01486	Mgn1539	Mgn1539.a	X:4334318..4334785	X:4440285..4440752	-	1	468	anti-sense intronic	No		4334777	9				NA		Brown et al.
DLb01487	Mgn154	Mgn154.a	X:7292970..7294143	X:7398937..7400110	+	1	1174	anti-sense intronic	No		7292984	15				NA		Brown et al.
DLb01488	Mgn1541	Mgn1541.a	X:6240912..6241425	X:6346879..6347392	-	1	514	anti-sense exonic	Yes		6241427	1	v	v	v	NA		Brown et al.
DLb01490	Mgn1545	Mgn1545.a	X:19709871..19710502	X:19815838..19816469	-	1	632	anti-sense exonic	No		19710453	50				214704_Skp1;		Brown et al.
DLb01491	Mgn1549	Mgn1549.a	X:22265566..22266649	X:22863730..22864813	-	1	1084	anti-sense intronic	No		22266644	6				NA		Brown et al.
DLb01492	Mgn155	Mgn155.a	X:19090095..19091103	X:19196062..19197070	+	1	1009	anti-sense exonic	Yes		19089701	-394	v	v	v	NA		Brown et al.
DLb01493	Mgn1550	Mgn1550.a	X:1601103..1601754	X:1707070..1707721	-	1	652	intergenic	No		1604165	-2411				NA		Brown et al.
DLb01494	Mgn1553	Mgn1553.a	X:9438769..9439425	X:9544736..9545392	-	2	356	sense intronic	No		9439425	1				NA		Brown et al.
DLb01496	Mgn1556	Mgn1556.a	X:10473292..10473668	X:10579259..10579635	-	1	377	sense intronic	No		10473667	2				NA		Brown et al.
DLb01503	Mgn156	Mgn156.a	X:8714609..8715611	X:8820576..8821578	+	1	1003	intergenic	No		8714622	14				NA		Brown et al.
DLb01504	Mgn1565	Mgn1565.a	U:8679131..8679776	211000022279484:198..843	+	1	646	intergenic	No		8679138	89				NA		Brown et al.
DLb01505	Mgn1565	Mgn1565.b	U:8679050..8679776	211000022279484:117..843	+	2	662	intergenic	Yes		8679138	89				NA		Brown et al.
DLb01506	Mgn1565	Mgn1565.c	U:8679455..8679776	211000022279484:522..843	+	1	322	intergenic	No		8679138	89				NA		Brown et al.
DLb01507	Mgn1565	Mgn1565.d	U:8679050..8679776	211000022279484:117..843	+	1	727	intergenic	Yes		8679138	89				NA		Brown et al.
DLb01508	Mgn1565	Mgn1565.e	U:8679131..8679776	211000022279484:198..843	+	2	581	intergenic	No		8679138	89				NA		Brown et al.
DLb01509	Mgn1570	Mgn1570.a	3L:22782332..22788595	3L:22789232..22795495	-	1	6264	sense exonic	No		22787290	1306	v		v	259034_EpsG;		Brown et al.
DLb01510	Mgn1570	Mgn1570.b	3L:22782332..22787749	3L:22789232..22794649	-	1	5418	sense exonic	Yes		22787290	1306	v		v	259034_EpsG;		Brown et al.
DLb01511	Mgn1570	Mgn1570.c	3L:22782332..22786063	3L:22789232..22792963	-	2	3666	sense exonic	No		22787290	1306	v		v	NA		Brown et al.
DLb01512	Mgn1570	Mgn1570.d	3L:22782332..22788595	3L:22789232..22795495	-	2	6198	sense exonic	No		22787290	1306	v		v	259034_EpsG;		Brown et al.
DLb01513	Mgn1570	Mgn1570.e	3L:22782332..22786576	3L:22789232..22793476	-	2	4179	sense exonic	No		22787290	1306	v		v	NA		Brown et al.
DLb01514	Mgn1570	Mgn1570.f	3L:22782332..22786063	3L:22789232..22792963	-	1	3732	sense exonic	No		22787290	1306	v		v	NA		Brown et al.
DLb01515	Mgn1570	Mgn1570.g	3L:22782332..22783593	3L:22789232..22790493	-	1	1262	sense exonic	No		22787290	1306	v		v	NA		Brown et al.
DLb01516	Mgn1570	Mgn1570.h	3L:22782332..22787919	3L:22789232..22794819	-	1	5588	sense exonic	Yes		22787290	1306	v		v	259034_EpsG;		Brown et al.
DLb01517	Mgn1570	Mgn1570.i	3L:22782332..22786576	3L:22789232..22793476	-	1	4245	sense exonic	No		22787290	1306	v		v	NA		Brown et al.
DLb01518	Mgn1570	Mgn1570.j	3L:22782332..22785879	3L:22789232..22792779	-	1	3548	sense exonic	No		22787290	1306	v		v	NA		Brown et al.
DLb01519	Mgn1570	Mgn1570.k	3L:22782332..22784642	3L:22789232..22791542	-	1	2311	sense exonic	No		22787290	1306	v		v	NA		Brown et al.
DLb01520	Mgn1570	Mgn1570.l	3L:22782332..22787747	3L:22789232..22794647	-	2	5350	sense exonic	No		22787290	1306	v		v	259034_EpsG;		Brown et al.
DLb01521	Mgn1570	Mgn1570.m	3L:22782332..22784453	3L:22789232..22791353	-	1	2122	sense exonic	No		22787290	1306	v		v	NA		Brown et al.
DLb01522	Mgn1570	Mgn1570.n	3L:22782332..22785877	3L:22789232..22792777	-	2	3480	sense exonic	No		22787290	1306	v		v	NA		Brown et al.
DLb01523	Mgn158	Mgn158.a	X:8070732..8070934	X:8176699..8176901	+	1	203	anti-sense exonic	Yes		8070907	176	v	v	v	NA		Brown et al.
DLb01524	Mgn159	Mgn159.a	X:3263692..3264535	X:3369659..3370502	+	1	844	intergenic	No		3263698	7				NA		Brown et al.
DLb01525	Mgn160	Mgn160.a	X:12967766..12968210	X:13073733..13074177	+	1	445	sense intronic	Yes		12967775	10				NA		Brown et al.
DLb01526	Mgn161	Mgn161.a	X:11097605..11098529	X:11203572..11204496	+	1	925	intergenic	No		11097613	9				NA		Brown et al.
DLb01531	Mgn162	Mgn162.a	X:7817259..7818631	X:7923226..7924598	+	1	1373	anti-sense exonic	Yes		7817276	18	v		v	259034_EpsG;		Brown et al.
DLb01537	Mgn163	Mgn163.a	X:7502452..7503129	X:7608419..7609096	+	1	678	intergenic	Yes		7502458	7	v	v		NA		Brown et al.
DLb01538	Mgn1665	Mgn1665.a	3L:100241..102355	3L:100241..102355	-	1	2115	intergenic	No		103097	18	v			NA		Brown et al.
DLb01539	Mgn1665	Mgn1665.b	3L:100241..103114	3L:100241..103114	-	1	2874	intergenic	No		103097	18	v			NA		Brown et al.
DLb01540	Mgn1665	Mgn1665.c	3L:100241..101600	3L:100241..101600	-	1	1360	intergenic	No		103097	18	v			NA		Brown et al.
DLb01541	Mgn1674	Mgn1674.a	3L:11557625..11558134	3L:11564525..11565034	-	1	510	anti-sense exonic	Yes		11557819	316			v	NA		Brown et al.
DLb01542	Mgn1674	Mgn1674.b	3L:11557625..11557862	3L:11564525..11564762	-	1	238	anti-sense exonic	No		11557819	316			v	NA		Brown et al.
DLb01545	Mgn1682	Mgn1682.a	3L:23023657..23025862	3L:23030557..23032762	-	2	2124	anti-sense exonic	Yes		23025860	3				NA		Brown et al.
DLb01546	Mgn1682	Mgn1682.b	3L:23023657..23025862	3L:23030557..23032762	-	2	2008	anti-sense exonic	Yes		23025860	3				NA		Brown et al.
DLb01547	Mgn1684	Mgn1684.a	3L:12197278..12197687	3L:12204178..12204587	-	1	410	sense exonic	Yes		12197651	37	v	v	v	NA		Brown et al.
DLb01548	Mgn1684	Mgn1684.b	3L:12197278..12197687	3L:12204178..12204587	-	2	358	sense exonic	No		12197651	37	v	v	v	NA		Brown et al.
DLb01549	Mgn1686	Mgn1686.a	3L:20495408..20496236	3L:20502308..20503136	-	1	829	anti-sense intronic	Yes		20496230	7				NA		Brown et al.
DLb01555	Mgn1698	Mgn1698.a	3L:10026614..10028123	3L:10033514..10035023	-	1	1510	anti-sense intronic	No		10024330	3794				NA		Brown et al.
DLb01556	Mgn1698	Mgn1698.b	3L:10026614..10027401	3L:10033514..10034301	-	1	788	anti-sense intronic	No		10024330	3794				NA		Brown et al.
DLb01557	Mgn1700	Mgn1700.b	3L:264625..265021	3L:264625..265021	-	1	397	anti-sense exonic	Yes		265007	15	v	v	v	NA		Brown et al.
DLb01558	Mgn1706	Mgn1706.a	3L:3343440..3344049	3L:3343440..3344049	-	1	610	anti-sense intronic	Yes		3344046	4				NA		Brown et al.
DLb01559	Mgn1706	Mgn1706.b	3L:3343440..3343955	3L:3343440..3343955	-	1	516	anti-sense intronic	No		3344046	4				NA		Brown et al.
DLb01561	Mgn1711	Mgn1711.a	3L:21566041..21566689	3L:21572941..21573589	-	1	649	anti-sense exonic	Yes		21566693	-4	v	v	v	NA		Brown et al.
DLb01562	Mgn1713	Mgn1713.a	3L:7030971..7031488	3L:7037871..7038388	-	2	436	anti-sense exonic	Yes		7031488	1				NA		Brown et al.
DLb01563	Mgn1714	Mgn1714.a	3L:19873350..19874307	3L:19880250..19881207	-	1	958	anti-sense exonic	Yes		19874298	10	v		v	239072_Peptidase_C19;		Brown et al.
DLb01564	Mgn1717	Mgn1717.a	3L:13372238..13372796	3L:13379138..13379696	-	1	559	anti-sense exonic	No		13372796	1	v			NA		Brown et al.
DLb01565	Mgn1718	Mgn1718.a	3L:18478222..18478545	3L:18485122..18485445	-	1	324	sense exonic	No		18478531	15				NA	lincRNA.610	Brown et al.
DLb01566	Mgn1719	Mgn1719.a	3L:11222126..11222620	3L:11229026..11229520	-	1	495	anti-sense exonic	Yes		11222620	1			v	NA		Brown et al.
DLb01567	Mgn1721	Mgn1721.a	3L:13222739..13223188	3L:13229639..13230088	-	1	450	anti-sense intronic	No		13223188	1	v	v		NA		Brown et al.
DLb01569	Mgn1723	Mgn1723.a	3L:8838578..8838965	3L:8845478..8845865	-	1	388	anti-sense intronic	Yes	v	8838965	1	v			NA		Brown et al.
DLb01570	Mgn1725	Mgn1725.a	3L:16608987..16609187	3L:16615887..16616087	-	1	201	sense exonic	Yes		16609183	5	v	v	v	NA		Brown et al.
DLb01571	Mgn1726	Mgn1726.a	3L:8887066..8887465	3L:8893966..8894365	-	1	400	anti-sense exonic	Yes	v	8887458	8	v	v	v	NA		Brown et al.
DLb01572	Mgn1727	Mgn1727.a	3L:16482142..16482498	3L:16489042..16489398	-	1	357	anti-sense intronic	No		16485837	-3339				NA		Brown et al.
DLb01574	Mgn1729	Mgn1729.a	3L:11337493..11338172	3L:11344393..11345072	-	1	680	intergenic	No		11335319	2854				NA		Brown et al.
DLb01575	Mgn1730	Mgn1730.a	3L:22993218..22995319	3L:23000118..23002219	-	2	469	anti-sense exonic	Yes		22995306	14	v			NA		Brown et al.
DLb01576	Mgn1730	Mgn1730.b	3L:22991178..22995293	3L:22998078..23002193	-	2	627	anti-sense exonic	No		22995306	14	v			NA		Brown et al.
DLb01578	Mgn1933	Mgn1933.a	4:561183..563488	4:540557..542862	-	1	2306	sense exonic	Yes		563476	13	v		v	NA		Brown et al.
DLb01579	Mgn1933	Mgn1933.b	4:561183..563149	4:540557..542523	-	1	1967	sense exonic	Yes		563476	13	v		v	NA		Brown et al.
DLb01580	Mgn1933	Mgn1933.c	4:561183..563093	4:540557..542467	-	1	1911	sense exonic	No		563476	13	v		v	NA		Brown et al.
DLb01581	Mgn1936	Mgn1936.a	4:335681..335998	4:315055..315372	-	1	318	anti-sense exonic	Yes		336090	170	v	v		NA		Brown et al.
DLb01582	Mgn1936	Mgn1936.b	4:335681..336259	4:315055..315633	-	1	579	anti-sense exonic	Yes		336090	170	v	v		NA		Brown et al.
DLb01584	Mgn1940	Mgn1940.a	4:537191..538036	4:516565..517410	-	1	846	anti-sense intronic	Yes		538036	1	v			NA		Brown et al.
DLb01585	Mgn1942	Mgn1942.a	2LHet:253667..255946	2L:23398499..23400778	-	1	2280	intergenic	No		255943	132	v			258415_UBN2;258419_UBN2_2;		Brown et al.
DLb01586	Mgn1942	Mgn1942.b	2LHet:253667..256074	2L:23398499..23400906	-	1	2408	intergenic	No		255943	132	v			258415_UBN2;258419_UBN2_2;		Brown et al.
DLb01587	Mgn1942	Mgn1942.c	2LHet:253667..255285	2L:23398499..23400117	-	1	1619	intergenic	No		255943	132	v			258419_UBN2_2;258415_UBN2;		Brown et al.
DLb01588	Mgn1945	Mgn1945.a	3LHet:1226478..1227199	3L:25843779..25844500	+	3	618	anti-sense exonic	Yes		1226250	3				NA	FBgn0266692	Brown et al.
DLb01590	Mgn1945	Mgn1945.c	3LHet:1226274..1227199	3L:25843575..25844500	+	2	876	anti-sense exonic	Yes		1226250	3				NA	FBgn0266692	Brown et al.
DLb01591	Mgn1945	Mgn1945.d	3LHet:1226478..1227199	3L:25843779..25844500	+	3	502	anti-sense exonic	Yes		1226250	3				NA	FBgn0266692	Brown et al.
DLb01592	Mgn1945	Mgn1945.e	3LHet:1226274..1227199	3L:25843575..25844500	+	2	760	anti-sense exonic	Yes		1226250	3				NA	FBgn0266692	Brown et al.
DLb01593	Mgn1945	Mgn1945.f	3LHet:1226269..1227199	3L:25843570..25844500	+	3	827	anti-sense exonic	Yes		1226250	3				NA	FBgn0266692	Brown et al.
DLb01594	Mgn1945	Mgn1945.g	3LHet:1226274..1227199	3L:25843575..25844500	+	3	706	anti-sense exonic	No		1226250	3				NA	FBgn0266692	Brown et al.
DLb01595	Mgn1945	Mgn1945.h	3LHet:1226414..1227199	3L:25843715..25844500	+	2	620	anti-sense exonic	Yes		1226250	3				NA	FBgn0266692	Brown et al.
DLb01596	Mgn1945	Mgn1945.i	3LHet:1226406..1227199	3L:25843707..25844500	+	3	574	anti-sense exonic	Yes		1226250	3				NA	FBgn0266692	Brown et al.
DLb01597	Mgn1945	Mgn1945.j	3LHet:1226478..1227199	3L:25843779..25844500	+	2	672	anti-sense exonic	Yes		1226250	3				NA	FBgn0266692	Brown et al.
DLb01598	Mgn3455	Mgn3455.a	2R:15283726..15284485	2R:19396221..19396980	+	1	760	anti-sense exonic	Yes		15282121	-54	v	v	v	NA		Brown et al.
DLb01599	Mgn3455	Mgn3455.b	2R:15284045..15284485	2R:19396540..19396980	+	2	380	anti-sense exonic	No		15282121	-54	v	v	v	NA		Brown et al.
DLb01600	Mgn3455	Mgn3455.c	2R:15283541..15284485	2R:19396036..19396980	+	1	945	anti-sense exonic	No		15282121	-54	v	v	v	NA		Brown et al.
DLb01601	Mgn3455	Mgn3455.d	2R:15283051..15284485	2R:19395546..19396980	+	2	1374	anti-sense exonic	Yes		15282121	-54	v	v	v	NA		Brown et al.
DLb01602	Mgn3455	Mgn3455.e	2R:15283726..15284485	2R:19396221..19396980	+	2	699	anti-sense exonic	No		15282121	-54	v	v	v	NA		Brown et al.
DLb01603	Mgn3455	Mgn3455.f	2R:15282175..15284485	2R:19394670..19396980	+	2	2250	anti-sense exonic	Yes		15282121	-54	v	v	v	NA		Brown et al.
DLb01604	Mgn3455	Mgn3455.g	2R:15283912..15284485	2R:19396407..19396980	+	1	574	anti-sense exonic	No		15282121	-54	v	v	v	NA		Brown et al.
DLb01605	Mgn3455	Mgn3455.h	2R:15283912..15284485	2R:19396407..19396980	+	2	513	anti-sense exonic	No		15282121	-54	v	v	v	NA		Brown et al.
DLb01606	Mgn3455	Mgn3455.i	2R:15283051..15284485	2R:19395546..19396980	+	1	1435	anti-sense exonic	Yes		15282121	-54	v	v	v	NA		Brown et al.
DLb01607	Mgn3455	Mgn3455.j	2R:15283541..15284485	2R:19396036..19396980	+	2	884	anti-sense exonic	No		15282121	-54	v	v	v	NA		Brown et al.
DLb01608	Mgn3465	Mgn3465.a	2R:9473906..9474329	2R:13586401..13586824	+	1	424	anti-sense intronic	Yes	v	9473633	351	v			NA		Brown et al.
DLb01609	Mgn3465	Mgn3465.b	2R:9474054..9474329	2R:13586549..13586824	+	1	276	anti-sense intronic	No		9473633	351	v			NA		Brown et al.
DLb01610	Mgn3465	Mgn3465.c	2R:9473774..9474329	2R:13586269..13586824	+	1	556	anti-sense intronic	No		9473633	351	v			NA		Brown et al.
DLb01611	Mgn3465	Mgn3465.d	2R:9473283..9474329	2R:13585778..13586824	+	1	1047	anti-sense intronic	No		9473633	351	v			NA		Brown et al.
DLb01612	Mgn3465	Mgn3465.e	2R:9474109..9474329	2R:13586604..13586824	+	1	221	anti-sense intronic	No		9473633	351	v			NA		Brown et al.
DLb01613	Mgn3465	Mgn3465.f	2R:9473774..9474329	2R:13586269..13586824	+	2	337	anti-sense intronic	No		9473633	351	v			NA		Brown et al.
DLb01614	Mgn3465	Mgn3465.g	2R:9473906..9474329	2R:13586401..13586824	+	2	205	anti-sense intronic	No		9473633	351	v			NA		Brown et al.
DLb01615	Mgn3482	Mgn3482.a	2R:6693428..6696205	2R:10805923..10808700	+	1	2778	anti-sense exonic	No		6692921	229	v		v	NA		Brown et al.
DLb01616	Mgn3482	Mgn3482.b	2R:6692693..6696205	2R:10805188..10808700	+	1	3513	anti-sense exonic	Yes		6692921	229	v		v	NA		Brown et al.
DLb01617	Mgn3482	Mgn3482.d	2R:6694779..6696205	2R:10807274..10808700	+	1	1427	anti-sense intronic	No		6692921	229	v		v	NA		Brown et al.
DLb01618	Mgn3482	Mgn3482.e	2R:6695000..6696205	2R:10807495..10808700	+	1	1206	anti-sense intronic	No		6692921	229	v		v	NA		Brown et al.
DLb01624	Mgn3516	Mgn3516.b	2R:13931373..13931692	2R:18043868..18044187	+	1	320	anti-sense exonic	No		13930288	7	v			NA		Brown et al.
DLb01625	Mgn3516	Mgn3516.c	2R:13930282..13931692	2R:18042777..18044187	+	2	1197	anti-sense exonic	Yes		13930288	7	v			NA		Brown et al.
DLb01626	Mgn3516	Mgn3516.d	2R:13931296..13931692	2R:18043791..18044187	+	1	397	anti-sense exonic	No		13930288	7	v			NA		Brown et al.
DLb01630	Mgn3534	Mgn3534.b	2R:13339923..13340255	2R:17452418..17452750	+	1	333	anti-sense exonic	Yes		13339942	20	v			NA		Brown et al.
DLb01631	Mgn3538	Mgn3538.a	2R:19071334..19071819	2R:23183811..23184296	+	1	486	sense exonic	No		19071339	6				NA		Brown et al.
DLb01632	Mgn3538	Mgn3538.b	2R:19071450..19071819	2R:23183927..23184296	+	1	370	sense exonic	No		19071339	6				NA		Brown et al.
DLb01635	Mgn3544	Mgn3544.a	2R:16555578..16555908	2R:20668073..20668403	+	1	331	anti-sense exonic	Yes	v	16555580	3	v	v	v	NA		Brown et al.
DLb01636	Mgn3544	Mgn3544.b	2R:16555667..16555908	2R:20668162..20668403	+	1	242	anti-sense exonic	No		16555580	3	v	v	v	NA		Brown et al.
DLb01637	Mgn3552	Mgn3552.a	2R:16123076..16123446	2R:20235571..20235941	+	1	371	sense exonic	No		16122557	7	v			NA		Brown et al.
DLb01638	Mgn3552	Mgn3552.b	2R:16122551..16123446	2R:20235046..20235941	+	1	896	sense exonic	No		16122557	7	v			NA		Brown et al.
DLb01639	Mgn3554	Mgn3554.a	2R:13255211..13255550	2R:17367706..17368045	+	1	340	sense intronic	No		13253744	6				NA		Brown et al.
DLb01640	Mgn3554	Mgn3554.b	2R:13253739..13255550	2R:17366234..17368045	+	1	1812	sense intronic	Yes		13253744	6				NA		Brown et al.
DLb01642	Mgn3578	Mgn3578.a	2R:19824954..19825322	2R:23937431..23937799	+	1	369	anti-sense exonic	Yes		19824957	4	v	v	v	NA		Brown et al.
DLb01643	Mgn3580	Mgn3580.a	2R:20655108..20655523	2R:24767585..24768000	+	1	416	anti-sense exonic	Yes		20655110	3	v	v	v	NA		Brown et al.
DLb01645	Mgn3582	Mgn3582.a	2R:12474348..12474767	2R:16586843..16587262	+	1	420	anti-sense exonic	Yes		12474352	5	v	v	v	NA		Brown et al.
DLb01646	Mgn3588	Mgn3588.a	2R:9335517..9336640	2R:13448012..13449135	+	1	1124	anti-sense exonic	Yes		9335566	50	v	v		NA		Brown et al.
DLb01649	Mgn3591	Mgn3591.a	2R:19087370..19087742	2R:23199847..23200219	+	1	373	anti-sense intronic	Yes	v	19087367	-3	v	v		NA		Brown et al.
DLb01651	Mgn3595	Mgn3595.a	2R:4527434..4528642	2R:8639929..8641137	+	2	1149	intergenic	No		4524836	-2598				NA	lincRNA.273	Brown et al.
DLb01653	Mgn3597	Mgn3597.a	2R:12272395..12273246	2R:16384890..16385741	+	1	852	sense exonic	No		12272395	1	v			NA		Brown et al.
DLb01654	Mgn3598	Mgn3598.a	2R:11428262..11428803	2R:15540757..15541298	+	1	542	anti-sense exonic	Yes		11428255	-7	v	v	v	NA		Brown et al.
DLb01666	Mgn3637	Mgn3637.a	2RHet:798505..805094	2R:2055446..2062035	-	1	6590	sense intronic	No		800672	4423	v			260006_RNase_HI_RT...;238825_RT_LTR;249567_RVT_1;		Brown et al.
DLb01667	Mgn3637	Mgn3637.b	2RHet:798505..800687	2R:2055446..2057628	-	1	2183	sense intronic	No		800672	4423	v			NA		Brown et al.
DLb01668	Mgn3686	Mgn3686.a	2L:10321457..10322329	2L:10321457..10322329	+	2	749	anti-sense exonic	No		10321458	2	v	v		NA		Brown et al.
DLb01669	Mgn3686	Mgn3686.b	2L:10321457..10322329	2L:10321457..10322329	+	2	781	anti-sense exonic	No		10321458	2	v	v		NA		Brown et al.
DLb01670	Mgn3686	Mgn3686.c	2L:10321859..10322329	2L:10321859..10322329	+	2	379	anti-sense intronic	No		10321458	2	v	v		NA		Brown et al.
DLb01671	Mgn3686	Mgn3686.d	2L:10321930..10322329	2L:10321930..10322329	+	1	400	anti-sense intronic	No		10321458	2	v	v		NA		Brown et al.
DLb01672	Mgn3686	Mgn3686.e	2L:10321457..10322329	2L:10321457..10322329	+	1	873	anti-sense exonic	Yes		10321458	2	v	v		NA		Brown et al.
DLb01673	Mgn3686	Mgn3686.f	2L:10321859..10322329	2L:10321859..10322329	+	1	471	anti-sense intronic	No		10321458	2	v	v		NA		Brown et al.
DLb01685	Mgn3707	Mgn3707.a	2L:2563717..2566345	2L:2563717..2566345	+	1	2629	anti-sense exonic	Yes		2563717	1	v			NA		Brown et al.
DLb01686	Mgn3707	Mgn3707.b	2L:2563774..2566345	2L:2563774..2566345	+	1	2572	anti-sense exonic	Yes		2563717	1	v			NA		Brown et al.
DLb01687	Mgn3707	Mgn3707.c	2L:2564152..2566345	2L:2564152..2566345	+	1	2194	anti-sense exonic	Yes		2563717	1	v			NA		Brown et al.
DLb01688	Mgn3715	Mgn3715.a	2L:21193237..21194873	2L:21193237..21194873	+	1	1637	anti-sense intronic	No		21193241	106				NA		Brown et al.
DLb01689	Mgn3715	Mgn3715.b	2L:21193136..21194873	2L:21193136..21194873	+	1	1738	anti-sense intronic	No		21193241	106				NA		Brown et al.
DLb01690	Mgn3715	Mgn3715.c	2L:21194301..21194873	2L:21194301..21194873	+	1	573	anti-sense intronic	No		21193241	106				NA		Brown et al.
DLb01691	Mgn3718	Mgn3718.a	2L:16265090..16265358	2L:16265090..16265358	+	1	269	anti-sense exonic	Yes		16265033	8	v		v	NA		Brown et al.
DLb01692	Mgn3718	Mgn3718.c	2L:16265026..16265358	2L:16265026..16265358	+	1	333	anti-sense exonic	Yes		16265033	8	v		v	NA		Brown et al.
DLb01693	Mgn3724	Mgn3724.a	2L:12656554..12657472	2L:12656554..12657472	+	1	919	sense exonic	No		12656555	2				NA		Brown et al.
DLb01694	Mgn3724	Mgn3724.b	2L:12656782..12657472	2L:12656782..12657472	+	1	691	sense exonic	No		12656555	2				NA		Brown et al.
DLb01695	Mgn3724	Mgn3724.c	2L:12656856..12657472	2L:12656856..12657472	+	1	617	sense exonic	No		12656555	2				NA		Brown et al.
DLb01696	Mgn3736	Mgn3736.a	2L:7334011..7334400	2L:7334011..7334400	+	1	390	sense exonic	No		7333713	18	v	v		NA		Brown et al.
DLb01697	Mgn3736	Mgn3736.b	2L:7333918..7334400	2L:7333918..7334400	+	1	483	sense exonic	No		7333713	18	v	v		NA		Brown et al.
DLb01698	Mgn3736	Mgn3736.c	2L:7333696..7334400	2L:7333696..7334400	+	1	705	sense exonic	No		7333713	18	v	v		NA		Brown et al.
DLb01701	Mgn3746	Mgn3746.a	2L:11807397..11807610	2L:11807397..11807610	+	1	214	anti-sense intronic	No		11807236	29	v	v		NA		Brown et al.
DLb01702	Mgn3746	Mgn3746.b	2L:11807208..11807610	2L:11807208..11807610	+	1	403	anti-sense intronic	Yes		11807236	29	v	v		NA		Brown et al.
DLb01706	Mgn3754	Mgn3754.a	2L:17225547..17226212	2L:17225547..17226212	+	1	666	anti-sense intronic	Yes	v	17225547	1				NA		Brown et al.
DLb01713	Mgn3766	Mgn3766.b	2L:4992877..4994183	2L:4992877..4994183	+	1	1307	anti-sense exonic	Yes		4992892	16	v		v	NA		Brown et al.
DLb01715	Mgn3771	Mgn3771.a	2L:21087089..21087626	2L:21087089..21087626	+	1	538	anti-sense exonic	No		21087107	19				NA		Brown et al.
DLb01717	Mgn3774	Mgn3774.a	2L:1755424..1756570	2L:1755424..1756570	+	3	969	anti-sense exonic	No		1755425	2				254774_7tm_7;		Brown et al.
DLb01718	Mgn3778	Mgn3778.a	2L:14194175..14194421	2L:14194175..14194421	+	1	247	anti-sense intronic	Yes		14194179	1	v		v	NA		Brown et al.
DLb01719	Mgn3780	Mgn3780.a	2L:11663260..11663474	2L:11663260..11663474	+	1	215	sense exonic	No		11663260	1				NA		Brown et al.
DLb01720	Mgn3782	Mgn3782.a	2L:17466415..17467712	2L:17466415..17467712	+	1	1298	anti-sense intronic	No		17466420	6				NA		Brown et al.
DLb01721	Mgn3784	Mgn3784.a	2L:22055749..22056609	2L:22055749..22056609	+	1	861	intergenic	No		22055763	15				NA		Brown et al.
DLb01722	Mgn3785	Mgn3785.a	2L:9223351..9223838	2L:9223351..9223838	+	1	488	sense intronic	Yes		9223364	14	v			NA		Brown et al.
DLb01727	Mgn3794	Mgn3794.a	2L:12333492..12333993	2L:12333492..12333993	+	1	502	intergenic	No		12333498	7				NA		Brown et al.
DLb01730	Mgn3797	Mgn3797.a	2L:11834599..11834895	2L:11834599..11834895	+	1	297	sense exonic	No		11834599	1				NA		Brown et al.
DLb01732	Mgn3799	Mgn3799.a	2L:615438..615818	2L:615438..615818	+	1	381	intergenic	No		615445	8				NA		Brown et al.
DLb01733	Mgn3808	Mgn3808.a	3RHet:1514573..1514852	3R:2949228..2949507	+	1	280	anti-sense intronic	No		1514596	24				NA		Brown et al.
DLb01734	Mgn3847	Mgn3847.a	3L:17906296..17907953	3L:17913196..17914853	+	1	1658	intergenic	No		17905073	4	v	v	v	NA	TCONS_00029346;lincRNA.595	Brown et al.
DLb01735	Mgn3847	Mgn3847.b	3L:17906296..17907953	3L:17913196..17914853	+	2	1462	intergenic	No		17905073	4	v	v	v	NA	TCONS_00029346;lincRNA.595	Brown et al.
DLb01736	Mgn3847	Mgn3847.c	3L:17907326..17907953	3L:17914226..17914853	+	2	432	intergenic	No		17905073	4	v	v	v	NA	TCONS_00029346;lincRNA.595	Brown et al.
DLb01737	Mgn3847	Mgn3847.d	3L:17907326..17907953	3L:17914226..17914853	+	1	628	intergenic	No		17905073	4	v	v	v	NA	TCONS_00029346;lincRNA.595	Brown et al.
DLb01738	Mgn3847	Mgn3847.e	3L:17906058..17907953	3L:17912958..17914853	+	1	1896	intergenic	No		17905073	4	v	v	v	NA	TCONS_00029346;lincRNA.595	Brown et al.
DLb01739	Mgn3847	Mgn3847.f	3L:17905948..17907953	3L:17912848..17914853	+	2	1810	intergenic	No		17905073	4	v	v	v	NA	TCONS_00029346;lincRNA.595	Brown et al.
DLb01740	Mgn3847	Mgn3847.g	3L:17905070..17907953	3L:17911970..17914853	+	2	2688	anti-sense exonic	No		17905073	4	v	v	v	NA	TCONS_00029346;lincRNA.595	Brown et al.
DLb01741	Mgn3847	Mgn3847.h	3L:17905070..17907953	3L:17911970..17914853	+	1	2884	anti-sense exonic	No		17905073	4	v	v	v	NA	TCONS_00029346;lincRNA.595	Brown et al.
DLb01742	Mgn3847	Mgn3847.i	3L:17906058..17907953	3L:17912958..17914853	+	2	1700	intergenic	No		17905073	4	v	v	v	NA	TCONS_00029346;lincRNA.595	Brown et al.
DLb01743	Mgn3847	Mgn3847.j	3L:17905948..17907953	3L:17912848..17914853	+	1	2006	intergenic	No		17905073	4	v	v	v	NA	TCONS_00029346;lincRNA.595	Brown et al.
DLb01744	Mgn3864	Mgn3864.a	3L:19891392..19892121	3L:19898292..19899021	+	1	730	anti-sense intronic	No		19890839	18	v	v		NA		Brown et al.
DLb01745	Mgn3864	Mgn3864.b	3L:19890894..19892121	3L:19897794..19899021	+	2	1153	anti-sense intronic	No		19890839	18	v	v		NA		Brown et al.
DLb01746	Mgn3864	Mgn3864.c	3L:19890822..19892121	3L:19897722..19899021	+	2	1225	anti-sense intronic	Yes		19890839	18	v	v		NA		Brown et al.
DLb01754	Mgn3890	Mgn3890.b	3L:13291887..13292122	3L:13298787..13299022	+	1	236	anti-sense exonic	No		13290085	11				NA		Brown et al.
DLb01758	Mgn3905	Mgn3905.a	3L:23143199..23143833	3L:23150099..23150733	+	2	576	anti-sense exonic	Yes		23142938	12	v	v	v	NA	FBgn0266657	Brown et al.
DLb01760	Mgn3905	Mgn3905.c	3L:23143029..23143833	3L:23149929..23150733	+	2	682	anti-sense exonic	Yes		23142938	12	v	v	v	NA	FBgn0266657	Brown et al.
DLb01761	Mgn3905	Mgn3905.d	3L:23143356..23143833	3L:23150256..23150733	+	2	355	anti-sense exonic	No		23142938	12	v	v	v	NA	FBgn0266657	Brown et al.
DLb01762	Mgn3905	Mgn3905.e	3L:23143172..23143833	3L:23150072..23150733	+	3	480	anti-sense exonic	No		23142938	12	v	v	v	NA	FBgn0266657	Brown et al.
DLb01767	Mgn3930	Mgn3930.a	3L:17914770..17918987	3L:17921670..17925887	+	2	4015	intergenic	No		17914315	7				NA		Brown et al.
DLb01768	Mgn3930	Mgn3930.b	3L:17914309..17918987	3L:17921209..17925887	+	2	4476	intergenic	No		17914315	7				NA		Brown et al.
DLb01769	Mgn3930	Mgn3930.c	3L:17918517..17918987	3L:17925417..17925887	+	1	471	intergenic	No		17914315	7				NA		Brown et al.
DLb01770	Mgn3930	Mgn3930.d	3L:17918688..17918987	3L:17925588..17925887	+	1	300	intergenic	No		17914315	7				NA		Brown et al.
DLb01771	Mgn3940	Mgn3940.a	3L:22497134..22497600	3L:22504034..22504500	+	1	467	anti-sense exonic	No		22497139	6				NA		Brown et al.
DLb01772	Mgn3940	Mgn3940.b	3L:22497310..22497600	3L:22504210..22504500	+	1	291	anti-sense exonic	No		22497139	6				NA		Brown et al.
DLb01773	Mgn3943	Mgn3943.a	3L:3234729..3235249	3L:3234729..3235249	+	1	521	sense exonic	No		3234744	16	v		v	NA		Brown et al.
DLb01774	Mgn3943	Mgn3943.b	3L:3234729..3236204	3L:3234729..3236204	+	1	1476	sense exonic	No		3234744	16	v		v	275163_glyco_rpt_poly;259034_EpsG;259034_EpsG;		Brown et al.
DLb01775	Mgn3943	Mgn3943.c	3L:3234730..3236611	3L:3234730..3236611	+	1	1882	sense exonic	Yes		3234744	16	v		v	259034_EpsG;275163_glyco_rpt_poly;259034_EpsG;259034_EpsG;259034_EpsG;		Brown et al.
DLb01776	Mgn3952	Mgn3952.a	3L:23141332..23142893	3L:23148232..23149793	+	1	1562	anti-sense exonic	Yes		23140352	-980	v	v	v	NA	FBgn0266657	Brown et al.
DLb01777	Mgn3964	Mgn3964.a	3L:15648944..15650536	3L:15655844..15657436	+	1	1593	anti-sense exonic	No		15648944	1				NA		Brown et al.
DLb01778	Mgn3964	Mgn3964.b	3L:15650092..15650536	3L:15656992..15657436	+	1	445	anti-sense exonic	No		15648944	1				NA		Brown et al.
DLb01779	Mgn3974	Mgn3974.a	3L:7532197..7533213	3L:7539097..7540113	+	1	1017	sense exonic	No		7532216	20	v		v	214473_Tryp_SPc;249578_Trypsin;238113_Tryp_SPc;		Brown et al.
DLb01780	Mgn3974	Mgn3974.b	3L:7532197..7533213	3L:7539097..7540113	+	2	950	sense exonic	No		7532216	20	v		v	249578_Trypsin;238113_Tryp_SPc;214473_Tryp_SPc;		Brown et al.
DLb01783	Mgn3978	Mgn3978.a	3L:11474310..11475003	3L:11481210..11481903	+	1	694	intergenic	No		11474247	24				NA		Brown et al.
DLb01784	Mgn3978	Mgn3978.b	3L:11474224..11475003	3L:11481124..11481903	+	1	780	intergenic	No		11474247	24				NA		Brown et al.
DLb01787	Mgn3982	Mgn3982.a	3L:13981830..13982676	3L:13988730..13989576	+	2	785	anti-sense intronic	No		13981777	7				NA		Brown et al.
DLb01788	Mgn3982	Mgn3982.b	3L:13981771..13982676	3L:13988671..13989576	+	2	844	anti-sense intronic	No		13981777	7				NA		Brown et al.
DLb01791	Mgn3986	Mgn3986.a	3L:80998..84260	3L:80998..84260	+	1	3263	intergenic	No		80998	1				NA		Brown et al.
DLb01792	Mgn3986	Mgn3986.b	3L:81150..84260	3L:81150..84260	+	1	3111	intergenic	No		80998	1				NA		Brown et al.
DLb01796	Mgn3998	Mgn3998.a	3L:14447844..14449425	3L:14454744..14456325	+	1	1582	anti-sense intronic	No		14447844	1				NA		Brown et al.
DLb01799	Mgn4004	Mgn4004.a	3L:12645008..12645909	3L:12651908..12652809	+	1	902	intergenic	No		12646275	1268		v		NA		Brown et al.
DLb01801	Mgn4006	Mgn4006.a	3L:12424144..12424650	3L:12431044..12431550	+	1	507	anti-sense intronic	No		12424159	16		v		NA		Brown et al.
DLb01802	Mgn4007	Mgn4007.a	3L:13079776..13080384	3L:13086676..13087284	+	1	609	anti-sense exonic	No		13079776	1				NA		Brown et al.
DLb01804	Mgn4010	Mgn4010.a	3L:4050417..4051006	3L:4050417..4051006	+	1	590	sense intronic	No		4050419	3				NA		Brown et al.
DLb01806	Mgn4014	Mgn4014.a	3L:12303842..12305077	3L:12310742..12311977	+	3	1056	sense exonic	No		12303843	2				NA		Brown et al.
DLb01808	Mgn4017	Mgn4017.a	3L:12025653..12026055	3L:12032553..12032955	+	2	350	sense exonic	No		12025652	-1				NA		Brown et al.
DLb01809	Mgn4019	Mgn4019.a	3L:21112494..21112933	3L:21119394..21119833	+	1	440	anti-sense intronic	No		21112494	1	v			NA		Brown et al.
DLb01810	Mgn4020	Mgn4020.a	3L:1013308..1013667	3L:1013308..1013667	+	1	360	anti-sense intronic	No		1013321	14				NA		Brown et al.
DLb01813	Mgn4026	Mgn4026.a	3L:20954645..20954916	3L:20961545..20961816	+	1	272	anti-sense exonic	No		20954660	16				NA		Brown et al.
DLb01815	Mgn4030	Mgn4030.a	3L:20980478..20980726	3L:20987378..20987626	+	1	249	intergenic	No		20980497	20				NA		Brown et al.
DLb01816	Mgn4031	Mgn4031.a	3L:1784369..1784831	3L:1784369..1784831	+	1	463	anti-sense exonic	Yes		1784377	9	v	v	v	NA		Brown et al.
DLb01817	Mgn4032	Mgn4032.a	3L:11754393..11754758	3L:11761293..11761658	+	1	366	anti-sense intronic	No		11754399	7	v			NA		Brown et al.
DLb01818	Mgn4033	Mgn4033.a	3L:10120517..10121651	3L:10127417..10128551	+	1	1135	sense intronic	No		10120517	1				NA		Brown et al.
DLb01819	Mgn4034	Mgn4034.a	3L:21079923..21080516	3L:21086823..21087416	+	1	594	anti-sense intronic	Yes	v	21079931	9				NA		Brown et al.
DLb01820	Mgn4059	Mgn4059.a	3R:23913927..23916520	3R:28088205..28090798	+	1	2594	sense exonic	No		23913548	-169				259034_EpsG;275163_glyco_rpt_poly;249927_Ion_trans;250841_Acyl_transf_3;259034_EpsG;259034_EpsG;259034_EpsG;259034_EpsG;223731_ComEC;250841_Acyl_transf_3;259034_EpsG;259034_EpsG;249779_Tetraspannin;275163_glyco_rpt_poly;254365_7TMR-DISM_7TM;		Brown et al.
DLb01821	Mgn4059	Mgn4059.b	3R:23913717..23916520	3R:28087995..28090798	+	1	2804	sense exonic	Yes		23913548	-169				249779_Tetraspannin;259034_EpsG;259034_EpsG;275163_glyco_rpt_poly;249927_Ion_trans;275163_glyco_rpt_poly;259034_EpsG;259034_EpsG;259034_EpsG;259034_EpsG;250841_Acyl_transf_3;259034_EpsG;250841_Acyl_transf_3;254365_7TMR-DISM_7TM;223731_ComEC;		Brown et al.
DLb01822	Mgn4059	Mgn4059.c	3R:23914969..23916520	3R:28089247..28090798	+	1	1552	sense exonic	No		23913548	-169				249779_Tetraspannin;259034_EpsG;275163_glyco_rpt_poly;259034_EpsG;223731_ComEC;275163_glyco_rpt_poly;249927_Ion_trans;259034_EpsG;119392_MFS;259034_EpsG;259034_EpsG;254365_7TMR-DISM_7TM;250841_Acyl_transf_3;250841_Acyl_transf_3;		Brown et al.
DLb01823	Mgn4059	Mgn4059.d	3R:23914154..23916520	3R:28088432..28090798	+	1	2367	sense exonic	Yes		23913548	-169				259034_EpsG;259034_EpsG;254365_7TMR-DISM_7TM;259034_EpsG;275163_glyco_rpt_poly;249779_Tetraspannin;259034_EpsG;275163_glyco_rpt_poly;249927_Ion_trans;223731_ComEC;250841_Acyl_transf_3;250841_Acyl_transf_3;259034_EpsG;		Brown et al.
DLb01824	Mgn4059	Mgn4059.e	3R:23915385..23916520	3R:28089663..28090798	+	1	1136	sense exonic	Yes		23913548	-169				259034_EpsG;250841_Acyl_transf_3;259034_EpsG;223731_ComEC;259034_EpsG;257675_ABC2_membra...;259034_EpsG;275163_glyco_rpt_poly;275163_glyco_rpt_poly;119392_MFS;249927_Ion_trans;250841_Acyl_transf_3;275163_glyco_rpt_poly;259034_EpsG;		Brown et al.
DLb01825	Mgn4059	Mgn4059.f	3R:23914072..23916520	3R:28088350..28090798	+	1	2449	sense exonic	Yes		23913548	-169				259034_EpsG;259034_EpsG;249779_Tetraspannin;259034_EpsG;259034_EpsG;254365_7TMR-DISM_7TM;250841_Acyl_transf_3;259034_EpsG;249927_Ion_trans;223731_ComEC;250841_Acyl_transf_3;259034_EpsG;275163_glyco_rpt_poly;275163_glyco_rpt_poly;		Brown et al.
DLb01826	Mgn4059	Mgn4059.g	3R:23914306..23916520	3R:28088584..28090798	+	1	2215	sense exonic	Yes		23913548	-169				259034_EpsG;250841_Acyl_transf_3;254365_7TMR-DISM_7TM;259034_EpsG;259034_EpsG;223731_ComEC;259034_EpsG;259034_EpsG;249779_Tetraspannin;249927_Ion_trans;250841_Acyl_transf_3;275163_glyco_rpt_poly;275163_glyco_rpt_poly;		Brown et al.
DLb01827	Mgn4059	Mgn4059.h	3R:23916159..23916520	3R:28090437..28090798	+	1	362	sense exonic	Yes		23913548	-169				NA		Brown et al.
DLb01828	Mgn4059	Mgn4059.i	3R:23915721..23916520	3R:28089999..28090798	+	1	800	sense exonic	No		23913548	-169				259034_EpsG;259034_EpsG;275163_glyco_rpt_poly;259034_EpsG;275163_glyco_rpt_poly;259034_EpsG;		Brown et al.
DLb01830	Mgn4068	Mgn4068.b	3R:4053975..4055088	3R:8228253..8229366	+	1	1114	intergenic	No		4053456	1				NA	FBgn0267110	Brown et al.
DLb01831	Mgn4068	Mgn4068.c	3R:4054051..4055088	3R:8228329..8229366	+	2	849	intergenic	No		4053456	1				NA	FBgn0267110	Brown et al.
DLb01832	Mgn4068	Mgn4068.d	3R:4054052..4055088	3R:8228330..8229366	+	1	1037	intergenic	No		4053456	1				NA	FBgn0267110	Brown et al.
DLb01833	Mgn4068	Mgn4068.e	3R:4053456..4055088	3R:8227734..8229366	+	2	1444	intergenic	No		4053456	1				NA	FBgn0267110	Brown et al.
DLb01834	Mgn4068	Mgn4068.f	3R:4053975..4055088	3R:8228253..8229366	+	2	925	intergenic	No		4053456	1				NA	FBgn0267110	Brown et al.
DLb01842	Mgn4093	Mgn4093.a	3R:7416662..7418438	3R:11590940..11592716	+	1	1777	anti-sense exonic	Yes		7416681	20	v	v	v	NA		Brown et al.
DLb01843	Mgn4093	Mgn4093.b	3R:7416907..7418438	3R:11591185..11592716	+	2	473	anti-sense exonic	Yes		7416681	20	v	v	v	NA		Brown et al.
DLb01844	Mgn4093	Mgn4093.c	3R:7416662..7418438	3R:11590940..11592716	+	2	718	anti-sense exonic	Yes		7416681	20	v	v	v	NA		Brown et al.
DLb01845	Mgn4093	Mgn4093.d	3R:7417936..7418438	3R:11592214..11592716	+	1	503	anti-sense exonic	No		7416681	20	v	v	v	NA		Brown et al.
DLb01846	Mgn4093	Mgn4093.e	3R:7418049..7418438	3R:11592327..11592716	+	1	390	anti-sense exonic	No		7416681	20	v	v	v	NA		Brown et al.
DLb01847	Mgn4111	Mgn4111.a	3R:18309757..18312704	3R:22484035..22486982	+	1	2948	sense exonic	Yes		18309979	223	v	v	v	NA		Brown et al.
DLb01848	Mgn4111	Mgn4111.b	3R:18309974..18312704	3R:22484252..22486982	+	1	2731	sense exonic	Yes		18309979	223	v	v	v	NA		Brown et al.
DLb01849	Mgn4111	Mgn4111.c	3R:18310596..18312704	3R:22484874..22486982	+	1	2109	sense exonic	Yes		18309979	223	v	v	v	NA		Brown et al.
DLb01850	Mgn4111	Mgn4111.d	3R:18311522..18312704	3R:22485800..22486982	+	1	1183	sense exonic	Yes		18309979	223	v	v	v	NA		Brown et al.
DLb01851	Mgn4115	Mgn4115.a	3R:12182540..12183316	3R:16356818..16357594	+	1	777	anti-sense exonic	Yes		12182627	140	v	v	v	NA		Brown et al.
DLb01852	Mgn4115	Mgn4115.b	3R:12182788..12183316	3R:16357066..16357594	+	1	529	anti-sense exonic	No		12182627	140	v	v	v	NA		Brown et al.
DLb01853	Mgn4115	Mgn4115.c	3R:12182922..12183316	3R:16357200..16357594	+	1	395	anti-sense exonic	No		12182627	140	v	v	v	NA		Brown et al.
DLb01854	Mgn4115	Mgn4115.d	3R:12182488..12183316	3R:16356766..16357594	+	1	829	anti-sense exonic	Yes		12182627	140	v	v	v	NA		Brown et al.
DLb01855	Mgn4127	Mgn4127.b	3R:7585456..7589588	3R:11759734..11763866	+	1	4133	anti-sense exonic	Yes		7585447	-9	v	v		NA		Brown et al.
DLb01856	Mgn4127	Mgn4127.c	3R:7589125..7589588	3R:11763403..11763866	+	1	464	anti-sense exonic	Yes		7585447	-9	v	v		NA		Brown et al.
DLb01857	Mgn4137	Mgn4137.a	3R:21669313..21672771	3R:25843591..25847049	+	3	1549	intergenic	No		21669313	1				NA	FBgn0267214;FBgn0267215	Brown et al.
DLb01858	Mgn4137	Mgn4137.b	3R:21669313..21670022	3R:25843591..25844300	+	3	581	intergenic	No		21669313	1				NA	FBgn0267213	Brown et al.
DLb01863	Mgn4152	Mgn4152.a	3R:15712142..15712410	3R:19886420..19886688	+	1	269	anti-sense exonic	Yes		15712026	12	v		v	NA		Brown et al.
DLb01864	Mgn4152	Mgn4152.b	3R:15712087..15712410	3R:19886365..19886688	+	1	324	anti-sense exonic	Yes		15712026	12	v		v	NA		Brown et al.
DLb01865	Mgn4152	Mgn4152.c	3R:15712015..15712410	3R:19886293..19886688	+	1	396	anti-sense exonic	Yes		15712026	12	v		v	NA		Brown et al.
DLb01866	Mgn4155	Mgn4155.a	3R:14481452..14483358	3R:18655730..18657636	+	1	1907	anti-sense exonic	Yes		14481582	131	v		v	NA		Brown et al.
DLb01867	Mgn4155	Mgn4155.b	3R:14481581..14483358	3R:18655859..18657636	+	1	1778	anti-sense exonic	No		14481582	131	v		v	NA		Brown et al.
DLb01868	Mgn4155	Mgn4155.c	3R:14482118..14483358	3R:18656396..18657636	+	1	1241	anti-sense exonic	No		14481582	131	v		v	NA		Brown et al.
DLb01869	Mgn4158	Mgn4158.a	3R:23407492..23407819	3R:27581770..27582097	+	1	328	anti-sense exonic	Yes		23407513	80	v	v		NA		Brown et al.
DLb01870	Mgn4158	Mgn4158.b	3R:23407579..23407819	3R:27581857..27582097	+	1	241	anti-sense exonic	Yes		23407513	80	v	v		NA		Brown et al.
DLb01871	Mgn4158	Mgn4158.c	3R:23407434..23407819	3R:27581712..27582097	+	1	386	anti-sense exonic	Yes		23407513	80	v	v		NA		Brown et al.
DLb01872	Mgn4161	Mgn4161.b	3R:9647881..9653376	3R:13822159..13827654	+	1	5496	anti-sense exonic	No		9648386	506				NA		Brown et al.
DLb01873	Mgn4161	Mgn4161.c	3R:9652874..9653376	3R:13827152..13827654	+	1	503	anti-sense exonic	No		9648386	506				NA		Brown et al.
DLb01874	Mgn4164	Mgn4164.a	3R:7154265..7155548	3R:11328543..11329826	+	1	1284	sense exonic	Yes		7153873	7	v	v		NA		Brown et al.
DLb01875	Mgn4164	Mgn4164.b	3R:7154094..7155548	3R:11328372..11329826	+	1	1455	sense exonic	No		7153873	7	v	v		NA		Brown et al.
DLb01876	Mgn4164	Mgn4164.c	3R:7153867..7155548	3R:11328145..11329826	+	1	1682	sense exonic	Yes		7153873	7	v	v		NA		Brown et al.
DLb01877	Mgn4167	Mgn4167.a	3R:13938246..13938808	3R:18112524..18113086	+	1	563	sense intronic	No		13936344	10				NA		Brown et al.
DLb01878	Mgn4167	Mgn4167.b	3R:13936335..13938808	3R:18110613..18113086	+	1	2474	sense intronic	No		13936344	10				NA		Brown et al.
DLb01879	Mgn4169	Mgn4169.a	3R:12922301..12922779	3R:17096579..17097057	+	1	479	anti-sense intronic	No		12921239	-454	v			NA		Brown et al.
DLb01880	Mgn4169	Mgn4169.b	3R:12921693..12922779	3R:17095971..17097057	+	1	1087	anti-sense intronic	No		12921239	-454	v			NA		Brown et al.
DLb01881	Mgn4171	Mgn4171.a	3R:3940508..3941353	3R:8114786..8115631	+	2	759	sense intronic	Yes		3940508	1	v			NA		Brown et al.
DLb01882	Mgn4171	Mgn4171.b	3R:3941154..3941353	3R:8115432..8115631	+	1	200	sense intronic	No		3940508	1	v			NA		Brown et al.
DLb01883	Mgn4173	Mgn4173.a	3R:23237388..23238018	3R:27411666..27412296	+	2	535	anti-sense intronic	No		23237404	17				NA		Brown et al.
DLb01884	Mgn4173	Mgn4173.b	3R:23237388..23238018	3R:27411666..27412296	+	1	631	anti-sense intronic	No		23237404	17				NA		Brown et al.
DLb01885	Mgn4175	Mgn4175.a	3R:26343286..26343931	3R:30517564..30518209	+	1	646	anti-sense exonic	Yes		26343206	15	v			NA		Brown et al.
DLb01886	Mgn4175	Mgn4175.b	3R:26343192..26343931	3R:30517470..30518209	+	1	740	anti-sense exonic	Yes		26343206	15	v			NA		Brown et al.
DLb01887	Mgn4177	Mgn4177.a	3R:1334379..1335291	3R:5508657..5509569	+	1	913	anti-sense exonic	Yes		1328628	8	v	v	v	NA		Brown et al.
DLb01888	Mgn4177	Mgn4177.b	3R:1328621..1335291	3R:5502899..5509569	+	1	6671	anti-sense exonic	Yes		1328628	8	v	v	v	NA		Brown et al.
DLb01889	Mgn4187	Mgn4187.a	3R:20764369..20764805	3R:24938647..24939083	+	1	437	anti-sense exonic	No		20764393	25	v	v	v	NA		Brown et al.
DLb01890	Mgn4187	Mgn4187.b	3R:20764473..20764805	3R:24938751..24939083	+	1	333	anti-sense exonic	Yes		20764393	25	v	v	v	NA		Brown et al.
DLb01891	Mgn4191	Mgn4191.a	3R:21329064..21330068	3R:25503342..25504346	+	2	929	intergenic	No		21329070	7				NA	FBgn0267211	Brown et al.
DLb01893	Mgn4195	Mgn4195.a	3R:2222490..2225214	3R:6396768..6399492	+	3	1971	anti-sense intronic	No		2222493	4	v			NA		Brown et al.
DLb01894	Mgn4195	Mgn4195.b	3R:2223790..2225214	3R:6398068..6399492	+	1	1425	anti-sense intronic	Yes		2222493	4	v			NA		Brown et al.
DLb01895	Mgn4199	Mgn4199.a	3R:25052929..25053762	3R:29227207..29228040	+	1	834	anti-sense exonic	No		25052859	11	v	v	v	NA		Brown et al.
DLb01896	Mgn4199	Mgn4199.b	3R:25052849..25053762	3R:29227127..29228040	+	1	914	anti-sense exonic	No		25052859	11	v	v	v	NA		Brown et al.
DLb01898	Mgn4202	Mgn4202.a	3R:14522063..14522294	3R:18696341..18696572	+	1	232	intergenic	No		14522077	15	v			NA		Brown et al.
DLb01900	Mgn4206	Mgn4206.a	3R:12162693..12163456	3R:16336971..16337734	+	1	764	anti-sense intronic	Yes		12162696	4	v	v		NA		Brown et al.
DLb01901	Mgn4207	Mgn4207.a	3R:17154399..17154680	3R:21328677..21328958	+	1	282	anti-sense intronic	Yes		17154400	2	v			NA		Brown et al.
DLb01902	Mgn4209	Mgn4209.a	3R:23708748..23709316	3R:27883026..27883594	+	1	569	anti-sense intronic	No		23708749	2				NA		Brown et al.
DLb01903	Mgn4210	Mgn4210.a	3R:17464361..17464801	3R:21638639..21639079	+	1	441	anti-sense intronic	No		17464364	4	v	v		NA		Brown et al.
DLb01905	Mgn4216	Mgn4216.a	3R:5510930..5511402	3R:9685208..9685680	+	1	473	anti-sense exonic	Yes		5510944	15	v	v	v	NA		Brown et al.
DLb01906	Mgn4217	Mgn4217.a	3R:9403290..9404010	3R:13577568..13578288	+	1	721	intergenic	No		9403305	16				NA		Brown et al.
DLb01908	Mgn4220	Mgn4220.a	3R:12668397..12669358	3R:16842675..16843636	+	1	962	intergenic	No		12668402	6				NA		Brown et al.
DLb01910	Mgn4222	Mgn4222.a	3R:24299161..24300536	3R:28473439..28474814	+	1	1376	sense exonic	Yes		24298952	-209				NA		Brown et al.
DLb01912	Mgn4226	Mgn4226.a	3R:10938133..10940667	3R:15112411..15114945	+	1	2535	anti-sense intronic	No		10938136	4	v			NA		Brown et al.
DLb01913	Mgn4232	Mgn4232.a	3R:5219536..5220451	3R:9393814..9394729	+	1	916	anti-sense exonic	Yes		5219552	17	v	v		NA		Brown et al.
DLb01914	Mgn4233	Mgn4233.a	3R:4438356..4438756	3R:8612634..8613034	+	1	401	sense intronic	No		4438364	9				NA		Brown et al.
DLb01915	Mgn4234	Mgn4234.a	3R:2220167..2221263	3R:6394445..6395541	+	1	1097	anti-sense intronic	No		2222217	2051	v			NA		Brown et al.
DLb01916	Mgn4235	Mgn4235.a	2LHet:34762..36260	2L:23176251..23177749	+	2	985	intergenic	No		34762	1	v	v	v	NA		Brown et al.
DLb01917	Mgn4235	Mgn4235.b	2LHet:34762..36260	2L:23176251..23177749	+	3	808	intergenic	No		34762	1	v	v	v	NA		Brown et al.
DLb01918	Mgn4235	Mgn4235.c	2LHet:34764..36260	2L:23176253..23177749	+	3	902	intergenic	No		34762	1	v	v	v	NA		Brown et al.
DLb01919	Mgn4235	Mgn4235.d	2LHet:34762..36260	2L:23176251..23177749	+	2	1418	intergenic	Yes		34762	1	v	v	v	NA		Brown et al.
DLb01920	Mgn4235	Mgn4235.e	2LHet:34762..36260	2L:23176251..23177749	+	2	889	intergenic	Yes		34762	1	v	v	v	NA		Brown et al.
DLb01936	Mgn4339	Mgn4339.a	4:480632..481628	4:460006..461002	+	2	877	anti-sense exonic	Yes		478919	-287	v	v	v	NA	FBgn0266619	Brown et al.
DLb01938	Mgn4339	Mgn4339.d	4:479475..481628	4:458849..461002	+	3	1886	anti-sense exonic	No		478919	-287	v	v	v	NA	FBgn0266619	Brown et al.
DLb01939	Mgn4339	Mgn4339.g	4:480632..481628	4:460006..461002	+	1	997	anti-sense exonic	Yes		478919	-287	v	v	v	NA	FBgn0266619	Brown et al.
DLb01940	Mgn4339	Mgn4339.h	4:479206..481628	4:458580..461002	+	2	2275	anti-sense exonic	Yes		478919	-287	v	v	v	NA	FBgn0266619	Brown et al.
DLb01943	Mgn4339	Mgn4339.l	4:479971..481628	4:459345..461002	+	3	1390	anti-sense exonic	No		478919	-287	v	v	v	NA	FBgn0266619	Brown et al.
DLb01944	Mgn4339	Mgn4339.m	4:479206..481628	4:458580..461002	+	3	2155	anti-sense exonic	Yes		478919	-287	v	v	v	NA	FBgn0266619	Brown et al.
DLb01945	Mgn4339	Mgn4339.n	4:480321..481628	4:459695..461002	+	3	1040	anti-sense exonic	No		478919	-287	v	v	v	NA	FBgn0266619	Brown et al.
DLb01946	Mgn4367	Mgn4367.a	4:1081665..1082926	4:1061039..1062300	+	1	1262	sense exonic	No		1081570	1	v	v	v	NA		Brown et al.
DLb01947	Mgn4367	Mgn4367.b	4:1081570..1082926	4:1060944..1062300	+	1	1357	sense exonic	Yes		1081570	1	v	v	v	NA		Brown et al.
DLb01948	Mgn4367	Mgn4367.c	4:1082563..1082926	4:1061937..1062300	+	1	364	sense intronic	No		1081570	1	v	v	v	NA		Brown et al.
DLb01949	Mgn4367	Mgn4367.f	4:1081800..1082926	4:1061174..1062300	+	1	1127	sense intronic	No		1081570	1	v	v	v	NA		Brown et al.
DLb01957	Mgn4394	Mgn4394.a	4:418830..429827	4:398204..409201	+	1	10998	intergenic	Yes		418848	19	v			NA	TCONS_00045393;TCONS_00045394	Brown et al.
DLb01958	Mgn4396	Mgn4396.a	4:379333..379831	4:358707..359205	+	1	499	anti-sense exonic	Yes	v	379333	1	v	v		NA		Brown et al.
DLb01959	Mgn4467	Mgn4467.a	3LHet:203673..206941	3L:24720341..24723609	-	1	3269	intergenic	No		206998	1	v	v		NA		Brown et al.
DLb01960	Mgn4467	Mgn4467.b	3LHet:203673..206998	3L:24720341..24723666	-	1	3326	intergenic	No		206998	1	v	v		NA		Brown et al.
DLb01961	Mgn4467	Mgn4467.c	3LHet:203673..204256	3L:24720341..24720924	-	1	584	intergenic	No		206998	1	v	v		NA		Brown et al.
DLb01962	Mgn4485	Mgn4485.a	2R:12746486..12747846	2R:16858981..16860341	-	2	1311	anti-sense exonic	No		12747844	3	v		v	NA		Brown et al.
DLb01963	Mgn4485	Mgn4485.b	2R:12746486..12747846	2R:16858981..16860341	-	4	1190	anti-sense exonic	No		12747844	3	v		v	NA		Brown et al.
DLb01964	Mgn4485	Mgn4485.c	2R:12746486..12747846	2R:16858981..16860341	-	1	1361	anti-sense exonic	Yes		12747844	3	v		v	NA		Brown et al.
DLb01965	Mgn4485	Mgn4485.d	2R:12746486..12747846	2R:16858981..16860341	-	3	1248	anti-sense exonic	No		12747844	3	v		v	NA		Brown et al.
DLb01966	Mgn4485	Mgn4485.e	2R:12746486..12747846	2R:16858981..16860341	-	3	1253	anti-sense exonic	No		12747844	3	v		v	NA		Brown et al.
DLb01967	Mgn4485	Mgn4485.f	2R:12746486..12747846	2R:16858981..16860341	-	2	1298	anti-sense exonic	Yes		12747844	3	v		v	NA		Brown et al.
DLb01968	Mgn4485	Mgn4485.g	2R:12746486..12747846	2R:16858981..16860341	-	2	1303	anti-sense exonic	Yes		12747844	3	v		v	NA		Brown et al.
DLb01969	Mgn4485	Mgn4485.h	2R:12746486..12747846	2R:16858981..16860341	-	3	1240	anti-sense exonic	Yes		12747844	3	v		v	NA		Brown et al.
DLb01970	Mgn4493	Mgn4493.a	2R:5466017..5466547	2R:9578512..9579042	-	2	295	sense exonic	Yes		5466539	9	v	v		NA		Brown et al.
DLb01971	Mgn4493	Mgn4493.b	2R:5466017..5466518	2R:9578512..9579013	-	2	309	sense exonic	No		5466539	9	v	v		NA		Brown et al.
DLb01972	Mgn4493	Mgn4493.d	2R:5466017..5466547	2R:9578512..9579042	-	1	531	sense exonic	No		5466539	9	v	v		NA		Brown et al.
DLb01973	Mgn4493	Mgn4493.e	2R:5466017..5466547	2R:9578512..9579042	-	2	211	sense exonic	No		5466539	9	v	v		NA		Brown et al.
DLb01974	Mgn4493	Mgn4493.f	2R:5466017..5466518	2R:9578512..9579013	-	2	393	sense exonic	No		5466539	9	v	v		NA		Brown et al.
DLb01975	Mgn4493	Mgn4493.g	2R:5466017..5466269	2R:9578512..9578764	-	1	253	sense exonic	Yes		5466539	9	v	v		NA		Brown et al.
DLb01976	Mgn4518	Mgn4518.a	2R:7972685..7977190	2R:12085180..12089685	-	1	4506	sense exonic	No		7980378	-2446				259034_EpsG;		Brown et al.
DLb01977	Mgn4518	Mgn4518.b	2R:7972685..7977109	2R:12085180..12089604	-	1	4425	sense exonic	Yes		7980378	-2446				259034_EpsG;		Brown et al.
DLb01978	Mgn4518	Mgn4518.c	2R:7972685..7977009	2R:12085180..12089504	-	1	4325	sense exonic	Yes		7980378	-2446				259034_EpsG;		Brown et al.
DLb01979	Mgn4518	Mgn4518.d	2R:7972685..7977932	2R:12085180..12090427	-	1	5248	sense exonic	No		7980378	-2446				259034_EpsG;		Brown et al.
DLb01980	Mgn4518	Mgn4518.e	2R:7972685..7977293	2R:12085180..12089788	-	1	4609	sense exonic	Yes		7980378	-2446				259034_EpsG;		Brown et al.
DLb01981	Mgn4523	Mgn4523.a	2R:1303560..1304137	2R:5416055..5416632	-	1	578	anti-sense exonic	Yes		1305694	5	v			NA		Brown et al.
DLb01982	Mgn4523	Mgn4523.c	2R:1303560..1304367	2R:5416055..5416862	-	1	808	anti-sense exonic	Yes		1305694	5	v			NA		Brown et al.
DLb01983	Mgn4523	Mgn4523.d	2R:1303560..1305219	2R:5416055..5417714	-	1	1660	anti-sense exonic	Yes		1305694	5	v			NA		Brown et al.
DLb01984	Mgn4523	Mgn4523.e	2R:1303560..1305698	2R:5416055..5418193	-	1	2139	anti-sense exonic	Yes		1305694	5	v			NA		Brown et al.
DLb01986	Mgn4545	Mgn4545.b	2R:12266833..12267726	2R:16379328..16380221	-	2	364	intergenic	No		12267725	2				NA	FBgn0266856	Brown et al.
DLb01987	Mgn4545	Mgn4545.c	2R:12266833..12267726	2R:16379328..16380221	-	2	814	intergenic	No		12267725	2				NA	FBgn0266856	Brown et al.
DLb01988	Mgn4554	Mgn4554.a	2R:20873163..20873635	2R:24985640..24986112	-	1	473	anti-sense exonic	Yes		20873637	-2	v	v		NA		Brown et al.
DLb01989	Mgn4554	Mgn4554.b	2R:20873163..20873556	2R:24985640..24986033	-	1	394	sense exonic	Yes		20873637	-2	v	v		NA		Brown et al.
DLb01990	Mgn4554	Mgn4554.c	2R:20873163..20873461	2R:24985640..24985938	-	1	299	sense exonic	Yes		20873637	-2	v	v		NA		Brown et al.
DLb01993	Mgn4566	Mgn4566.b	2R:976180..979152	2R:5088675..5091647	-	1	2973	anti-sense exonic	Yes		979269	-117	v	v	v	NA		Brown et al.
DLb01994	Mgn4572	Mgn4572.a	2R:6620976..6621293	2R:10733471..10733788	-	1	318	anti-sense intronic	No		6621492	9	v	v	v	NA		Brown et al.
DLb01995	Mgn4572	Mgn4572.b	2R:6620976..6621500	2R:10733471..10733995	-	1	525	anti-sense intronic	Yes		6621492	9	v	v	v	NA		Brown et al.
DLb01996	Mgn4574	Mgn4574.a	2R:8458713..8459489	2R:12571208..12571984	-	1	777	anti-sense exonic	No		8459925	1	v	v	v	NA		Brown et al.
DLb01997	Mgn4574	Mgn4574.b	2R:8458713..8459925	2R:12571208..12572420	-	1	1213	anti-sense exonic	Yes		8459925	1	v	v	v	NA		Brown et al.
DLb01998	Mgn4578	Mgn4578.a	2R:2127402..2129369	2R:6239897..6241864	-	1	1968	anti-sense exonic	Yes		2129376	-7	v	v	v	NA	TCONS_00018983;TCONS_00018984	Brown et al.
DLb01999	Mgn4578	Mgn4578.b	2R:2127402..2128845	2R:6239897..6241340	-	1	1444	anti-sense exonic	No		2129376	-7	v	v	v	NA	TCONS_00018983;TCONS_00018984	Brown et al.
DLb02002	Mgn4582	Mgn4582.a	2R:632232..632797	2R:4744727..4745292	-	1	566	anti-sense exonic	Yes		632796	2	v	v		NA		Brown et al.
DLb02003	Mgn4582	Mgn4582.b	2R:632232..632451	2R:4744727..4744946	-	1	220	anti-sense exonic	Yes		632796	2	v	v		NA		Brown et al.
DLb02004	Mgn4586	Mgn4586.a	2R:8232297..8233036	2R:12344792..12345531	-	1	740	anti-sense exonic	No		8233042	-1	v	v	v	258863_RTTN_N;		Brown et al.
DLb02005	Mgn4586	Mgn4586.b	2R:8232297..8233041	2R:12344792..12345536	-	2	685	anti-sense exonic	No		8233042	-1	v	v	v	258863_RTTN_N;		Brown et al.
DLb02007	Mgn4590	Mgn4590.a	2R:15405366..15406562	2R:19517861..19519057	-	1	1197	sense exonic	Yes		15406254	309				275163_glyco_rpt_poly;259034_EpsG;		Brown et al.
DLb02008	Mgn4592	Mgn4592.a	2R:10450660..10451078	2R:14563155..14563573	-	1	419	anti-sense exonic	Yes		10451078	1				NA		Brown et al.
DLb02010	Mgn4597	Mgn4597.a	2R:6865437..6867158	2R:10977932..10979653	-	1	1722	sense exonic	No		6867494	-336				NA		Brown et al.
DLb02012	Mgn4604	Mgn4604.a	2R:1487309..1490435	2R:5599804..5602930	-	1	3127	intergenic	No		1491216	-781	v	v	v	NA		Brown et al.
DLb02014	Mgn48	Mgn48.a	X:12970840..12972952	X:13076807..13078919	+	1	2113	sense exonic	No		12970288	8	v		v	NA		Brown et al.
DLb02015	Mgn48	Mgn48.b	X:12970840..12973127	X:13076807..13079094	+	1	2288	sense exonic	Yes		12970288	8	v		v	NA		Brown et al.
DLb02016	Mgn48	Mgn48.c	X:12970840..12972165	X:13076807..13078132	+	1	1326	sense exonic	Yes		12970288	8	v		v	NA		Brown et al.
DLb02017	Mgn48	Mgn48.d	X:12972376..12972952	X:13078343..13078919	+	1	577	sense exonic	No		12970288	8	v		v	NA		Brown et al.
DLb02018	Mgn48	Mgn48.e	X:12972376..12973127	X:13078343..13079094	+	1	752	sense exonic	Yes		12970288	8	v		v	NA		Brown et al.
DLb02019	Mgn48	Mgn48.f	X:12970281..12972165	X:13076248..13078132	+	1	1885	sense exonic	No		12970288	8	v		v	NA		Brown et al.
DLb02020	Mgn48	Mgn48.g	X:12970287..12973127	X:13076254..13079094	+	1	2841	sense exonic	No		12970288	8	v		v	NA		Brown et al.
DLb02021	Mgn48	Mgn48.h	X:12970287..12972952	X:13076254..13078919	+	1	2666	sense exonic	No		12970288	8	v		v	NA		Brown et al.
DLb02026	Mgn576	Mgn576.a	U:105049..105725	2R:527929..528605	-	1	677	anti-sense intronic	No		105713	13				NA		Brown et al.
DLb02027	Mgn611	Mgn611.a	2RHet:126345..126821	2R:999631..1000107	+	1	477	intergenic	No		126348	103				NA		Brown et al.
DLb02028	Mgn611	Mgn611.b	2RHet:126246..126821	2R:999532..1000107	+	1	576	intergenic	No		126348	103				NA		Brown et al.
DLb02029	Mgn614	Mgn614.a	2RHet:1132925..1133587	2R:2365473..2366135	+	1	663	intergenic	No		1132926	2				NA		Brown et al.
DLb02030	Mgn652	Mgn652.b	2L:18677241..18678068	2L:18677241..18678068	-	1	828	anti-sense exonic	No		18678184	18	v	v		NA		Brown et al.
DLb02031	Mgn652	Mgn652.c	2L:18677241..18677506	2L:18677241..18677506	-	1	266	anti-sense exonic	Yes		18678184	18	v	v		NA		Brown et al.
DLb02032	Mgn652	Mgn652.d	2L:18677241..18678201	2L:18677241..18678201	-	1	961	anti-sense exonic	Yes		18678184	18	v	v		NA		Brown et al.
DLb02033	Mgn662	Mgn662.a	2L:6926981..6932491	2L:6926981..6932491	-	1	5511	anti-sense exonic	Yes		6932253	239	v		v	259034_EpsG;259034_EpsG;259034_EpsG;		Brown et al.
DLb02034	Mgn662	Mgn662.b	2L:6926981..6927333	2L:6926981..6927333	-	1	353	anti-sense exonic	Yes		6932253	239	v		v	NA		Brown et al.
DLb02035	Mgn665	Mgn665.a	2L:21645020..21646094	2L:21645020..21646094	-	2	1010	anti-sense intronic	No		21646075	20			v	NA		Brown et al.
DLb02036	Mgn665	Mgn665.b	2L:21645020..21645790	2L:21645020..21645790	-	1	771	anti-sense intronic	Yes		21646075	20			v	NA		Brown et al.
DLb02037	Mgn665	Mgn665.c	2L:21645020..21646094	2L:21645020..21646094	-	1	1075	anti-sense intronic	No		21646075	20			v	NA		Brown et al.
DLb02038	Mgn671	Mgn671.a	2L:17387361..17387768	2L:17387361..17387768	-	1	408	anti-sense intronic	Yes		17387894	3	v			NA		Brown et al.
DLb02039	Mgn671	Mgn671.b	2L:17387361..17387896	2L:17387361..17387896	-	1	536	anti-sense intronic	No		17387894	3	v			NA		Brown et al.
DLb02040	Mgn671	Mgn671.c	2L:17387361..17387828	2L:17387361..17387828	-	1	468	anti-sense intronic	Yes		17387894	3	v			NA		Brown et al.
DLb02041	Mgn677	Mgn677.a	2L:11681794..11682041	2L:11681794..11682041	-	1	248	intergenic	No		11682418	14				NA		Brown et al.
DLb02042	Mgn677	Mgn677.b	2L:11681794..11682431	2L:11681794..11682431	-	1	638	intergenic	No		11682418	14				NA		Brown et al.
DLb02043	Mgn679	Mgn679.a	2L:107711..109286	2L:107711..109286	-	1	1576	anti-sense exonic	Yes		109282	5	v	v		NA		Brown et al.
DLb02044	Mgn679	Mgn679.b	2L:107711..108956	2L:107711..108956	-	1	1246	anti-sense exonic	Yes		109282	5	v	v		NA		Brown et al.
DLb02045	Mgn681	Mgn681.a	2L:14333971..14336020	2L:14333971..14336020	-	2	1983	anti-sense exonic	Yes		14336029	-9	v	v		NA		Brown et al.
DLb02046	Mgn681	Mgn681.b	2L:14333971..14336020	2L:14333971..14336020	-	3	1933	anti-sense exonic	No		14336029	-9	v	v		NA		Brown et al.
DLb02047	Mgn691	Mgn691.a	2L:2772334..2772825	2L:2772334..2772825	-	1	492	sense exonic	Yes		2772934	-109	v		v	NA		Brown et al.
DLb02048	Mgn691	Mgn691.b	2L:2772334..2772645	2L:2772334..2772645	-	1	312	sense exonic	Yes		2772934	-109	v		v	NA		Brown et al.
DLb02049	Mgn695	Mgn695.a	2L:22160146..22160892	2L:22160146..22160892	-	3	580	anti-sense exonic	Yes		22160864	29			v	NA		Brown et al.
DLb02050	Mgn695	Mgn695.b	2L:22160146..22160892	2L:22160146..22160892	-	2	635	anti-sense exonic	Yes		22160864	29			v	NA		Brown et al.
DLb02057	Mgn707	Mgn707.a	2L:7832410..7832705	2L:7832410..7832705	-	1	296	anti-sense exonic	Yes		7832705	1	v	v	v	NA		Brown et al.
DLb02058	Mgn709	Mgn709.a	2L:21905921..21906804	2L:21905921..21906804	-	1	884	anti-sense exonic	No		21907004	-200				NA		Brown et al.
DLb02063	Mgn718	Mgn718.a	2L:5887210..5887996	2L:5887210..5887996	-	2	714	intergenic	No		5887996	1				NA	FBgn0265788	Brown et al.
DLb02064	Mgn719	Mgn719.a	2L:12096554..12097663	2L:12096554..12097663	-	1	1110	anti-sense exonic	Yes		12097660	4	v	v	v	223348_Dcm;		Brown et al.
DLb02065	Mgn720	Mgn720.a	2L:16981853..16982333	2L:16981853..16982333	-	2	427	sense exonic	Yes		16982330	4				NA		Brown et al.
DLb02066	Mgn721	Mgn721.a	2L:8502382..8502914	2L:8502382..8502914	-	1	533	sense intronic	No		8502913	2				NA		Brown et al.
DLb02067	Mgn722	Mgn722.a	2L:18334199..18334985	2L:18334199..18334985	-	1	787	anti-sense intronic	Yes		18334985	1	v			NA		Brown et al.
DLb02068	Mgn723	Mgn723.a	2L:22821057..22822640	2L:22928325..22929908	-	1	1584	anti-sense intronic	Yes		22822546	95			v	NA		Brown et al.
DLb02069	Mgn724	Mgn724.a	2L:2931612..2931940	2L:2931612..2931940	-	1	329	anti-sense intronic	Yes		2931737	204				NA		Brown et al.
DLb02070	Mgn725	Mgn725.a	2L:6114117..6114672	2L:6114117..6114672	-	1	556	anti-sense intronic	Yes		6114674	1				NA		Brown et al.
DLb02071	Mgn727	Mgn727.a	2L:19899658..19900120	2L:19899658..19900120	-	1	463	anti-sense intronic	No		19900119	2				NA		Brown et al.
DLb02072	Mgn728	Mgn728.a	2L:9969759..9970141	2L:9969759..9970141	-	1	383	intergenic	No		9969620	522	v		v	NA		Brown et al.
DLb02073	Mgn731	Mgn731.a	2L:11149611..11150105	2L:11149611..11150105	-	1	495	intergenic	No		11150082	24	v			NA		Brown et al.
DLb02074	Mgn732	Mgn732.a	2L:7253198..7253799	2L:7253198..7253799	-	1	602	intergenic	No		7253792	8				NA		Brown et al.
DLb02075	Mgn733	Mgn733.a	2L:10211119..10211387	2L:10211119..10211387	-	1	269	anti-sense exonic	Yes	v	10211382	6	v	v	v	NA		Brown et al.
DLb02076	Mgn734	Mgn734.a	3RHet:2471134..2471484	3R:4127368..4127718	-	2	287	anti-sense intronic	No		2474597	1	v	v		NA		Brown et al.
DLb02077	Mgn734	Mgn734.b	3RHet:2471134..2474541	3R:4127368..4130775	-	3	3276	anti-sense exonic	No		2474597	1	v	v		NA		Brown et al.
DLb02078	Mgn734	Mgn734.c	3RHet:2471134..2471484	3R:4127368..4127718	-	1	351	anti-sense intronic	No		2474597	1	v	v		NA		Brown et al.
DLb02079	Mgn734	Mgn734.d	3RHet:2471134..2474043	3R:4127368..4130277	-	2	2846	anti-sense intronic	No		2474597	1	v	v		NA		Brown et al.
DLb02080	Mgn734	Mgn734.e	3RHet:2471134..2474194	3R:4127368..4130428	-	2	2997	anti-sense intronic	No		2474597	1	v	v		NA		Brown et al.
DLb02081	Mgn734	Mgn734.f	3RHet:2471134..2474390	3R:4127368..4130624	-	2	3193	anti-sense exonic	No		2474597	1	v	v		NA		Brown et al.
DLb02082	Mgn734	Mgn734.g	3RHet:2471134..2474541	3R:4127368..4130775	-	2	3344	anti-sense exonic	No		2474597	1	v	v		NA		Brown et al.
DLb02083	Mgn734	Mgn734.h	3RHet:2471134..2474541	3R:4127368..4130775	-	1	3408	anti-sense exonic	No		2474597	1	v	v		NA		Brown et al.
DLb02084	Mgn734	Mgn734.i	3RHet:2471134..2474043	3R:4127368..4130277	-	1	2910	anti-sense intronic	No		2474597	1	v	v		NA		Brown et al.
DLb02085	Mgn734	Mgn734.j	3RHet:2471134..2474390	3R:4127368..4130624	-	1	3257	anti-sense exonic	No		2474597	1	v	v		NA		Brown et al.
DLb02086	Mgn734	Mgn734.k	3RHet:2471134..2474597	3R:4127368..4130831	-	2	3400	anti-sense exonic	No		2474597	1	v	v		NA		Brown et al.
DLb02087	Mgn734	Mgn734.l	3RHet:2471134..2474390	3R:4127368..4130624	-	3	3125	anti-sense exonic	No		2474597	1	v	v		NA		Brown et al.
DLb02088	Mgn734	Mgn734.m	3RHet:2471134..2474597	3R:4127368..4130831	-	2	3396	anti-sense exonic	No		2474597	1	v	v		NA		Brown et al.
DLb02089	Mgn734	Mgn734.n	3RHet:2471134..2474597	3R:4127368..4130831	-	1	3464	anti-sense exonic	No		2474597	1	v	v		NA		Brown et al.
DLb02090	Mgn734	Mgn734.o	3RHet:2471134..2474541	3R:4127368..4130775	-	2	3340	anti-sense exonic	No		2474597	1	v	v		NA		Brown et al.
DLb02091	Mgn734	Mgn734.p	3RHet:2471134..2474597	3R:4127368..4130831	-	3	3332	anti-sense exonic	No		2474597	1	v	v		NA		Brown et al.
DLb02092	Mgn734	Mgn734.q	3RHet:2471134..2471410	3R:4127368..4127644	-	2	213	anti-sense intronic	No		2474597	1	v	v		NA		Brown et al.
DLb02093	Mgn734	Mgn734.r	3RHet:2471134..2474194	3R:4127368..4130428	-	1	3061	anti-sense intronic	No		2474597	1	v	v		NA		Brown et al.
DLb02094	Mgn734	Mgn734.s	3RHet:2471134..2474390	3R:4127368..4130624	-	2	3189	anti-sense exonic	No		2474597	1	v	v		NA		Brown et al.
DLb02095	Mgn734	Mgn734.t	3RHet:2471134..2471336	3R:4127368..4127570	-	1	203	anti-sense intronic	No		2474597	1	v	v		NA		Brown et al.
DLb02098	Mgn74	Mgn74.c	X:6639158..6640458	X:6745125..6746425	+	2	1244	intergenic	No		6639159	2	v	v		NA	FBgn0266200	Brown et al.
DLb02100	Mgn74	Mgn74.e	X:6639631..6640458	X:6745598..6746425	+	2	765	intergenic	No		6639159	2	v	v		NA	FBgn0266200	Brown et al.
DLb02101	Mgn774	Mgn774.a	3RHet:445005..445491	3R:998628..999114	-	1	487	intergenic	Yes		445473	19				NA		Brown et al.
DLb02105	Mgn79	Mgn79.d	X:22409515..22413161	X:23007679..23011325	+	2	2525	anti-sense exonic	Yes		22409516	2	v	v	v	NA	FBgn0266361;FBgn0266362	Brown et al.
DLb02110	Mgn798	Mgn798.e	3R:2587240..2589530	3R:6761518..6763808	-	3	923	anti-sense exonic	No		2589509	22	v	v		NA	FBgn0267153	Brown et al.
DLb02111	Mgn798	Mgn798.f	3R:2587407..2589530	3R:6761685..6763808	-	3	756	anti-sense exonic	No		2589509	22	v	v		NA	FBgn0267153	Brown et al.
DLb02118	Mgn798	Mgn798.n	3R:2587407..2589451	3R:6761685..6763729	-	3	677	anti-sense exonic	No		2589509	22	v	v		NA	FBgn0267153	Brown et al.
DLb02119	Mgn798	Mgn798.o	3R:2587240..2589451	3R:6761518..6763729	-	3	844	anti-sense exonic	No		2589509	22	v	v		NA	FBgn0267153	Brown et al.
DLb02123	Mgn798	Mgn798.s	3R:2587792..2589451	3R:6762070..6763729	-	2	1592	anti-sense exonic	No		2589509	22	v	v		NA	FBgn0267153	Brown et al.
DLb02125	Mgn798	Mgn798.u	3R:2587792..2589063	3R:6762070..6763341	-	1	1272	anti-sense exonic	No		2589509	22	v	v		NA	FBgn0267153	Brown et al.
DLb02139	Mgn84000	Mgn84000.a	3L:20943400..20945596	3L:20950300..20952496	-	2	612	intergenic	No		20945585	12	v			NA	FBgn0266778	Brown et al.
DLb02142	Mgn84002	Mgn84002.a	3L:15463258..15465264	3L:15470158..15472164	+	2	1933	intergenic	No		15463419	162				NA	lincRNA.574	Brown et al.
DLb02143	Mgn84002	Mgn84002.b	3L:15463953..15465264	3L:15470853..15472164	+	1	1312	intergenic	No		15463419	162				NA		Brown et al.
DLb02144	Mgn84003	Mgn84003.a	3L:15444156..15448999	3L:15451056..15455899	+	2	566	intergenic	No		15444161	6				NA		Brown et al.
DLb02145	Mgn84005	Mgn84005.a	3L:14714079..14717977	3L:14720979..14724877	-	3	1009	anti-sense intronic	No		14717977	1				NA		Brown et al.
DLb02146	Mgn84005	Mgn84005.b	3L:14714079..14717977	3L:14720979..14724877	-	3	1009	anti-sense intronic	No		14717977	1				NA		Brown et al.
DLb02147	Mgn84006	Mgn84006.a	3L:12980505..12983264	3L:12987405..12990164	-	2	508	intergenic	No		12983242	23	v			NA	lincRNA.529	Brown et al.
DLb02149	Mgn84008	Mgn84008.a	3L:11121365..11121715	3L:11128265..11128615	+	2	287	sense intronic	Yes	v	11121398	34				NA		Brown et al.
DLb02150	Mgn84009	Mgn84009.a	X:8018530..8019591	X:8124497..8125558	+	2	775	anti-sense intronic	No		8018866	337				NA		Brown et al.
DLb02151	Mgn84010	Mgn84010.a	X:8753221..8754329	X:8859188..8860296	+	2	405	sense intronic	No		8754316	1096				NA		Brown et al.
DLb02152	Mgn84011	Mgn84011.a	X:2188663..2189720	X:2294630..2295687	-	1	1058	anti-sense exonic	No		2189810	-90	v			NA	lincRNA.937	Brown et al.
DLb02153	Mgn84012	Mgn84012.a	X:874360..879714	X:980327..985681	-	2	4119	intergenic	No		879721	-7				NA	lincRNA.934	Brown et al.
DLb02154	Mgn84012	Mgn84012.b	X:874360..879714	X:980327..985681	-	2	5304	intergenic	No		879721	-7				NA	lincRNA.934	Brown et al.
DLb02155	Mgn84012	Mgn84012.c	X:877206..879714	X:983173..985681	-	2	1273	intergenic	No		879721	-7				NA	lincRNA.934	Brown et al.
DLb02156	Mgn84012	Mgn84012.d	X:877206..879714	X:983173..985681	-	2	2458	intergenic	No		879721	-7				NA	lincRNA.934	Brown et al.
DLb02157	Mgn84013	Mgn84013.a	X:4700038..4701518	X:4806005..4807485	+	2	577	intergenic	No		4700031	-7				NA		Brown et al.
DLb02158	Mgn84013	Mgn84013.b	X:4700038..4701518	X:4806005..4807485	+	2	1414	intergenic	No		4700031	-7				NA		Brown et al.
DLb02159	Mgn84013	Mgn84013.c	X:4700223..4701518	X:4806190..4807485	+	2	392	intergenic	No		4700031	-7				NA		Brown et al.
DLb02160	Mgn84013	Mgn84013.d	X:4700223..4701518	X:4806190..4807485	+	2	1229	intergenic	No		4700031	-7				NA		Brown et al.
DLb02162	Mgn84016	Mgn84016.a	3R:5895876..5896546	3R:10070154..10070824	-	1	671	intergenic	No		5896542	5		v		NA		Brown et al.
DLb02163	Mgn84017	Mgn84017.a	3R:5894561..5895543	3R:10068839..10069821	-	1	983	intergenic	No		5895542	2		v		NA		Brown et al.
DLb02164	Mgn84018	Mgn84018.a	3R:24601278..24602827	3R:28775556..28777105	-	1	1550	intergenic	No		24602827	1				NA		Brown et al.
DLb02165	Mgn84019	Mgn84019.a	3R:9690294..9691035	3R:13864572..13865313	-	2	686	intergenic	No		9691036	-1				NA		Brown et al.
DLb02166	Mgn84019	Mgn84019.b	3R:9690294..9690768	3R:13864572..13865046	-	1	475	intergenic	No		9691036	-1				NA		Brown et al.
DLb02167	Mgn84020	Mgn84020.a	3R:19509790..19510478	3R:23684068..23684756	-	1	689	anti-sense exonic	No		19510026	453	v		v	NA		Brown et al.
DLb02168	Mgn84021	Mgn84021.a	3R:1791534..1792130	3R:5965812..5966408	+	2	531	intergenic	No		1791534	1				NA	FBgn0266230	Brown et al.
DLb02169	Mgn84021	Mgn84021.b	3R:1791534..1792130	3R:5965812..5966408	+	2	547	intergenic	No		1791534	1				NA	FBgn0266230	Brown et al.
DLb02170	Mgn84025	Mgn84025.a	3R:8570501..8571053	3R:12744779..12745331	-	2	470	intergenic	No		8571053	1				NA		Brown et al.
DLb02171	Mgn84026	Mgn84026.a	3R:7058316..7059201	3R:11232594..11233479	+	2	676	anti-sense exonic	Yes		7058320	5	v	v	v	NA		Brown et al.
DLb02172	Mgn84027	Mgn84027.a	3R:546858..547321	3R:4721136..4721599	+	1	464	anti-sense exonic	Yes		546857	-1			v	NA		Brown et al.
DLb02173	Mgn84030	Mgn84030.a	3R:3823303..3824243	3R:7997581..7998521	-	2	875	intergenic	No		3824210	34		v		NA		Brown et al.
DLb02174	Mgn84030	Mgn84030.b	3R:3823303..3824210	3R:7997581..7998488	-	2	842	intergenic	No		3824210	34		v		NA		Brown et al.
DLb02175	Mgn84031	Mgn84031.a	3R:7020427..7023410	3R:11194705..11197688	-	2	435	anti-sense exonic	Yes		7023401	10	v	v		NA		Brown et al.
DLb02176	Mgn84032	Mgn84032.a	3R:7027004..7027533	3R:11201282..11201811	-	2	317	anti-sense intronic	Yes	v	7027539	1	v			NA		Brown et al.
DLb02177	Mgn84035	Mgn84035.a	3R:6971344..6971853	3R:11145622..11146131	+	2	443	intergenic	No		6971344	1				NA		Brown et al.
DLb02178	Mgn84036	Mgn84036.a	3R:18140272..18140735	3R:22314550..22315013	+	1	464	anti-sense exonic	Yes		18140271	-1				NA		Brown et al.
DLb02179	Mgn84036	Mgn84036.b	3R:18140272..18140735	3R:22314550..22315013	+	2	399	anti-sense exonic	No		18140271	-1				NA		Brown et al.
DLb02180	Mgn84037	Mgn84037.a	3L:2415606..2416462	3L:2415606..2416462	-	2	745	anti-sense intronic	No		2416462	1	v			NA		Brown et al.
DLb02181	Mgn84038	Mgn84038.a	3L:2417614..2418018	3L:2417614..2418018	-	1	405	anti-sense exonic	No		2418015	4	v	v		NA		Brown et al.
DLb02182	Mgn84041	Mgn84041.a	3L:9686845..9688664	3L:9693745..9695564	+	3	1711	anti-sense exonic	Yes		9686842	-3	v	v		NA	FBgn0266596	Brown et al.
DLb02183	Mgn84041	Mgn84041.b	3L:9686845..9688664	3L:9693745..9695564	+	4	1652	anti-sense exonic	Yes		9686842	-3	v	v		NA	FBgn0266596	Brown et al.
DLb02184	Mgn84041	Mgn84041.c	3L:9686845..9687974	3L:9693745..9694874	+	2	1074	anti-sense exonic	Yes		9686842	-3	v	v		NA		Brown et al.
DLb02185	Mgn84041	Mgn84041.d	3L:9686845..9687974	3L:9693745..9694874	+	3	1015	anti-sense exonic	No		9686842	-3	v	v		NA		Brown et al.
DLb02187	Mgn84042	Mgn84042.a	3L:10582148..10582794	3L:10589048..10589694	-	2	537	anti-sense exonic	Yes		10582793	2				NA		Brown et al.
DLb02188	Mgn84043	Mgn84043.a	3L:1000966..1002213	3L:1000966..1002213	+	2	1194	anti-sense intronic	Yes		1000965	-1	v	v	v	NA		Brown et al.
DLb02189	Mgn84043	Mgn84043.b	3L:1001581..1002213	3L:1001581..1002213	+	1	633	anti-sense intronic	No		1000965	-1	v	v	v	NA		Brown et al.
DLb02190	Mgn84043	Mgn84043.c	3L:1001935..1002213	3L:1001935..1002213	+	1	279	anti-sense intronic	No		1000965	-1	v	v	v	NA		Brown et al.
DLb02191	Mgn84045	Mgn84045.a	3L:8441536..8441813	3L:8448436..8448713	+	2	215	anti-sense intronic	Yes		8441536	1	v	v		NA		Brown et al.
DLb02195	Mgn84051	Mgn84051.a	3L:7883950..7884490	3L:7890850..7891390	-	2	453	anti-sense intronic	No		7884489	2				NA		Brown et al.
DLb02196	Mgn84053	Mgn84053.a	2R:16081450..16081777	2R:20193945..20194272	+	1	328	intergenic	No		16080963	-487				NA		Brown et al.
DLb02197	Mgn84054	Mgn84054.a	X:21438208..21441419	X:21567181..21570392	-	1	3212	intergenic	No		21441406	14				NA	lincRNA.1037	Brown et al.
DLb02198	Mgn84055	Mgn84055.a	X:21450197..21450710	X:21579170..21579683	-	1	514	intergenic	No		21450710	1				NA		Brown et al.
DLb02199	Mgn84056	Mgn84056.a	2L:12886268..12887470	2L:12886268..12887470	+	1	1203	intergenic	No		12876411	-9857				NA		Brown et al.
DLb02200	Mgn84057	Mgn84057.a	2L:12887718..12888216	2L:12887718..12888216	-	1	499	intergenic	No		12876411	11806				NA		Brown et al.
DLb02201	Mgn84058	Mgn84058.a	3R:6741605..6743340	3R:10915883..10917618	-	1	1736	intergenic	No		6743101	240				NA		Brown et al.
DLb02202	Mgn84059	Mgn84059.a	3L:18360644..18362660	3L:18367544..18369560	-	1	2017	intergenic	No		18370636	-7976				NA	lincRNA.603	Brown et al.
DLb02203	Mgn84060	Mgn84060.a	3L:18348892..18349665	3L:18355792..18356565	+	1	774	intergenic	No		18353971	5080				NA		Brown et al.
DLb02209	Mgn904	Mgn904.a	3R:5407920..5408218	3R:9582198..9582496	-	1	299	anti-sense intronic	No		5408218	1	v	v	v	NA		Brown et al.
DLb02210	Mgn904	Mgn904.b	3R:5407920..5408157	3R:9582198..9582435	-	1	238	anti-sense intronic	Yes	v	5408218	1	v	v	v	NA		Brown et al.
DLb02217	Mgn912	Mgn912.a	3R:18280793..18281249	3R:22455071..22455527	-	1	457	anti-sense intronic	No		18281303	14	v	v		NA		Brown et al.
DLb02218	Mgn912	Mgn912.b	3R:18280793..18281316	3R:22455071..22455594	-	1	524	anti-sense intronic	Yes		18281303	14	v	v		NA		Brown et al.
DLb02219	Mgn914	Mgn914.a	3R:7161204..7169354	3R:11335482..11343632	-	2	987	anti-sense exonic	No		7169336	19	v			NA		Brown et al.
DLb02222	Mgn920	Mgn920.a	3R:16447705..16448089	3R:20621983..20622367	-	1	385	anti-sense exonic	Yes		16448099	-10	v	v	v	NA		Brown et al.
DLb02223	Mgn920	Mgn920.b	3R:16447705..16448089	3R:20621983..20622367	-	2	318	anti-sense exonic	Yes		16448099	-10	v	v	v	NA		Brown et al.
DLb02228	Mgn934	Mgn934.a	3R:4510495..4510938	3R:8684773..8685216	-	2	382	sense exonic	No		4510938	1		v		NA		Brown et al.
DLb02229	Mgn934	Mgn934.b	3R:4510495..4510938	3R:8684773..8685216	-	1	444	sense exonic	No		4510938	1		v		NA		Brown et al.
DLb02230	Mgn936	Mgn936.a	3R:5233427..5233936	3R:9407705..9408214	-	1	510	sense exonic	Yes	v	5233927	10	v	v	v	NA		Brown et al.
DLb02232	Mgn938	Mgn938.a	3R:12574538..12574751	3R:16748816..16749029	-	1	214	intergenic	No		12574743	9	v			NA		Brown et al.
DLb02233	Mgn94000	Mgn94000.a	3R:20747620..20748256	3R:24921898..24922534	-	1	637	anti-sense exonic	Yes		20748253	4	v	v	v	NA		Brown et al.
DLb02234	Mgn94005	Mgn94005.a	3L:10298230..10301070	3L:10305130..10307970	-	1	2841	intergenic	No		10300144	927	v	v		NA	TCONS_00030448	Brown et al.
DLb02235	Mgn94007	Mgn94007.a	2R:2338182..2338616	2R:6450677..6451111	-	1	435	intergenic	Yes		2338591	26	v			NA		Brown et al.
DLb02236	Mgn94008	Mgn94008.a	2R:2323582..2324685	2R:6436077..6437180	-	1	1104	intergenic	Yes		2324684	2				NA		Brown et al.
DLb02238	Mgn94012	Mgn94012.a	2R:15952474..15954826	2R:20064969..20067321	-	1	2353	intergenic	Yes		15954506	321				NA	TCONS_00016548;TCONS_00020153	Brown et al.
DLb02239	Mgn94013	Mgn94013.a	2R:15954506..15954725	2R:20067001..20067220	+	1	220	intergenic	No		15954506	1				NA	TCONS_00018480	Brown et al.
DLb02241	Mgn94015	Mgn94015.a	2R:16090757..16091915	2R:20203252..20204410	+	1	1159	intergenic	No		16090737	-20	v			NA		Brown et al.
DLb02242	Mgn94016	Mgn94016.a	2R:16280021..16281278	2R:20392516..20393773	+	1	1258	intergenic	No		16280006	-15				NA		Brown et al.
DLb02243	Mgn94018	Mgn94018.a	X:3919602..3920141	X:4025569..4026108	-	1	540	intergenic	No		3920153	-12				NA		Brown et al.
DLb02244	Mgn94019	Mgn94019.a	X:3941408..3943514	X:4047375..4049481	-	2	1845	intergenic	No		3943502	13				NA	FBgn0267038	Brown et al.
DLb02247	Mgn94021	Mgn94021.a	X:4879560..4880462	X:4985527..4986429	+	1	903	intergenic	No		4879567	8				NA		Brown et al.
DLb02249	Mgn94023	Mgn94023.a	X:17249621..17250233	X:17355588..17356200	+	1	613	intergenic	No		17249619	-2				NA		Brown et al.
DLb02253	Mgn94026	Mgn94026.a	2L:3230852..3231217	2L:3230852..3231217	+	1	366	intergenic	No		3230854	3	v			NA		Brown et al.
DLb02254	Mgn94027	Mgn94027.a	2L:3228612..3228966	2L:3228612..3228966	-	1	355	intergenic	No		3228963	4				NA		Brown et al.
DLb02256	Mgn94031	Mgn94031.a	2L:5485157..5485400	2L:5485157..5485400	+	1	244	intergenic	No		5485158	2				NA		Brown et al.
DLb02257	Mgn94032	Mgn94032.b	2L:5485655..5487559	2L:5485655..5487559	-	1	1905	intergenic	No		5487486	74				NA		Brown et al.
DLb02258	Mgn94034	Mgn94034.a	2L:20135057..20136762	2L:20135057..20136762	+	1	1706	intergenic	No		20135058	2				NA	lincRNA.203	Brown et al.
DLb02259	Mgn94034	Mgn94034.b	2L:20135934..20136762	2L:20135934..20136762	+	1	829	intergenic	No		20135058	2				NA		Brown et al.
DLb02260	Mgn94034	Mgn94034.c	2L:20135641..20136762	2L:20135641..20136762	+	1	1122	intergenic	No		20135058	2				NA	lincRNA.203	Brown et al.
DLb02267	Mgn94038	Mgn94038.a	3R:11417593..11419178	3R:15591871..15593456	+	1	1586	intergenic	No		11417595	3				NA		Brown et al.
DLb02268	Mgn94039	Mgn94039.a	3R:11459517..11460983	3R:15633795..15635261	-	3	1338	intergenic	No		11464139	162				NA		Brown et al.
DLb02269	Mgn94039	Mgn94039.b	3R:11459517..11464300	3R:15633795..15638578	-	3	4655	anti-sense exonic	No		11464139	162				249578_Trypsin;249578_Trypsin;		Brown et al.
DLb02270	Mgn94040	Mgn94040.a	3R:24219648..24223320	3R:28393926..28397598	-	1	3673	intergenic	No		24222776	545				NA		Brown et al.
DLb02272	Mgn94043	Mgn94043.a	3L:6878250..6878830	3L:6885150..6885730	+	1	581	intergenic	No		6875098	-3152				NA		Brown et al.
DLb02273	Mgn94044	Mgn94044.a	3L:10706919..10708312	3L:10713819..10715212	+	1	1394	intergenic	No		10706893	-26				NA		Brown et al.
DLb02274	Mgn94045	Mgn94045.a	2R:552300..552802	2R:4664795..4665297	-	4	336	intergenic	Yes		552759	44			v	NA		Brown et al.
DLb02275	Mgn94046	Mgn94046.a	3L:10755051..10755474	3L:10761951..10762374	+	1	424	intergenic	No		10755050	-1				NA		Brown et al.
DLb02276	Mgn94047	Mgn94047.a	3L:10753135..10754832	3L:10760035..10761732	+	1	1698	intergenic	No		10753134	-1				NA		Brown et al.
DLb02277	Mgn94048	Mgn94048.a	3L:15373799..15374174	3L:15380699..15381074	+	1	376	intergenic	No		15369617	-4182				NA		Brown et al.
DLb02278	Mgn94049	Mgn94049.a	3L:15373775..15374050	3L:15380675..15380950	-	1	276	intergenic	No		15369617	4434				NA		Brown et al.
DLb02279	Mgn94050	Mgn94050.a	3L:15747824..15749714	3L:15754724..15756614	+	1	1891	intergenic	No		15747801	-23				NA		Brown et al.
DLb02280	Mgn94051	Mgn94051.a	3L:15750572..15751722	3L:15757472..15758622	+	2	966	intergenic	No		15749750	-822				NA		Brown et al.
DLb02281	Mgn94052	Mgn94052.a	3L:15790665..15791618	3L:15797565..15798518	+	1	954	intergenic	No		15790664	-1	v			NA		Brown et al.
DLb02282	Mgn94053	Mgn94053.a	3L:18313715..18314956	3L:18320615..18321856	-	1	1242	intergenic	No		18314950	7				NA		Brown et al.
DLb02283	Mgn94054	Mgn94054.a	3L:18370364..18370660	3L:18377264..18377560	-	1	297	intergenic	No		18370658	3				NA	lincRNA.603	Brown et al.
DLb02284	Mgn94055	Mgn94055.a	3L:20551239..20551621	3L:20558139..20558521	+	1	383	intergenic	No		20549721	-1518				NA		Brown et al.
DLb02285	Mgn94056	Mgn94056.a	3L:20550336..20550994	3L:20557236..20557894	-	2	605	intergenic	No		20549721	1274				NA	lincRNA.632	Brown et al.
DLb02286	Mgn94059	Mgn94059.a	3L:23773420..23774567	3L:23780320..23781467	+	1	1148	intergenic	No		23777288	3869				NA	TCONS_00029708	Brown et al.
DLb02287	Mgn94060	Mgn94060.a	3L:23795134..23796317	3L:23802034..23803217	+	1	1184	intergenic	No		23794995	-139				NA		Brown et al.
DLb02288	Mgn94062	Mgn94062.a	2L:7708773..7710340	2L:7708773..7710340	-	3	659	anti-sense exonic	No		7710335	6			v	NA	FBgn0266325	Brown et al.
DLb02289	Mgn94063	Mgn94063.a	2R:10324587..10324909	2R:14437082..14437404	-	1	323	anti-sense intronic	No		10324909	1				NA		Brown et al.
DLb02291	Mgn94065	Mgn94065.a	2L:18112598..18113188	2L:18112598..18113188	-	2	531	sense exonic	No		18113186	3	v			NA		Brown et al.
DLb02292	Mgn94066	Mgn94066.a	2L:19297139..19297523	2L:19297139..19297523	+	2	320	intergenic	No		19297144	6				NA		Brown et al.
DLb02293	Mgn94067	Mgn94067.a	2L:21031626..21032355	2L:21031626..21032355	+	2	535	anti-sense intronic	No		21031627	2	v			NA		Brown et al.
DLb02294	Mgn94067	Mgn94067.b	2L:21031626..21032355	2L:21031626..21032355	+	2	603	anti-sense intronic	No		21031627	2	v			NA		Brown et al.
DLb02295	Mgn94068	Mgn94068.a	2L:2517322..2518774	2L:2517322..2518774	+	4	1221	anti-sense exonic	No		2517322	1				NA		Brown et al.
DLb02296	Mgn94068	Mgn94068.b	2L:2517322..2518774	2L:2517322..2518774	+	4	1193	anti-sense exonic	No		2517322	1				NA		Brown et al.
DLb02297	Mgn94069	Mgn94069.a	X:20702888..20703564	X:20831861..20832537	+	2	612	anti-sense intronic	No		20702890	3				NA		Brown et al.
DLb02298	Mgn94070	Mgn94070.a	X:2987735..2988982	X:3093702..3094949	-	2	1178	anti-sense intronic	No		2988979	4				NA		Brown et al.
DLb02299	Mgn940701	Mgn940701.a	X:20164636..20165663	X:20293609..20294636	-	2	828	intergenic	No		20165660	4				NA	FBgn0267061	Brown et al.
DLb02300	Mgn94071	Mgn94071.a	X:381618..382377	X:487585..488344	-	1	760	anti-sense exonic	Yes		382376	2	v	v	v	NA		Brown et al.
DLb02301	Mgn94074	Mgn94074.a	3R:20619400..20620836	3R:24793678..24795114	-	1	1437	anti-sense exonic	No		20620837	-1	v			NA		Brown et al.
DLb02302	Mgn94075	Mgn94075.a	2L:3944655..3946778	2L:3944655..3946778	+	2	1008	anti-sense exonic	No		3944658	4				NA		Brown et al.
DLb02303	Mgn94077	Mgn94077.a	2L:16720358..16721186	2L:16720358..16721186	-	2	508	anti-sense intronic	Yes		16721182	5	v	v		NA		Brown et al.
DLb02304	Mgn94077	Mgn94077.b	2L:16720358..16721186	2L:16720358..16721186	-	2	627	anti-sense intronic	Yes		16721182	5	v	v		NA		Brown et al.
DLb02305	Mgn94078	Mgn94078.a	2L:9725729..9726485	2L:9725729..9726485	+	2	673	anti-sense intronic	Yes		9725729	1				NA		Brown et al.
DLb02307	Mgn94081	Mgn94081.a	2L:7048497..7049886	2L:7048497..7049886	-	2	1173	anti-sense exonic	Yes		7049871	16	v	v		NA		Brown et al.
DLb02308	Mgn94083	Mgn94083.a	2L:7175998..7176512	2L:7175998..7176512	+	1	515	intergenic	No		7175999	2				NA		Brown et al.
DLb02310	Mgn94085	Mgn94085.a	2L:5891055..5891782	2L:5891055..5891782	+	2	641	intergenic	No		5890889	-166				NA	lincRNA.53	Brown et al.
DLb02313	Mgn94087	Mgn94087.a	2L:19853358..19854722	2L:19853358..19854722	-	2	726	anti-sense intronic	No		19854707	16				NA		Brown et al.
DLb02314	Mgn94088	Mgn94088.a	3R:20563301..20567583	3R:24737579..24741861	-	2	4229	anti-sense intronic	No		20566046	1				NA		Brown et al.
DLb02315	Mgn94088	Mgn94088.b	3R:20565718..20567583	3R:24739996..24741861	-	1	1866	anti-sense intronic	No		20566046	1				NA		Brown et al.
DLb02316	Mgn94088	Mgn94088.c	3R:20564858..20566046	3R:24739136..24740324	-	2	1133	anti-sense intronic	No		20566046	1				NA		Brown et al.
DLb02318	Mgn94091	Mgn94091.a	3R:27495649..27496072	3R:31669927..31670350	+	2	366	sense exonic	No		27495663	15	v	v	v	NA		Brown et al.
DLb02319	Mgn94094	Mgn94094.a	3R:15766278..15769591	3R:19940556..19943869	+	2	2390	anti-sense intronic	No		15766262	-16				NA		Brown et al.
DLb02320	Mgn94094	Mgn94094.b	3R:15766278..15769591	3R:19940556..19943869	+	2	3261	anti-sense intronic	No		15766262	-16				NA		Brown et al.
DLb02321	Mgn94094	Mgn94094.c	3R:15768262..15769591	3R:19942540..19943869	+	2	406	anti-sense intronic	No		15766262	-16				NA		Brown et al.
DLb02322	Mgn94094	Mgn94094.d	3R:15768262..15769591	3R:19942540..19943869	+	2	1277	anti-sense intronic	No		15766262	-16				NA		Brown et al.
DLb02323	Mgn94096	Mgn94096.a	2L:18403958..18404599	2L:18403958..18404599	+	2	520	intergenic	No		18403753	-6				NA	FBgn0265680	Brown et al.
DLb02324	Mgn94096	Mgn94096.b	2L:18403759..18404599	2L:18403759..18404599	+	2	719	intergenic	No		18403753	-6				NA	FBgn0265680	Brown et al.
DLb02328	Mgn943	Mgn943.a	3R:22873898..22874412	3R:27048176..27048690	-	1	515	anti-sense intronic	No		22874412	1	v			NA		Brown et al.
DLb02329	Mgn944	Mgn944.a	3R:26749017..26749592	3R:30923295..30923870	-	1	576	anti-sense exonic	No		26749582	11	v	v		NA		Brown et al.
DLb02330	Mgn945	Mgn945.a	3R:17390333..17391559	3R:21564611..21565837	-	1	1227	intergenic	No		17391543	17				NA		Brown et al.
DLb02331	Mgn946	Mgn946.a	3R:4983126..4983700	3R:9157404..9157978	-	1	575	sense exonic	Yes		4983699	2	v	v		NA		Brown et al.
DLb02333	Mgn948	Mgn948.a	3R:22335258..22335840	3R:26509536..26510118	-	1	583	sense intronic	No		22335833	8				NA		Brown et al.
DLb02334	Mgn95000	Mgn95000.a	2L:10441741..10446726	2L:10441741..10446726	-	3	905	anti-sense exonic	No		10446726	1	v		v	NA	FBgn0266915	Brown et al.
DLb02335	Mgn95000	Mgn95000.b	2L:10441741..10443064	2L:10441741..10443064	-	3	968	anti-sense exonic	No		10446726	1	v		v	NA	FBgn0266915	Brown et al.
DLb02336	Mgn95000	Mgn95000.c	2L:10445728..10446726	2L:10445728..10446726	-	1	999	anti-sense exonic	No		10446726	1	v		v	NA		Brown et al.
DLb02337	Mgn95001	Mgn95001.a	2R:20746879..20747291	2R:24859356..24859768	-	1	413	intergenic	No		20747289	3				NA		Brown et al.
DLb02340	Mgn95005	Mgn95005.a	3L:19287834..19288365	3L:19294734..19295265	-	1	532	anti-sense exonic	Yes		19288366	-1	v	v		NA		Brown et al.
DLb02342	Mgn95009	Mgn95009.a	3L:11289108..11292607	3L:11296008..11299507	+	1	3500	intergenic	No		11289108	1	v	v		NA		Brown et al.
DLb02343	Mgn95009	Mgn95009.b	3L:11291248..11292607	3L:11298148..11299507	+	1	1360	intergenic	No		11289108	1	v	v		NA		Brown et al.
DLb02344	Mgn95010	Mgn95010.a	2R:12040951..12041371	2R:16153446..16153866	-	1	421	anti-sense intronic	Yes		12041259	113	v	v		NA		Brown et al.
DLb02347	Mgn95016	Mgn95016.a	3L:17689717..17690208	3L:17696617..17697108	-	1	492	anti-sense intronic	Yes	v	17690204	5				NA		Brown et al.
DLb02348	Mgn95017	Mgn95017.a	2L:5253167..5253895	2L:5253167..5253895	+	1	729	anti-sense intronic	Yes	v	5253170	4				NA		Brown et al.
DLb02350	Mgn95020	Mgn95020.a	2L:5258148..5258669	2L:5258148..5258669	-	1	522	sense intronic	No		5258667	3				NA		Brown et al.
DLb02351	Mgn95021	Mgn95021.a	2L:18344621..18344981	2L:18344621..18344981	-	1	361	anti-sense intronic	No		18344977	5	v			NA		Brown et al.
DLb02352	Mgn95023	Mgn95023.a	X:15390980..15391918	X:15496947..15497885	+	1	939	sense intronic	No		15390982	3	v			NA		Brown et al.
DLb02353	Mgn95024	Mgn95024.a	3L:19072667..19073581	3L:19079567..19080481	-	1	915	sense intronic	Yes	v	19073825	-244	v			NA		Brown et al.
DLb02354	Mgn95025	Mgn95025.a	2L:1863375..1863750	2L:1863375..1863750	-	1	376	sense intronic	Yes		1863748	3				NA		Brown et al.
DLb02355	Mgn95026	Mgn95026.a	2R:8492186..8492750	2R:12604681..12605245	+	1	565	sense intronic	Yes		8493383	1198				NA		Brown et al.
DLb02356	Mgn95027	Mgn95027.a	3R:24759836..24760253	3R:28934114..28934531	-	1	418	sense intronic	No		24760253	1				NA		Brown et al.
DLb02357	Mgn95028	Mgn95028.a	2R:13882870..13883946	2R:17995365..17996441	-	1	1077	sense intronic	Yes		13884127	-181				NA		Brown et al.
DLb02358	Mgn95029	Mgn95029.a	3L:17689442..17691041	3L:17696342..17697941	+	1	1600	sense intronic	No		17689444	3				NA		Brown et al.
DLb02359	Mgn95030	Mgn95030.a	3R:11253801..11254529	3R:15428079..15428807	-	1	729	sense intronic	No		11254509	21	v			NA		Brown et al.
DLb02360	Mgn95031	Mgn95031.a	3R:21416391..21416743	3R:25590669..25591021	+	1	353	sense intronic	Yes		21416392	2	v	v		NA		Brown et al.
DLb02361	Mgn95032	Mgn95032.a	3L:2621780..2622667	3L:2621780..2622667	-	1	888	sense intronic	No		2622665	3				NA		Brown et al.
DLb02362	Mgn95033	Mgn95033.a	2L:5254803..5255745	2L:5254803..5255745	-	1	943	sense intronic	Yes	v	5256843	-1098				NA		Brown et al.
DLb02363	Mgn95034	Mgn95034.a	3L:15618441..15619377	3L:15625341..15626277	-	1	937	sense intronic	No		15619327	51				NA		Brown et al.
DLb02364	Mgn95035	Mgn95035.a	X:5136445..5136975	X:5242412..5242942	+	1	531	sense intronic	Yes		5136446	2				NA		Brown et al.
DLb02365	Mgn95037	Mgn95037.a	X:10939639..10940093	X:11045606..11046060	+	1	455	sense intronic	No		10939054	-585		v		NA		Brown et al.
DLb02366	Mgn95038	Mgn95038.a	2L:18345119..18346106	2L:18345119..18346106	+	1	988	sense intronic	No		18345121	3	v			NA		Brown et al.
DLb02368	Mgn951	Mgn951.a	3R:18416813..18417271	3R:22591091..22591549	-	1	459	anti-sense intronic	Yes	v	18417271	1				NA		Brown et al.
DLb02369	Mgn952	Mgn952.a	3R:6711925..6712381	3R:10886203..10886659	-	1	457	anti-sense intronic	Yes		6712572	-191	v	v		NA		Brown et al.
DLb02370	Mgn95204	Mgn95204.a	3L:11661328..11662624	3L:11668228..11669524	+	1	1297	anti-sense exonic	Yes		11661328	1	v			NA		Brown et al.
DLb02371	Mgn954	Mgn954.a	3R:16242921..16243427	3R:20417199..20417705	-	1	507	sense intronic	No		16243427	1				NA		Brown et al.
DLb02372	Mgn955	Mgn955.a	3R:3128357..3129251	3R:7302635..7303529	-	1	895	sense intronic	Yes		3129237	15				NA		Brown et al.
DLb02374	Mgn958	Mgn958.a	3R:17353698..17354140	3R:21527976..21528418	-	1	443	anti-sense exonic	Yes		17354109	32			v	NA		Brown et al.
DLb02375	Mgn961	Mgn961.a	3R:8459919..8460482	3R:12634197..12634760	-	1	564	anti-sense exonic	No		8460480	3			v	NA		Brown et al.
DLb02376	Mgn965	Mgn965.a	3R:11783264..11787705	3R:15957542..15961983	-	1	4442	anti-sense exonic	Yes		11787698	8	v	v	v	259034_EpsG;275163_glyco_rpt_poly;259034_EpsG;		Brown et al.
DLb02377	Mgn967	Mgn967.a	3R:8376334..8377265	3R:12550612..12551543	-	1	932	sense exonic	Yes		8376947	319			v	NA		Brown et al.
DLb02378	Mgn97002	Mgn97002.a	2R:7993803..7994262	2R:12106298..12106757	+	1	460	anti-sense intronic	No		7993801	-2				NA		Brown et al.
DLb02380	Mgn97065	Mgn97065.a	2R:16600226..16600958	2R:20712721..20713453	-	1	733	anti-sense intronic	Yes		16601120	-162				NA		Brown et al.
DLb02385	Mgn98001	Mgn98001.a	2R:19968383..19968958	2R:24080860..24081435	-	1	576	anti-sense exonic	No		19968957	2	v	v		NA		Brown et al.
DLb02393	Mgn98006	Mgn98006.a	3L:12368584..12369326	3L:12375484..12376226	+	2	609	anti-sense exonic	Yes		12368583	-1				NA		Brown et al.
DLb02394	Mgn98007	Mgn98007.a	3L:12373363..12374606	3L:12380263..12381506	+	1	1244	anti-sense intronic	No		12373361	-2				NA		Brown et al.
DLb02395	Mgn98007	Mgn98007.b	3L:12374032..12374606	3L:12380932..12381506	+	1	575	anti-sense intronic	No		12373361	-2				NA		Brown et al.
DLb02396	Mgn98007	Mgn98007.c	3L:12374032..12374282	3L:12380932..12381182	+	1	251	anti-sense intronic	No		12373361	-2				NA		Brown et al.
DLb02397	Mgn98007	Mgn98007.d	3L:12374347..12374606	3L:12381247..12381506	+	1	260	anti-sense intronic	No		12373361	-2				NA		Brown et al.
DLb02398	Mgn98009	Mgn98009.a	3L:12380407..12381243	3L:12387307..12388143	+	1	837	anti-sense exonic	Yes		12380406	-1		v		NA		Brown et al.
DLb02399	Mgn98010	Mgn98010.a	3L:17540910..17541492	3L:17547810..17548392	+	2	514	anti-sense exonic	No		17540911	1	v		v	NA		Brown et al.
DLb02400	Mgn98011	Mgn98011.a	3L:15176009..15176502	3L:15182909..15183402	+	1	494	intergenic	No		15176010	2				NA	lincRNA.561	Brown et al.
DLb02402	Mgn98013	Mgn98013.a	3L:15193098..15193320	3L:15199998..15200220	-	1	223	intergenic	No		15192936	385				NA		Brown et al.
DLb02403	Mgn98014	Mgn98014.a	3L:15252892..15253950	3L:15259792..15260850	+	2	359	intergenic	No		15252895	4				NA		Brown et al.
DLb02404	Mgn98015	Mgn98015.a	3L:15273350..15273758	3L:15280250..15280658	-	1	409	intergenic	No		15273756	3				NA		Brown et al.
DLb02405	Mgn98016	Mgn98016.a	3L:15312972..15314298	3L:15319872..15321198	+	2	1262	intergenic	No		15312995	24				NA		Brown et al.
DLb02406	Mgn98017	Mgn98017.a	3L:15321822..15324256	3L:15328722..15331156	+	1	2435	intergenic	No		15321822	1				NA		Brown et al.
DLb02407	Mgn98018	Mgn98018.a	3L:15343628..15344470	3L:15350528..15351370	-	1	843	intergenic	No		15344471	1				NA		Brown et al.
DLb02408	Mgn98019	Mgn98019.a	2RHet:66749..67671	2R:940035..940957	+	2	868	anti-sense intronic	Yes		66749	1				NA		Brown et al.
DLb02409	Mgn98021	Mgn98021.a	3R:427449..438773	3R:4601727..4613051	-	1	11325	anti-sense exonic	Yes		438772	2	v	v		NA		Brown et al.
DLb02413	Mgn98027	Mgn98027.a	3R:1215438..1216669	3R:5389716..5390947	-	2	524	sense intronic	No		1216654	16	v	v		NA		Brown et al.
DLb02414	Mgn98028	Mgn98028.a	3R:22001537..22002129	3R:26175815..26176407	+	1	593	sense intronic	Yes	v	22001537	1				NA		Brown et al.
DLb02417	Mgn98032	Mgn98032.a	2L:21999738..22004232	2L:21999738..22004232	-	1	4495	intergenic	No		22004231	2				NA		Brown et al.
DLb02418	Mgn98033	Mgn98033.a	2L:11581817..11582444	2L:11581817..11582444	-	1	628	anti-sense exonic	Yes		11582470	-26	v	v		NA		Brown et al.
DLb02419	Mgn98034	Mgn98034.a	2L:4015390..4015930	2L:4015390..4015930	-	1	541	intergenic	No		4015928	3				NA		Brown et al.
DLb02423	Mgn98037	Mgn98037.a	3L:18069875..18070841	3L:18076775..18077741	-	1	967	intergenic	No		18070830	12	v			NA		Brown et al.
DLb02424	Mgn98038	Mgn98038.a	3L:18070683..18074490	3L:18077583..18081390	+	2	293	intergenic	No		18070681	-2	v			NA	FBgn0266941	Brown et al.
DLb02425	Mgn98038	Mgn98038.b	3L:18070683..18074490	3L:18077583..18081390	+	2	287	intergenic	No		18070681	-2	v			NA	FBgn0266941	Brown et al.
DLb02426	Mgn98038	Mgn98038.c	3L:18070683..18074490	3L:18077583..18081390	+	2	601	intergenic	No		18070681	-2	v			NA	FBgn0266941	Brown et al.
DLb02427	Mgn98040	Mgn98040.a	X:6756627..6756853	X:6862594..6862820	-	1	227	sense intronic	No		6756853	1	v			NA		Brown et al.
DLb02428	Mgn98041	Mgn98041.a	X:14613783..14614125	X:14719750..14720092	+	1	343	anti-sense intronic	No		14613783	1				NA		Brown et al.
DLb02429	Mgn98043	Mgn98043.a	3R:23825323..23826036	3R:27999601..28000314	-	1	714	intergenic	No		23826038	-2				NA		Brown et al.
DLb02437	Mgn98057	Mgn98057.a	3L:12681538..12683515	3L:12688438..12690415	-	1	1978	intergenic	No		12683514	2	v	v		NA		Brown et al.
DLb02438	Mgn98057	Mgn98057.b	3L:12681538..12683439	3L:12688438..12690339	-	1	1902	intergenic	No		12683514	2	v	v		NA		Brown et al.
DLb02439	Mgn98058	Mgn98058.a	3L:13328997..13329256	3L:13335897..13336156	+	1	260	intergenic	No		13328996	-1				NA		Brown et al.
DLb02441	Mgn98061	Mgn98061.a	3L:14488479..14489748	3L:14495379..14496648	-	1	1270	sense intronic	No		14489466	283				NA		Brown et al.
DLb02442	Mgn98062	Mgn98062.a	3L:14489511..14489856	3L:14496411..14496756	+	1	346	anti-sense intronic	No		14489466	-45				NA		Brown et al.
DLb02443	Mgn98063	Mgn98063.a	3L:15098497..15100603	3L:15105397..15107503	-	1	2107	anti-sense exonic	Yes		15100603	1	v	v		NA		Brown et al.
DLb02444	Mgn98064	Mgn98064.a	3R:2658044..2659519	3R:6832322..6833797	-	1	1476	sense intronic	No		2659431	89				NA		Brown et al.
DLb02445	Mgn98065	Mgn98065.a	3R:2659392..2660087	3R:6833670..6834365	+	1	696	anti-sense intronic	No		2659386	-6				NA		Brown et al.
DLb02446	Mgn98068	Mgn98068.a	3R:2661587..2662012	3R:6835865..6836290	+	1	426	anti-sense intronic	No		2661585	-2				NA		Brown et al.
DLb02448	Mgn98070	Mgn98070.a	3R:4507398..4508484	3R:8681676..8682762	-	1	1087	intergenic	No		4508481	4				NA		Brown et al.
DLb02449	Mgn98071	Mgn98071.a	3R:4506937..4507250	3R:8681215..8681528	+	1	314	intergenic	No		4506921	-16				NA		Brown et al.
DLb02450	Mgn98072	Mgn98072.a	3R:4508451..4508978	3R:8682729..8683256	+	1	528	intergenic	No		4508451	1		v		NA		Brown et al.
DLb02451	Mgn98073	Mgn98073.a	3R:6176779..6177708	3R:10351057..10351986	-	1	930	anti-sense intronic	No		6177655	-1	v	v		NA		Brown et al.
DLb02452	Mgn98073	Mgn98073.b	3R:6177148..6177654	3R:10351426..10351932	-	1	507	anti-sense intronic	Yes		6177655	-1	v	v		NA		Brown et al.
DLb02453	Mgn98073	Mgn98073.c	3R:6176779..6177372	3R:10351057..10351650	-	1	594	anti-sense intronic	No		6177655	-1	v	v		NA		Brown et al.
DLb02454	Mgn98074	Mgn98074.a	3R:9303968..9305690	3R:13478246..13479968	+	2	758	intergenic	No		9303968	1				NA	FBgn0267149	Brown et al.
DLb02455	Mgn98075	Mgn98075.a	3R:9303747..9304372	3R:13478025..13478650	-	1	626	intergenic	No		9303999	374				NA		Brown et al.
DLb02456	Mgn98076	Mgn98076.a	3R:13521572..13522214	3R:17695850..17696492	+	1	643	anti-sense exonic	Yes		13521572	1	v		v	NA		Brown et al.
DLb02457	Mgn98077	Mgn98077.a	3R:13529399..13530195	3R:17703677..17704473	+	1	797	anti-sense intronic	No		13529399	1	v	v		NA		Brown et al.
DLb02458	Mgn98078	Mgn98078.a	3R:2527107..2527701	3R:6701385..6701979	+	1	595	anti-sense exonic	No		2527106	-1	v			NA		Brown et al.
DLb02459	Mgn98079	Mgn98079.a	3R:2535429..2536042	3R:6709707..6710320	+	1	614	anti-sense exonic	Yes		2535428	-1				250634_Mucin;		Brown et al.
DLb02461	Mgn98081	Mgn98081.a	3R:20987641..20988067	3R:25161919..25162345	-	1	427	intergenic	No		20988065	3				NA	TCONS_00040199	Brown et al.
DLb02462	Mgn98082	Mgn98082.a	3R:20976465..20977426	3R:25150743..25151704	-	1	962	intergenic	No		20977009	418				NA	TCONS_00044316;lincRNA.844	Brown et al.
DLb02463	Mgn98083	Mgn98083.a	3R:20979602..20980074	3R:25153880..25154352	-	1	473	intergenic	No		20977009	3066				NA		Brown et al.
DLb02466	Mgn98085	Mgn98085.a	3R:24921442..24921878	3R:29095720..29096156	-	1	437	anti-sense intronic	No		24921862	17	v			NA		Brown et al.
DLb02467	Mgn98086	Mgn98086.a	X:10160886..10161445	X:10266853..10267412	-	1	560	sense exonic	Yes		10159295	2151			v	NA		Brown et al.
DLb02468	Mgn98088	Mgn98088.a	X:5309332..5309615	X:5415299..5415582	-	1	284	sense exonic	Yes		5310212	-597	v	v	v	NA		Brown et al.
DLb02469	Mgn98089	Mgn98089.a	X:5327964..5328226	X:5433931..5434193	-	1	263	intergenic	No		5327464	763				NA		Brown et al.
DLb02470	Mgn98090	Mgn98090.a	3L:5282827..5283642	3L:5289727..5290542	+	1	816	intergenic	No		5282825	-2				NA		Brown et al.
DLb02471	Mgn98091	Mgn98091.a	2R:11723263..11724931	2R:15835758..15837426	-	1	1669	anti-sense intronic	No		11723872	1060	v	v		NA		Brown et al.
DLb02472	Mgn98091	Mgn98091.b	2R:11723874..11724931	2R:15836369..15837426	-	1	1058	anti-sense intronic	No		11723872	1060	v	v		NA		Brown et al.
DLb02473	Mgn99800	Mgn99800.a	2R:17462790..17464189	2R:21575285..21576684	+	1	1400	anti-sense exonic	No		17462791	1	v			NA		Brown et al.
DLb02475	Mgn99802	Mgn99802.a	2L:14249311..14249689	2L:14249311..14249689	+	1	379	intergenic	No		14249309	-2				NA		Brown et al.
DLb02477	Mgn99804	Mgn99804.a	3RHet:1852421..1852831	3R:3697233..3697643	+	1	411	intergenic	No		1852421	1				NA		Brown et al.
DLb02478	Mgn99805	Mgn99805.a	3L:2302440..2302908	3L:2302440..2302908	+	1	469	intergenic	Yes	v	2302439	-1				NA		Brown et al.
DLb02479	Mgn99806	Mgn99806.a	3L:5706410..5707262	3L:5713310..5714162	+	1	853	sense exonic	Yes		5706409	-1	v			NA		Brown et al.
DLb02482	Mgn99810	Mgn99810.a	3L:10972254..10974053	3L:10979154..10980953	+	1	1800	intergenic	No		10972253	-1				NA		Brown et al.
DLb02487	Mgn99814	Mgn99814.a	3L:11310971..11311692	3L:11317871..11318592	+	2	640	intergenic	No		11310970	-1				NA		Brown et al.
DLb02488	Mgn99816	Mgn99816.a	3L:18222768..18224045	3L:18229668..18230945	+	2	383	intergenic	No		18222769	1				NA		Brown et al.
DLb02492	Mgn99824	Mgn99824.a	3L:21249769..21250126	3L:21256669..21257026	+	1	358	sense intronic	Yes	v	21249769	1	v			NA		Brown et al.
DLb02494	Mgn99826	Mgn99826.a	3R:9047996..9048377	3R:13222274..13222655	+	1	382	intergenic	No		9047997	1				NA		Brown et al.
DLb02495	Mgn99827	Mgn99827.a	3R:13258091..13258521	3R:17432369..17432799	+	1	431	sense intronic	No		13258092	2				NA		Brown et al.
DLb02496	Mgn99828	Mgn99828.a	3R:17453213..17453594	3R:21627491..21627872	+	1	382	anti-sense intronic	Yes	v	17453214	2	v			NA		Brown et al.
DLb02498	Mgn99832	Mgn99832.a	2R:13285686..13286141	2R:17398181..17398636	-	1	456	anti-sense intronic	No		13286141	1	v			NA		Brown et al.
DLb02499	Mgn99833	Mgn99833.a	2R:13284915..13285447	2R:17397410..17397942	+	1	533	sense intronic	No		13284914	-1	v	v		NA		Brown et al.
DLb02500	Mgn99833	Mgn99833.b	2R:13284915..13285447	2R:17397410..17397942	+	2	482	sense intronic	No		13284914	-1	v	v		NA		Brown et al.
DLb02508	Mgn99917	Mgn99917.a	3L:14046239..14046862	3L:14053139..14053762	-	1	624	anti-sense exonic	Yes		14046861	2	v	v	v	NA		Brown et al.
DLb02509	Mgn99919	Mgn99919.a	3L:20996557..20997498	3L:21003457..21004398	+	1	942	anti-sense exonic	Yes		20996558	1			v	NA		Brown et al.
DLb02510	Mgn99921	Mgn99921.a	3R:768102..768703	3R:4942380..4942981	-	1	602	anti-sense exonic	Yes		768702	2			v	NA		Brown et al.
DLb02512	Mgn99926	Mgn99926.a	3R:9207692..9208459	3R:13381970..13382737	-	1	768	anti-sense exonic	Yes		9208518	-59	v	v	v	NA		Brown et al.
DLb02513	Mgn99929	Mgn99929.a	3R:11625092..11626118	3R:15799370..15800396	-	1	1027	anti-sense exonic	Yes		11626119	1	v		v	252170_TRAM_LAG1_CLN8;		Brown et al.
DLb02514	Mgn99936	Mgn99936.a	X:4272996..4274148	X:4378963..4380115	-	1	1153	intergenic	No		4274728	1		v		NA		Brown et al.
DLb02515	Mgn99936	Mgn99936.b	X:4272996..4274527	X:4378963..4380494	-	1	1532	intergenic	No		4274728	1		v		NA		Brown et al.
DLb02516	Mgn99937	Mgn99937.a	X:16964972..16965944	X:17070939..17071911	+	1	973	anti-sense exonic	Yes		16964971	-1	v	v	v	NA		Brown et al.
DLb02518	Mgn99939	Mgn99939.a	2L:3927032..3927314	2L:3927032..3927314	-	1	283	sense intronic	Yes	v	3927314	1				NA		Brown et al.
DLb02521	Mgn99941	Mgn99941.a	2L:5677475..5678218	2L:5677475..5678218	-	1	744	intergenic	No		5678528	1				NA		Brown et al.
DLb02522	Mgn99941	Mgn99941.b	2L:5677475..5678528	2L:5677475..5678528	-	1	1054	intergenic	No		5678528	1				NA		Brown et al.
DLb02524	Mgn99944	Mgn99944.a	2L:15197882..15198097	2L:15197882..15198097	-	1	216	sense intronic	Yes		15198097	1		v		NA		Brown et al.
DLb02525	Mgn99945	Mgn99945.a	2L:16020997..16021302	2L:16020997..16021302	-	1	306	anti-sense intronic	No		16021302	1				NA		Brown et al.
DLb02526	Mgn99947	Mgn99947.a	2L:19146520..19146928	2L:19146520..19146928	-	1	409	anti-sense intronic	Yes	v	19146928	1				NA		Brown et al.
DLb02527	Mgn99948	Mgn99948.a	2L:19285872..19286126	2L:19285872..19286126	-	1	255	intergenic	No		19286126	1				NA		Brown et al.
DLb02529	Mgn99952	Mgn99952.a	3R:6371531..6371814	3R:10545809..10546092	-	1	284	sense intronic	Yes	v	6371814	1	v			NA		Brown et al.
DLb02530	Mgn99953	Mgn99953.a	3R:7181720..7182370	3R:11355998..11356648	-	1	651	anti-sense intronic	No		7182369	2				NA		Brown et al.
DLb02531	Mgn99954	Mgn99954.a	3R:10423955..10424248	3R:14598233..14598526	-	1	294	anti-sense intronic	No		10424248	1				NA		Brown et al.
DLb02537	Mgn99960	Mgn99960.a	3R:22584137..22584830	3R:26758415..26759108	-	2	462	intergenic	No		22584829	2	v			NA		Brown et al.
DLb02538	Mgn99962	Mgn99962.a	3R:23979029..23979550	3R:28153307..28153828	+	1	522	sense intronic	Yes	v	23979029	1				NA		Brown et al.
DLb02539	Mgn99963	Mgn99963.a	3R:23966097..23967241	3R:28140375..28141519	+	1	1145	intergenic	No		23966098	1				NA		Brown et al.
DLb02540	Mgn99964	Mgn99964.a	3R:23963315..23964324	3R:28137593..28138602	+	1	1010	intergenic	No		23963314	-1	v			NA		Brown et al.
DLb02541	Mgn99965	Mgn99965.a	3R:23963322..23963673	3R:28137600..28137951	-	1	352	intergenic	No		23963326	348	v			NA		Brown et al.
DLb02542	Mgn99966	Mgn99966.a	3R:23927358..23927814	3R:28101636..28102092	-	1	457	intergenic	No		23927813	2				NA		Brown et al.
DLb02543	Mgn99967	Mgn99967.a	3R:22567604..22568465	3R:26741882..26742743	+	1	862	intergenic	No		22567615	12				NA		Brown et al.
DLb02544	Mgn99967	Mgn99967.b	3R:22567816..22568465	3R:26742094..26742743	+	1	650	intergenic	No		22567615	12				NA		Brown et al.
DLb02545	Mgn99968	Mgn99968.a	3R:26818544..26819994	3R:30992822..30994272	-	1	1451	sense intronic	No		26819995	1				NA		Brown et al.
DLb02546	Mgn99969	Mgn99969.a	X:669532..670567	X:775499..776534	-	2	903	anti-sense intronic	No		670566	2	v			NA		Brown et al.
DLb02547	Mgn99971	Mgn99971.a	X:13423608..13424312	X:13529575..13530279	-	1	705	sense exonic	No		13424312	1	v			NA		Brown et al.
DLb02548	Mgn99972	Mgn99972.a	X:18512227..18512783	X:18618194..18618750	-	1	557	intergenic	No		18512780	4				NA		Brown et al.
DLb02551	Mgn99975	Mgn99975.a	3L:5263192..5263468	3L:5270092..5270368	-	1	277	sense intronic	Yes		5263468	1		v		NA		Brown et al.
DLb02552	Mgn99976	Mgn99976.a	3L:5263940..5264215	3L:5270840..5271115	+	1	276	anti-sense intronic	Yes		5263939	-1		v		NA		Brown et al.
DLb02553	Mgn99977	Mgn99977.a	3L:6526704..6527304	3L:6533604..6534204	-	1	601	anti-sense intronic	No		6527303	2				NA		Brown et al.
DLb02554	Mgn99978	Mgn99978.a	3L:6529584..6530142	3L:6536484..6537042	-	1	559	anti-sense intronic	No		6530141	2				NA		Brown et al.
DLb02555	Mgn99979	Mgn99979.a	3L:10206534..10206856	3L:10213434..10213756	-	1	323	intergenic	No		10206855	2				NA		Brown et al.
DLb02556	Mgn99980	Mgn99980.a	3L:10294208..10294946	3L:10301108..10301846	-	1	739	intergenic	No		10294946	1				NA		Brown et al.
DLb02557	Mgn99981	Mgn99981.a	3L:16740301..16740702	3L:16747201..16747602	-	1	402	intergenic	No		16740702	1				NA		Brown et al.
DLb02558	Mgn99982	Mgn99982.a	3L:16742985..16743404	3L:16749885..16750304	-	1	420	intergenic	No		16743403	2				NA		Brown et al.
DLb02559	Mgn99983	Mgn99983.a	3L:18484602..18484923	3L:18491502..18491823	-	1	322	sense intronic	Yes	v	18484921	3				NA		Brown et al.
DLb02560	Mgn99984	Mgn99984.a	3L:18486610..18490501	3L:18493510..18497401	+	2	2520	anti-sense intronic	No		18486610	1				NA		Brown et al.
DLb02561	Mgn99985	Mgn99985.a	3L:21865503..21866323	3L:21872403..21873223	+	1	821	sense intronic	No		21865190	-313				NA		Brown et al.
DLb02562	Mgn99985	Mgn99985.b	3L:21865503..21866062	3L:21872403..21872962	+	1	560	sense intronic	No		21865190	-313				NA		Brown et al.
DLb02567	Mgn99991	Mgn99991.a	2R:3592142..3592634	2R:7704637..7705129	+	1	493	anti-sense exonic	No		3592141	-1			v	NA		Brown et al.
DLb02568	Mgn99994	Mgn99994.a	2L:11011124..11012201	2L:11011124..11012201	-	1	1078	anti-sense exonic	Yes		11012200	2	v	v	v	223827_Dut;273149_dut;201398_dUTPase;		Brown et al.
DLb02569	Mgn99997	Mgn99997.a	2L:19080939..19082177	2L:19080939..19082177	+	1	1239	anti-sense exonic	Yes		19080941	3	v	v		NA		Brown et al.
DLb02570	Mgn99998	Mgn99998.a	2R:2542096..2542565	2R:6654591..6655060	-	1	470	anti-sense exonic	Yes		2542559	7	v	v	v	NA		Brown et al.
DLb02571	Mst40A	Mst40A.a	2L:22413279..22413523	2L:22413279..22413523	-	1	245	intergenic	Yes		22413523	1				NA		Brown et al.
DLb02572	Mst40B	Mst40B.a	2L:22410479..22410723	2L:22410479..22410723	-	1	245	intergenic	Yes		22410723	1				NA		Brown et al.
DLb02573	Mst40C	Mst40C.a	2L:22407674..22407918	2L:22407674..22407918	-	1	245	intergenic	No		22407918	1				NA		Brown et al.
DLb02574	Mst40D	Mst40D.a	2L:22414657..22414901	2L:22414657..22414901	-	1	245	intergenic	Yes		22414752	150				NA		Brown et al.
DLb02575	Mst40E	Mst40E.a	2L:22411879..22412123	2L:22411879..22412123	-	1	245	intergenic	No		22411212	912				NA		Brown et al.
DLb02576	Mst40F	Mst40F.a	2L:22409076..22409320	2L:22409076..22409320	-	1	245	intergenic	No		22409320	1				NA		Brown et al.
DLb02577	Mst40G	Mst40G.a	2L:22392865..22393119	2L:22392865..22393119	-	1	255	intergenic	No		22392847	273				NA		Brown et al.
DLb02805	chr4_995175_995640.0	chr4_995175_995640.0	4:995175..995608	4:974549..974982	-	2	376	sense intronic	No		995600	9	v			NA		Brown et al.
DLb02912	noncoding_15421	noncoding_15421-MIP16110	3R:4638503..4639301	3R:8812781..8813579	-	2	743	sense exonic	No		4639412	-111	v			NA		Brown et al.
DLb02913	noncoding_3620	noncoding_3620-MIP08107	2L:18665292..18666042	2L:18665292..18666042	+	1	751	intergenic	No		18665275	-17				NA		Brown et al.
DLi00004	lincRNA.1001	lincRNA.1001	X:15336802..15337541	X:15442769..15443508	-	1	740	intergenic	No		15335317	2225				NA		Young et al.
DLi00005	lincRNA.1002	lincRNA.1002	X:15488725..15490184	X:15594692..15596151	+	1	1460	intergenic	No		15488395	-330	v	v		NA		Young et al.
DLi00006	lincRNA.1003	lincRNA.1003	X:15495214..15496257	X:15601181..15602224	-	1	1044	intergenic	No		15494499	1759				NA		Young et al.
DLi00009	lincRNA.1006	lincRNA.1006	X:15590857..15591182	X:15696824..15697149	-	1	326	intergenic	No		15591472	-290	v	v		NA		Young et al.
DLi00010	lincRNA.1007	lincRNA.1007	X:15840013..15840392	X:15945980..15946359	-	1	380	anti-sense exonic	Yes		15840497	-105	v	v	v	NA		Young et al.
DLi00012	lincRNA.1009	lincRNA.1009	X:16434983..16435558	X:16540950..16541525	-	1	576	intergenic	No		16434877	682	v			NA		Young et al.
DLi00013	lincRNA.101	lincRNA.101	2L:10866919..10867681	2L:10866919..10867681	+	1	763	intergenic	No		10866080	-839				NA		Young et al.
DLi00015	lincRNA.1012	lincRNA.1012	X:18250368..18252198	X:18356335..18358165	-	1	1831	intergenic	No		18251577	622	v			NA		Young et al.
DLi00016	lincRNA.1013	lincRNA.1013	X:18257434..18257965	X:18363401..18363932	.	1	532	unknown	No		.	.		NA		NA		Young et al.
DLi00020	lincRNA.1018	lincRNA.1018	X:19202967..19203415	X:19308934..19309382	-	1	449	intergenic	No		19203410	6				NA		Young et al.
DLi00021	lincRNA.1019	lincRNA.1019	X:19218052..19218923	X:19324019..19324890	.	1	872	unknown	No		.	.		NA		NA		Young et al.
DLi00022	lincRNA.1021	lincRNA.1021	X:19495944..19496951	X:19601911..19602918	+	2	938	intergenic	No		19495878	-66	v	v	v	NA		Young et al.
DLi00023	lincRNA.1022	lincRNA.1022	X:19611272..19611618	X:19717239..19717585	-	1	347	intergenic	No		19612266	-648	v	v		NA		Young et al.
DLi00025	lincRNA.1024	lincRNA.1024	X:19990904..19994030	X:20096871..20099997	+	1	3127	intergenic	No		19993884	2981				NA		Young et al.
DLi00027	lincRNA.1026	lincRNA.1026	X:20128294..20129197	X:20257268..20258171	+	1	904	intergenic	No		20128306	13	v	v		NA		Young et al.
DLi00028	lincRNA.1027	lincRNA.1027	X:20449163..20449539	X:20578136..20578512	+	1	377	intergenic	No		20449145	-18				NA		Young et al.
DLi00029	lincRNA.1028	lincRNA.1028	X:20521891..20522091	X:20650864..20651064	.	1	201	unknown	No		.	.		NA		NA		Young et al.
DLi00030	lincRNA.103	lincRNA.103	2L:11067994..11068341	2L:11067994..11068341	+	1	348	intergenic	No		11067027	-967	v	v		NA		Young et al.
DLi00031	lincRNA.1031	lincRNA.1031	X:20788432..20798066	X:20917405..20927039	-	4	1013	sense exonic	No		20798054	13	v	v		NA		Young et al.
DLi00033	lincRNA.1033	lincRNA.1033	X:20887731..20893909	X:21016704..21022882	+	3	4694	intergenic	No		20890046	2316				NA		Young et al.
DLi00035	lincRNA.1035	lincRNA.1035	X:21033138..21033505	X:21162111..21162478	.	1	368	unknown	No		.	.		NA		NA		Young et al.
DLi00036	lincRNA.1036	lincRNA.1036	X:21430092..21430568	X:21559065..21559541	.	1	477	unknown	No		.	.		NA		NA		Young et al.
DLi00037	lincRNA.1037	lincRNA.1037	X:21440572..21441358	X:21569545..21570331	-	1	787	intergenic	No		21441370	-12				NA	Mgn84054	Young et al.
DLi00038	lincRNA.1039	lincRNA.1039	X:21458332..21465150	X:21587305..21594123	+	1	6819	intergenic	No		21461491	3160				NA		Young et al.
DLi00039	lincRNA.104	lincRNA.104	2L:11081573..11082859	2L:11081573..11082859	.	1	1287	unknown	No		.	.		NA		NA		Young et al.
DLi00040	lincRNA.1041	lincRNA.1041	X:21503125..21503718	X:21632098..21632691	-	1	594	intergenic	No		21503524	195				NA		Young et al.
DLi00047	lincRNA.1048	lincRNA.1048	X:21965845..21966111	X:22564009..22564275	.	1	267	unknown	No		.	.		NA		NA		Young et al.
DLi00048	lincRNA.1049	lincRNA.1049	X:22321764..22321999	X:22919928..22920163	-	1	236	intergenic	No		22322094	-95				NA		Young et al.
DLi00050	lincRNA.106	lincRNA.106	2L:11335398..11336105	2L:11335398..11336105	.	1	708	unknown	No		.	.		NA		NA		Young et al.
DLi00051	lincRNA.107	lincRNA.107	2L:11386208..11386588	2L:11386208..11386588	.	1	381	unknown	No		.	.		NA		NA		Young et al.
DLi00053	lincRNA.109	lincRNA.109	2L:11404316..11404780	2L:11404316..11404780	.	1	465	unknown	No		.	.		NA		NA		Young et al.
DLi00054	lincRNA.11	lincRNA.11	2L:2051944..2053677	2L:2051944..2053677	+	3	1466	intergenic	No		2051004	-940				NA		Young et al.
DLi00060	lincRNA.115	lincRNA.115	2L:11759504..11760374	2L:11759504..11760374	+	1	871	intergenic	No		11763100	3597				NA		Young et al.
DLi00061	lincRNA.116	lincRNA.116	2L:11973370..11975624	2L:11973370..11975624	+	1	2255	intergenic	No		11971095	-2275				NA		Young et al.
DLi00062	lincRNA.117	lincRNA.117	2L:11976367..11977138	2L:11976367..11977138	-	1	772	intergenic	No		11979607	-2469				NA		Young et al.
DLi00066	lincRNA.120	lincRNA.120	2L:12574901..12575477	2L:12574901..12575477	.	1	577	unknown	No		.	.	v	NA		NA		Young et al.
DLi00067	lincRNA.121	lincRNA.121	2L:12578310..12578755	2L:12578310..12578755	.	1	446	unknown	No		.	.		NA		NA		Young et al.
DLi00070	lincRNA.124	lincRNA.124	2L:12850814..12851962	2L:12850814..12851962	.	1	1149	unknown	No		.	.		NA		NA		Young et al.
DLi00074	lincRNA.128	lincRNA.128	2L:14092872..14094449	2L:14092872..14094449	+	2	1520	sense exonic	Yes		14095935	3064				259034_EpsG;275163_glyco_rpt_poly;		Young et al.
DLi00075	lincRNA.130	lincRNA.130	2L:14237174..14238076	2L:14237174..14238076	+	1	903	intergenic	No		14236756	-418				NA		Young et al.
DLi00079	lincRNA.134	lincRNA.134	2L:14470464..14472121	2L:14470464..14472121	+	1	1658	intergenic	No		14470717	254				NA		Young et al.
DLi00080	lincRNA.135	lincRNA.135	2L:14475860..14480764	2L:14475860..14480764	-	1	4905	intergenic	No		14478186	2579				NA		Young et al.
DLi00082	lincRNA.137	lincRNA.137	2L:14568546..14568795	2L:14568546..14568795	.	1	250	unknown	No		.	.		NA		NA		Young et al.
DLi00083	lincRNA.138	lincRNA.138	2L:14580629..14580830	2L:14580629..14580830	.	1	202	unknown	No		.	.		NA		NA		Young et al.
DLi00084	lincRNA.139	lincRNA.139	2L:14701817..14702062	2L:14701817..14702062	.	1	246	unknown	No		.	.		NA		NA		Young et al.
DLi00087	lincRNA.141	lincRNA.141	2L:15099203..15108502	2L:15099203..15108502	+	3	1586	intergenic	No		15097576	-1627				NA		Young et al.
DLi00090	lincRNA.146	lincRNA.146	2L:15222647..15222901	2L:15222647..15222901	.	1	255	unknown	No		.	.		NA		NA		Young et al.
DLi00092	lincRNA.148	lincRNA.148	2L:15301812..15304506	2L:15301812..15304506	+	1	2695	intergenic	No		15301686	-126				NA		Young et al.
DLi00093	lincRNA.149	lincRNA.149	2L:15316785..15317216	2L:15316785..15317216	.	1	432	unknown	No		.	.		NA		NA		Young et al.
DLi00095	lincRNA.150	lincRNA.150	2L:15351205..15355786	2L:15351205..15355786	-	1	4582	intergenic	No		15355828	-42				NA		Young et al.
DLi00096	lincRNA.151	lincRNA.151	2L:15382447..15383230	2L:15382447..15383230	-	1	784	intergenic	No		15379880	3351				NA		Young et al.
DLi00097	lincRNA.152	lincRNA.152	2L:15383514..15383833	2L:15383514..15383833	.	1	320	unknown	No		.	.		NA		NA		Young et al.
DLi00098	lincRNA.153	lincRNA.153	2L:15413462..15413781	2L:15413462..15413781	-	1	320	intergenic	No		15418542	-4761				NA		Young et al.
DLi00099	lincRNA.154	lincRNA.154	2L:15475463..15475726	2L:15475463..15475726	.	1	264	unknown	No		.	.		NA		NA		Young et al.
DLi00102	lincRNA.157	lincRNA.157	2L:15818912..15819329	2L:15818912..15819329	.	1	418	unknown	No		.	.		NA		NA		Young et al.
DLi00104	lincRNA.16	lincRNA.16	2L:2510082..2511087	2L:2510082..2511087	.	1	1006	unknown	No		.	.		NA		NA		Young et al.
DLi00105	lincRNA.160	lincRNA.160	2L:15894704..15895208	2L:15894704..15895208	.	1	505	unknown	No		.	.		NA		NA		Young et al.
DLi00106	lincRNA.161	lincRNA.161	2L:16139519..16140549	2L:16139519..16140549	.	1	1031	unknown	No		.	.		NA		NA		Young et al.
DLi00108	lincRNA.163	lincRNA.163	2L:16453384..16455563	2L:16453384..16455563	+	1	2180	sense exonic	No		16452872	-512	v	v	v	NA		Young et al.
DLi00112	lincRNA.167	lincRNA.167	2L:17066276..17066710	2L:17066276..17066710	-	1	435	intergenic	No		17068222	-1512				NA		Young et al.
DLi00125	lincRNA.18	lincRNA.18	2L:2639169..2640203	2L:2639169..2640203	+	2	975	intergenic	No		2639163	-6				NA		Young et al.
DLi00126	lincRNA.180	lincRNA.180	2L:18283214..18283840	2L:18283214..18283840	.	1	627	unknown	No		.	.		NA		NA		Young et al.
DLi00138	lincRNA.192	lincRNA.192	2L:18912438..18912942	2L:18912438..18912942	-	1	505	intergenic	No		18909258	3685				NA		Young et al.
DLi00139	lincRNA.193	lincRNA.193	2L:18992394..18993464	2L:18992394..18993464	-	1	1071	sense exonic	No		18994735	-1271	v	v	v	NA		Young et al.
DLi00140	lincRNA.194	lincRNA.194	2L:19020239..19020596	2L:19020239..19020596	.	1	358	unknown	No		.	.		NA		NA		Young et al.
DLi00141	lincRNA.195	lincRNA.195	2L:19210174..19212277	2L:19210174..19212277	.	1	2104	unknown	No		.	.		NA		NA		Young et al.
DLi00144	lincRNA.198	lincRNA.198	2L:19226965..19227691	2L:19226965..19227691	.	1	727	unknown	No		.	.		NA		NA		Young et al.
DLi00145	lincRNA.2	lincRNA.2	2L:389996..392327	2L:389996..392327	+	1	2332	intergenic	No		390205	210				NA		Young et al.
DLi00147	lincRNA.200	lincRNA.200	2L:19337153..19338358	2L:19337153..19338358	.	1	1206	unknown	No		.	.	v	NA	v	NA		Young et al.
DLi00149	lincRNA.202	lincRNA.202	2L:19547054..19548459	2L:19547054..19548459	-	1	1406	intergenic	Yes		19548503	-44	v			NA		Young et al.
DLi00150	lincRNA.203	lincRNA.203	2L:20135098..20138156	2L:20135098..20138156	+	3	1465	intergenic	No		20135060	-38				NA	Mgn94034	Young et al.
DLi00151	lincRNA.204	lincRNA.204	2L:20140234..20140624	2L:20140234..20140624	-	1	391	intergenic	No		20136072	4553				NA		Young et al.
DLi00153	lincRNA.206	lincRNA.206	2L:20300438..20303285	2L:20300438..20303285	.	2	2731	unknown	No		.	.		NA		NA		Young et al.
DLi00156	lincRNA.209	lincRNA.209	2L:20963207..20963743	2L:20963207..20963743	-	1	537	intergenic	No		20963731	13	v			NA		Young et al.
DLi00159	lincRNA.211	lincRNA.211	2L:21321394..21321807	2L:21321394..21321807	.	1	414	unknown	No		.	.		NA		NA		Young et al.
DLi00162	lincRNA.214	lincRNA.214	2L:21592560..21592924	2L:21592560..21592924	.	1	365	unknown	No		.	.		NA		NA		Young et al.
DLi00163	lincRNA.215	lincRNA.215	2L:21604753..21605365	2L:21604753..21605365	.	1	613	unknown	No		.	.		NA		NA		Young et al.
DLi00168	lincRNA.22	lincRNA.22	2L:3538864..3539109	2L:3538864..3539109	-	1	246	intergenic	No		3539228	-119	v	v		NA		Young et al.
DLi00169	lincRNA.220	lincRNA.220	2L:21848988..21849248	2L:21848988..21849248	-	1	261	intergenic	No		21850818	-1570				NA		Young et al.
DLi00170	lincRNA.221	lincRNA.221	2L:21877513..21880385	2L:21877513..21880385	+	4	2565	intergenic	No		21876629	-884				NA		Young et al.
DLi00174	lincRNA.225	lincRNA.225	2L:22017845..22018976	2L:22017845..22018976	+	1	1132	intergenic	No		22017789	-56	v			NA		Young et al.
DLi00177	lincRNA.228	lincRNA.228	2L:22102147..22102545	2L:22102147..22102545	.	2	329	unknown	No		.	.		NA		NA		Young et al.
DLi00179	lincRNA.23	lincRNA.23	2L:3558921..3559623	2L:3558921..3559623	.	1	703	unknown	No		.	.		NA		NA		Young et al.
DLi00182	lincRNA.232	lincRNA.232	2L:22705279..22706188	2L:22812547..22813456	-	1	910	intergenic	No		22704865	1324				NA		Young et al.
DLi00193	lincRNA.242	lincRNA.242	2R:1139734..1140758	2R:5252229..5253253	+	1	1025	intergenic	No		1139361	-373	v	v		NA		Young et al.
DLi00195	lincRNA.244	lincRNA.244	2R:1494637..1494936	2R:5607132..5607431	-	1	300	intergenic	No		1495655	-719	v	v		NA		Young et al.
DLi00198	lincRNA.247	lincRNA.247	2R:1687139..1687352	2R:5799634..5799847	+	1	214	intergenic	No		1687358	220				NA		Young et al.
DLi00201	lincRNA.25	lincRNA.25	2L:3695528..3695770	2L:3695528..3695770	-	1	243	intergenic	Yes	v	3695642	129	v			NA		Young et al.
DLi00206	lincRNA.254	lincRNA.254	2R:2380482..2381449	2R:6492977..6493944	.	1	968	unknown	No		.	.	v	NA		NA		Young et al.
DLi00209	lincRNA.257	lincRNA.257	2R:2741594..2743783	2R:6854089..6856278	+	1	2190	intergenic	No		2741926	333				NA		Young et al.
DLi00214	lincRNA.261	lincRNA.261	2R:3195046..3195479	2R:7307541..7307974	+	2	380	intergenic	No		3194463	-583	v			NA		Young et al.
DLi00222	lincRNA.269	lincRNA.269	2R:4474554..4475434	2R:8587049..8587929	-	1	881	intergenic	No		4475797	-363				NA		Young et al.
DLi00223	lincRNA.27	lincRNA.27	2L:3771211..3771650	2L:3771211..3771650	-	1	440	intergenic	No		3771694	-44	v	v		NA		Young et al.
DLi00225	lincRNA.271	lincRNA.271	2R:4520011..4523007	2R:8632506..8635502	-	5	2125	intergenic	No		4524836	-1829	v			NA		Young et al.
DLi00226	lincRNA.272	lincRNA.272	2R:4525808..4527033	2R:8638303..8639528	.	1	1226	unknown	No		.	.		NA		NA		Young et al.
DLi00227	lincRNA.273	lincRNA.273	2R:4528138..4530092	2R:8640633..8642587	+	3	1758	intergenic	No		4530964	2827				NA	Mgn3595	Young et al.
DLi00230	lincRNA.276	lincRNA.276	2R:5107212..5108250	2R:9219707..9220745	.	1	1039	unknown	No		.	.		NA		NA		Young et al.
DLi00231	lincRNA.277	lincRNA.277	2R:5963511..5964326	2R:10076006..10076821	+	1	816	intergenic	No		5963401	-110	v	v	v	NA		Young et al.
DLi00232	lincRNA.278	lincRNA.278	2R:6089561..6089887	2R:10202056..10202382	.	1	327	unknown	No		.	.		NA		NA		Young et al.
DLi00234	lincRNA.28	lincRNA.28	2L:3819393..3820425	2L:3819393..3820425	+	2	888	intergenic	No		3817785	-1608		v		NA		Young et al.
DLi00237	lincRNA.282	lincRNA.282	2R:6824572..6825188	2R:10937067..10937683	+	3	477	intergenic	No		6820631	-3941				NA		Young et al.
DLi00238	lincRNA.283	lincRNA.283	2R:6856470..6856734	2R:10968965..10969229	.	1	265	unknown	No		.	.		NA		NA		Young et al.
DLi00239	lincRNA.284	lincRNA.284	2R:6867564..6868347	2R:10980059..10980842	-	1	784	sense exonic	No		6867494	854				NA		Young et al.
DLi00240	lincRNA.285	lincRNA.285	2R:6998707..6998972	2R:11111202..11111467	.	1	266	unknown	No		.	.		NA		NA		Young et al.
DLi00241	lincRNA.286	lincRNA.286	2R:7208969..7212392	2R:11321464..11324887	-	2	3363	anti-sense exonic	No		7211777	616	v	v		NA		Young et al.
DLi00242	lincRNA.287	lincRNA.287	2R:7422410..7423440	2R:11534905..11535935	-	2	880	intergenic	No		7426145	-2705		v		NA		Young et al.
DLi00243	lincRNA.288	lincRNA.288	2R:7727696..7728258	2R:11840191..11840753	-	1	563	intergenic	No		7728416	-158	v	v		NA		Young et al.
DLi00244	lincRNA.289	lincRNA.289	2R:7728357..7728838	2R:11840852..11841333	-	1	482	intergenic	No		7729047	-209	v	v	v	NA		Young et al.
DLi00245	lincRNA.29	lincRNA.29	2L:4019485..4028298	2L:4019485..4028298	-	1	8814	intergenic	No		4028461	-163				NA		Young et al.
DLi00248	lincRNA.292	lincRNA.292	2R:8648762..8649182	2R:12761257..12761677	+	1	421	intergenic	No		8648587	-175	v	v	v	NA		Young et al.
DLi00253	lincRNA.297	lincRNA.297	2R:8897090..8897350	2R:13009585..13009845	.	1	261	unknown	No		.	.		NA		NA		Young et al.
DLi00254	lincRNA.298	lincRNA.298	2R:8904394..8908099	2R:13016889..13020594	-	1	3706	intergenic	No		8906759	1341				NA		Young et al.
DLi00255	lincRNA.299	lincRNA.299	2R:8927874..8929519	2R:13040369..13042014	+	1	1646	intergenic	No		8927499	-375		v		NA		Young et al.
DLi00256	lincRNA.3	lincRNA.3	2L:430349..431139	2L:430349..431139	-	2	637	intergenic	No		431173	-34	v	v		NA		Young et al.
DLi00260	lincRNA.302	lincRNA.302	2R:9143453..9143891	2R:13255948..13256386	+	2	268	intergenic	Yes		9143745	293	v			NA		Young et al.
DLi00261	lincRNA.304	lincRNA.304	2R:9493345..9493565	2R:13605840..13606060	.	1	221	unknown	No		.	.		NA		NA		Young et al.
DLi00262	lincRNA.306	lincRNA.306	2R:10030108..10030481	2R:14142603..14142976	+	1	374	intergenic	No		10031586	1479				NA		Young et al.
DLi00263	lincRNA.307	lincRNA.307	2R:10032209..10033073	2R:14144704..14145568	-	1	865	intergenic	No		10033144	-71				NA		Young et al.
DLi00264	lincRNA.308	lincRNA.308	2R:10033178..10034721	2R:14145673..14147216	.	1	1544	unknown	No		.	.		NA	v	NA		Young et al.
DLi00265	lincRNA.309	lincRNA.309	2R:10071094..10072591	2R:14183589..14185086	+	3	1149	intergenic	No		10069904	-1190	v	v	v	NA		Young et al.
DLi00269	lincRNA.313	lincRNA.313	2R:10981149..10982343	2R:15093644..15094838	+	1	1195	intergenic	No		10979398	-1751				NA	TCONS_00011851	Young et al.
DLi00270	lincRNA.314	lincRNA.314	2R:11082159..11084132	2R:15194654..15196627	-	2	1648	intergenic	No		11082161	1972				NA		Young et al.
DLi00273	lincRNA.317	lincRNA.317	2R:11488731..11489241	2R:15601226..15601736	.	1	511	unknown	No		.	.		NA		NA		Young et al.
DLi00274	lincRNA.318	lincRNA.318	2R:11614485..11614863	2R:15726980..15727358	-	2	321	intergenic	No		11614885	-22	v	v		NA		Young et al.
DLi00277	lincRNA.320	lincRNA.320	2R:12148226..12149641	2R:16260721..16262136	-	1	1416	intergenic	No		12147426	2216	v		v	NA		Young et al.
DLi00280	lincRNA.323	lincRNA.323	2R:12336301..12336936	2R:16448796..16449431	+	2	556	intergenic	No		12337029	729				NA		Young et al.
DLi00282	lincRNA.325	lincRNA.325	2R:12689915..12693194	2R:16802410..16805689	-	2	3221	intergenic	No		12692792	403	v			NA		Young et al.
DLi00283	lincRNA.326	lincRNA.326	2R:12697391..12698100	2R:16809886..16810595	+	1	710	intergenic	No		12697415	25				NA		Young et al.
DLi00287	lincRNA.330	lincRNA.330	2R:12985481..12987613	2R:17097976..17100108	-	3	932	sense exonic	No		12987561	53	v	v		NA		Young et al.
DLi00291	lincRNA.334	lincRNA.334	2R:13095186..13095610	2R:17207681..17208105	.	1	425	unknown	Yes		.	.	v	NA		NA		Young et al.
DLi00295	lincRNA.338	lincRNA.338	2R:13144674..13145430	2R:17257169..17257925	+	2	682	anti-sense exonic	Yes	v	13144231	-443				NA		Young et al.
DLi00298	lincRNA.340	lincRNA.340	2R:13281199..13282052	2R:17393694..17394547	+	1	854	intergenic	No		13281355	157	v			NA		Young et al.
DLi00299	lincRNA.341	lincRNA.341	2R:13829826..13831238	2R:17942321..17943733	+	1	1413	intergenic	No		13830028	203				NA		Young et al.
DLi00300	lincRNA.342	lincRNA.342	2R:14085867..14087508	2R:18198362..18200003	+	1	1642	intergenic	No		14085576	-291				NA		Young et al.
DLi00301	lincRNA.343	lincRNA.343	2R:14088114..14088519	2R:18200609..18201014	.	2	343	unknown	No		.	.		NA		NA		Young et al.
DLi00302	lincRNA.344	lincRNA.344	2R:14129584..14132978	2R:18242079..18245473	.	3	2058	unknown	No		.	.		NA		NA		Young et al.
DLi00305	lincRNA.347	lincRNA.347	2R:14751355..14752783	2R:18863850..18865278	+	1	1429	anti-sense exonic	Yes		14751388	34	v			NA		Young et al.
DLi00306	lincRNA.348	lincRNA.348	2R:15531715..15533620	2R:19644210..19646115	.	2	1291	unknown	No		.	.		NA		NA		Young et al.
DLi00308	lincRNA.35	lincRNA.35	2L:4249940..4250473	2L:4249940..4250473	+	1	534	intergenic	No		4249787	-153				NA		Young et al.
DLi00312	lincRNA.353	lincRNA.353	2R:15825448..15825754	2R:19937943..19938249	-	1	307	intergenic	No		15828070	-2316				NA		Young et al.
DLi00314	lincRNA.356	lincRNA.356	2R:15982541..15983772	2R:20095036..20096267	.	1	1232	unknown	No		.	.		NA		NA		Young et al.
DLi00315	lincRNA.357	lincRNA.357	2R:15993054..15993480	2R:20105549..20105975	.	1	427	unknown	No		.	.	v	NA		NA		Young et al.
DLi00316	lincRNA.358	lincRNA.358	2R:15997362..15998201	2R:20109857..20110696	+	1	840	intergenic	No		15998969	1608	v			NA		Young et al.
DLi00317	lincRNA.359	lincRNA.359	2R:16039992..16041239	2R:20152487..20153734	.	1	1248	unknown	No		.	.		NA		NA		Young et al.
DLi00319	lincRNA.360	lincRNA.360	2R:16053284..16053897	2R:20165779..20166392	.	1	614	unknown	No		.	.		NA		NA		Young et al.
DLi00320	lincRNA.361	lincRNA.361	2R:16103202..16105133	2R:20215697..20217628	-	2	1857	intergenic	No		16105352	-219				NA		Young et al.
DLi00321	lincRNA.362	lincRNA.362	2R:16118877..16119322	2R:20231372..20231817	-	1	446	intergenic	No		16119472	-150	v	v		NA		Young et al.
DLi00322	lincRNA.363	lincRNA.363	2R:16249621..16250626	2R:20362116..20363121	.	1	1006	unknown	No		.	.		NA		NA		Young et al.
DLi00328	lincRNA.369	lincRNA.369	2R:16928908..16936806	2R:21041403..21049301	-	3	7618	intergenic	No		16936742	65	v	v		NA		Young et al.
DLi00329	lincRNA.37	lincRNA.37	2L:4276731..4277344	2L:4276731..4277344	+	1	614	intergenic	No		4277208	478				NA		Young et al.
DLi00330	lincRNA.370	lincRNA.370	2R:17087072..17087595	2R:21199567..21200090	-	1	524	intergenic	Yes		17087843	-248	v	v	v	NA		Young et al.
DLi00331	lincRNA.371	lincRNA.371	2R:17269588..17269987	2R:21382083..21382482	-	1	400	intergenic	No		17270442	-455	v	v	v	NA		Young et al.
DLi00332	lincRNA.372	lincRNA.372	2R:17738906..17744000	2R:21851401..21856495	.	1	5095	unknown	No		.	.		NA		NA		Young et al.
DLi00336	lincRNA.376	lincRNA.376	2R:18568171..18572429	2R:22680666..22684924	-	2	4205	intergenic	No		18574346	-1917	v	v		NA		Young et al.
DLi00339	lincRNA.379	lincRNA.379	2R:18732548..18732864	2R:22845025..22845341	.	1	317	unknown	No		.	.		NA		NA		Young et al.
DLi00340	lincRNA.38	lincRNA.38	2L:4332069..4332588	2L:4332069..4332588	+	1	520	intergenic	No		4333901	1833	v	v	v	NA		Young et al.
DLi00342	lincRNA.381	lincRNA.381	2R:19013674..19014585	2R:23126151..23127062	.	1	912	unknown	No		.	.		NA		NA		Young et al.
DLi00344	lincRNA.383	lincRNA.383	2R:19187621..19187823	2R:23300098..23300300	.	1	203	unknown	No		.	.		NA		NA		Young et al.
DLi00345	lincRNA.384	lincRNA.384	2R:19200540..19201482	2R:23313017..23313959	-	3	383	sense exonic	No		19201488	-6				NA		Young et al.
DLi00346	lincRNA.385	lincRNA.385	2R:19239678..19241730	2R:23352155..23354207	-	1	2053	intergenic	No		19241747	1	v	v		NA		Young et al.
DLi00348	lincRNA.387	lincRNA.387	2R:19506040..19506465	2R:23618517..23618942	-	1	426	intergenic	No		19504362	2104				NA		Young et al.
DLi00350	lincRNA.389	lincRNA.389	2R:20225199..20227113	2R:24337676..24339590	-	1	1915	intergenic	No		20224403	2711	v			NA		Young et al.
DLi00353	lincRNA.391	lincRNA.391	2R:20690216..20690647	2R:24802693..24803124	-	1	432	intergenic	No		20690866	-219		v		NA		Young et al.
DLi00354	lincRNA.392	lincRNA.392	2R:20731865..20732494	2R:24844342..24844971	-	1	630	intergenic	No		20732917	-423		v		NA		Young et al.
DLi00355	lincRNA.393	lincRNA.393	2R:20972436..20972690	2R:25084913..25085167	+	1	255	intergenic	No		20971952	-484	v	v		NA		Young et al.
DLi00357	lincRNA.395	lincRNA.395	3L:29670..30795	3L:29670..30795	.	1	1126	unknown	No		.	.	v	NA		NA		Young et al.
DLi00360	lincRNA.398	lincRNA.398	3L:401500..402795	3L:401500..402795	+	1	1296	intergenic	No		402528	1029	v			NA		Young et al.
DLi00362	lincRNA.4	lincRNA.4	2L:766286..769368	2L:766286..769368	+	1	3083	intergenic	No		763992	-2294				NA		Young et al.
DLi00363	lincRNA.40	lincRNA.40	2L:4359511..4361081	2L:4359511..4361081	+	3	1452	intergenic	No		4361901	2391				NA		Young et al.
DLi00364	lincRNA.400	lincRNA.400	3L:610196..610647	3L:610196..610647	-	1	452	intergenic	No		609723	925				NA		Young et al.
DLi00365	lincRNA.401	lincRNA.401	3L:659461..660628	3L:659461..660628	.	1	1168	unknown	No		.	.		NA		NA		Young et al.
DLi00366	lincRNA.402	lincRNA.402	3L:664510..665954	3L:664510..665954	.	1	1445	unknown	No		.	.		NA		NA		Young et al.
DLi00367	lincRNA.403	lincRNA.403	3L:702975..703915	3L:702975..703915	-	1	941	intergenic	No		704111	-196				NA		Young et al.
DLi00370	lincRNA.406	lincRNA.406	3L:773870..775647	3L:773870..775647	+	1	1778	intergenic	No		773400	-470				NA	TCONS_00028251	Young et al.
DLi00371	lincRNA.407	lincRNA.407	3L:776524..794235	3L:776524..794235	-	8	5776	intergenic	Yes		798713	-4478	v			NA		Young et al.
DLi00373	lincRNA.409	lincRNA.409	3L:814548..816317	3L:814548..816317	+	2	1709	intergenic	No		816502	1955				NA		Young et al.
DLi00375	lincRNA.410	lincRNA.410	3L:818480..820053	3L:818480..820053	-	1	1574	intergenic	No		820736	-683	v	v		NA		Young et al.
DLi00378	lincRNA.413	lincRNA.413	3L:906902..907910	3L:906902..907910	-	1	1009	intergenic	No		909118	-1208	v	v		NA		Young et al.
DLi00379	lincRNA.414	lincRNA.414	3L:1746032..1746583	3L:1746032..1746583	+	2	433	intergenic	No		1746909	878	v		v	NA		Young et al.
DLi00380	lincRNA.415	lincRNA.415	3L:1848397..1848745	3L:1848397..1848745	.	2	205	unknown	No		.	.		NA		NA		Young et al.
DLi00381	lincRNA.416	lincRNA.416	3L:1917262..1918867	3L:1917262..1918867	-	1	1606	intergenic	No		1920700	-1833		v		NA		Young et al.
DLi00385	lincRNA.42	lincRNA.42	2L:4625082..4626002	2L:4625082..4626002	-	3	682	intergenic	No		4630919	-4917				NA		Young et al.
DLi00387	lincRNA.421	lincRNA.421	3L:3000176..3000506	3L:3000176..3000506	.	1	331	unknown	No		.	.		NA		NA		Young et al.
DLi00388	lincRNA.422	lincRNA.422	3L:3029383..3030201	3L:3029383..3030201	.	2	741	unknown	No		.	.		NA		NA		Young et al.
DLi00389	lincRNA.423	lincRNA.423	3L:3672716..3673597	3L:3672716..3673597	.	1	882	unknown	No		.	.		NA		NA		Young et al.
DLi00390	lincRNA.424	lincRNA.424	3L:3679131..3684820	3L:3679131..3684820	-	1	5690	intergenic	No		3688610	-3790		v		NA		Young et al.
DLi00394	lincRNA.428	lincRNA.428	3L:3871427..3873188	3L:3871427..3873188	.	1	1762	unknown	No		.	.		NA		NA		Young et al.
DLi00396	lincRNA.430	lincRNA.430	3L:3967848..3969638	3L:3967848..3969638	+	1	1791	intergenic	No		3967124	-724				NA		Young et al.
DLi00398	lincRNA.432	lincRNA.432	3L:4236657..4238617	3L:4236657..4238617	.	3	1564	unknown	No		.	.	v	NA		NA		Young et al.
DLi00402	lincRNA.436	lincRNA.436	3L:4857484..4857805	3L:4857484..4857805	-	1	322	intergenic	No		4857420	386				NA		Young et al.
DLi00403	lincRNA.438	lincRNA.438	3L:5081254..5082553	3L:5081254..5082553	.	1	1300	unknown	No		.	.		NA		NA		Young et al.
DLi00407	lincRNA.442	lincRNA.442	3L:5386424..5387324	3L:5393324..5394224	.	1	901	unknown	No		.	.		NA		NA		Young et al.
DLi00408	lincRNA.443	lincRNA.443	3L:5459815..5461379	3L:5466715..5468279	-	1	1565	intergenic	No		5462181	-802				NA		Young et al.
DLi00409	lincRNA.444	lincRNA.444	3L:5469899..5472423	3L:5476799..5479323	+	1	2525	intergenic	No		5469796	-103	v			NA		Young et al.
DLi00411	lincRNA.446	lincRNA.446	3L:5620906..5622557	3L:5627806..5629457	-	1	1652	intergenic	No		5623826	-1269				NA		Young et al.
DLi00412	lincRNA.447	lincRNA.447	3L:5651328..5652565	3L:5658228..5659465	+	1	1238	sense exonic	Yes		5651127	-201	v	v	v	NA		Young et al.
DLi00413	lincRNA.448	lincRNA.448	3L:5781349..5781828	3L:5788249..5788728	+	2	329	intergenic	No		5779916	-1433	v	v		NA		Young et al.
DLi00414	lincRNA.449	lincRNA.449	3L:5958279..5959160	3L:5965179..5966060	.	1	882	unknown	No		.	.		NA		NA		Young et al.
DLi00415	lincRNA.45	lincRNA.45	2L:5378547..5379052	2L:5378547..5379052	-	1	506	intergenic	No		5380891	-1839				NA		Young et al.
DLi00419	lincRNA.453	lincRNA.453	3L:6348595..6348823	3L:6355495..6355723	.	1	229	unknown	No		.	.		NA		NA		Young et al.
DLi00420	lincRNA.454	lincRNA.454	3L:6349396..6350472	3L:6356296..6357372	-	1	1077	intergenic	No		6350475	-3				NA		Young et al.
DLi00421	lincRNA.455	lincRNA.455	3L:6375885..6376488	3L:6382785..6383388	.	1	604	unknown	No		.	.		NA		NA		Young et al.
DLi00422	lincRNA.456	lincRNA.456	3L:6713143..6713612	3L:6720043..6720512	.	1	470	unknown	No		.	.	v	NA		NA		Young et al.
DLi00425	lincRNA.459	lincRNA.459	3L:7084170..7084652	3L:7091070..7091552	.	2	385	unknown	No		.	.	v	NA		NA		Young et al.
DLi00426	lincRNA.46	lincRNA.46	2L:5389210..5390677	2L:5389210..5390677	+	1	1468	intergenic	No		5387878	-1332				NA		Young et al.
DLi00427	lincRNA.460	lincRNA.460	3L:7197774..7198329	3L:7204674..7205229	.	1	556	unknown	No		.	.		NA		NA		Young et al.
DLi00428	lincRNA.461	lincRNA.461	3L:7309970..7310430	3L:7316870..7317330	.	1	461	unknown	No		.	.		NA		NA		Young et al.
DLi00431	lincRNA.464	lincRNA.464	3L:7476386..7476694	3L:7483286..7483594	.	1	309	unknown	No		.	.		NA		NA		Young et al.
DLi00432	lincRNA.465	lincRNA.465	3L:7489598..7490203	3L:7496498..7497103	+	1	606	intergenic	Yes		7489297	-301	v		v	NA		Young et al.
DLi00434	lincRNA.467	lincRNA.467	3L:7946640..7946845	3L:7953540..7953745	+	1	206	intergenic	No		7945093	-1547				NA		Young et al.
DLi00435	lincRNA.468	lincRNA.468	3L:7954054..7954423	3L:7960954..7961323	+	1	370	intergenic	No		7945093	-8961				NA		Young et al.
DLi00438	lincRNA.470	lincRNA.470	3L:8161418..8161752	3L:8168318..8168652	+	1	335	intergenic	No		8160679	-739				NA		Young et al.
DLi00440	lincRNA.472	lincRNA.472	3L:8315559..8316066	3L:8322459..8322966	-	1	508	intergenic	No		8313857	2210				NA		Young et al.
DLi00442	lincRNA.474	lincRNA.474	3L:8647511..8651848	3L:8654411..8658748	-	3	1872	intergenic	No		8653672	-1824				NA		Young et al.
DLi00443	lincRNA.475	lincRNA.475	3L:8653120..8655020	3L:8660020..8661920	-	2	1085	intergenic	No		8653672	1349				NA		Young et al.
DLi00445	lincRNA.477	lincRNA.477	3L:8698190..8699067	3L:8705090..8705967	.	1	878	unknown	No		.	.	v	NA		NA		Young et al.
DLi00446	lincRNA.478	lincRNA.478	3L:8700285..8701599	3L:8707185..8708499	.	2	975	unknown	No		.	.		NA		NA		Young et al.
DLi00447	lincRNA.479	lincRNA.479	3L:8705696..8708017	3L:8712596..8714917	+	3	1318	intergenic	No		8708767	3072	v			NA		Young et al.
DLi00448	lincRNA.48	lincRNA.48	2L:5492773..5496401	2L:5492773..5496401	.	1	3629	unknown	No		.	.		NA		NA		Young et al.
DLi00449	lincRNA.480	lincRNA.480	3L:8708216..8709913	3L:8715116..8716813	+	1	1698	intergenic	No		8708767	552	v			NA		Young et al.
DLi00450	lincRNA.481	lincRNA.481	3L:8740112..8741279	3L:8747012..8748179	.	1	1168	unknown	No		.	.	v	NA		NA		Young et al.
DLi00452	lincRNA.483	lincRNA.483	3L:8815488..8816550	3L:8822388..8823450	-	1	1063	intergenic	No		8816195	356				NA		Young et al.
DLi00453	lincRNA.484	lincRNA.484	3L:8995749..8996214	3L:9002649..9003114	+	1	466	intergenic	No		8995021	-728		v	v	NA		Young et al.
DLi00454	lincRNA.485	lincRNA.485	3L:9090740..9094678	3L:9097640..9101578	-	1	3939	sense exonic	Yes		9094211	468	v		v	259034_EpsG;275163_glyco_rpt_poly;275163_glyco_rpt_poly;275163_glyco_rpt_poly;275163_glyco_rpt_poly;259034_EpsG;275163_glyco_rpt_poly;275163_glyco_rpt_poly;275163_glyco_rpt_poly;275163_glyco_rpt_poly;275163_glyco_rpt_poly;259034_EpsG;259034_EpsG;259034_EpsG;250841_Acyl_transf_3;		Young et al.
DLi00455	lincRNA.486	lincRNA.486	3L:9195043..9195993	3L:9201943..9202893	-	2	670	intergenic	No		9199705	-3712	v			NA		Young et al.
DLi00456	lincRNA.487	lincRNA.487	3L:10139727..10140353	3L:10146627..10147253	+	2	562	intergenic	No		10144718	4992				NA		Young et al.
DLi00459	lincRNA.49	lincRNA.49	2L:5496536..5515022	2L:5496536..5515022	-	3	18054	intergenic	No		5517735	-2713				NA		Young et al.
DLi00462	lincRNA.492	lincRNA.492	3L:10699979..10700841	3L:10706879..10707741	-	1	863	intergenic	No		10702657	-1816				NA		Young et al.
DLi00463	lincRNA.493	lincRNA.493	3L:10708306..10709452	3L:10715206..10716352	+	2	842	intergenic	No		10708247	-59				NA		Young et al.
DLi00465	lincRNA.495	lincRNA.495	3L:10780027..10781411	3L:10786927..10788311	+	1	1385	intergenic	No		10780100	74				NA		Young et al.
DLi00468	lincRNA.498	lincRNA.498	3L:10933675..10934145	3L:10940575..10941045	.	1	471	unknown	No		.	.		NA		NA		Young et al.
DLi00469	lincRNA.499	lincRNA.499	3L:10945171..10946832	3L:10952071..10953732	.	1	1662	unknown	No		.	.		NA		NA		Young et al.
DLi00470	lincRNA.5	lincRNA.5	2L:906843..907429	2L:906843..907429	+	1	587	intergenic	No		906812	-31				NA		Young et al.
DLi00471	lincRNA.50	lincRNA.50	2L:5600553..5601633	2L:5600553..5601633	.	1	1081	unknown	No		.	.		NA		NA		Young et al.
DLi00472	lincRNA.500	lincRNA.500	3L:11005270..11005941	3L:11012170..11012841	.	1	672	unknown	No		.	.		NA		NA		Young et al.
DLi00473	lincRNA.501	lincRNA.501	3L:11011547..11012288	3L:11018447..11019188	.	1	742	unknown	No		.	.		NA		NA		Young et al.
DLi00475	lincRNA.503	lincRNA.503	3L:11237986..11238870	3L:11244886..11245770	-	1	885	intergenic	No		11239073	-203	v			NA		Young et al.
DLi00478	lincRNA.506	lincRNA.506	3L:11309714..11310873	3L:11316614..11317773	-	1	1160	intergenic	No		11310793	81				NA		Young et al.
DLi00483	lincRNA.510	lincRNA.510	3L:11326814..11327213	3L:11333714..11334113	-	1	400	intergenic	No		11326790	424				NA		Young et al.
DLi00484	lincRNA.511	lincRNA.511	3L:11371533..11373536	3L:11378433..11380436	.	1	2004	unknown	No		.	.		NA		NA		Young et al.
DLi00485	lincRNA.512	lincRNA.512	3L:11374623..11375540	3L:11381523..11382440	.	1	918	unknown	No		.	.		NA		NA		Young et al.
DLi00486	lincRNA.513	lincRNA.513	3L:11385989..11387424	3L:11392889..11394324	+	2	932	intergenic	No		11387717	1729				NA		Young et al.
DLi00487	lincRNA.514	lincRNA.514	3L:11400595..11401566	3L:11407495..11408466	-	2	902	intergenic	No		11401493	74				NA		Young et al.
DLi00489	lincRNA.516	lincRNA.516	3L:11436956..11437302	3L:11443856..11444202	.	1	347	unknown	No		.	.		NA		NA		Young et al.
DLi00490	lincRNA.517	lincRNA.517	3L:11440802..11441078	3L:11447702..11447978	.	1	277	unknown	No		.	.		NA		NA		Young et al.
DLi00491	lincRNA.518	lincRNA.518	3L:11460585..11461477	3L:11467485..11468377	-	1	893	intergenic	No		11458969	2509				NA		Young et al.
DLi00492	lincRNA.519	lincRNA.519	3L:11462507..11464597	3L:11469407..11471497	-	2	657	intergenic	No		11465554	-957				NA		Young et al.
DLi00494	lincRNA.520	lincRNA.520	3L:11710666..11711334	3L:11717566..11718234	-	1	669	intergenic	No		11712680	-1346				NA		Young et al.
DLi00495	lincRNA.521	lincRNA.521	3L:11834993..11835762	3L:11841893..11842662	+	2	545	intergenic	No		11834975	-18				NA		Young et al.
DLi00497	lincRNA.523	lincRNA.523	3L:12307884..12308252	3L:12314784..12315152	-	1	369	intergenic	No		12304451	3802				NA		Young et al.
DLi00498	lincRNA.524	lincRNA.524	3L:12355042..12355357	3L:12361942..12362257	+	1	316	intergenic	No		12360868	5827				NA		Young et al.
DLi00499	lincRNA.525	lincRNA.525	3L:12658304..12661342	3L:12665204..12668242	-	1	3039	intergenic	No		12660719	624				NA		Young et al.
DLi00500	lincRNA.526	lincRNA.526	3L:12715139..12715772	3L:12722039..12722672	-	1	634	intergenic	No		12719510	-3738				NA		Young et al.
DLi00501	lincRNA.527	lincRNA.527	3L:12910108..12911774	3L:12917008..12918674	+	1	1667	intergenic	No		12910195	88				NA		Young et al.
DLi00502	lincRNA.528	lincRNA.528	3L:12917324..12920284	3L:12924224..12927184	+	3	2813	intergenic	Yes		12917584	261	v			NA		Young et al.
DLi00503	lincRNA.529	lincRNA.529	3L:12980603..12983422	3L:12987503..12990322	-	3	823	intergenic	No		12983242	181	v			NA	Mgn84006	Young et al.
DLi00504	lincRNA.53	lincRNA.53	2L:5891013..5891480	2L:5891013..5891480	+	1	468	intergenic	No		5890889	-124				NA	Mgn94085	Young et al.
DLi00505	lincRNA.530	lincRNA.530	3L:13086981..13093193	3L:13093881..13100093	-	1	6213	intergenic	No		13093873	-680				NA		Young et al.
DLi00507	lincRNA.532	lincRNA.532	3L:13097307..13097911	3L:13104207..13104811	-	1	605	intergenic	No		13099371	-1460				NA		Young et al.
DLi00508	lincRNA.533	lincRNA.533	3L:13120944..13121202	3L:13127844..13128102	.	1	259	unknown	No		.	.		NA		NA		Young et al.
DLi00509	lincRNA.534	lincRNA.534	3L:13171396..13172171	3L:13178296..13179071	+	1	776	intergenic	No		13171967	572				NA		Young et al.
DLi00510	lincRNA.535	lincRNA.535	3L:13175468..13176236	3L:13182368..13183136	.	2	677	unknown	No		.	.		NA		NA		Young et al.
DLi00515	lincRNA.54	lincRNA.54	2L:5895459..5895882	2L:5895459..5895882	.	1	424	unknown	No		.	.		NA		NA		Young et al.
DLi00520	lincRNA.544	lincRNA.544	3L:13324247..13336522	3L:13331147..13343422	-	1	12276	intergenic	No		13336698	-176	v			NA		Young et al.
DLi00522	lincRNA.546	lincRNA.546	3L:13928892..13929499	3L:13935792..13936399	.	2	556	unknown	No		.	.		NA		NA		Young et al.
DLi00523	lincRNA.547	lincRNA.547	3L:14140521..14143674	3L:14147421..14150574	-	4	2135	intergenic	No		14151878	-8204				NA		Young et al.
DLi00524	lincRNA.548	lincRNA.548	3L:14147800..14152536	3L:14154700..14159436	+	3	2319	intergenic	No		14151878	4079				NA		Young et al.
DLi00525	lincRNA.549	lincRNA.549	3L:14164349..14164917	3L:14171249..14171817	+	1	569	intergenic	No		14164368	20				NA		Young et al.
DLi00529	lincRNA.552	lincRNA.552	3L:14571566..14573330	3L:14578466..14580230	+	1	1765	intergenic	No		14571280	-286				NA		Young et al.
DLi00530	lincRNA.553	lincRNA.553	3L:14602507..14602887	3L:14609407..14609787	.	1	381	unknown	No		.	.		NA		NA		Young et al.
DLi00532	lincRNA.555	lincRNA.555	3L:14888064..14889486	3L:14894964..14896386	+	1	1423	intergenic	No		14887522	-542				NA	TCONS_00029154	Young et al.
DLi00534	lincRNA.557	lincRNA.557	3L:14953413..14954730	3L:14960313..14961630	.	1	1318	unknown	No		.	.		NA		NA		Young et al.
DLi00535	lincRNA.558	lincRNA.558	3L:14957030..14957679	3L:14963930..14964579	-	1	650	intergenic	No		14962440	-4761		v		NA		Young et al.
DLi00536	lincRNA.559	lincRNA.559	3L:14959090..14962246	3L:14965990..14969146	-	2	2827	intergenic	No		14962440	-194	v	v		NA		Young et al.
DLi00538	lincRNA.560	lincRNA.560	3L:15172459..15175249	3L:15179359..15182149	-	1	2791	intergenic	No		15174688	562				NA		Young et al.
DLi00539	lincRNA.561	lincRNA.561	3L:15176021..15179973	3L:15182921..15186873	+	3	1541	intergenic	No		15176022	1				NA	Mgn98011	Young et al.
DLi00540	lincRNA.562	lincRNA.562	3L:15188232..15188623	3L:15195132..15195523	.	2	334	unknown	No		.	.		NA		NA		Young et al.
DLi00541	lincRNA.563	lincRNA.563	3L:15191114..15191348	3L:15198014..15198248	.	1	235	unknown	No		.	.		NA		NA		Young et al.
DLi00542	lincRNA.564	lincRNA.564	3L:15191421..15192054	3L:15198321..15198954	.	1	634	unknown	No		.	.		NA		NA		Young et al.
DLi00546	lincRNA.568	lincRNA.568	3L:15347338..15348682	3L:15354238..15355582	+	1	1345	intergenic	No		15344471	-2867				NA		Young et al.
DLi00547	lincRNA.569	lincRNA.569	3L:15359364..15360454	3L:15366264..15367354	.	2	910	unknown	No		.	.		NA		NA		Young et al.
DLi00548	lincRNA.57	lincRNA.57	2L:6251015..6252828	2L:6251015..6252828	-	1	1814	intergenic	No		6253058	-230	v	v		NA		Young et al.
DLi00549	lincRNA.570	lincRNA.570	3L:15409649..15410433	3L:15416549..15417333	.	1	785	unknown	No		.	.		NA		NA		Young et al.
DLi00551	lincRNA.572	lincRNA.572	3L:15451667..15452255	3L:15458567..15459155	-	1	589	intergenic	No		15451855	401				NA		Young et al.
DLi00552	lincRNA.573	lincRNA.573	3L:15452742..15454497	3L:15459642..15461397	+	1	1756	intergenic	No		15452737	-5				NA		Young et al.
DLi00553	lincRNA.574	lincRNA.574	3L:15460319..15463689	3L:15467219..15470589	+	1	3371	intergenic	No		15460333	15				NA	Mgn84002	Young et al.
DLi00554	lincRNA.575	lincRNA.575	3L:15476827..15477208	3L:15483727..15484108	.	1	382	unknown	No		.	.		NA		NA		Young et al.
DLi00555	lincRNA.576	lincRNA.576	3L:15482494..15483215	3L:15489394..15490115	-	1	722	intergenic	No		15483148	68				NA		Young et al.
DLi00556	lincRNA.577	lincRNA.577	3L:15643985..15644467	3L:15650885..15651367	+	1	483	sense exonic	No		15643986	2				NA		Young et al.
DLi00557	lincRNA.578	lincRNA.578	3L:15727881..15728777	3L:15734781..15735677	+	1	897	intergenic	No		15727620	-261				NA		Young et al.
DLi00559	lincRNA.58	lincRNA.58	2L:6604453..6604750	2L:6604453..6604750	.	1	298	unknown	No		.	.		NA		NA		Young et al.
DLi00560	lincRNA.580	lincRNA.580	3L:15753509..15755956	3L:15760409..15762856	+	2	2097	intergenic	No		15749750	-3759				NA		Young et al.
DLi00561	lincRNA.581	lincRNA.581	3L:15789197..15789600	3L:15796097..15796500	.	1	404	unknown	No		.	.		NA		NA		Young et al.
DLi00562	lincRNA.582	lincRNA.582	3L:16284316..16284743	3L:16291216..16291643	+	1	428	intergenic	No		16283970	-346				NA		Young et al.
DLi00564	lincRNA.584	lincRNA.584	3L:16725259..16726242	3L:16732159..16733142	+	1	984	intergenic	No		16725300	42	v	v		NA		Young et al.
DLi00573	lincRNA.592	lincRNA.592	3L:17770623..17770973	3L:17777523..17777873	.	1	351	unknown	No		.	.		NA		NA		Young et al.
DLi00574	lincRNA.593	lincRNA.593	3L:17771363..17772128	3L:17778263..17779028	.	1	766	unknown	No		.	.		NA		NA		Young et al.
DLi00576	lincRNA.595	lincRNA.595	3L:17905948..17907831	3L:17912848..17914731	+	2	1616	intergenic	No		17905958	11	v	v		NA	Mgn3847;TCONS_00029346	Young et al.
DLi00579	lincRNA.598	lincRNA.598	3L:18156868..18157549	3L:18163768..18164449	.	1	682	unknown	No		.	.		NA		NA		Young et al.
DLi00584	lincRNA.601	lincRNA.601	3L:18267493..18275482	3L:18274393..18282382	-	2	754	intergenic	No		18275461	22				NA		Young et al.
DLi00586	lincRNA.603	lincRNA.603	3L:18360071..18370688	3L:18366971..18377588	-	1	10618	intergenic	No		18370689	-1				NA	Mgn84059;Mgn94054	Young et al.
DLi00589	lincRNA.606	lincRNA.606	3L:18444270..18444672	3L:18451170..18451572	-	1	403	intergenic	No		18440000	4673	v			NA		Young et al.
DLi00591	lincRNA.608	lincRNA.608	3L:18456381..18461684	3L:18463281..18468584	+	4	1775	intergenic	No		18456279	-102	v			NA		Young et al.
DLi00593	lincRNA.61	lincRNA.61	2L:7157886..7166772	2L:7157886..7166772	+	1	8887	intergenic	No		7157935	50	v	v		NA		Young et al.
DLi00594	lincRNA.610	lincRNA.610	3L:18478111..18479388	3L:18485011..18486288	-	2	1223	sense exonic	Yes		18478531	858				NA	Mgn1718	Young et al.
DLi00598	lincRNA.614	lincRNA.614	3L:18843045..18844134	3L:18849945..18851034	.	1	1090	unknown	No		.	.		NA		NA		Young et al.
DLi00599	lincRNA.615	lincRNA.615	3L:19042694..19043068	3L:19049594..19049968	+	1	375	intergenic	No		19042663	-31				NA		Young et al.
DLi00600	lincRNA.616	lincRNA.616	3L:19046722..19047686	3L:19053622..19054586	.	1	965	unknown	No		.	.	v	NA		NA		Young et al.
DLi00601	lincRNA.617	lincRNA.617	3L:19080411..19081109	3L:19087311..19088009	+	1	699	intergenic	No		19079526	-885	v	v		NA		Young et al.
DLi00602	lincRNA.618	lincRNA.618	3L:19082803..19083353	3L:19089703..19090253	+	1	551	intergenic	No		19085593	2791	v	v		NA		Young et al.
DLi00604	lincRNA.62	lincRNA.62	2L:7170161..7170923	2L:7170161..7170923	.	1	763	unknown	No		.	.		NA		NA		Young et al.
DLi00606	lincRNA.621	lincRNA.621	3L:19242978..19243893	3L:19249878..19250793	+	1	916	intergenic	No		19243013	36				NA		Young et al.
DLi00607	lincRNA.622	lincRNA.622	3L:19331892..19332851	3L:19338792..19339751	.	1	960	unknown	No		.	.	v	NA		NA		Young et al.
DLi00608	lincRNA.623	lincRNA.623	3L:19414309..19415472	3L:19421209..19422372	-	2	1013	intergenic	No		19416489	-1017				NA		Young et al.
DLi00610	lincRNA.625	lincRNA.625	3L:19508789..19509911	3L:19515689..19516811	.	2	1057	unknown	No		.	.		NA		NA		Young et al.
DLi00612	lincRNA.627	lincRNA.627	3L:19674645..19675428	3L:19681545..19682328	-	1	784	intergenic	No		19673277	2152	v	v		NA		Young et al.
DLi00614	lincRNA.629	lincRNA.629	3L:20024806..20025352	3L:20031706..20032252	+	1	547	intergenic	No		20024789	-17				NA		Young et al.
DLi00617	lincRNA.631	lincRNA.631	3L:20116169..20117000	3L:20123069..20123900	+	1	832	intergenic	No		20116135	-34				NA		Young et al.
DLi00618	lincRNA.632	lincRNA.632	3L:20549717..20551340	3L:20556617..20558240	-	1	1624	intergenic	No		20549721	1620				NA	Mgn94056	Young et al.
DLi00620	lincRNA.634	lincRNA.634	3L:20624591..20625486	3L:20631491..20632386	.	1	896	unknown	No		.	.		NA		NA		Young et al.
DLi00622	lincRNA.636	lincRNA.636	3L:20690823..20696551	3L:20697723..20703451	+	1	5729	intergenic	No		20690163	-660				NA		Young et al.
DLi00624	lincRNA.638	lincRNA.638	3L:20741905..20742591	3L:20748805..20749491	+	1	687	intergenic	No		20741526	-379				NA		Young et al.
DLi00628	lincRNA.641	lincRNA.641	3L:21349883..21350220	3L:21356783..21357120	-	1	338	intergenic	No		21350262	-42				NA		Young et al.
DLi00629	lincRNA.642	lincRNA.642	3L:21441333..21442884	3L:21448233..21449784	-	1	1552	intergenic	No		21442510	375	v		v	NA		Young et al.
DLi00630	lincRNA.643	lincRNA.643	3L:21681205..21681893	3L:21688105..21688793	.	1	689	unknown	No		.	.		NA		NA		Young et al.
DLi00631	lincRNA.644	lincRNA.644	3L:21706879..21707722	3L:21713779..21714622	.	1	844	unknown	No		.	.		NA		NA		Young et al.
DLi00632	lincRNA.645	lincRNA.645	3L:21709871..21711924	3L:21716771..21718824	+	2	1644	intergenic	No		21709531	-340	v			NA		Young et al.
DLi00633	lincRNA.646	lincRNA.646	3L:21729354..21729702	3L:21736254..21736602	.	1	349	unknown	No		.	.		NA		NA		Young et al.
DLi00634	lincRNA.647	lincRNA.647	3L:21784612..21791746	3L:21791512..21798646	-	1	7135	intergenic	No		21793547	-1801				NA		Young et al.
DLi00636	lincRNA.649	lincRNA.649	3L:21987271..21989107	3L:21994171..21996007	+	3	1443	intergenic	No		21986824	-447		v		NA		Young et al.
DLi00637	lincRNA.65	lincRNA.65	2L:7293486..7300152	2L:7293486..7300152	.	1	6667	unknown	No		.	.		NA		NA		Young et al.
DLi00638	lincRNA.650	lincRNA.650	3L:22022038..22022468	3L:22028938..22029368	.	1	431	unknown	No		.	.		NA		NA		Young et al.
DLi00640	lincRNA.652	lincRNA.652	3L:22058738..22058948	3L:22065638..22065848	-	1	211	intergenic	Yes	v	22058967	-19	v	v	v	NA		Young et al.
DLi00641	lincRNA.653	lincRNA.653	3L:22087518..22088534	3L:22094418..22095434	-	1	1017	intergenic	No		22087819	716				NA		Young et al.
DLi00645	lincRNA.657	lincRNA.657	3L:22919271..22919847	3L:22926171..22926747	.	1	577	unknown	No		.	.		NA		NA		Young et al.
DLi00647	lincRNA.659	lincRNA.659	3L:22979866..22980293	3L:22986766..22987193	+	1	428	intergenic	Yes	v	22980722	857				NA		Young et al.
DLi00648	lincRNA.66	lincRNA.66	2L:7318194..7320669	2L:7318194..7320669	-	2	2377	intergenic	No		7316196	4474				NA		Young et al.
DLi00650	lincRNA.661	lincRNA.661	3L:23055672..23056358	3L:23062572..23063258	-	1	687	intergenic	No		23060643	-4285				NA		Young et al.
DLi00657	lincRNA.668	lincRNA.668	3R:55278..55986	3R:4229556..4230264	-	2	525	intergenic	Yes		55641	346	v	v	v	NA		Young et al.
DLi00658	lincRNA.669	lincRNA.669	3R:165850..166596	3R:4340128..4340874	+	1	747	intergenic	No		165462	-388		v	v	NA		Young et al.
DLi00659	lincRNA.67	lincRNA.67	2L:7321363..7322434	2L:7321363..7322434	-	1	1072	intergenic	No		7325176	-2742				NA		Young et al.
DLi00663	lincRNA.673	lincRNA.673	3R:660793..661573	3R:4835071..4835851	.	1	781	unknown	No		.	.		NA		NA		Young et al.
DLi00664	lincRNA.674	lincRNA.674	3R:788973..791008	3R:4963251..4965286	-	1	2036	intergenic	No		791019	-11	v			NA		Young et al.
DLi00665	lincRNA.675	lincRNA.675	3R:798737..800406	3R:4973015..4974684	.	1	1670	unknown	No		.	.		NA		NA		Young et al.
DLi00667	lincRNA.677	lincRNA.677	3R:881070..883695	3R:5055348..5057973	-	2	2483	intergenic	No		881830	1866	v			NA		Young et al.
DLi00668	lincRNA.678	lincRNA.678	3R:884741..887603	3R:5059019..5061881	-	3	2281	intergenic	No		886509	1095				NA		Young et al.
DLi00670	lincRNA.68	lincRNA.68	2L:7323048..7325672	2L:7323048..7325672	.	1	2625	unknown	No		.	.		NA		NA		Young et al.
DLi00671	lincRNA.680	lincRNA.680	3R:1548029..1549767	3R:5722307..5724045	.	1	1739	unknown	No		.	.		NA		NA		Young et al.
DLi00673	lincRNA.682	lincRNA.682	3R:1553098..1554001	3R:5727376..5728279	+	1	904	intergenic	No		1549877	-3221				NA		Young et al.
DLi00680	lincRNA.689	lincRNA.689	3R:1869856..1870168	3R:6044134..6044446	.	1	313	unknown	No		.	.		NA		NA		Young et al.
DLi00681	lincRNA.69	lincRNA.69	2L:7433620..7435283	2L:7433620..7435283	+	2	539	intergenic	No		7433524	-96	v	v		NA		Young et al.
DLi00682	lincRNA.690	lincRNA.690	3R:1878104..1878505	3R:6052382..6052783	.	1	402	unknown	No		.	.		NA		NA		Young et al.
DLi00684	lincRNA.692	lincRNA.692	3R:1931508..1932430	3R:6105786..6106708	+	1	923	intergenic	No		1931548	41				NA		Young et al.
DLi00685	lincRNA.693	lincRNA.693	3R:1939069..1939478	3R:6113347..6113756	-	1	410	intergenic	No		1939418	61	v			NA		Young et al.
DLi00686	lincRNA.694	lincRNA.694	3R:1943518..1944736	3R:6117796..6119014	-	1	1219	intergenic	No		1943889	848				NA		Young et al.
DLi00688	lincRNA.696	lincRNA.696	3R:1983215..1983613	3R:6157493..6157891	-	2	339	intergenic	No		1982954	660	v	v		NA		Young et al.
DLi00690	lincRNA.698	lincRNA.698	3R:2680159..2680414	3R:6854437..6854692	+	1	256	intergenic	No		2681522	1364		v		NA		Young et al.
DLi00692	lincRNA.7	lincRNA.7	2L:1300658..1301729	2L:1300658..1301729	.	2	986	unknown	No		.	.		NA		NA		Young et al.
DLi00693	lincRNA.70	lincRNA.70	2L:7600314..7601827	2L:7600314..7601827	-	1	1514	intergenic	No		7602269	-442				NA		Young et al.
DLi00698	lincRNA.704	lincRNA.704	3R:3035895..3036241	3R:7210173..7210519	.	1	347	unknown	No		.	.	v	NA		NA		Young et al.
DLi00702	lincRNA.708	lincRNA.708	3R:3182062..3183821	3R:7356340..7358099	-	2	866	intergenic	No		3183107	715				NA		Young et al.
DLi00703	lincRNA.709	lincRNA.709	3R:3252726..3253223	3R:7427004..7427501	.	1	498	unknown	No		.	.		NA		NA		Young et al.
DLi00705	lincRNA.710	lincRNA.710	3R:3282232..3282576	3R:7456510..7456854	.	1	345	unknown	No		.	.		NA		NA		Young et al.
DLi00707	lincRNA.712	lincRNA.712	3R:3475692..3476754	3R:7649970..7651032	.	2	785	unknown	No		.	.		NA		NA		Young et al.
DLi00708	lincRNA.713	lincRNA.713	3R:3539764..3543488	3R:7714042..7717766	+	3	874	intergenic	No		3543568	3805				NA	TCONS_00032134	Young et al.
DLi00712	lincRNA.717	lincRNA.717	3R:3576373..3578851	3R:7750651..7753129	-	2	2407	intergenic	No		3579239	-388	v			NA		Young et al.
DLi00713	lincRNA.718	lincRNA.718	3R:3591289..3593017	3R:7765567..7767295	+	1	1729	intergenic	No		3587511	-3778				NA		Young et al.
DLi00715	lincRNA.72	lincRNA.72	2L:7638514..7641569	2L:7638514..7641569	+	1	3056	intergenic	No		7636115	-2399	v		v	NA		Young et al.
DLi00717	lincRNA.721	lincRNA.721	3R:3862428..3863430	3R:8036706..8037708	+	2	890	intergenic	No		3861794	-634			v	NA		Young et al.
DLi00721	lincRNA.725	lincRNA.725	3R:4097428..4102718	3R:8271706..8276996	-	4	2289	intergenic	No		4103770	-1052	v	v		NA		Young et al.
DLi00722	lincRNA.726	lincRNA.726	3R:4163318..4163844	3R:8337596..8338122	+	1	527	intergenic	No		4163228	-90		v		NA		Young et al.
DLi00723	lincRNA.727	lincRNA.727	3R:4179674..4180883	3R:8353952..8355161	-	1	1210	intergenic	No		4181153	-270	v			NA		Young et al.
DLi00724	lincRNA.728	lincRNA.728	3R:4180943..4182609	3R:8355221..8356887	+	2	1499	intergenic	No		4181153	211	v	v		NA		Young et al.
DLi00728	lincRNA.731	lincRNA.731	3R:4384422..4385095	3R:8558700..8559373	+	1	674	intergenic	No		4384384	-38			v	NA		Young et al.
DLi00729	lincRNA.732	lincRNA.732	3R:4395842..4396304	3R:8570120..8570582	.	1	463	unknown	No		.	.		NA	v	NA		Young et al.
DLi00731	lincRNA.734	lincRNA.734	3R:4513321..4514964	3R:8687599..8689242	.	4	1270	unknown	No		.	.		NA		NA		Young et al.
DLi00732	lincRNA.735	lincRNA.735	3R:4797064..4805289	3R:8971342..8979567	-	3	2017	intergenic	No		4806546	-1257	v	v		NA		Young et al.
DLi00736	lincRNA.739	lincRNA.739	3R:6319860..6320196	3R:10494138..10494474	.	1	337	unknown	No		.	.		NA		NA		Young et al.
DLi00737	lincRNA.74	lincRNA.74	2L:8162491..8162919	2L:8162491..8162919	.	1	429	unknown	No		.	.	v	NA	v	NA		Young et al.
DLi00738	lincRNA.740	lincRNA.740	3R:6330405..6330882	3R:10504683..10505160	.	1	478	unknown	No		.	.		NA		NA		Young et al.
DLi00739	lincRNA.743	lincRNA.743	3R:6476089..6477034	3R:10650367..10651312	+	1	946	intergenic	No		6476074	-15				NA		Young et al.
DLi00741	lincRNA.745	lincRNA.745	3R:6511015..6511463	3R:10685293..10685741	.	1	449	unknown	No		.	.		NA		NA		Young et al.
DLi00742	lincRNA.746	lincRNA.746	3R:6643239..6644717	3R:10817517..10818995	+	1	1479	intergenic	No		6644117	879			v	NA		Young et al.
DLi00747	lincRNA.750	lincRNA.750	3R:6956168..6956814	3R:11130446..11131092	.	1	647	unknown	No		.	.		NA		NA		Young et al.
DLi00748	lincRNA.751	lincRNA.751	3R:6972450..6973289	3R:11146728..11147567	.	1	840	unknown	No		.	.		NA		NA		Young et al.
DLi00750	lincRNA.754	lincRNA.754	3R:7857635..7857940	3R:12031913..12032218	-	1	306	intergenic	No		7857488	453				NA		Young et al.
DLi00751	lincRNA.755	lincRNA.755	3R:7869711..7870002	3R:12043989..12044280	.	1	292	unknown	No		.	.		NA		NA		Young et al.
DLi00754	lincRNA.758	lincRNA.758	3R:8433077..8433493	3R:12607355..12607771	.	1	417	unknown	No		.	.		NA		NA		Young et al.
DLi00756	lincRNA.76	lincRNA.76	2L:8680349..8680630	2L:8680349..8680630	.	1	282	unknown	No		.	.		NA		NA		Young et al.
DLi00760	lincRNA.763	lincRNA.763	3R:8690725..8691584	3R:12865003..12865862	.	1	860	unknown	No		.	.		NA		NA		Young et al.
DLi00762	lincRNA.765	lincRNA.765	3R:8721775..8721992	3R:12896053..12896270	+	1	218	intergenic	No		8719306	-2469				NA		Young et al.
DLi00765	lincRNA.768	lincRNA.768	3R:9440241..9440671	3R:13614519..13614949	.	1	431	unknown	No		.	.		NA		NA		Young et al.
DLi00766	lincRNA.769	lincRNA.769	3R:9621336..9623462	3R:13795614..13797740	.	1	2127	unknown	No		.	.		NA		NA		Young et al.
DLi00768	lincRNA.770	lincRNA.770	3R:9631597..9632581	3R:13805875..13806859	.	1	985	unknown	No		.	.	v	NA		NA		Young et al.
DLi00769	lincRNA.771	lincRNA.771	3R:9657646..9659135	3R:13831924..13833413	-	1	1490	intergenic	No		9658705	431	v			NA		Young et al.
DLi00771	lincRNA.773	lincRNA.773	3R:9743819..9746552	3R:13918097..13920830	.	1	2734	unknown	No		.	.		NA		NA		Young et al.
DLi00772	lincRNA.774	lincRNA.774	3R:9747617..9748949	3R:13921895..13923227	+	1	1333	intergenic	No		9748369	753		v		NA		Young et al.
DLi00773	lincRNA.775	lincRNA.775	3R:9874121..9874453	3R:14048399..14048731	+	2	234	intergenic	Yes	v	9872317	-1804				NA		Young et al.
DLi00774	lincRNA.776	lincRNA.776	3R:9879661..9880317	3R:14053939..14054595	.	2	591	unknown	No		.	.	v	NA		NA		Young et al.
DLi00775	lincRNA.777	lincRNA.777	3R:9958301..9959054	3R:14132579..14133332	.	1	754	unknown	No		.	.		NA		NA		Young et al.
DLi00776	lincRNA.778	lincRNA.778	3R:10052705..10053743	3R:14226983..14228021	+	1	1039	intergenic	No		10052850	146	v			NA	TCONS_00041627	Young et al.
DLi00777	lincRNA.779	lincRNA.779	3R:10199011..10199628	3R:14373289..14373906	+	1	618	intergenic	No		10198677	-334	v	v		NA		Young et al.
DLi00778	lincRNA.78	lincRNA.78	2L:8787221..8790475	2L:8787221..8790475	.	1	3255	unknown	No		.	.		NA		NA		Young et al.
DLi00780	lincRNA.781	lincRNA.781	3R:10211566..10212324	3R:14385844..14386602	.	1	759	unknown	No		.	.		NA		NA		Young et al.
DLi00783	lincRNA.784	lincRNA.784	3R:11302502..11306316	3R:15476780..15480594	+	1	3815	intergenic	No		11301930	-572	v	v		NA		Young et al.
DLi00784	lincRNA.785	lincRNA.785	3R:11338368..11338572	3R:15512646..15512850	.	1	205	unknown	No		.	.		NA		NA		Young et al.
DLi00785	lincRNA.786	lincRNA.786	3R:11378997..11393494	3R:15553275..15567772	-	2	961	intergenic	No		11394111	-617				NA		Young et al.
DLi00786	lincRNA.787	lincRNA.787	3R:11400191..11400636	3R:15574469..15574914	.	1	446	unknown	No		.	.		NA		NA		Young et al.
DLi00787	lincRNA.788	lincRNA.788	3R:11409891..11412699	3R:15584169..15586977	.	4	2507	unknown	No		.	.		NA		NA		Young et al.
DLi00788	lincRNA.789	lincRNA.789	3R:11417564..11436924	3R:15591842..15611202	-	4	8916	intergenic	Yes		11434069	2856				NA		Young et al.
DLi00789	lincRNA.79	lincRNA.79	2L:8815596..8816061	2L:8815596..8816061	+	1	466	intergenic	No		8812497	-3099		v		NA		Young et al.
DLi00791	lincRNA.791	lincRNA.791	3R:11565601..11566554	3R:15739879..15740832	.	1	954	unknown	No		.	.		NA		NA		Young et al.
DLi00792	lincRNA.792	lincRNA.792	3R:11590858..11591459	3R:15765136..15765737	+	1	602	intergenic	No		11590853	-5				NA		Young et al.
DLi00794	lincRNA.794	lincRNA.794	3R:12238548..12239589	3R:16412826..16413867	-	1	1042	intergenic	No		12241498	-1909		v		NA		Young et al.
DLi00795	lincRNA.795	lincRNA.795	3R:12240129..12244965	3R:16414407..16419243	+	1	4837	intergenic	No		12241498	1370		v		NA		Young et al.
DLi00796	lincRNA.796	lincRNA.796	3R:12297382..12298247	3R:16471660..16472525	+	1	866	intergenic	No		12296961	-421	v	v	v	NA		Young et al.
DLi00797	lincRNA.797	lincRNA.797	3R:12605017..12605830	3R:16779295..16780108	.	1	814	unknown	No		.	.		NA		NA		Young et al.
DLi00799	lincRNA.799	lincRNA.799	3R:12877032..12877516	3R:17051310..17051794	-	1	485	intergenic	No		12876647	870	v			NA		Young et al.
DLi00800	lincRNA.8	lincRNA.8	2L:1362497..1362704	2L:1362497..1362704	-	1	208	intergenic	No		1362542	163	v			NA		Young et al.
DLi00801	lincRNA.80	lincRNA.80	2L:8861117..8862677	2L:8861117..8862677	-	1	1561	intergenic	No		8862671	7				NA	FBgn0266798	Young et al.
DLi00802	lincRNA.800	lincRNA.800	3R:13030855..13031324	3R:17205133..17205602	.	1	470	unknown	No		.	.		NA		NA		Young et al.
DLi00804	lincRNA.802	lincRNA.802	3R:13296795..13297865	3R:17471073..17472143	.	1	1071	unknown	No		.	.		NA		NA		Young et al.
DLi00808	lincRNA.806	lincRNA.806	3R:14372421..14375509	3R:18546699..18549787	+	1	3089	intergenic	No		14372482	62	v			NA		Young et al.
DLi00810	lincRNA.808	lincRNA.808	3R:15000197..15001392	3R:19174475..19175670	+	2	1113	intergenic	No		15000330	134				NA		Young et al.
DLi00813	lincRNA.810	lincRNA.810	3R:15121474..15121868	3R:19295752..19296146	+	1	395	intergenic	No		15120925	-549				NA		Young et al.
DLi00817	lincRNA.814	lincRNA.814	3R:15168903..15170790	3R:19343181..19345068	+	2	1589	intergenic	No		15169385	483				NA		Young et al.
DLi00818	lincRNA.815	lincRNA.815	3R:15544913..15545832	3R:19719191..19720110	+	1	920	intergenic	No		15543779	-1134				NA		Young et al.
DLi00819	lincRNA.816	lincRNA.816	3R:15554296..15555286	3R:19728574..19729564	+	1	991	intergenic	No		15553522	-774				NA		Young et al.
DLi00820	lincRNA.817	lincRNA.817	3R:15714149..15715764	3R:19888427..19890042	+	1	1616	intergenic	No		15714071	-78	v			NA	TCONS_00034204	Young et al.
DLi00821	lincRNA.819	lincRNA.819	3R:16182756..16183677	3R:20357034..20357955	+	2	462	intergenic	No		16182753	-3				NA		Young et al.
DLi00822	lincRNA.82	lincRNA.82	2L:8936583..8937194	2L:8936583..8937194	+	2	510	intergenic	No		8936833	251	v			NA		Young et al.
DLi00823	lincRNA.820	lincRNA.820	3R:16344334..16347150	3R:20518612..20521428	+	4	2325	intergenic	No		16341231	-3103				NA		Young et al.
DLi00826	lincRNA.823	lincRNA.823	3R:17273258..17273702	3R:21447536..21447980	+	1	445	intergenic	No		17272851	-407	v	v		NA		Young et al.
DLi00827	lincRNA.824	lincRNA.824	3R:17299509..17300261	3R:21473787..21474539	-	1	753	intergenic	No		17299877	385		v		NA		Young et al.
DLi00829	lincRNA.826	lincRNA.826	3R:17365038..17365688	3R:21539316..21539966	-	1	651	intergenic	No		17365384	305				NA		Young et al.
DLi00832	lincRNA.830	lincRNA.830	3R:17661245..17665324	3R:21835523..21839602	-	3	3874	intergenic	No		17666457	-1133	v			NA		Young et al.
DLi00833	lincRNA.831	lincRNA.831	3R:17752294..17753938	3R:21926572..21928216	-	2	1110	intergenic	No		17752707	1232				NA		Young et al.
DLi00834	lincRNA.832	lincRNA.832	3R:17772972..17774308	3R:21947250..21948586	+	1	1337	intergenic	No		17772962	-10	v			NA	TCONS_00034627	Young et al.
DLi00835	lincRNA.833	lincRNA.833	3R:17838509..17839693	3R:22012787..22013971	+	1	1185	sense exonic	No		17838811	303	v			NA		Young et al.
DLi00836	lincRNA.834	lincRNA.834	3R:17864890..17865950	3R:22039168..22040228	+	1	1061	intergenic	No		17866101	1212	v		v	NA		Young et al.
DLi00838	lincRNA.836	lincRNA.836	3R:18990373..18992080	3R:23164651..23166358	.	2	1411	unknown	No		.	.		NA		NA		Young et al.
DLi00839	lincRNA.837	lincRNA.837	3R:19497996..19498781	3R:23672274..23673059	.	2	702	unknown	No		.	.		NA		NA		Young et al.
DLi00840	lincRNA.838	lincRNA.838	3R:19500007..19500336	3R:23674285..23674614	.	1	330	unknown	No		.	.		NA		NA		Young et al.
DLi00841	lincRNA.839	lincRNA.839	3R:19534571..19535644	3R:23708849..23709922	+	1	1074	intergenic	No		19535837	1267				NA		Young et al.
DLi00844	lincRNA.841	lincRNA.841	3R:20285591..20288359	3R:24459869..24462637	-	3	1906	intergenic	No		20289784	-1425				NA		Young et al.
DLi00846	lincRNA.843	lincRNA.843	3R:20655992..20656768	3R:24830270..24831046	+	2	723	sense exonic	Yes		20655992	1	v	v	v	NA		Young et al.
DLi00847	lincRNA.844	lincRNA.844	3R:20976268..20978390	3R:25150546..25152668	-	2	2059	intergenic	No		20977009	1382				NA	Mgn98082;TCONS_00044316	Young et al.
DLi00850	lincRNA.848	lincRNA.848	3R:21334654..21340527	3R:25508932..25514805	+	1	5874	intergenic	No		21333485	-1169	v			NA		Young et al.
DLi00851	lincRNA.849	lincRNA.849	3R:21459196..21459981	3R:25633474..25634259	.	1	786	unknown	No		.	.		NA		NA		Young et al.
DLi00852	lincRNA.850	lincRNA.850	3R:21477318..21478647	3R:25651596..25652925	-	2	1184	intergenic	No		21478919	-272	v		v	NA		Young et al.
DLi00854	lincRNA.852	lincRNA.852	3R:21635099..21636047	3R:25809377..25810325	+	1	949	intergenic	No		21633874	-1225				NA		Young et al.
DLi00855	lincRNA.853	lincRNA.853	3R:21648013..21648847	3R:25822291..25823125	+	1	835	intergenic	No		21647999	-14				NA		Young et al.
DLi00857	lincRNA.855	lincRNA.855	3R:21679828..21680781	3R:25854106..25855059	+	1	954	intergenic	No		21679019	-809	v	v	v	NA		Young et al.
DLi00860	lincRNA.858	lincRNA.858	3R:21900540..21901444	3R:26074818..26075722	.	1	905	unknown	No		.	.		NA		NA		Young et al.
DLi00862	lincRNA.86	lincRNA.86	2L:9305124..9305636	2L:9305124..9305636	.	1	513	unknown	No		.	.		NA		NA		Young et al.
DLi00865	lincRNA.862	lincRNA.862	3R:22470023..22470825	3R:26644301..26645103	.	1	803	unknown	No		.	.		NA		NA		Young et al.
DLi00867	lincRNA.864	lincRNA.864	3R:22900333..22901513	3R:27074611..27075791	-	1	1181	intergenic	No		22901563	-50	v	v		NA		Young et al.
DLi00868	lincRNA.865	lincRNA.865	3R:22917010..22918588	3R:27091288..27092866	-	1	1579	intergenic	No		22918804	-216	v			NA		Young et al.
DLi00869	lincRNA.866	lincRNA.866	3R:22995586..22996098	3R:27169864..27170376	.	1	513	unknown	No		.	.		NA		NA		Young et al.
DLi00870	lincRNA.867	lincRNA.867	3R:23029088..23031555	3R:27203366..27205833	+	3	2327	intergenic	No		23029100	13				NA		Young et al.
DLi00871	lincRNA.868	lincRNA.868	3R:23047482..23047721	3R:27221760..27221999	.	1	240	unknown	No		.	.		NA		NA		Young et al.
DLi00874	lincRNA.870	lincRNA.870	3R:23286500..23286871	3R:27460778..27461149	-	1	372	intergenic	No		23287019	-148				NA		Young et al.
DLi00875	lincRNA.871	lincRNA.871	3R:23337308..23338709	3R:27511586..27512987	.	2	1342	unknown	No		.	.		NA		NA		Young et al.
DLi00877	lincRNA.873	lincRNA.873	3R:23536668..23543217	3R:27710946..27717495	-	4	1991	intergenic	No		23542968	250			v	NA		Young et al.
DLi00880	lincRNA.876	lincRNA.876	3R:23967620..23968093	3R:28141898..28142371	+	1	474	intergenic	No		23966141	-1479				NA		Young et al.
DLi00881	lincRNA.877	lincRNA.877	3R:24066613..24068643	3R:28240891..28242921	.	2	1171	unknown	No		.	.		NA		NA		Young et al.
DLi00882	lincRNA.878	lincRNA.878	3R:24083568..24084558	3R:28257846..28258836	.	1	991	unknown	No		.	.		NA		NA		Young et al.
DLi00883	lincRNA.879	lincRNA.879	3R:24402512..24404698	3R:28576790..28578976	+	3	1933	intergenic	No		24406875	4364		v		NA		Young et al.
DLi00886	lincRNA.881	lincRNA.881	3R:24579948..24580336	3R:28754226..28754614	.	1	389	unknown	No		.	.		NA		NA		Young et al.
DLi00888	lincRNA.883	lincRNA.883	3R:24606734..24607619	3R:28781012..28781897	+	1	886	intergenic	No		24606569	-165				NA		Young et al.
DLi00889	lincRNA.884	lincRNA.884	3R:24608200..24608993	3R:28782478..28783271	-	1	794	intergenic	No		24609029	-36				NA		Young et al.
DLi00890	lincRNA.885	lincRNA.885	3R:24810231..24810865	3R:28984509..28985143	-	1	635	intergenic	No		24810530	336				NA		Young et al.
DLi00892	lincRNA.887	lincRNA.887	3R:25107441..25110055	3R:29281719..29284333	+	1	2615	intergenic	No		25104193	-3248		v		NA		Young et al.
DLi00893	lincRNA.888	lincRNA.888	3R:25124462..25125144	3R:29298740..29299422	.	2	590	unknown	No		.	.		NA		NA		Young et al.
DLi00894	lincRNA.889	lincRNA.889	3R:25132603..25135140	3R:29306881..29309418	-	1	2538	intergenic	No		25140924	-5784				NA		Young et al.
DLi00896	lincRNA.890	lincRNA.890	3R:25145787..25149407	3R:29320065..29323685	-	4	3238	intergenic	No		25148945	463	v			NA		Young et al.
DLi00897	lincRNA.891	lincRNA.891	3R:25339870..25340992	3R:29514148..29515270	-	1	1123	intergenic	No		25341407	-415		v		NA		Young et al.
DLi00899	lincRNA.893	lincRNA.893	3R:25373553..25374265	3R:29547831..29548543	+	1	713	intergenic	No		25375355	1803		v		NA		Young et al.
DLi00900	lincRNA.894	lincRNA.894	3R:25543565..25544136	3R:29717843..29718414	+	2	514	intergenic	No		25544387	823	v			NA		Young et al.
DLi00902	lincRNA.896	lincRNA.896	3R:25807059..25807718	3R:29981337..29981996	-	2	525	intergenic	No		25809124	-1406	v			NA		Young et al.
DLi00903	lincRNA.897	lincRNA.897	3R:26058010..26058346	3R:30232288..30232624	.	1	337	unknown	No		.	.		NA		NA		Young et al.
DLi00905	lincRNA.899	lincRNA.899	3R:26413966..26414911	3R:30588244..30589189	-	1	946	intergenic	No		26414862	50	v			NA		Young et al.
DLi00906	lincRNA.9	lincRNA.9	2L:1542386..1550125	2L:1542386..1550125	-	1	7740	intergenic	No		1552696	-2571				NA		Young et al.
DLi00910	lincRNA.902	lincRNA.902	3R:26512679..26513913	3R:30686957..30688191	-	1	1235	intergenic	No		26515303	-1390				NA		Young et al.
DLi00912	lincRNA.904	lincRNA.904	3R:26573510..26586500	3R:30747788..30760778	+	1	12991	intergenic	No		26573838	329				NA		Young et al.
DLi00913	lincRNA.905	lincRNA.905	3R:26682030..26682804	3R:30856308..30857082	.	1	775	unknown	No		.	.		NA		NA		Young et al.
DLi00915	lincRNA.907	lincRNA.907	3R:26732666..26733219	3R:30906944..30907497	.	1	554	unknown	No		.	.		NA		NA		Young et al.
DLi00916	lincRNA.908	lincRNA.908	3R:26767792..26770001	3R:30942070..30944279	+	1	2210	intergenic	No		26769954	2163		v		NA		Young et al.
DLi00917	lincRNA.909	lincRNA.909	3R:26887566..26887793	3R:31061844..31062071	+	1	228	intergenic	No		26887179	-387	v	v		NA		Young et al.
DLi00919	lincRNA.910	lincRNA.910	3R:26949888..26951034	3R:31124166..31125312	+	1	1147	intergenic	No		26949601	-287				NA		Young et al.
DLi00920	lincRNA.911	lincRNA.911	3R:26956601..26957143	3R:31130879..31131421	-	1	543	intergenic	No		26957242	-99				NA		Young et al.
DLi00932	lincRNA.922	lincRNA.922	4:599121..602267	4:578495..581641	+	3	2964	sense exonic	Yes		598895	-226	v		v	275163_glyco_rpt_poly;259034_EpsG;		Young et al.
DLi00933	lincRNA.923	lincRNA.923	4:641945..642583	4:621319..621957	+	2	589	sense exonic	No		641801	-144	v		v	NA		Young et al.
DLi00935	lincRNA.925	lincRNA.925	4:683826..684141	4:663200..663515	+	2	262	intergenic	Yes	v	683783	-43	v	v	v	NA		Young et al.
DLi00937	lincRNA.927	lincRNA.927	4:1029685..1033999	4:1009059..1013373	-	1	4315	sense exonic	Yes		1033216	784	v		v	NA		Young et al.
DLi00942	lincRNA.931	lincRNA.931	X:540516..541267	X:646483..647234	-	2	347	intergenic	No		541264	4	v	v	v	NA		Young et al.
DLi00944	lincRNA.933	lincRNA.933	X:857508..858275	X:963475..964242	-	1	768	intergenic	No		858124	152				NA		Young et al.
DLi00945	lincRNA.934	lincRNA.934	X:877203..879667	X:983170..985634	-	2	1229	intergenic	No		879668	-1				NA	Mgn84012	Young et al.
DLi00946	lincRNA.935	lincRNA.935	X:1291549..1294651	X:1397516..1400618	+	1	3103	intergenic	No		1289794	-1755	v		v	NA		Young et al.
DLi00947	lincRNA.936	lincRNA.936	X:1303261..1307655	X:1409228..1413622	+	3	1349	sense exonic	No		1303248	-13	v	v		NA		Young et al.
DLi00948	lincRNA.937	lincRNA.937	X:2189499..2190451	X:2295466..2296418	-	2	758	anti-sense exonic	No		2189891	561	v			NA	Mgn84011	Young et al.
DLi00950	lincRNA.939	lincRNA.939	X:3243757..3244132	X:3349724..3350099	.	1	376	unknown	No		.	.		NA		NA		Young et al.
DLi00953	lincRNA.941	lincRNA.941	X:3263412..3267105	X:3369379..3373072	-	2	588	intergenic	No		3267108	-3	v	v		NA		Young et al.
DLi00954	lincRNA.942	lincRNA.942	X:3893009..3894166	X:3998976..4000133	+	1	1158	intergenic	No		3892378	-631				NA		Young et al.
DLi00956	lincRNA.944	lincRNA.944	X:3957900..3958751	X:4063867..4064718	-	2	826	intergenic	No		3955496	3256				NA		Young et al.
DLi00958	lincRNA.946	lincRNA.946	X:4142422..4142684	X:4248389..4248651	.	2	200	unknown	No		.	.		NA		NA		Young et al.
DLi00960	lincRNA.948	lincRNA.948	X:4651192..4652090	X:4757159..4758057	.	2	846	unknown	No		.	.		NA		NA		Young et al.
DLi00961	lincRNA.949	lincRNA.949	X:5180177..5181646	X:5286144..5287613	.	1	1470	unknown	No		.	.		NA		NA		Young et al.
DLi00962	lincRNA.95	lincRNA.95	2L:9675353..9677925	2L:9675353..9677925	-	2	2455	intergenic	No		9676732	1194				NA		Young et al.
DLi00966	lincRNA.954	lincRNA.954	X:5880971..5881514	X:5986938..5987481	.	1	544	unknown	No		.	.		NA	v	NA		Young et al.
DLi00967	lincRNA.955	lincRNA.955	X:5882074..5882841	X:5988041..5988808	-	2	618	anti-sense exonic	No		5882833	9	v	v		NA		Young et al.
DLi00969	lincRNA.957	lincRNA.957	X:5911655..5912461	X:6017622..6018428	.	1	807	unknown	No		.	.		NA		NA		Young et al.
DLi00970	lincRNA.958	lincRNA.958	X:5975487..5976639	X:6081454..6082606	+	2	417	intergenic	No		5975431	-56	v	v	v	NA		Young et al.
DLi00972	lincRNA.96	lincRNA.96	2L:9679597..9682507	2L:9679597..9682507	-	3	1452	sense exonic	No		9683008	-501	v			NA		Young et al.
DLi00975	lincRNA.963	lincRNA.963	X:7463933..7464771	X:7569900..7570738	-	1	839	intergenic	No		7468311	-3540				NA		Young et al.
DLi00976	lincRNA.964	lincRNA.964	X:7481420..7481970	X:7587387..7587937	+	1	551	intergenic	No		7481095	-325				NA		Young et al.
DLi00977	lincRNA.965	lincRNA.965	X:8224005..8261277	X:8329972..8367244	-	4	1180	sense exonic	No		8261228	50	v	v		NA		Young et al.
DLi00979	lincRNA.968	lincRNA.968	X:9011907..9012679	X:9117874..9118646	+	2	708	intergenic	Yes		9011604	-303	v		v	NA		Young et al.
DLi00983	lincRNA.971	lincRNA.971	X:9104666..9105566	X:9210633..9211533	+	2	770	anti-sense exonic	No		9104581	-85	v	v		NA		Young et al.
DLi00984	lincRNA.972	lincRNA.972	X:9210010..9210380	X:9315977..9316347	+	1	371	intergenic	No		9208777	-1233				NA		Young et al.
DLi00986	lincRNA.975	lincRNA.975	X:10127685..10128591	X:10233652..10234558	-	1	907	sense exonic	No		10129505	-914	v		v	NA		Young et al.
DLi00989	lincRNA.979	lincRNA.979	X:11572613..11572835	X:11678580..11678802	-	2	102	sense exonic	No		11572870	-35	v	v	v	NA		Young et al.
DLi00994	lincRNA.983	lincRNA.983	X:12578209..12579459	X:12684176..12685426	-	1	1251	sense exonic	Yes		12580025	-566	v		v	259034_EpsG;275163_glyco_rpt_poly;259034_EpsG;259034_EpsG;259034_EpsG;275163_glyco_rpt_poly;259034_EpsG;275163_glyco_rpt_poly;		Young et al.
DLi00996	lincRNA.985	lincRNA.985	X:12811516..12812833	X:12917483..12918800	+	2	755	sense exonic	Yes		12811517	2	v	v		NA		Young et al.
DLi00998	lincRNA.987	lincRNA.987	X:13434488..13435045	X:13540455..13541012	.	1	558	unknown	No		.	.		NA		NA		Young et al.
DLi01000	lincRNA.989	lincRNA.989	X:13570601..13570882	X:13676568..13676849	-	1	282	intergenic	No		13570907	-25		v		NA		Young et al.
DLi01003	lincRNA.991	lincRNA.991	X:13977084..13987606	X:14083051..14093573	+	2	7626	intergenic	No		13974068	-3016				NA		Young et al.
DLi01008	lincRNA.998	lincRNA.998	X:15170740..15173110	X:15276707..15279077	-	1	2371	intergenic	No		15173254	-144				NA		Young et al.
DLi01010	lincRNA.S1055	lincRNA.S1055	2L:14089798..14092721	2L:14089798..14092721	+	1	2924	sense exonic	Yes		14087495	-2303				NA		Young et al.
DLi01011	lincRNA.S1303	lincRNA.S1303	2L:15894439..15894654	2L:15894439..15894654	.	1	216	unknown	No		.	.		NA		NA		Young et al.
DLi01013	lincRNA.S1565	lincRNA.S1565	2L:19178520..19179570	2L:19178520..19179570	+	1	1051	sense exonic	Yes		19178426	-94	v		v	NA		Young et al.
DLi01015	lincRNA.S2084	lincRNA.S2084	2R:1437183..1437462	2R:5549678..5549957	.	1	280	unknown	No		.	.		NA	v	NA		Young et al.
DLi01016	lincRNA.S2131	lincRNA.S2131	2R:1691852..1692066	2R:5804347..5804561	-	1	215	intergenic	Yes	v	1692215	-149	v	v		NA		Young et al.
DLi01017	lincRNA.S2372	lincRNA.S2372	2R:4483319..4483641	2R:8595814..8596136	-	1	323	intergenic	No		4482618	1024	v		v	NA		Young et al.
DLi01018	lincRNA.S2432	lincRNA.S2432	2R:5446322..5446581	2R:9558817..9559076	-	1	260	intergenic	Yes	v	5449119	-2538	v	v		NA		Young et al.
DLi01020	lincRNA.S2462	lincRNA.S2462	2R:6201151..6201360	2R:10313646..10313855	-	1	210	intergenic	No		6201335	26	v	v		NA		Young et al.
DLi01021	lincRNA.S2634	lincRNA.S2634	2R:8162813..8166304	2R:12275308..12278799	+	1	3492	sense exonic	Yes		8162853	41	v		v	259034_EpsG;		Young et al.
DLi01022	lincRNA.S2916	lincRNA.S2916	2R:12380889..12381119	2R:16493384..16493614	.	1	231	unknown	No		.	.		NA		NA		Young et al.
DLi01023	lincRNA.S2954	lincRNA.S2954	2R:12748393..12748599	2R:16860888..16861094	+	1	207	sense exonic	No		12747844	-549	v		v	NA		Young et al.
DLi01024	lincRNA.S3029	lincRNA.S3029	2R:13149035..13149261	2R:17261530..17261756	+	1	227	sense intronic	Yes		13149688	654	v			NA		Young et al.
DLi01025	lincRNA.S3111	lincRNA.S3111	2R:14642038..14642241	2R:18754533..18754736	+	1	204	sense exonic	Yes	v	14642482	445	v	v		NA		Young et al.
DLi01026	lincRNA.S3190	lincRNA.S3190	2R:15660151..15660398	2R:19772646..19772893	-	1	248	intergenic	No		15662485	-2087				NA		Young et al.
DLi01027	lincRNA.S3431	lincRNA.S3431	2R:16921684..16921954	2R:21034179..21034449	-	1	271	intergenic	No		16920538	1417		v		NA		Young et al.
DLi01028	lincRNA.S3478	lincRNA.S3478	2R:17600496..17600730	2R:21712991..21713225	-	1	235	anti-sense intronic	Yes		17600776	-46	v	v		NA		Young et al.
DLi01029	lincRNA.S3563	lincRNA.S3563	2R:18690124..18690345	2R:22802619..22802840	-	1	222	intergenic	No		18690604	-259	v	v	v	NA		Young et al.
DLi01031	lincRNA.S3883	lincRNA.S3883	3L:773638..773855	3L:773638..773855	+	1	218	intergenic	Yes		773400	-238				NA		Young et al.
DLi01032	lincRNA.S4032	lincRNA.S4032	3L:3626044..3626282	3L:3626044..3626282	-	1	239	intergenic	No		3626324	-42	v	v		NA		Young et al.
DLi01033	lincRNA.S4061	lincRNA.S4061	3L:3990581..3993983	3L:3990581..3993983	+	1	3403	sense exonic	Yes		3990730	150	v			275163_glyco_rpt_poly;259034_EpsG;259034_EpsG;275163_glyco_rpt_poly;		Young et al.
DLi01035	lincRNA.S4223	lincRNA.S4223	3L:6252225..6252432	3L:6259125..6259332	-	1	208	sense exonic	Yes	v	6251861	572	v	v	v	NA		Young et al.
DLi01036	lincRNA.S4253	lincRNA.S4253	3L:6542341..6543189	3L:6549241..6550089	+	1	849	sense exonic	Yes		6542481	141	v			NA		Young et al.
DLi01037	lincRNA.S4366	lincRNA.S4366	3L:7512287..7512533	3L:7519187..7519433	+	1	247	sense exonic	Yes		7512288	1	v	v		NA		Young et al.
DLi01038	lincRNA.S4471	lincRNA.S4471	3L:8721354..8721568	3L:8728254..8728468	+	1	215	intergenic	No		8721193	-161	v			NA		Young et al.
DLi01039	lincRNA.S4488	lincRNA.S4488	3L:8979570..8979775	3L:8986470..8986675	+	1	206	intergenic	Yes	v	8979812	243	v	v	v	NA		Young et al.
DLi01040	lincRNA.S4635	lincRNA.S4635	3L:10461652..10462039	3L:10468552..10468939	+	1	388	sense exonic	No		10461332	-320				NA		Young et al.
DLi01042	lincRNA.S5065	lincRNA.S5065	3L:13430740..13430953	3L:13437640..13437853	.	1	214	unknown	No		.	.		NA		NA		Young et al.
DLi01043	lincRNA.S5070	lincRNA.S5070	3L:13504423..13504650	3L:13511323..13511550	+	1	228	sense exonic	Yes		13503722	-701			v	NA		Young et al.
DLi01044	lincRNA.S5087	lincRNA.S5087	3L:14079168..14079430	3L:14086068..14086330	.	1	263	unknown	No		.	.		NA		NA		Young et al.
DLi01045	lincRNA.S5476	lincRNA.S5476	3L:18700813..18701019	3L:18707713..18707919	.	1	207	unknown	No		.	.		NA		NA		Young et al.
DLi01046	lincRNA.S5499	lincRNA.S5499	3L:18893411..18893621	3L:18900311..18900521	.	1	211	unknown	No		.	.	v	NA	v	NA		Young et al.
DLi01047	lincRNA.S5723	lincRNA.S5723	3L:22070712..22071080	3L:22077612..22077980	+	1	369	intergenic	No		22070640	-72	v	v	v	NA		Young et al.
DLi01049	lincRNA.S60	lincRNA.S60	2L:991254..992565	2L:991254..992565	.	1	1312	unknown	No		.	.		NA		NA		Young et al.
DLi01050	lincRNA.S6031	lincRNA.S6031	3R:1572747..1572965	3R:5747025..5747243	+	1	219	intergenic	Yes		1572896	150			v	NA		Young et al.
DLi01051	lincRNA.S6159	lincRNA.S6159	3R:2967742..2967958	3R:7142020..7142236	.	1	217	unknown	Yes	v	.	.		NA		NA		Young et al.
DLi01053	lincRNA.S6645	lincRNA.S6645	3R:8456014..8456266	3R:12630292..12630544	-	1	253	anti-sense exonic	No		8456339	-73	v	v	v	NA		Young et al.
DLi01055	lincRNA.S6999	lincRNA.S6999	3R:12833692..12833931	3R:17007970..17008209	+	1	240	intergenic	No		12833965	274	v	v	v	NA		Young et al.
DLi01056	lincRNA.S701	lincRNA.S701	2L:9292664..9295537	2L:9292664..9295537	+	1	2874	sense exonic	Yes		9292526	-138	v			NA		Young et al.
DLi01057	lincRNA.S7087	lincRNA.S7087	3R:14108264..14108669	3R:18282542..18282947	+	1	406	sense exonic	Yes		14108253	-11	v	v	v	NA		Young et al.
DLi01058	lincRNA.S7231	lincRNA.S7231	3R:16156687..16157031	3R:20330965..20331309	+	1	345	intergenic	Yes		16156793	107	v	v	v	NA		Young et al.
DLi01059	lincRNA.S746	lincRNA.S746	2L:9491216..9491519	2L:9491216..9491519	-	1	304	sense exonic	Yes		9491716	-197	v	v	v	NA		Young et al.
DLi01060	lincRNA.S747	lincRNA.S747	2L:9542695..9542917	2L:9542695..9542917	-	1	223	anti-sense exonic	No		9542876	42			v	NA		Young et al.
DLi01061	lincRNA.S7546	lincRNA.S7546	3R:20310794..20311055	3R:24485072..24485333	+	1	262	intergenic	No		20311113	320	v	v		NA		Young et al.
DLi01063	lincRNA.S8073	lincRNA.S8073	3R:25512584..25512784	3R:29686862..29687062	-	1	201	sense intronic	No		25512697	88	v	v	v	NA		Young et al.
DLi01064	lincRNA.S8305	lincRNA.S8305	3R:27533313..27533516	3R:31707591..31707794	+	1	204	intergenic	No		27533553	241				NA		Young et al.
DLi01065	lincRNA.S834	lincRNA.S834	2L:10887297..10887513	2L:10887297..10887513	-	1	217	intergenic	No		10886781	733				NA		Young et al.
DLi01067	lincRNA.S8635	lincRNA.S8635	X:4594705..4596072	X:4700672..4702039	+	1	1368	sense exonic	Yes		4594781	77	v			259034_EpsG;		Young et al.
DLi01068	lincRNA.S8688	lincRNA.S8688	X:5506616..5506833	X:5612583..5612800	+	1	218	sense exonic	Yes		5506548	-68		v		NA		Young et al.
DLi01070	lincRNA.S8908	lincRNA.S8908	X:8292585..8292835	X:8398552..8398802	-	1	251	intergenic	No		8292957	-122	v	v	v	NA		Young et al.
DLi01072	lincRNA.S9122	lincRNA.S9122	X:11758384..11758609	X:11864351..11864576	+	1	226	sense exonic	Yes		11758428	45	v		v	NA		Young et al.
DLi01073	lincRNA.S9404	lincRNA.S9404	X:15890250..15890499	X:15996217..15996466	+	1	250	sense exonic	Yes		15889487	-763	v	v	v	NA		Young et al.
DLi01074	lincRNA.S9469	lincRNA.S9469	X:16349105..16352403	X:16455072..16458370	-	1	3299	sense exonic	Yes		16351675	729	v	v	v	257255_ABC2_membra...;254365_7TMR-DISM_7TM;275163_glyco_rpt_poly;259034_EpsG;275163_glyco_rpt_poly;257255_ABC2_membra...;254365_7TMR-DISM_7TM;275163_glyco_rpt_poly;275163_glyco_rpt_poly;259034_EpsG;259034_EpsG;254365_7TMR-DISM_7TM;259034_EpsG;275163_glyco_rpt_poly;250841_Acyl_transf_3;275163_glyco_rpt_poly;250841_Acyl_transf_3;224185_YdiL;275163_glyco_rpt_poly;224900_PulO;259034_EpsG;223731_ComEC…		Young et al.
DLi01076	lincRNA.S9542	lincRNA.S9542	X:17683613..17683827	X:17789580..17789794	.	1	215	unknown	No		.	.		NA		NA		Young et al.
DLi01077	lincRNA.S9601	lincRNA.S9601	X:18281045..18281269	X:18387012..18387236	+	1	225	sense exonic	Yes	v	18281038	-7	v			NA		Young et al.
DLi01078	lincRNA.S9658	lincRNA.S9658	X:18787979..18788264	X:18893946..18894231	-	1	286	intergenic	No		18788419	-155	v	v	v	NA		Young et al.
DLn00001	TCONS_00000635	DLn00001	2L:4231662..4232036	2L:4231662..4232036	+	1	375	intergenic	Yes		4232107	446				NA		Current study
DLn00003	TCONS_00002205	DLn00003	2L:13069611..13070365	2L:13069611..13070365	+	1	755	intergenic	No		13069568	-43				NA		Current study
DLn00004	TCONS_00002207	DLn00004	2L:13098628..13098869	2L:13098628..13098869	+	1	242	intergenic	Yes		13097927	-701				NA		Current study
DLn00005	TCONS_00002208	DLn00005	2L:13101342..13101968	2L:13101342..13101968	+	1	627	intergenic	No		13101333	-9	v			NA		Current study
DLn00007	TCONS_00002497	DLn00007	2L:15015641..15016148	2L:15015641..15016148	+	1	508	intergenic	Yes		15016218	578	v	v		NA		Current study
DLn00009	TCONS_00003446	DLn00009	2L:22653492..22653808	2L:22760760..22761076	+	1	317	intergenic	Yes		22653096	-396				NA		Current study
DLn00012	TCONS_00007127	DLn00012	2L:88363..93157	2L:88363..93157	+	1	4795	intergenic	Yes		88784	422	v			NA	Mgn095202	Current study
DLn00013	TCONS_00007128	DLn00013	2L:93237..94160	2L:93237..94160	+	1	924	intergenic	No		94677	1441	v			NA		Current study
DLn00015	TCONS_00007572	DLn00015	2L:7602865..7603800	2L:7602865..7603800	+	1	936	intergenic	No		7602270	-595				NA		Current study
DLn00017	TCONS_00007620	DLn00017	2L:8326169..8326690	2L:8326169..8326690	+	1	522	intergenic	Yes		8326099	-70	v	v		NA		Current study
DLn00018	TCONS_00007662	DLn00018	2L:8831718..8832344	2L:8831718..8832344	+	1	627	intergenic	No		8832021	304	v	v		NA		Current study
DLn00019	TCONS_00007711	DLn00019	2L:9305313..9306660	2L:9305313..9306660	+	1	1348	intergenic	Yes		9305047	-266				NA		Current study
DLn00020	TCONS_00007712	DLn00020	2L:9306815..9307267	2L:9306815..9307267	+	1	453	intergenic	Yes	v	9305047	-1768				NA		Current study
DLn00021	TCONS_00007713	DLn00021	2L:9307447..9308079	2L:9307447..9308079	+	1	633	intergenic	Yes		9309623	2177				NA		Current study
DLn00022	TCONS_00007714	DLn00022	2L:9308238..9309549	2L:9308238..9309549	+	1	1312	intergenic	Yes		9309623	1386				NA		Current study
DLn00023	TCONS_00007715	DLn00023	2L:9310029..9311537	2L:9310029..9311537	+	1	1509	intergenic	Yes		9309643	-386				NA		Current study
DLn00024	TCONS_00007716	DLn00024	2L:9311914..9313743	2L:9311914..9313743	+	1	1830	intergenic	Yes		9312038	125				NA		Current study
DLn00025	TCONS_00007717	DLn00025	2L:9313885..9314773	2L:9313885..9314773	+	1	889	intergenic	Yes		9315315	1431				NA		Current study
DLn00026	TCONS_00007718	DLn00026	2L:9314847..9315366	2L:9314847..9315366	+	1	520	intergenic	Yes		9315315	469				NA		Current study
DLn00027	TCONS_00007747	DLn00027	2L:9948900..9950195	2L:9948900..9950195	+	1	1296	intergenic	No		9949838	939	v			NA	MIP12495	Current study
DLn00034	TCONS_00007922	DLn00034	2L:13092772..13094675	2L:13092772..13094675	+	1	1904	intergenic	No		13093547	776				NA		Current study
DLn00035	TCONS_00007923	DLn00035	2L:13094767..13095413	2L:13094767..13095413	+	1	647	intergenic	Yes		13093547	-1220				NA		Current study
DLn00036	TCONS_00007924	DLn00036	2L:13095854..13096824	2L:13095854..13096824	+	1	971	intergenic	Yes		13097926	2073				NA		Current study
DLn00039	TCONS_00007927	DLn00039	2L:13105927..13106522	2L:13105927..13106522	+	1	596	intergenic	No		13104919	-1008				NA		Current study
DLn00046	TCONS_00008186	DLn00046	2L:17451155..17452107	2L:17451155..17452107	+	1	953	intergenic	No		17451337	183	v	v		NA		Current study
DLn00048	TCONS_00008194	DLn00048	2L:17560800..17562673	2L:17560800..17562673	+	1	1874	intergenic	Yes	v	17560807	8	v	v		NA		Current study
DLn00049	TCONS_00008198	DLn00049	2L:17570101..17570727	2L:17570101..17570727	+	1	627	intergenic	No		17571661	1561	v	v		NA		Current study
DLn00050	TCONS_00008323	DLn00050	2L:20121390..20122243	2L:20121390..20122243	+	1	854	intergenic	No		20121380	-10	v			NA		Current study
DLn00051	TCONS_00008350	DLn00051	2L:20564656..20565169	2L:20564656..20565169	+	1	514	intergenic	Yes		20562468	-2188	v	v		NA		Current study
DLn00052	TCONS_00008351	DLn00052	2L:20565232..20565816	2L:20565232..20565816	+	1	585	intergenic	Yes	v	20562468	-2764	v	v		NA		Current study
DLn00053	TCONS_00008353	DLn00053	2L:20566135..20566349	2L:20566135..20566349	+	1	215	intergenic	Yes	v	20568709	2575	v			NA		Current study
DLn00054	TCONS_00008354	DLn00054	2L:20566713..20566928	2L:20566713..20566928	+	1	216	intergenic	Yes	v	20568709	1997				NA		Current study
DLn00055	TCONS_00008355	DLn00055	2L:20567933..20568318	2L:20567933..20568318	+	1	386	intergenic	Yes	v	20568709	777	v			NA		Current study
DLn00056	TCONS_00008356	DLn00056	2L:20583707..20583947	2L:20583707..20583947	+	1	241	intergenic	Yes	v	20583863	157				NA		Current study
DLn00057	TCONS_00008357	DLn00057	2L:20585326..20586312	2L:20585326..20586312	+	1	987	intergenic	Yes		20585313	-13	v			NA		Current study
DLn00058	TCONS_00008358	DLn00058	2L:20586460..20586679	2L:20586460..20586679	+	1	220	intergenic	Yes	v	20587523	1064	v			NA		Current study
DLn00059	TCONS_00008359	DLn00059	2L:20588643..20589653	2L:20588643..20589653	+	1	1011	intergenic	Yes		20587523	-1120	v			NA		Current study
DLn00060	TCONS_00008360	DLn00060	2L:20590336..20590825	2L:20590336..20590825	+	1	490	intergenic	Yes	v	20587523	-2813	v			NA		Current study
DLn00061	TCONS_00008361	DLn00061	2L:20591161..20591378	2L:20591161..20591378	+	1	218	intergenic	Yes	v	20587523	-3638	v			NA		Current study
DLn00062	TCONS_00008362	DLn00062	2L:20592937..20593614	2L:20592937..20593614	+	1	678	intergenic	Yes		20594864	1928				NA		Current study
DLn00063	TCONS_00008363	DLn00063	2L:20594420..20594674	2L:20594420..20594674	+	1	255	intergenic	Yes		20594864	445				NA		Current study
DLn00064	TCONS_00008364	DLn00064	2L:20602076..20602752	2L:20602076..20602752	+	1	677	intergenic	Yes		20604186	2111	v			NA		Current study
DLn00065	TCONS_00008365	DLn00065	2L:20602813..20603021	2L:20602813..20603021	+	1	209	intergenic	Yes	v	20604186	1374	v			NA		Current study
DLn00066	TCONS_00008366	DLn00066	2L:20603137..20603410	2L:20603137..20603410	+	1	274	intergenic	Yes	v	20604186	1050				NA		Current study
DLn00067	TCONS_00008367	DLn00067	2L:20604576..20605186	2L:20604576..20605186	+	1	611	intergenic	Yes	v	20604248	-328				NA		Current study
DLn00068	TCONS_00008368	DLn00068	2L:20605256..20605474	2L:20605256..20605474	+	1	219	intergenic	Yes	v	20604248	-1008				NA		Current study
DLn00069	TCONS_00008369	DLn00069	2L:20605579..20606133	2L:20605579..20606133	+	1	555	intergenic	Yes	v	20604248	-1331				NA		Current study
DLn00070	TCONS_00008370	DLn00070	2L:20606342..20607159	2L:20606342..20607159	+	1	818	intergenic	Yes	v	20607815	1474				NA		Current study
DLn00071	TCONS_00008371	DLn00071	2L:20608577..20609222	2L:20608577..20609222	+	1	646	intergenic	Yes	v	20607891	-686				NA		Current study
DLn00074	TCONS_00008444	DLn00074	2L:21558403..21559759	2L:21558403..21559759	+	1	1357	intergenic	Yes	v	21558605	203				NA		Current study
DLn00075	TCONS_00008476	DLn00075	2L:22216388..22216946	2L:22216388..22216946	+	1	559	intergenic	Yes		22215632	-756				NA		Current study
DLn00076	TCONS_00008479	DLn00076	2L:22307211..22307547	2L:22307211..22307547	+	1	337	intergenic	Yes	v	22308703	1493				NA		Current study
DLn00077	TCONS_00008486	DLn00077	2L:22462648..22463999	2L:22569916..22571267	+	1	1352	intergenic	Yes		22460828	-1820	v		v	NA		Current study
DLn00078	TCONS_00008495	DLn00078	2L:22846286..22847550	2L:22953554..22954818	+	1	1265	intergenic	Yes		22844833	-1453				NA		Current study
DLn00079	TCONS_00008505	DLn00079	2L:22889865..22892226	2L:22997133..22999494	+	1	2362	intergenic	Yes		22889452	-413	v		v	NA		Current study
DLn00083	TCONS_00008797	DLn00083	2L:4819232..4820185	2L:4819232..4820185	-	1	954	intergenic	No		4820443	-258	v	v		NA		Current study
DLn00084	TCONS_00008995	DLn00084	2L:7597131..7598233	2L:7597131..7598233	-	1	1103	intergenic	Yes		7598229	5				NA		Current study
DLn00085	TCONS_00009148	DLn00085	2L:9082221..9082885	2L:9082221..9082885	-	1	665	intergenic	Yes	v	9082898	-13	v			NA		Current study
DLn00086	TCONS_00009346	DLn00086	2L:12002946..12003497	2L:12002946..12003497	-	1	552	intergenic	No		12003523	-26	v			NA		Current study
DLn00087	TCONS_00009411	DLn00087	2L:12813530..12814082	2L:12813530..12814082	-	1	553	intergenic	No		12817270	-3188				NA		Current study
DLn00088	TCONS_00009421	DLn00088	2L:13087909..13088312	2L:13087909..13088312	-	1	404	intergenic	Yes		13088696	-384				NA		Current study
DLn00089	TCONS_00009422	DLn00089	2L:13099157..13099463	2L:13099157..13099463	-	1	307	intergenic	Yes		13099469	-6				NA		Current study
DLn00090	TCONS_00009460	DLn00090	2L:13799707..13802693	2L:13799707..13802693	-	2	2808	intergenic	Yes		13802358	336	v	v	v	NA		Current study
DLn00091	TCONS_00009507	DLn00091	2L:14527183..14528463	2L:14527183..14528463	-	2	906	intergenic	Yes		14528319	145				NA		Current study
DLn00094	TCONS_00009656	DLn00094	2L:17586792..17587890	2L:17586792..17587890	-	1	1099	intergenic	Yes		17589026	-1136	v			NA		Current study
DLn00096	TCONS_00009659	DLn00096	2L:17615768..17618244	2L:17615768..17618244	-	1	2477	intergenic	No		17618446	-202				NA		Current study
DLn00097	TCONS_00009660	DLn00097	2L:17618480..17620298	2L:17618480..17620298	-	1	1819	intergenic	Yes		17620301	-3				NA		Current study
DLn00098	TCONS_00009661	DLn00098	2L:17642565..17644330	2L:17642565..17644330	-	1	1766	intergenic	No		17644711	-381				NA		Current study
DLn00100	TCONS_00009738	DLn00100	2L:18515134..18515442	2L:18515134..18515442	-	1	309	intergenic	Yes		18515460	-18				NA		Current study
DLn00103	TCONS_00009848	DLn00103	2L:20119932..20120465	2L:20119932..20120465	-	1	534	intergenic	Yes	v	20120510	-45	v			NA		Current study
DLn00104	TCONS_00009849	DLn00104	2L:20222710..20223171	2L:20222710..20223171	-	1	462	intergenic	Yes		20220858	2314	v			NA		Current study
DLn00106	TCONS_00009860	DLn00106	2L:20624117..20624915	2L:20624117..20624915	-	1	799	intergenic	No		20621442	3474				NA		Current study
DLn00107	TCONS_00009886	DLn00107	2L:20828868..20829356	2L:20828868..20829356	-	1	489	intergenic	Yes		20829541	-185	v	v	v	NA		Current study
DLn00110	TCONS_00010004	DLn00110	2R:499994..500824	2R:4612489..4613319	+	1	831	intergenic	Yes		500193	200	v		v	NA		Current study
DLn00116	TCONS_00011828	DLn00116	2R:10702219..10702890	2R:14814714..14815385	+	1	672	intergenic	Yes		10702142	-77				NA	TCONS_00018087	Current study
DLn00117	TCONS_00011851	DLn00117	2R:10982036..10982254	2R:15094531..15094749	+	1	219	intergenic	Yes		10979398	-2638				NA	lincRNA.313	Current study
DLn00118	TCONS_00011888	DLn00118	2R:11259372..11259970	2R:15371867..15372465	+	2	429	intergenic	Yes		11259169	-203	v	v		NA	FBgn0265651	Current study
DLn00119	TCONS_00012130	DLn00119	2R:12709496..12709920	2R:16821991..16822415	+	1	425	intergenic	Yes		12709378	-118				NA		Current study
DLn00120	TCONS_00012337	DLn00120	2R:13472642..13473126	2R:17585137..17585621	+	1	485	anti-sense exonic	Yes		13472534	-108	v	v	v	NA		Current study
DLn00122	TCONS_00012899	DLn00122	2R:16924204..16924918	2R:21036699..21037413	+	1	715	intergenic	No		16924204	1	v			NA		Current study
DLn00123	TCONS_00013773	DLn00123	2R:184529..184997	2R:4297024..4297492	-	1	469	intergenic	Yes		187129	-2132	v		v	NA		Current study
DLn00124	TCONS_00013806	DLn00124	2R:974274..975745	2R:5086769..5088240	-	2	358	intergenic	Yes		975900	-155	v	v	v	NA		Current study
DLn00125	TCONS_00013880	DLn00125	2R:1690671..1691207	2R:5803166..5803702	-	1	537	intergenic	No		1691630	-423	v	v		NA		Current study
DLn00126	TCONS_00014976	DLn00126	2R:7022773..7023211	2R:11135268..11135706	-	1	439	intergenic	Yes		7019962	3250				NA		Current study
DLn00127	TCONS_00015903	DLn00127	2R:11948557..11949309	2R:16061052..16061804	-	2	672	intergenic	No		11949427	-118				NA		Current study
DLn00128	TCONS_00016548	DLn00128	2R:15952736..15952966	2R:20065231..20065461	-	1	231	intergenic	No		15952356	611				NA	Mgn94012;TCONS_00020153	Current study
DLn00129	TCONS_00017396	DLn00129	2R:80278..80580	2R:4192773..4193075	+	1	303	intergenic	Yes		76622	-3656				NA		Current study
DLn00132	TCONS_00017414	DLn00132	2R:670368..672764	2R:4782863..4785259	+	1	2397	intergenic	Yes		670372	1	v	v	v	NA		Current study
DLn00133	TCONS_00017445	DLn00133	2R:1562762..1563653	2R:5675257..5676148	+	1	892	intergenic	Yes		1562897	136	v			NA		Current study
DLn00134	TCONS_00017657	DLn00134	2R:4456750..4457590	2R:8569245..8570085	+	1	841	intergenic	Yes		4456642	-108	v			NA		Current study
DLn00135	TCONS_00017658	DLn00135	2R:4483855..4484314	2R:8596350..8596809	+	1	460	intergenic	Yes		4482618	-1237	v		v	NA		Current study
DLn00136	TCONS_00017692	DLn00136	2R:4855826..4856594	2R:8968321..8969089	+	1	769	intergenic	Yes		4855817	-9	v		v	NA		Current study
DLn00137	TCONS_00017726	DLn00137	2R:5378102..5378767	2R:9490597..9491262	+	1	666	intergenic	Yes		5376890	-1212			v	NA		Current study
DLn00138	TCONS_00017799	DLn00138	2R:6316235..6316821	2R:10428730..10429316	+	1	587	intergenic	Yes		6316228	-7	v	v		NA		Current study
DLn00139	TCONS_00017817	DLn00139	2R:6686938..6687652	2R:10799433..10800147	+	1	715	intergenic	No		6686935	-3	v	v	v	NA		Current study
DLn00140	TCONS_00018030	DLn00140	2R:10100262..10100908	2R:14212757..14213403	+	1	647	intergenic	No		10100079	-183	v	v		NA		Current study
DLn00141	TCONS_00018086	DLn00141	2R:10701238..10701640	2R:14813733..14814135	+	1	403	intergenic	Yes		10702142	905				NA		Current study
DLn00142	TCONS_00018087	DLn00142	2R:10701784..10702403	2R:14814279..14814898	+	2	546	intergenic	Yes		10702142	359				NA	TCONS_00011828	Current study
DLn00145	TCONS_00018116	DLn00145	2R:11261155..11262144	2R:15373650..15374639	+	1	990	intergenic	Yes		11259169	-1986				NA		Current study
DLn00146	TCONS_00018130	DLn00146	2R:11499363..11500190	2R:15611858..15612685	+	1	828	intergenic	Yes		11499127	-236	v	v		NA		Current study
DLn00147	TCONS_00018131	DLn00147	2R:11500250..11500983	2R:15612745..15613478	+	1	734	intergenic	Yes		11500235	-15	v	v		NA		Current study
DLn00151	TCONS_00018248	DLn00151	2R:12711156..12711905	2R:16823651..16824400	+	1	750	intergenic	Yes		12711156	1				NA		Current study
DLn00153	TCONS_00018480	DLn00153	2R:15954071..15954826	2R:20066566..20067321	+	1	756	intergenic	Yes		15954504	434				NA	Mgn94013	Current study
DLn00154	TCONS_00018481	DLn00154	2R:16024964..16025382	2R:20137459..20137877	+	1	419	intergenic	Yes		16024885	-79				NA		Current study
DLn00155	TCONS_00018482	DLn00155	2R:16025529..16027718	2R:20138024..20140213	+	2	340	intergenic	Yes		16024885	-644				NA	FBgn0265847	Current study
DLn00156	TCONS_00018483	DLn00156	2R:16028511..16028986	2R:20141006..20141481	+	1	476	intergenic	No		16024885	-3626				NA		Current study
DLn00157	TCONS_00018505	DLn00157	2R:16388896..16389650	2R:20501391..20502145	+	1	755	intergenic	Yes		16390912	2017				NA		Current study
DLn00158	TCONS_00018593	DLn00158	2R:17529485..17529957	2R:21641980..21642452	+	1	473	intergenic	No		17528902	-583				NA		Current study
DLn00159	TCONS_00018602	DLn00159	2R:17593298..17595303	2R:21705793..21707798	+	1	2006	anti-sense exonic	No		17593489	192	v	v		NA	Mgn095140	Current study
DLn00160	TCONS_00018605	DLn00160	2R:17927324..17928289	2R:22039819..22040784	+	1	966	intergenic	No		17927299	-25	v	v		NA		Current study
DLn00161	TCONS_00018805	DLn00161	2R:20626681..20627913	2R:24739158..24740390	+	1	1233	intergenic	No		20626586	-95	v	v		NA		Current study
DLn00162	TCONS_00018836	DLn00162	2R:20845037..20846183	2R:24957514..24958660	+	1	1147	intergenic	No		20842578	-2459	v	v		NA		Current study
DLn00163	TCONS_00018862	DLn00163	2R:616914..617855	2R:4729409..4730350	-	1	942	intergenic	No		617864	-9	v	v		NA		Current study
DLn00164	TCONS_00018865	DLn00164	2R:630560..631207	2R:4743055..4743702	-	1	648	intergenic	Yes	v	631318	-111	v	v		NA		Current study
DLn00165	TCONS_00018886	DLn00165	2R:1145326..1145982	2R:5257821..5258477	-	2	463	intergenic	Yes		1146464	-482	v	v	v	NA		Current study
DLn00166	TCONS_00018896	DLn00166	2R:1290309..1291165	2R:5402804..5403660	-	1	857	intergenic	Yes		1287976	3190				NA		Current study
DLn00167	TCONS_00018903	DLn00167	2R:1558624..1559157	2R:5671119..5671652	-	1	534	intergenic	Yes		1559192	-35	v	v	v	NA		Current study
DLn00168	TCONS_00018910	DLn00168	2R:1630107..1630916	2R:5742602..5743411	-	1	810	intergenic	No		1631013	-97				NA		Current study
DLn00169	TCONS_00018911	DLn00169	2R:1632193..1632668	2R:5744688..5745163	-	1	476	intergenic	Yes		1632663	6		v		NA		Current study
DLn00170	TCONS_00018983	DLn00170	2R:2128212..2128698	2R:6240707..6241193	-	1	487	intergenic	No		2128833	-135	v	v	v	NA	Mgn4578	Current study
DLn00171	TCONS_00018984	DLn00171	2R:2128774..2129324	2R:6241269..6241819	-	1	551	intergenic	No		2129319	6	v	v	v	NA	Mgn4578	Current study
DLn00172	TCONS_00018988	DLn00172	2R:2333693..2336587	2R:6446188..6449082	-	1	2895	intergenic	Yes		2338409	-1822				258419_UBN2_2;		Current study
DLn00173	TCONS_00019018	DLn00173	2R:2708109..2708892	2R:6820604..6821387	-	2	724	intergenic	No		2710276	-1384				NA	FBgn0265635	Current study
DLn00174	TCONS_00019132	DLn00174	2R:4442070..4443010	2R:8554565..8555505	-	1	941	intergenic	No		4440369	2642				NA		Current study
DLn00177	TCONS_00019629	DLn00177	2R:9243464..9247121	2R:13355959..13359616	-	1	3658	intergenic	Yes		9248907	-1786				NA		Current study
DLn00178	TCONS_00019630	DLn00178	2R:9247233..9248476	2R:13359728..13360971	-	1	1244	intergenic	Yes		9248907	-431		v		NA		Current study
DLn00179	TCONS_00019631	DLn00179	2R:9248568..9248846	2R:13361063..13361341	-	1	279	intergenic	Yes	v	9248907	-61	v	v		NA		Current study
DLn00180	TCONS_00019749	DLn00180	2R:10303723..10305764	2R:14416218..14418259	-	1	2042	intergenic	Yes		10306642	-878				NA		Current study
DLn00182	TCONS_00019751	DLn00182	2R:10305893..10306473	2R:14418388..14418968	-	1	581	intergenic	Yes		10306642	-169	v	v		NA		Current study
DLn00183	TCONS_00019771	DLn00183	2R:10716038..10716622	2R:14828533..14829117	-	1	585	intergenic	No		10715054	1569		v		NA		Current study
DLn00184	TCONS_00019804	DLn00184	2R:11134282..11134911	2R:15246777..15247406	-	1	630	intergenic	No		11134846	66	v			NA		Current study
DLn00186	TCONS_00019865	DLn00186	2R:11956217..11957988	2R:16068712..16070483	-	1	1772	intergenic	No		11958067	-79	v	v		NA		Current study
DLn00187	TCONS_00019911	DLn00187	2R:12710139..12711166	2R:16822634..16823661	-	2	774	intergenic	Yes		12711173	-7				NA		Current study
DLn00189	TCONS_00020078	DLn00189	2R:14691389..14692367	2R:18803884..18804862	-	1	979	intergenic	No		14692025	343	v			NA		Current study
DLn00190	TCONS_00020153	DLn00190	2R:15951721..15952849	2R:20064216..20065344	-	1	1129	intergenic	No		15952356	494				NA	Mgn94012;TCONS_00016548	Current study
DLn00191	TCONS_00020154	DLn00191	2R:16004463..16005193	2R:20116958..20117688	-	1	731	intergenic	No		16005463	-270	v	v		NA		Current study
DLn00192	TCONS_00020155	DLn00192	2R:16023835..16024886	2R:20136330..20137381	-	2	887	intergenic	No		16024885	2				NA	FBgn0265845	Current study
DLn00193	TCONS_00020357	DLn00193	2R:18751978..18752483	2R:22864455..22864960	-	1	506	intergenic	Yes		18753740	-1257		v		NA		Current study
DLn00194	TCONS_00020358	DLn00194	2R:18752665..18753576	2R:22865142..22866053	-	1	912	intergenic	No		18753740	-164		v		NA		Current study
DLn00195	TCONS_00020505	DLn00195	2R:20699780..20701261	2R:24812257..24813738	-	1	1482	intergenic	No		20701219	43	v	v		NA		Current study
DLn00196	TCONS_00020583	DLn00196	2RHet:1639782..1640337	2R:2864816..2865371	+	1	556	intergenic	Yes		1639501	-281				NA		Current study
DLn00197	TCONS_00020613	DLn00197	2RHet:466760..467371	2R:1340127..1340738	-	1	612	intergenic	Yes		467389	-18	v	v	v	NA		Current study
DLn00198	TCONS_00020614	DLn00198	2RHet:467509..468125	2R:1340876..1341492	-	1	617	intergenic	Yes		467557	569	v		v	NA		Current study
DLn00199	TCONS_00020643	DLn00199	2RHet:1977111..1977811	2R:3194049..3194749	-	1	701	intergenic	Yes		1980887	-3076				259034_EpsG;		Current study
DLn00200	TCONS_00020645	DLn00200	2RHet:86802..89868	2R:960088..963154	+	1	3067	intergenic	Yes		86642	-160	v			NA		Current study
DLn00201	TCONS_00020648	DLn00201	2RHet:103505..104115	2R:976791..977401	+	1	611	intergenic	Yes		103276	-229				NA		Current study
DLn00202	TCONS_00020649	DLn00202	2RHet:104232..104944	2R:977518..978230	+	1	713	intergenic	Yes		103276	-956	v			NA		Current study
DLn00203	TCONS_00020663	DLn00203	2RHet:1336594..1337618	2R:2565931..2566955	+	2	963	intergenic	No		1336743	150	v	v		NA		Current study
DLn00204	TCONS_00020667	DLn00204	2RHet:1743202..1744955	2R:2968233..2969986	+	1	1754	intergenic	No		1743168	-34				NA		Current study
DLn00205	TCONS_00020668	DLn00205	2RHet:1745806..1747167	2R:2970837..2972198	+	1	1362	intergenic	No		1743168	-2638				NA		Current study
DLn00206	TCONS_00020673	DLn00206	2RHet:2572942..2574582	2R:3691412..3693051	+	1	1641	intergenic	Yes		2572942	1				NA		Current study
DLn00208	TCONS_00020688	DLn00208	2RHet:2896618..2898955	3L:27861074..27863411	+	1	2338	intergenic	No		2897181	564				NA		Current study
DLn00209	TCONS_00020716	DLn00209	2RHet:463811..466116	2R:1337178..1339483	-	1	2306	intergenic	Yes		465686	431		v		238825_RT_LTR;249567_RVT_1;		Current study
DLn00210	TCONS_00020772	DLn00210	2RHet:3106256..3108430	2R:3870098..3872272	-	1	2175	intergenic	Yes		3107056	1375				NA		Current study
DLn00211	TCONS_00021412	DLn00211	3L:3669069..3670151	3L:3669069..3670151	+	1	1083	intergenic	No		3673785	4717				NA		Current study
DLn00217	TCONS_00022452	DLn00217	3L:10328243..10329162	3L:10335143..10336062	+	1	920	intergenic	Yes		10328216	-27	v	v		NA		Current study
DLn00219	TCONS_00022454	DLn00219	3L:10332776..10333284	3L:10339676..10340184	+	1	509	intergenic	Yes		10332674	-102		v		NA		Current study
DLn00220	TCONS_00022456	DLn00220	3L:10341992..10342655	3L:10348892..10349555	+	1	664	intergenic	Yes		10341991	-1	v			NA	TCONS_00028944	Current study
DLn00221	TCONS_00022458	DLn00221	3L:10348889..10349489	3L:10355789..10356389	+	1	601	intergenic	Yes		10347075	-1814	v			NA		Current study
DLn00223	TCONS_00022984	DLn00223	3L:14877554..14877787	3L:14884454..14884687	+	1	234	intergenic	Yes		14876824	-730				NA		Current study
DLn00225	TCONS_00022990	DLn00225	3L:14895079..14895588	3L:14901979..14902488	+	1	510	intergenic	Yes		14895065	-14				NA		Current study
DLn00230	TCONS_00025591	DLn00230	3L:6859270..6859554	3L:6866170..6866454	-	2	217	intergenic	Yes		6859561	-7				NA	FBgn0266590	Current study
DLn00231	TCONS_00026053	DLn00231	3L:9059467..9060022	3L:9066367..9066922	-	1	556	intergenic	Yes		9060033	-11	v	v		NA		Current study
DLn00233	TCONS_00026357	DLn00233	3L:11229327..11239447	3L:11236227..11246347	-	3	517	intergenic	Yes		11239431	17	v			NA	FBgn0265929	Current study
DLn00235	TCONS_00026952	DLn00235	3L:15697802..15700770	3L:15704702..15707670	-	2	391	intergenic	Yes		15700781	-11				NA		Current study
DLn00237	TCONS_00028095	DLn00237	3L:22563679..22564042	3L:22570579..22570942	-	1	364	intergenic	Yes		22564454	-412	v	v		NA		Current study
DLn00238	TCONS_00028193	DLn00238	3L:15724609..15724823	3L:15731509..15731723	+	1	215	intergenic	Yes		15725538	930	v	v		NA		Current study
DLn00239	TCONS_00028250	DLn00239	3L:759383..760118	3L:759383..760118	+	1	736	intergenic	No		761219	1837				NA		Current study
DLn00240	TCONS_00028251	DLn00240	3L:774257..776036	3L:774257..776036	+	2	830	intergenic	No		774406	150				NA	lincRNA.406	Current study
DLn00241	TCONS_00028252	DLn00241	3L:783415..784227	3L:783415..784227	+	1	813	intergenic	No		783489	75	v			NA		Current study
DLn00246	TCONS_00028551	DLn00246	3L:5571594..5572465	3L:5578494..5579365	+	1	872	intergenic	No		5571693	100	v	v		NA		Current study
DLn00247	TCONS_00028552	DLn00247	3L:5572940..5573579	3L:5579840..5580479	+	1	640	intergenic	No		5572916	-24				NA		Current study
DLn00248	TCONS_00028632	DLn00248	3L:6790897..6791403	3L:6797797..6798303	+	1	507	intergenic	No		6787636	-3261	v			NA		Current study
DLn00250	TCONS_00028913	DLn00250	3L:10300980..10301895	3L:10307880..10308795	+	1	916	intergenic	Yes		10300144	-836	v	v		NA		Current study
DLn00251	TCONS_00028914	DLn00251	3L:10302564..10304185	3L:10309464..10311085	+	1	1622	intergenic	No		10302792	229	v			NA		Current study
DLn00254	TCONS_00028917	DLn00254	3L:10306171..10308048	3L:10313071..10314948	+	1	1878	intergenic	Yes		10307650	1480				NA		Current study
DLn00255	TCONS_00028918	DLn00255	3L:10308439..10309789	3L:10315339..10316689	+	1	1351	intergenic	Yes		10308441	3				NA		Current study
DLn00256	TCONS_00028919	DLn00256	3L:10309843..10310774	3L:10316743..10317674	+	1	932	intergenic	Yes		10310120	278				NA		Current study
DLn00257	TCONS_00028920	DLn00257	3L:10310958..10311537	3L:10317858..10318437	+	1	580	intergenic	Yes	v	10310120	-838				NA		Current study
DLn00258	TCONS_00028923	DLn00258	3L:10319957..10353825	3L:10326857..10360725	+	3	2432	intergenic	Yes		10319937	-20	v	v		NA	TCONS_00028927	Current study
DLn00259	TCONS_00028924	DLn00259	3L:10321338..10321665	3L:10328238..10328565	+	1	328	intergenic	Yes	v	10321360	23	v	v		NA		Current study
DLn00260	TCONS_00028925	DLn00260	3L:10323741..10324152	3L:10330641..10331052	+	1	412	intergenic	Yes	v	10323389	-352	v			NA		Current study
DLn00261	TCONS_00028926	DLn00261	3L:10324428..10324967	3L:10331328..10331867	+	1	540	intergenic	Yes		10325384	957	v			NA		Current study
DLn00262	TCONS_00028927	DLn00262	3L:10325431..10341330	3L:10332331..10348230	+	2	508	intergenic	Yes		10325476	46	v	v		NA	TCONS_00028923	Current study
DLn00263	TCONS_00028928	DLn00263	3L:10325962..10326748	3L:10332862..10333648	+	1	787	intergenic	Yes		10325903	-59	v	v		NA		Current study
DLn00264	TCONS_00028929	DLn00264	3L:10326815..10328112	3L:10333715..10335012	+	1	1298	intergenic	Yes		10326924	110	v	v		NA		Current study
DLn00265	TCONS_00028931	DLn00265	3L:10329718..10330667	3L:10336618..10337567	+	1	950	intergenic	Yes		10329588	-130	v	v		NA		Current study
DLn00266	TCONS_00028932	DLn00266	3L:10330733..10331008	3L:10337633..10337908	+	1	276	intergenic	Yes		10330170	-563	v	v		NA		Current study
DLn00267	TCONS_00028933	DLn00267	3L:10331339..10331654	3L:10338239..10338554	+	1	316	intergenic	Yes	v	10331902	564	v	v		NA		Current study
DLn00268	TCONS_00028934	DLn00268	3L:10332315..10332564	3L:10339215..10339464	+	1	250	intergenic	Yes		10332674	360	v	v		NA		Current study
DLn00269	TCONS_00028939	DLn00269	3L:10338017..10338378	3L:10344917..10345278	+	1	362	intergenic	Yes		10337930	-87	v			NA		Current study
DLn00270	TCONS_00028941	DLn00270	3L:10339027..10339289	3L:10345927..10346189	+	1	263	intergenic	Yes		10339287	261	v			NA		Current study
DLn00271	TCONS_00028942	DLn00271	3L:10341450..10341780	3L:10348350..10348680	+	1	331	intergenic	Yes		10341486	37	v			NA		Current study
DLn00272	TCONS_00028944	DLn00272	3L:10342470..10343250	3L:10349370..10350150	+	1	781	intergenic	Yes		10342489	20				NA	TCONS_00022456	Current study
[truncated: 2,615 more rows]

## Sheet: Removed_lncRNAs
Accession_id	Gene_id	Transcript_id	Removed reason
DLn00592	TCONS_00046575	DLn00592	located within the sequences dropped by the BDGP in the R6 genome
DLn00591	TCONS_00046573	DLn00591	located within the sequences dropped by the BDGP in the R6 genome
DLn00589	TCONS_00046558	DLn00589	located within the sequences dropped by the BDGP in the R6 genome
DLn00588	TCONS_00046541	DLn00588	located within the sequences dropped by the BDGP in the R6 genome
DLn00587	TCONS_00046538	DLn00587	located within the sequences dropped by the BDGP in the R6 genome
DLn00586	TCONS_00046531	DLn00586	located within the sequences dropped by the BDGP in the R6 genome
DLn00585	TCONS_00046530	DLn00585	located within the sequences dropped by the BDGP in the R6 genome
DLn00584	TCONS_00046529	DLn00584	located within the sequences dropped by the BDGP in the R6 genome
DLn00566	TCONS_00045600	DLn00566	located within the sequences dropped by the BDGP in the R6 genome
DLn00564	TCONS_00045563	DLn00564	located within the sequences dropped by the BDGP in the R6 genome
DLn00563	TCONS_00045527	DLn00563	located within the sequences dropped by the BDGP in the R6 genome
DLn00562	TCONS_00045526	DLn00562	located within the sequences dropped by the BDGP in the R6 genome
DLn00561	TCONS_00045524	DLn00561	located within the sequences dropped by the BDGP in the R6 genome
DLn00560	TCONS_00045495	DLn00560	located within the sequences dropped by the BDGP in the R6 genome
DLn00559	TCONS_00045494	DLn00559	located within the sequences dropped by the BDGP in the R6 genome
DLn00558	TCONS_00045490	DLn00558	located within the sequences dropped by the BDGP in the R6 genome
DLb01102	Mgn00468	Mgn00468.a	located within the sequences dropped by the BDGP in the R6 genome
DLb01101	Mgn00467	Mgn00467.a	located within the sequences dropped by the BDGP in the R6 genome
DLb00983	Mgn00246	Mgn00246.b	located within the sequences dropped by the BDGP in the R6 genome
DLb00982	Mgn00246	Mgn00246.a	located within the sequences dropped by the BDGP in the R6 genome
DLb00981	Mgn00245	Mgn00245.d	located within the sequences dropped by the BDGP in the R6 genome
DLb00980	Mgn00245	Mgn00245.c	located within the sequences dropped by the BDGP in the R6 genome
DLb00979	Mgn00245	Mgn00245.b	located within the sequences dropped by the BDGP in the R6 genome
DLb00978	Mgn00245	Mgn00245.a	located within the sequences dropped by the BDGP in the R6 genome
DLb00958	Mgn00228	Mgn00228.b	located within the sequences dropped by the BDGP in the R6 genome
DLb00957	Mgn00228	Mgn00228.a	located within the sequences dropped by the BDGP in the R6 genome
DLb00955	Mgn00226	Mgn00226.f	located within the sequences dropped by the BDGP in the R6 genome
DLb00954	Mgn00226	Mgn00226.e	located within the sequences dropped by the BDGP in the R6 genome
DLb00953	Mgn00226	Mgn00226.d	located within the sequences dropped by the BDGP in the R6 genome
DLb00952	Mgn00226	Mgn00226.c	located within the sequences dropped by the BDGP in the R6 genome
DLb00951	Mgn00226	Mgn00226.b	located within the sequences dropped by the BDGP in the R6 genome
DLb00950	Mgn00226	Mgn00226.a	located within the sequences dropped by the BDGP in the R6 genome
DLt02399	FBgn0267028	FBtr0345989	out-of-date ID
DLt02317	FBgn0266937	FBtr0345830	out-of-date ID
DLt02161	FBgn0266779	FBtr0345404	out-of-date ID
DLt02133	FBgn0266746	FBtr0345280	out-of-date ID
DLt02101	FBgn0266704	FBtr0345156	out-of-date ID
DLt01952	FBgn0265104	FBtr0344609	out-of-date ID
DLt01459	FBgn0265510	FBtr0342789	out-of-date ID
DLt01422	FBgn0265867	FBtr0342710	out-of-date ID
DLt01401	FBgn0265848	FBtr0342681	out-of-date ID
DLt01294	FBgn0265713	FBtr0340647	out-of-date ID
DLt01227	FBgn0265647	FBtr0340513	out-of-date ID
DLt01180	FBgn0265540	FBtr0340133	out-of-date ID
DLt01161	FBgn0265510	FBtr0340011	out-of-date ID
DLt01151	FBgn0265471	FBtr0339931	out-of-date ID
DLt01150	FBgn0265471	FBtr0339930	out-of-date ID
DLt01134	FBgn0265447	FBtr0339802	out-of-date ID
DLt01119	FBgn0265415	FBtr0339670	out-of-date ID
DLt01118	FBgn0265415	FBtr0339669	out-of-date ID
DLt01005	FBgn0050461	FBtr0336869	out-of-date ID
DLt01004	FBgn0050461	FBtr0336868	out-of-date ID
DLt01003	FBgn0050461	FBtr0336867	out-of-date ID
DLt00919	FBgn0264910	FBtr0334989	out-of-date ID
DLt00918	FBgn0264910	FBtr0334988	out-of-date ID
DLt00812	FBgn0263211	FBtr0334013	out-of-date ID
DLt00793	FBgn0264675	FBtr0333771	out-of-date ID
DLt00760	FBgn0264541	FBtr0333175	out-of-date ID
DLt00746	FBgn0264505	FBtr0332949	out-of-date ID
DLt00735	FBgn0264483	FBtr0332782	out-of-date ID
DLt00714	FBgn0040994	FBtr0332575	out-of-date ID
DLt00713	FBgn0040994	FBtr0332574	out-of-date ID
DLt00712	FBgn0040994	FBtr0332573	out-of-date ID
DLt00702	FBgn0264426	FBtr0332545	out-of-date ID
DLt00701	FBgn0264426	FBtr0332544	out-of-date ID
DLt00700	FBgn0264426	FBtr0332543	out-of-date ID
DLt00686	FBgn0047133	FBtr0332332	out-of-date ID
DLt00639	FBgn0264332	FBtr0331969	out-of-date ID
DLt00638	FBgn0264331	FBtr0331968	out-of-date ID
DLt00632	FBgn0264309	FBtr0331768	out-of-date ID
DLt00623	FBgn0264264	FBtr0331278	out-of-date ID
DLt00609	FBgn0263981	FBtr0330017	out-of-date ID
DLt00607	FBgn0263975	FBtr0329923	out-of-date ID
DLt00603	FBgn0263868	FBtr0329837	out-of-date ID
DLt00564	FBgn0263657	FBtr0310099	out-of-date ID
DLt00513	FBgn0263508	FBtr0309529	out-of-date ID
DLt00492	FBgn0263492	FBtr0309503	out-of-date ID
DLt00491	FBgn0263492	FBtr0309502	out-of-date ID
DLt00427	FBgn0046297	FBtr0308943	out-of-date ID
DLt00214	FBgn0261708	FBtr0303214	out-of-date ID
DLt00158	FBgn0259875	FBtr0300172	out-of-date ID
DLt00157	FBgn0259874	FBtr0300171	out-of-date ID
DLt00156	FBgn0259873	FBtr0300170	out-of-date ID
DLt00155	FBgn0259871	FBtr0300169	out-of-date ID
DLt00154	FBgn0259872	FBtr0300168	out-of-date ID
DLt00152	FBgn0259869	FBtr0300166	out-of-date ID
DLt00151	FBgn0259868	FBtr0300165	out-of-date ID
DLt00150	FBgn0259867	FBtr0300164	out-of-date ID
DLt00149	FBgn0259866	FBtr0300163	out-of-date ID
DLt00148	FBgn0259865	FBtr0300162	out-of-date ID
DLt00146	FBgn0259863	FBtr0300160	out-of-date ID
DLt00136	FBgn0259854	FBtr0300150	out-of-date ID
DLt00133	FBgn0259850	FBtr0300147	out-of-date ID
DLt00128	FBgn0259844	FBtr0300142	out-of-date ID
DLt00119	FBgn0259836	FBtr0300133	out-of-date ID
DLt00116	FBgn0085814	FBtr0114272	out-of-date ID
DLt00115	FBgn0085814	FBtr0114271	out-of-date ID
DLt00114	FBgn0085814	FBtr0114270	out-of-date ID
DLt00113	FBgn0085814	FBtr0114269	out-of-date ID
DLt00106	FBgn0085789	FBtr0114242	out-of-date ID
DLt00102	FBgn0085056	FBtr0113492	out-of-date ID
DLt00101	FBgn0084688	FBtr0113491	out-of-date ID
DLt00100	FBgn0084245	FBtr0113490	out-of-date ID
DLt00091	FBgn0031726	FBtr0100853	out-of-date ID
DLt00085	FBgn0083068	FBtr0091958	out-of-date ID
DLt00084	FBgn0047000	FBtr0091957	out-of-date ID
DLt00079	FBgn0047095	FBtr0091949	out-of-date ID
DLt00027	FBgn0047133	FBtr0080921	out-of-date ID
DLt00026	FBgn0047133	FBtr0080920	out-of-date ID
DLt01572	FBgn0266000	FBtr0343142	protein coding gene
DLt01571	FBgn0266000	FBtr0343141	protein coding gene
DLt01570	FBgn0266000	FBtr0343140	protein coding gene
DLt01569	FBgn0266000	FBtr0343139	protein coding gene
DLt01568	FBgn0266000	FBtr0343138	protein coding gene
DLt01567	FBgn0266000	FBtr0343137	protein coding gene
DLt01566	FBgn0266000	FBtr0343136	protein coding gene
DLt01565	FBgn0266000	FBtr0343135	protein coding gene
DLi01075	lincRNA.S9473	lincRNA.S9473	protein coding gene
DLi01071	lincRNA.S9020	lincRNA.S9020	protein coding gene
DLi01069	lincRNA.S8753	lincRNA.S8753	protein coding gene
DLi01062	lincRNA.S7704	lincRNA.S7704	protein coding gene
DLi01054	lincRNA.S6902	lincRNA.S6902	protein coding gene
DLi01041	lincRNA.S4825	lincRNA.S4825	protein coding gene
DLi01034	lincRNA.S4213	lincRNA.S4213	protein coding gene
DLi01012	lincRNA.S1359	lincRNA.S1359	protein coding gene
DLi01007	lincRNA.997	lincRNA.997	protein coding gene
DLi00992	lincRNA.981	lincRNA.981	protein coding gene
DLi00991	lincRNA.980	lincRNA.980	protein coding gene
DLi00987	lincRNA.977	lincRNA.977	protein coding gene
DLi00982	lincRNA.970	lincRNA.970	protein coding gene
DLi00971	lincRNA.959	lincRNA.959	protein coding gene
DLi00964	lincRNA.952	lincRNA.952	protein coding gene
DLi00963	lincRNA.951	lincRNA.951	protein coding gene
DLi00957	lincRNA.945	lincRNA.945	protein coding gene
DLi00923	lincRNA.914	lincRNA.914	protein coding gene
DLi00908	lincRNA.900	lincRNA.900	protein coding gene
DLi00904	lincRNA.898	lincRNA.898	protein coding gene
DLi00891	lincRNA.886	lincRNA.886	protein coding gene
DLi00884	lincRNA.88	lincRNA.88	protein coding gene
DLi00872	lincRNA.869	lincRNA.869	protein coding gene
DLi00866	lincRNA.863	lincRNA.863	protein coding gene
DLi00843	lincRNA.840	lincRNA.840	protein coding gene
DLi00830	lincRNA.828	lincRNA.828	protein coding gene
DLi00814	lincRNA.811	lincRNA.811	protein coding gene
DLi00806	lincRNA.804	lincRNA.804	protein coding gene
DLi00767	lincRNA.77	lincRNA.77	protein coding gene
DLi00764	lincRNA.767	lincRNA.767	protein coding gene
DLi00746	lincRNA.75	lincRNA.75	protein coding gene
DLi00744	lincRNA.748	lincRNA.748	protein coding gene
DLi00710	lincRNA.715	lincRNA.715	protein coding gene
DLi00701	lincRNA.707	lincRNA.707	protein coding gene
DLi00700	lincRNA.706	lincRNA.706	protein coding gene
DLi00674	lincRNA.683	lincRNA.683	protein coding gene
DLi00654	lincRNA.665	lincRNA.665	protein coding gene
DLi00625	lincRNA.639	lincRNA.639	protein coding gene
DLi00565	lincRNA.585	lincRNA.585	protein coding gene
DLi00563	lincRNA.583	lincRNA.583	protein coding gene
DLi00517	lincRNA.541	lincRNA.541	protein coding gene
DLi00493	lincRNA.52	lincRNA.52	protein coding gene
DLi00441	lincRNA.473	lincRNA.473	protein coding gene
DLi00436	lincRNA.469	lincRNA.469	protein coding gene
DLi00433	lincRNA.466	lincRNA.466	protein coding gene
DLi00430	lincRNA.463	lincRNA.463	protein coding gene
DLi00417	lincRNA.451	lincRNA.451	protein coding gene
DLi00395	lincRNA.43	lincRNA.43	protein coding gene
DLi00393	lincRNA.427	lincRNA.427	protein coding gene
DLi00343	lincRNA.382	lincRNA.382	protein coding gene
DLi00338	lincRNA.378	lincRNA.378	protein coding gene
DLi00313	lincRNA.354	lincRNA.354	protein coding gene
DLi00294	lincRNA.337	lincRNA.337	protein coding gene
DLi00290	lincRNA.333	lincRNA.333	protein coding gene
DLi00288	lincRNA.331	lincRNA.331	protein coding gene
DLi00279	lincRNA.322	lincRNA.322	protein coding gene
DLi00258	lincRNA.300	lincRNA.300	protein coding gene
DLi00236	lincRNA.281	lincRNA.281	protein coding gene
DLi00224	lincRNA.270	lincRNA.270	protein coding gene
DLi00218	lincRNA.265	lincRNA.265	protein coding gene
DLi00212	lincRNA.26	lincRNA.26	protein coding gene
DLi00210	lincRNA.258	lincRNA.258	protein coding gene
DLi00200	lincRNA.249	lincRNA.249	protein coding gene
DLi00175	lincRNA.226	lincRNA.226	protein coding gene
DLi00173	lincRNA.224	lincRNA.224	protein coding gene
DLi00154	lincRNA.207	lincRNA.207	protein coding gene
DLi00132	lincRNA.186	lincRNA.186	protein coding gene
DLi00128	lincRNA.182	lincRNA.182	protein coding gene
DLi00124	lincRNA.179	lincRNA.179	protein coding gene
DLi00119	lincRNA.174	lincRNA.174	protein coding gene
DLi00118	lincRNA.173	lincRNA.173	protein coding gene
DLi00114	lincRNA.169	lincRNA.169	protein coding gene
DLi00072	lincRNA.126	lincRNA.126	protein coding gene
DLi00056	lincRNA.111	lincRNA.111	protein coding gene
DLi00055	lincRNA.110	lincRNA.110	protein coding gene
DLi00042	lincRNA.1043	lincRNA.1043	protein coding gene
DLi00032	lincRNA.1032	lincRNA.1032	protein coding gene
DLi00024	lincRNA.1023	lincRNA.1023	protein coding gene
DLi00014	lincRNA.1011	lincRNA.1011	protein coding gene
DLb00017	CR31541	CR31541-RA	protein coding gene
DLt01554	FBgn0052205	FBtr0343097	pseudogene
DLt01553	FBgn0052205	FBtr0343096	pseudogene
DLt01185	FBgn0265544	FBtr0340179	pseudogene
DLt01181	FBgn0265541	FBtr0340134	pseudogene
DLt01173	FBgn0265533	FBtr0340113	pseudogene
DLt01172	FBgn0265533	FBtr0340112	pseudogene
DLt01095	FBgn0264745	FBtr0339505	pseudogene
DLt01094	FBgn0050029	FBtr0339480	pseudogene
DLt01090	FBgn0029526	FBtr0339441	pseudogene
DLt01054	FBgn0085314	FBtr0339151	pseudogene
DLt01036	FBgn0265154	FBtr0336995	pseudogene
DLt01035	FBgn0265146	FBtr0336993	pseudogene
DLt01025	FBgn0265142	FBtr0336979	pseudogene
DLt01024	FBgn0265141	FBtr0336973	pseudogene
DLt00911	FBgn0260469	FBtr0334941	pseudogene
DLt00902	FBgn0264888	FBtr0334837	pseudogene
DLt00869	FBgn0261505	FBtr0334741	pseudogene
DLt00868	FBgn0085732	FBtr0334740	pseudogene
DLt00867	FBgn0085732	FBtr0334739	pseudogene
DLt00844	FBgn0263093	FBtr0334486	pseudogene
DLt00843	FBgn0053797	FBtr0334484	pseudogene
DLt00840	FBgn0264820	FBtr0334478	pseudogene
DLt00838	FBgn0030958	FBtr0334467	pseudogene
DLt00832	FBgn0264789	FBtr0334326	pseudogene
DLt00831	FBgn0264789	FBtr0334325	pseudogene
DLt00814	FBgn0053013	FBtr0334031	pseudogene
DLt00813	FBgn0016974	FBtr0334014	pseudogene
DLt00808	FBgn0264706	FBtr0333951	pseudogene
DLt00805	FBgn0264703	FBtr0333937	pseudogene
DLt00798	FBgn0052207	FBtr0333849	pseudogene
DLt00783	FBgn0052011	FBtr0333684	pseudogene
DLt00782	FBgn0052010	FBtr0333683	pseudogene
DLt00781	FBgn0052009	FBtr0333682	pseudogene
DLt00777	FBgn0033303	FBtr0333553	pseudogene
DLt00635	FBgn0262532	FBtr0331812	pseudogene
DLt00630	FBgn0260718	FBtr0331679	pseudogene
DLt00612	FBgn0041336	FBtr0330681	pseudogene
DLt00610	FBgn0263985	FBtr0330023	pseudogene
DLt00596	FBgn0032437	FBtr0329828	pseudogene
DLt00592	FBgn0263835	FBtr0321275	pseudogene
DLt00591	FBgn0263834	FBtr0321274	pseudogene
DLt00589	FBgn0263771	FBtr0310490	pseudogene
DLt00588	FBgn0263770	FBtr0310489	pseudogene
DLt00581	FBgn0263744	FBtr0310393	pseudogene
DLt00580	FBgn0263745	FBtr0310392	pseudogene
DLt00579	FBgn0263746	FBtr0310391	pseudogene
DLt00561	FBgn0037560	FBtr0310082	pseudogene
DLt00494	FBgn0263494	FBtr0309507	pseudogene
DLt00493	FBgn0263493	FBtr0309505	pseudogene
DLt00430	FBgn0085494	FBtr0308947	pseudogene
DLt00429	FBgn0053294	FBtr0308946	pseudogene
DLt00428	FBgn0053294	FBtr0308945	pseudogene
DLt00366	FBgn0263215	FBtr0307589	pseudogene
DLt00365	FBgn0052821	FBtr0307588	pseudogene
DLt00364	FBgn0263207	FBtr0307587	pseudogene
DLt00363	FBgn0263208	FBtr0307586	pseudogene
DLt00362	FBgn0263209	FBtr0307585	pseudogene
DLt00361	FBgn0263210	FBtr0307584	pseudogene
DLt00360	FBgn0263211	FBtr0307583	pseudogene
DLt00359	FBgn0263212	FBtr0307582	pseudogene
DLt00358	FBgn0263213	FBtr0307581	pseudogene
DLt00357	FBgn0263214	FBtr0307580	pseudogene
DLt00356	FBgn0052511	FBtr0307579	pseudogene
DLt00354	FBgn0029920	FBtr0307391	pseudogene
DLt00349	FBgn0263096	FBtr0307120	pseudogene
DLt00348	FBgn0039979	FBtr0307119	pseudogene
DLt00347	FBgn0051054	FBtr0307118	pseudogene
DLt00346	FBgn0040045	FBtr0307117	pseudogene
DLt00344	FBgn0037397	FBtr0307114	pseudogene
DLt00342	FBgn0263093	FBtr0307112	pseudogene
DLt00341	FBgn0263092	FBtr0307111	pseudogene
DLt00340	FBgn0263091	FBtr0307110	pseudogene
DLt00330	FBgn0263002	FBtr0306845	pseudogene
DLt00315	FBgn0033131	FBtr0306743	pseudogene
DLt00314	FBgn0037389	FBtr0306741	pseudogene
DLt00313	FBgn0037389	FBtr0306740	pseudogene
DLt00307	FBgn0262565	FBtr0306724	pseudogene
DLt00306	FBgn0262815	FBtr0306723	pseudogene
DLt00305	FBgn0262970	FBtr0306722	pseudogene
DLt00302	FBgn0262965	FBtr0306716	pseudogene
DLt00300	FBgn0262964	FBtr0306709	pseudogene
DLt00280	FBgn0262847	FBtr0306149	pseudogene
DLt00279	FBgn0262848	FBtr0306148	pseudogene
DLt00278	FBgn0262849	FBtr0306147	pseudogene
DLt00277	FBgn0262850	FBtr0306146	pseudogene
DLt00276	FBgn0262851	FBtr0306145	pseudogene
DLt00275	FBgn0262852	FBtr0306144	pseudogene
DLt00274	FBgn0262853	FBtr0306143	pseudogene
DLt00273	FBgn0262789	FBtr0305903	pseudogene
DLt00272	FBgn0033927	FBtr0305617	pseudogene
DLt00270	FBgn0262688	FBtr0305612	pseudogene
DLt00266	FBgn0262510	FBtr0305350	pseudogene
DLt00265	FBgn0053221	FBtr0305348	pseudogene
DLt00264	FBgn0262616	FBtr0305347	pseudogene
DLt00262	FBgn0262533	FBtr0304979	pseudogene
DLt00261	FBgn0262532	FBtr0304978	pseudogene
DLt00259	FBgn0262542	FBtr0304882	pseudogene
DLt00258	FBgn0262163	FBtr0304150	pseudogene
DLt00257	FBgn0085664	FBtr0304148	pseudogene
DLt00255	FBgn0063924	FBtr0304146	pseudogene
DLt00254	FBgn0051822	FBtr0304145	pseudogene
DLt00253	FBgn0051292	FBtr0304144	pseudogene
DLt00252	FBgn0030116	FBtr0304143	pseudogene
DLt00238	FBgn0052207	FBtr0303927	pseudogene
DLt00237	FBgn0262031	FBtr0303926	pseudogene
DLt00233	FBgn0262027	FBtr0303863	pseudogene
DLt00226	FBgn0261857	FBtr0303443	pseudogene
DLt00225	FBgn0261856	FBtr0303442	pseudogene
DLt00221	FBgn0053929	FBtr0303313	pseudogene
DLt00220	FBgn0051824	FBtr0303311	pseudogene
DLt00219	FBgn0050374	FBtr0303310	pseudogene
DLt00218	FBgn0037666	FBtr0303309	pseudogene
DLt00217	FBgn0046776	FBtr0303308	pseudogene
DLt00206	FBgn0261640	FBtr0303010	pseudogene
DLt00205	FBgn0261639	FBtr0303009	pseudogene
DLt00203	FBgn0259186	FBtr0302916	pseudogene
DLt00202	FBgn0085570	FBtr0302915	pseudogene
DLt00201	FBgn0058100	FBtr0302913	pseudogene
DLt00200	FBgn0058068	FBtr0302912	pseudogene
DLt00199	FBgn0260435	FBtr0302459	pseudogene
DLt00198	FBgn0053283	FBtr0302444	pseudogene
DLt00197	FBgn0042174	FBtr0302441	pseudogene
DLt00195	FBgn0085732	FBtr0302397	pseudogene
DLt00194	FBgn0261505	FBtr0302396	pseudogene
DLt00192	FBgn0058461	FBtr0302353	pseudogene
DLt00187	FBgn0058182	FBtr0302347	pseudogene
DLt00186	FBgn0058354	FBtr0302346	pseudogene
DLt00184	FBgn0085786	FBtr0302232	pseudogene
DLt00183	FBgn0260469	FBtr0301970	pseudogene
DLt00182	FBgn0051700	FBtr0301969	pseudogene
DLt00181	FBgn0036646	FBtr0301925	pseudogene
DLt00180	FBgn0029526	FBtr0301337	pseudogene
DLt00174	FBgn0260721	FBtr0301175	pseudogene
DLt00173	FBgn0260718	FBtr0301174	pseudogene
DLt00172	FBgn0260719	FBtr0301172	pseudogene
DLt00171	FBgn0260437	FBtr0300860	pseudogene
DLt00170	FBgn0053222	FBtr0300652	pseudogene
DLt00169	FBgn0053222	FBtr0300634	pseudogene
DLt00168	FBgn0037560	FBtr0300631	pseudogene
DLt00167	FBgn0260225	FBtr0300629	pseudogene
DLt00118	FBgn0260447	FBtr0299927	pseudogene
DLt00117	FBgn0085831	FBtr0114289	pseudogene
DLt00111	FBgn0085810	FBtr0114264	pseudogene
DLt00110	FBgn0085804	FBtr0114258	pseudogene
DLt00109	FBgn0085792	FBtr0114245	pseudogene
DLt00108	FBgn0085791	FBtr0114244	pseudogene
DLt00107	FBgn0085790	FBtr0114243	pseudogene
DLt00105	FBgn0085788	FBtr0114241	pseudogene
DLt00104	FBgn0085784	FBtr0114236	pseudogene
DLt00103	FBgn0085734	FBtr0114183	pseudogene
DLt00099	FBgn0037223	FBtr0113190	pseudogene
DLt00098	FBgn0085340	FBtr0112509	pseudogene
DLt00097	FBgn0085291	FBtr0112457	pseudogene
DLt00096	FBgn0084049	FBtr0111304	pseudogene
DLt00089	FBgn0028867	FBtr0100604	pseudogene
DLt00080	FBgn0062928	FBtr0091951	pseudogene
DLt00076	FBgn0053867	FBtr0091871	pseudogene
DLt00075	FBgn0053811	FBtr0091815	pseudogene
DLt00074	FBgn0053805	FBtr0091809	pseudogene
DLt00073	FBgn0053802	FBtr0091806	pseudogene
DLt00072	FBgn0053701	FBtr0091689	pseudogene
DLt00070	FBgn0053629	FBtr0091606	pseudogene
DLt00069	FBgn0027934	FBtr0090038	pseudogene
DLt00068	FBgn0053319	FBtr0089858	pseudogene
DLt00067	FBgn0053318	FBtr0089857	pseudogene
DLt00066	FBgn0053317	FBtr0089856	pseudogene
DLt00065	FBgn0000281	FBtr0089614	pseudogene
DLt00064	FBgn0052011	FBtr0089182	pseudogene
DLt00063	FBgn0052010	FBtr0089181	pseudogene
DLt00062	FBgn0052009	FBtr0089180	pseudogene
DLt00061	FBgn0011812	FBtr0088762	pseudogene
DLt00060	FBgn0033303	FBtr0088689	pseudogene
DLt00058	FBgn0050029	FBtr0088109	pseudogene
DLt00057	FBgn0053471	FBtr0088081	pseudogene
DLt00056	FBgn0033997	FBtr0087364	pseudogene
DLt00054	FBgn0042701	FBtr0085952	pseudogene
DLt00053	FBgn0051614	FBtr0085895	pseudogene
DLt00052	FBgn0051754	FBtr0085891	pseudogene
DLt00051	FBgn0051615	FBtr0085890	pseudogene
DLt00050	FBgn0051616	FBtr0085889	pseudogene
DLt00048	FBgn0000280	FBtr0085613	pseudogene
DLt00047	FBgn0051032	FBtr0085524	pseudogene
DLt00045	FBgn0067407	FBtr0085225	pseudogene
DLt00043	FBgn0039307	FBtr0084817	pseudogene
DLt00032	FBgn0038034	FBtr0082602	pseudogene
DLt00030	FBgn0032898	FBtr0081448	pseudogene
DLt00028	FBgn0053315	FBtr0081172	pseudogene
DLt00025	FBgn0042174	FBtr0079919	pseudogene
DLt00023	FBgn0051953	FBtr0077575	pseudogene
DLt00022	FBgn0020646	FBtr0076993	pseudogene
DLt00020	FBgn0052205	FBtr0075000	pseudogene
DLt00019	FBgn0052496	FBtr0074499	pseudogene
DLt00010	FBgn0035311	FBtr0072914	pseudogene
DLt00009	FBgn0030117	FBtr0071318	pseudogene
DLt00007	FBgn0052733	FBtr0071001	pseudogene
DLt00006	FBgn0052745	FBtr0070932	pseudogene
DLt00005	FBgn0016974	FBtr0070923	pseudogene
DLt00002	FBgn0029523	FBtr0070097	pseudogene
DLt00001	FBgn0029526	FBtr0070095	pseudogene
DLb00789	Cec2	Cec2-RA	pseudogene
DLb00784	CR4575	CR4575-RB	pseudogene
DLb00671	CR43916	CR43916	pseudogene
DLb00529	CR43688	CR43688-RA	pseudogene
DLb00528	CR43687	CR43687-RA	pseudogene
DLb00425	CR43483	CR43483-RA	pseudogene
DLb00424	CR43482	CR43482-RA	pseudogene
DLb00360	CR43385	CR43385-RA	pseudogene
DLb00341	CR43310	CR43310-RA	pseudogene
DLb00268	CR43158	CR43158-RA	pseudogene
DLb00259	CR43096	CR43096-RA	pseudogene
DLb00238	CR42838	CR42838-RA	pseudogene
DLb00224	CR42532	CR42532-RA	pseudogene
DLb00222	CR42201	CR42201-RA	pseudogene
DLb00167	CR41609	CR41609-RA	pseudogene
DLb00151	CR41571	CR41571-RA	pseudogene
DLb00142	CR41519	CR41519-RC	pseudogene
DLb00132	CR41379	CR41379-RA	pseudogene
DLb00115	CR40741	CR40741-RA.A	pseudogene
DLb00102	CR40677	CR40677-RA.A	pseudogene
DLb00088	CR40596	CR40596-RA.G	pseudogene
DLb00087	CR40596	CR40596-RA.F	pseudogene
DLb00086	CR40596	CR40596-RA.E	pseudogene
DLb00085	CR40596	CR40596-RA.D	pseudogene
DLb00084	CR40596	CR40596-RA.C	pseudogene
DLb00083	CR40596	CR40596-RA.B	pseudogene
DLb00082	CR40596	CR40596-RA.A	pseudogene
DLb00064	CR40461	CR40461-RB	pseudogene
DLb00052	CR33315	CR33315-RA	pseudogene
DLn00654	TCONS_00055692	DLn00654	Redundant with FlyBase lncRNAs
DLn00653	TCONS_00055691	DLn00653	Redundant with FlyBase lncRNAs
DLn00648	TCONS_00055537	DLn00648	Redundant with FlyBase lncRNAs
DLn00647	TCONS_00055536	DLn00647	Redundant with FlyBase lncRNAs
DLn00621	TCONS_00053810	DLn00621	Redundant with FlyBase lncRNAs
DLn00620	TCONS_00053809	DLn00620	Redundant with FlyBase lncRNAs
DLn00619	TCONS_00053808	DLn00619	Redundant with FlyBase lncRNAs
DLn00616	TCONS_00053688	DLn00616	Redundant with FlyBase lncRNAs
DLn00601	TCONS_00050324	DLn00601	Redundant with FlyBase lncRNAs
DLn00597	TCONS_00049886	DLn00597	Redundant with FlyBase lncRNAs
DLn00595	TCONS_00047638	DLn00595	Redundant with FlyBase lncRNAs
DLn00542	TCONS_00044832	DLn00542	Redundant with FlyBase lncRNAs
DLn00520	TCONS_00044246	DLn00520	Redundant with FlyBase lncRNAs
DLn00507	TCONS_00043463	DLn00507	Redundant with FlyBase lncRNAs
DLn00505	TCONS_00043204	DLn00505	Redundant with FlyBase lncRNAs
DLn00494	TCONS_00043036	DLn00494	Redundant with FlyBase lncRNAs
DLn00487	TCONS_00042874	DLn00487	Redundant with FlyBase lncRNAs
DLn00468	TCONS_00042531	DLn00468	Redundant with FlyBase lncRNAs
DLn00454	TCONS_00041519	DLn00454	Redundant with FlyBase lncRNAs
DLn00440	TCONS_00040318	DLn00440	Redundant with FlyBase lncRNAs
DLn00435	TCONS_00038635	DLn00435	Redundant with FlyBase lncRNAs
DLn00431	TCONS_00037614	DLn00431	Redundant with FlyBase lncRNAs
DLn00414	TCONS_00032552	DLn00414	Redundant with FlyBase lncRNAs
DLn00408	TCONS_00031541	DLn00408	Redundant with FlyBase lncRNAs
DLn00363	TCONS_00030613	DLn00363	Redundant with FlyBase lncRNAs
DLn00357	TCONS_00030487	DLn00357	Redundant with FlyBase lncRNAs
DLn00355	TCONS_00030485	DLn00355	Redundant with FlyBase lncRNAs
DLn00354	TCONS_00030455	DLn00354	Redundant with FlyBase lncRNAs
DLn00348	TCONS_00030267	DLn00348	Redundant with FlyBase lncRNAs
DLn00343	TCONS_00030217	DLn00343	Redundant with FlyBase lncRNAs
DLn00338	TCONS_00030212	DLn00338	Redundant with FlyBase lncRNAs
DLn00334	TCONS_00029934	DLn00334	Redundant with FlyBase lncRNAs
DLn00332	TCONS_00029932	DLn00332	Redundant with FlyBase lncRNAs
DLn00319	TCONS_00029637	DLn00319	Redundant with FlyBase lncRNAs
DLn00318	TCONS_00029626	DLn00318	Redundant with FlyBase lncRNAs
DLn00242	TCONS_00028527	DLn00242	Redundant with FlyBase lncRNAs
DLn00236	TCONS_00027366	DLn00236	Redundant with FlyBase lncRNAs
DLn00234	TCONS_00026358	DLn00234	Redundant with FlyBase lncRNAs
DLn00228	TCONS_00024358	DLn00228	Redundant with FlyBase lncRNAs
DLn00227	TCONS_00024062	DLn00227	Redundant with FlyBase lncRNAs
DLn00222	TCONS_00022587	DLn00222	Redundant with FlyBase lncRNAs
DLn00214	TCONS_00022448	DLn00214	Redundant with FlyBase lncRNAs
DLn00212	TCONS_00021640	DLn00212	Redundant with FlyBase lncRNAs
DLn00188	TCONS_00019936	DLn00188	Redundant with FlyBase lncRNAs
DLn00176	TCONS_00019604	DLn00176	Redundant with FlyBase lncRNAs
DLn00175	TCONS_00019133	DLn00175	Redundant with FlyBase lncRNAs
DLn00152	TCONS_00018250	DLn00152	Redundant with FlyBase lncRNAs
DLn00144	TCONS_00018115	DLn00144	Redundant with FlyBase lncRNAs
DLn00143	TCONS_00018098	DLn00143	Redundant with FlyBase lncRNAs
DLn00131	TCONS_00017411	DLn00131	Redundant with FlyBase lncRNAs
DLn00121	TCONS_00012773	DLn00121	Redundant with FlyBase lncRNAs
DLn00115	TCONS_00011583	DLn00115	Redundant with FlyBase lncRNAs
DLn00114	TCONS_00011582	DLn00114	Redundant with FlyBase lncRNAs
DLn00112	TCONS_00010457	DLn00112	Redundant with FlyBase lncRNAs
DLn00111	TCONS_00010456	DLn00111	Redundant with FlyBase lncRNAs
DLn00105	TCONS_00009858	DLn00105	Redundant with FlyBase lncRNAs
DLn00099	TCONS_00009662	DLn00099	Redundant with FlyBase lncRNAs
DLn00095	TCONS_00009657	DLn00095	Redundant with FlyBase lncRNAs
DLn00093	TCONS_00009655	DLn00093	Redundant with FlyBase lncRNAs
DLn00092	TCONS_00009508	DLn00092	Redundant with FlyBase lncRNAs
DLn00082	TCONS_00008700	DLn00082	Redundant with FlyBase lncRNAs
DLn00081	TCONS_00008662	DLn00081	Redundant with FlyBase lncRNAs
DLn00080	TCONS_00008608	DLn00080	Redundant with FlyBase lncRNAs
DLn00042	TCONS_00008046	DLn00042	Redundant with FlyBase lncRNAs
DLn00038	TCONS_00007926	DLn00038	Redundant with FlyBase lncRNAs
DLn00037	TCONS_00007925	DLn00037	Redundant with FlyBase lncRNAs
DLn00016	TCONS_00007573	DLn00016	Redundant with FlyBase lncRNAs
DLn00010	TCONS_00005908	DLn00010	Redundant with FlyBase lncRNAs
DLi01066	lincRNA.S8353	lincRNA.S8353	Redundant with FlyBase lncRNAs
DLi01052	lincRNA.S631	lincRNA.S631	Redundant with FlyBase lncRNAs
DLi01048	lincRNA.S592	lincRNA.S592	Redundant with FlyBase lncRNAs
DLi01030	lincRNA.S3687	lincRNA.S3687	Redundant with FlyBase lncRNAs
DLi01019	lincRNA.S2433	lincRNA.S2433	Redundant with FlyBase lncRNAs
DLi01009	lincRNA.999	lincRNA.999	Redundant with FlyBase lncRNAs
DLi01006	lincRNA.995	lincRNA.995	Redundant with FlyBase lncRNAs
DLi01005	lincRNA.994	lincRNA.994	Redundant with FlyBase lncRNAs
DLi01004	lincRNA.992	lincRNA.992	Redundant with FlyBase lncRNAs
DLi01002	lincRNA.990	lincRNA.990	Redundant with FlyBase lncRNAs
DLi01001	lincRNA.99	lincRNA.99	Redundant with FlyBase lncRNAs
DLi00999	lincRNA.988	lincRNA.988	Redundant with FlyBase lncRNAs
DLi00997	lincRNA.986	lincRNA.986	Redundant with FlyBase lncRNAs
DLi00995	lincRNA.984	lincRNA.984	Redundant with FlyBase lncRNAs
DLi00993	lincRNA.982	lincRNA.982	Redundant with FlyBase lncRNAs
DLi00990	lincRNA.98	lincRNA.98	Redundant with FlyBase lncRNAs
DLi00988	lincRNA.978	lincRNA.978	Redundant with FlyBase lncRNAs
DLi00985	lincRNA.973	lincRNA.973	Redundant with FlyBase lncRNAs
DLi00981	lincRNA.97	lincRNA.97	Redundant with FlyBase lncRNAs
DLi00980	lincRNA.969	lincRNA.969	Redundant with FlyBase lncRNAs
DLi00978	lincRNA.966	lincRNA.966	Redundant with FlyBase lncRNAs
DLi00974	lincRNA.962	lincRNA.962	Redundant with FlyBase lncRNAs
DLi00973	lincRNA.961	lincRNA.961	Redundant with FlyBase lncRNAs
DLi00968	lincRNA.956	lincRNA.956	Redundant with FlyBase lncRNAs
DLi00965	lincRNA.953	lincRNA.953	Redundant with FlyBase lncRNAs
DLi00959	lincRNA.947	lincRNA.947	Redundant with FlyBase lncRNAs
DLi00955	lincRNA.943	lincRNA.943	Redundant with FlyBase lncRNAs
DLi00952	lincRNA.940	lincRNA.940	Redundant with FlyBase lncRNAs
DLi00951	lincRNA.94	lincRNA.94	Redundant with FlyBase lncRNAs
DLi00949	lincRNA.938	lincRNA.938	Redundant with FlyBase lncRNAs
DLi00943	lincRNA.932	lincRNA.932	Redundant with FlyBase lncRNAs
DLi00940	lincRNA.93	lincRNA.93	Redundant with FlyBase lncRNAs
DLi00929	lincRNA.92	lincRNA.92	Redundant with FlyBase lncRNAs
DLi00928	lincRNA.919	lincRNA.919	Redundant with FlyBase lncRNAs
DLi00927	lincRNA.918	lincRNA.918	Redundant with FlyBase lncRNAs
DLi00926	lincRNA.917	lincRNA.917	Redundant with FlyBase lncRNAs
DLi00925	lincRNA.916	lincRNA.916	Redundant with FlyBase lncRNAs
DLi00924	lincRNA.915	lincRNA.915	Redundant with FlyBase lncRNAs
DLi00922	lincRNA.913	lincRNA.913	Redundant with FlyBase lncRNAs
DLi00921	lincRNA.912	lincRNA.912	Redundant with FlyBase lncRNAs
DLi00918	lincRNA.91	lincRNA.91	Redundant with FlyBase lncRNAs
DLi00914	lincRNA.906	lincRNA.906	Redundant with FlyBase lncRNAs
DLi00911	lincRNA.903	lincRNA.903	Redundant with FlyBase lncRNAs
DLi00909	lincRNA.901	lincRNA.901	Redundant with FlyBase lncRNAs
DLi00907	lincRNA.90	lincRNA.90	Redundant with FlyBase lncRNAs
DLi00901	lincRNA.895	lincRNA.895	Redundant with FlyBase lncRNAs
DLi00898	lincRNA.892	lincRNA.892	Redundant with FlyBase lncRNAs
DLi00895	lincRNA.89	lincRNA.89	Redundant with FlyBase lncRNAs
DLi00887	lincRNA.882	lincRNA.882	Redundant with FlyBase lncRNAs
DLi00885	lincRNA.880	lincRNA.880	Redundant with FlyBase lncRNAs
DLi00879	lincRNA.875	lincRNA.875	Redundant with FlyBase lncRNAs
DLi00878	lincRNA.874	lincRNA.874	Redundant with FlyBase lncRNAs
DLi00876	lincRNA.872	lincRNA.872	Redundant with FlyBase lncRNAs
DLi00873	lincRNA.87	lincRNA.87	Redundant with FlyBase lncRNAs
DLi00864	lincRNA.861	lincRNA.861	Redundant with FlyBase lncRNAs
DLi00863	lincRNA.860	lincRNA.860	Redundant with FlyBase lncRNAs
DLi00861	lincRNA.859	lincRNA.859	Redundant with FlyBase lncRNAs
DLi00859	lincRNA.857	lincRNA.857	Redundant with FlyBase lncRNAs
DLi00858	lincRNA.856	lincRNA.856	Redundant with FlyBase lncRNAs
DLi00856	lincRNA.854	lincRNA.854	Redundant with FlyBase lncRNAs
DLi00853	lincRNA.851	lincRNA.851	Redundant with FlyBase lncRNAs
DLi00849	lincRNA.847	lincRNA.847	Redundant with FlyBase lncRNAs
DLi00848	lincRNA.845	lincRNA.845	Redundant with FlyBase lncRNAs
DLi00845	lincRNA.842	lincRNA.842	Redundant with FlyBase lncRNAs
DLi00842	lincRNA.84	lincRNA.84	Redundant with FlyBase lncRNAs
DLi00837	lincRNA.835	lincRNA.835	Redundant with FlyBase lncRNAs
DLi00831	lincRNA.829	lincRNA.829	Redundant with FlyBase lncRNAs
DLi00828	lincRNA.825	lincRNA.825	Redundant with FlyBase lncRNAs
DLi00825	lincRNA.822	lincRNA.822	Redundant with FlyBase lncRNAs
DLi00824	lincRNA.821	lincRNA.821	Redundant with FlyBase lncRNAs
DLi00816	lincRNA.813	lincRNA.813	Redundant with FlyBase lncRNAs
DLi00815	lincRNA.812	lincRNA.812	Redundant with FlyBase lncRNAs
DLi00812	lincRNA.81	lincRNA.81	Redundant with FlyBase lncRNAs
DLi00811	lincRNA.809	lincRNA.809	Redundant with FlyBase lncRNAs
DLi00809	lincRNA.807	lincRNA.807	Redundant with FlyBase lncRNAs
DLi00807	lincRNA.805	lincRNA.805	Redundant with FlyBase lncRNAs
DLi00805	lincRNA.803	lincRNA.803	Redundant with FlyBase lncRNAs
DLi00803	lincRNA.801	lincRNA.801	Redundant with FlyBase lncRNAs
DLi00798	lincRNA.798	lincRNA.798	Redundant with FlyBase lncRNAs
DLi00793	lincRNA.793	lincRNA.793	Redundant with FlyBase lncRNAs
DLi00790	lincRNA.790	lincRNA.790	Redundant with FlyBase lncRNAs
DLi00782	lincRNA.783	lincRNA.783	Redundant with FlyBase lncRNAs
DLi00781	lincRNA.782	lincRNA.782	Redundant with FlyBase lncRNAs
DLi00779	lincRNA.780	lincRNA.780	Redundant with FlyBase lncRNAs
DLi00770	lincRNA.772	lincRNA.772	Redundant with FlyBase lncRNAs
DLi00763	lincRNA.766	lincRNA.766	Redundant with FlyBase lncRNAs
DLi00761	lincRNA.764	lincRNA.764	Redundant with FlyBase lncRNAs
DLi00759	lincRNA.762	lincRNA.762	Redundant with FlyBase lncRNAs
DLi00758	lincRNA.761	lincRNA.761	Redundant with FlyBase lncRNAs
DLi00757	lincRNA.760	lincRNA.760	Redundant with FlyBase lncRNAs
DLi00755	lincRNA.759	lincRNA.759	Redundant with FlyBase lncRNAs
DLi00753	lincRNA.757	lincRNA.757	Redundant with FlyBase lncRNAs
DLi00752	lincRNA.756	lincRNA.756	Redundant with FlyBase lncRNAs
DLi00749	lincRNA.753	lincRNA.753	Redundant with FlyBase lncRNAs
DLi00745	lincRNA.749	lincRNA.749	Redundant with FlyBase lncRNAs
DLi00743	lincRNA.747	lincRNA.747	Redundant with FlyBase lncRNAs
DLi00740	lincRNA.744	lincRNA.744	Redundant with FlyBase lncRNAs
DLi00735	lincRNA.738	lincRNA.738	Redundant with FlyBase lncRNAs
DLi00734	lincRNA.737	lincRNA.737	Redundant with FlyBase lncRNAs
DLi00733	lincRNA.736	lincRNA.736	Redundant with FlyBase lncRNAs
DLi00730	lincRNA.733	lincRNA.733	Redundant with FlyBase lncRNAs
DLi00727	lincRNA.730	lincRNA.730	Redundant with FlyBase lncRNAs
DLi00726	lincRNA.73	lincRNA.73	Redundant with FlyBase lncRNAs
DLi00725	lincRNA.729	lincRNA.729	Redundant with FlyBase lncRNAs
DLi00720	lincRNA.724	lincRNA.724	Redundant with FlyBase lncRNAs
DLi00719	lincRNA.723	lincRNA.723	Redundant with FlyBase lncRNAs
DLi00718	lincRNA.722	lincRNA.722	Redundant with FlyBase lncRNAs
DLi00716	lincRNA.720	lincRNA.720	Redundant with FlyBase lncRNAs
DLi00714	lincRNA.719	lincRNA.719	Redundant with FlyBase lncRNAs
DLi00711	lincRNA.716	lincRNA.716	Redundant with FlyBase lncRNAs
DLi00709	lincRNA.714	lincRNA.714	Redundant with FlyBase lncRNAs
DLi00706	lincRNA.711	lincRNA.711	Redundant with FlyBase lncRNAs
DLi00704	lincRNA.71	lincRNA.71	Redundant with FlyBase lncRNAs
DLi00699	lincRNA.705	lincRNA.705	Redundant with FlyBase lncRNAs
DLi00697	lincRNA.703	lincRNA.703	Redundant with FlyBase lncRNAs
DLi00696	lincRNA.702	lincRNA.702	Redundant with FlyBase lncRNAs
DLi00695	lincRNA.701	lincRNA.701	Redundant with FlyBase lncRNAs
DLi00694	lincRNA.700	lincRNA.700	Redundant with FlyBase lncRNAs
DLi00691	lincRNA.699	lincRNA.699	Redundant with FlyBase lncRNAs
DLi00689	lincRNA.697	lincRNA.697	Redundant with FlyBase lncRNAs
DLi00687	lincRNA.695	lincRNA.695	Redundant with FlyBase lncRNAs
DLi00683	lincRNA.691	lincRNA.691	Redundant with FlyBase lncRNAs
DLi00679	lincRNA.688	lincRNA.688	Redundant with FlyBase lncRNAs
DLi00678	lincRNA.687	lincRNA.687	Redundant with FlyBase lncRNAs
DLi00677	lincRNA.686	lincRNA.686	Redundant with FlyBase lncRNAs
DLi00676	lincRNA.685	lincRNA.685	Redundant with FlyBase lncRNAs
DLi00675	lincRNA.684	lincRNA.684	Redundant with FlyBase lncRNAs
DLi00672	lincRNA.681	lincRNA.681	Redundant with FlyBase lncRNAs
DLi00669	lincRNA.679	lincRNA.679	Redundant with FlyBase lncRNAs
DLi00666	lincRNA.676	lincRNA.676	Redundant with FlyBase lncRNAs
DLi00662	lincRNA.672	lincRNA.672	Redundant with FlyBase lncRNAs
DLi00661	lincRNA.671	lincRNA.671	Redundant with FlyBase lncRNAs
DLi00660	lincRNA.670	lincRNA.670	Redundant with FlyBase lncRNAs
DLi00644	lincRNA.656	lincRNA.656	Redundant with FlyBase lncRNAs
DLi00643	lincRNA.655	lincRNA.655	Redundant with FlyBase lncRNAs
DLi00642	lincRNA.654	lincRNA.654	Redundant with FlyBase lncRNAs
DLi00639	lincRNA.651	lincRNA.651	Redundant with FlyBase lncRNAs
DLi00635	lincRNA.648	lincRNA.648	Redundant with FlyBase lncRNAs
DLi00627	lincRNA.640	lincRNA.640	Redundant with FlyBase lncRNAs
DLi00626	lincRNA.64	lincRNA.64	Redundant with FlyBase lncRNAs
DLi00623	lincRNA.637	lincRNA.637	Redundant with FlyBase lncRNAs
DLi00621	lincRNA.635	lincRNA.635	Redundant with FlyBase lncRNAs
DLi00619	lincRNA.633	lincRNA.633	Redundant with FlyBase lncRNAs
DLi00616	lincRNA.630	lincRNA.630	Redundant with FlyBase lncRNAs
DLi00615	lincRNA.63	lincRNA.63	Redundant with FlyBase lncRNAs
DLi00613	lincRNA.628	lincRNA.628	Redundant with FlyBase lncRNAs
DLi00611	lincRNA.626	lincRNA.626	Redundant with FlyBase lncRNAs
DLi00609	lincRNA.624	lincRNA.624	Redundant with FlyBase lncRNAs
DLi00605	lincRNA.620	lincRNA.620	Redundant with FlyBase lncRNAs
DLi00603	lincRNA.619	lincRNA.619	Redundant with FlyBase lncRNAs
DLi00597	lincRNA.613	lincRNA.613	Redundant with FlyBase lncRNAs
DLi00596	lincRNA.612	lincRNA.612	Redundant with FlyBase lncRNAs
DLi00595	lincRNA.611	lincRNA.611	Redundant with FlyBase lncRNAs
DLi00592	lincRNA.609	lincRNA.609	Redundant with FlyBase lncRNAs
DLi00590	lincRNA.607	lincRNA.607	Redundant with FlyBase lncRNAs
DLi00588	lincRNA.605	lincRNA.605	Redundant with FlyBase lncRNAs
DLi00587	lincRNA.604	lincRNA.604	Redundant with FlyBase lncRNAs
DLi00585	lincRNA.602	lincRNA.602	Redundant with FlyBase lncRNAs
DLi00583	lincRNA.600	lincRNA.600	Redundant with FlyBase lncRNAs
DLi00582	lincRNA.60	lincRNA.60	Redundant with FlyBase lncRNAs
DLi00581	lincRNA.6	lincRNA.6	Redundant with FlyBase lncRNAs
DLi00580	lincRNA.599	lincRNA.599	Redundant with FlyBase lncRNAs
DLi00578	lincRNA.597	lincRNA.597	Redundant with FlyBase lncRNAs
DLi00577	lincRNA.596	lincRNA.596	Redundant with FlyBase lncRNAs
DLi00575	lincRNA.594	lincRNA.594	Redundant with FlyBase lncRNAs
DLi00572	lincRNA.591	lincRNA.591	Redundant with FlyBase lncRNAs
DLi00571	lincRNA.590	lincRNA.590	Redundant with FlyBase lncRNAs
DLi00570	lincRNA.59	lincRNA.59	Redundant with FlyBase lncRNAs
DLi00569	lincRNA.589	lincRNA.589	Redundant with FlyBase lncRNAs
DLi00568	lincRNA.588	lincRNA.588	Redundant with FlyBase lncRNAs
DLi00567	lincRNA.587	lincRNA.587	Redundant with FlyBase lncRNAs
DLi00566	lincRNA.586	lincRNA.586	Redundant with FlyBase lncRNAs
DLi00558	lincRNA.579	lincRNA.579	Redundant with FlyBase lncRNAs
DLi00550	lincRNA.571	lincRNA.571	Redundant with FlyBase lncRNAs
DLi00545	lincRNA.567	lincRNA.567	Redundant with FlyBase lncRNAs
DLi00544	lincRNA.566	lincRNA.566	Redundant with FlyBase lncRNAs
DLi00543	lincRNA.565	lincRNA.565	Redundant with FlyBase lncRNAs
DLi00537	lincRNA.56	lincRNA.56	Redundant with FlyBase lncRNAs
DLi00533	lincRNA.556	lincRNA.556	Redundant with FlyBase lncRNAs
DLi00531	lincRNA.554	lincRNA.554	Redundant with FlyBase lncRNAs
DLi00528	lincRNA.551	lincRNA.551	Redundant with FlyBase lncRNAs
DLi00527	lincRNA.550	lincRNA.550	Redundant with FlyBase lncRNAs
DLi00526	lincRNA.55	lincRNA.55	Redundant with FlyBase lncRNAs
DLi00521	lincRNA.545	lincRNA.545	Redundant with FlyBase lncRNAs
DLi00519	lincRNA.543	lincRNA.543	Redundant with FlyBase lncRNAs
DLi00518	lincRNA.542	lincRNA.542	Redundant with FlyBase lncRNAs
DLi00516	lincRNA.540	lincRNA.540	Redundant with FlyBase lncRNAs
DLi00514	lincRNA.539	lincRNA.539	Redundant with FlyBase lncRNAs
DLi00513	lincRNA.538	lincRNA.538	Redundant with FlyBase lncRNAs
DLi00512	lincRNA.537	lincRNA.537	Redundant with FlyBase lncRNAs
DLi00511	lincRNA.536	lincRNA.536	Redundant with FlyBase lncRNAs
DLi00506	lincRNA.531	lincRNA.531	Redundant with FlyBase lncRNAs
DLi00496	lincRNA.522	lincRNA.522	Redundant with FlyBase lncRNAs
DLi00488	lincRNA.515	lincRNA.515	Redundant with FlyBase lncRNAs
DLi00482	lincRNA.51	lincRNA.51	Redundant with FlyBase lncRNAs
DLi00481	lincRNA.509	lincRNA.509	Redundant with FlyBase lncRNAs
DLi00480	lincRNA.508	lincRNA.508	Redundant with FlyBase lncRNAs
DLi00479	lincRNA.507	lincRNA.507	Redundant with FlyBase lncRNAs
DLi00476	lincRNA.504	lincRNA.504	Redundant with FlyBase lncRNAs
DLi00474	lincRNA.502	lincRNA.502	Redundant with FlyBase lncRNAs
DLi00467	lincRNA.497	lincRNA.497	Redundant with FlyBase lncRNAs
DLi00466	lincRNA.496	lincRNA.496	Redundant with FlyBase lncRNAs
DLi00464	lincRNA.494	lincRNA.494	Redundant with FlyBase lncRNAs
DLi00461	lincRNA.491	lincRNA.491	Redundant with FlyBase lncRNAs
DLi00460	lincRNA.490	lincRNA.490	Redundant with FlyBase lncRNAs
DLi00458	lincRNA.489	lincRNA.489	Redundant with FlyBase lncRNAs
DLi00457	lincRNA.488	lincRNA.488	Redundant with FlyBase lncRNAs
DLi00451	lincRNA.482	lincRNA.482	Redundant with FlyBase lncRNAs
DLi00444	lincRNA.476	lincRNA.476	Redundant with FlyBase lncRNAs
DLi00439	lincRNA.471	lincRNA.471	Redundant with FlyBase lncRNAs
DLi00437	lincRNA.47	lincRNA.47	Redundant with FlyBase lncRNAs
DLi00429	lincRNA.462	lincRNA.462	Redundant with FlyBase lncRNAs
DLi00424	lincRNA.458	lincRNA.458	Redundant with FlyBase lncRNAs
DLi00423	lincRNA.457	lincRNA.457	Redundant with FlyBase lncRNAs
DLi00418	lincRNA.452	lincRNA.452	Redundant with FlyBase lncRNAs
DLi00416	lincRNA.450	lincRNA.450	Redundant with FlyBase lncRNAs
DLi00410	lincRNA.445	lincRNA.445	Redundant with FlyBase lncRNAs
DLi00406	lincRNA.441	lincRNA.441	Redundant with FlyBase lncRNAs
DLi00405	lincRNA.44	lincRNA.44	Redundant with FlyBase lncRNAs
DLi00404	lincRNA.439	lincRNA.439	Redundant with FlyBase lncRNAs
DLi00401	lincRNA.435	lincRNA.435	Redundant with FlyBase lncRNAs
DLi00400	lincRNA.434	lincRNA.434	Redundant with FlyBase lncRNAs
DLi00399	lincRNA.433	lincRNA.433	Redundant with FlyBase lncRNAs
DLi00397	lincRNA.431	lincRNA.431	Redundant with FlyBase lncRNAs
DLi00392	lincRNA.426	lincRNA.426	Redundant with FlyBase lncRNAs
DLi00391	lincRNA.425	lincRNA.425	Redundant with FlyBase lncRNAs
DLi00386	lincRNA.420	lincRNA.420	Redundant with FlyBase lncRNAs
DLi00384	lincRNA.419	lincRNA.419	Redundant with FlyBase lncRNAs
DLi00383	lincRNA.418	lincRNA.418	Redundant with FlyBase lncRNAs
DLi00382	lincRNA.417	lincRNA.417	Redundant with FlyBase lncRNAs
DLi00377	lincRNA.412	lincRNA.412	Redundant with FlyBase lncRNAs
DLi00376	lincRNA.411	lincRNA.411	Redundant with FlyBase lncRNAs
DLi00374	lincRNA.41	lincRNA.41	Redundant with FlyBase lncRNAs
DLi00372	lincRNA.408	lincRNA.408	Redundant with FlyBase lncRNAs
DLi00369	lincRNA.405	lincRNA.405	Redundant with FlyBase lncRNAs
DLi00368	lincRNA.404	lincRNA.404	Redundant with FlyBase lncRNAs
DLi00361	lincRNA.399	lincRNA.399	Redundant with FlyBase lncRNAs
DLi00359	lincRNA.397	lincRNA.397	Redundant with FlyBase lncRNAs
DLi00358	lincRNA.396	lincRNA.396	Redundant with FlyBase lncRNAs
DLi00352	lincRNA.390	lincRNA.390	Redundant with FlyBase lncRNAs
DLi00351	lincRNA.39	lincRNA.39	Redundant with FlyBase lncRNAs
DLi00349	lincRNA.388	lincRNA.388	Redundant with FlyBase lncRNAs
DLi00347	lincRNA.386	lincRNA.386	Redundant with FlyBase lncRNAs
DLi00341	lincRNA.380	lincRNA.380	Redundant with FlyBase lncRNAs
DLi00337	lincRNA.377	lincRNA.377	Redundant with FlyBase lncRNAs
DLi00335	lincRNA.375	lincRNA.375	Redundant with FlyBase lncRNAs
DLi00334	lincRNA.374	lincRNA.374	Redundant with FlyBase lncRNAs
DLi00333	lincRNA.373	lincRNA.373	Redundant with FlyBase lncRNAs
DLi00327	lincRNA.368	lincRNA.368	Redundant with FlyBase lncRNAs
DLi00326	lincRNA.367	lincRNA.367	Redundant with FlyBase lncRNAs
DLi00325	lincRNA.366	lincRNA.366	Redundant with FlyBase lncRNAs
DLi00324	lincRNA.365	lincRNA.365	Redundant with FlyBase lncRNAs
DLi00323	lincRNA.364	lincRNA.364	Redundant with FlyBase lncRNAs
DLi00318	lincRNA.36	lincRNA.36	Redundant with FlyBase lncRNAs
DLi00311	lincRNA.352	lincRNA.352	Redundant with FlyBase lncRNAs
DLi00310	lincRNA.351	lincRNA.351	Redundant with FlyBase lncRNAs
DLi00307	lincRNA.349	lincRNA.349	Redundant with FlyBase lncRNAs
DLi00304	lincRNA.346	lincRNA.346	Redundant with FlyBase lncRNAs
DLi00303	lincRNA.345	lincRNA.345	Redundant with FlyBase lncRNAs
DLi00297	lincRNA.34	lincRNA.34	Redundant with FlyBase lncRNAs
DLi00296	lincRNA.339	lincRNA.339	Redundant with FlyBase lncRNAs
DLi00293	lincRNA.336	lincRNA.336	Redundant with FlyBase lncRNAs
DLi00292	lincRNA.335	lincRNA.335	Redundant with FlyBase lncRNAs
DLi00289	lincRNA.332	lincRNA.332	Redundant with FlyBase lncRNAs
DLi00286	lincRNA.33	lincRNA.33	Redundant with FlyBase lncRNAs
DLi00285	lincRNA.328	lincRNA.328	Redundant with FlyBase lncRNAs
DLi00284	lincRNA.327	lincRNA.327	Redundant with FlyBase lncRNAs
DLi00281	lincRNA.324	lincRNA.324	Redundant with FlyBase lncRNAs
DLi00278	lincRNA.321	lincRNA.321	Redundant with FlyBase lncRNAs
DLi00276	lincRNA.32	lincRNA.32	Redundant with FlyBase lncRNAs
DLi00275	lincRNA.319	lincRNA.319	Redundant with FlyBase lncRNAs
DLi00272	lincRNA.316	lincRNA.316	Redundant with FlyBase lncRNAs
DLi00271	lincRNA.315	lincRNA.315	Redundant with FlyBase lncRNAs
DLi00268	lincRNA.311	lincRNA.311	Redundant with FlyBase lncRNAs
DLi00267	lincRNA.310	lincRNA.310	Redundant with FlyBase lncRNAs
DLi00266	lincRNA.31	lincRNA.31	Redundant with FlyBase lncRNAs
DLi00259	lincRNA.301	lincRNA.301	Redundant with FlyBase lncRNAs
DLi00257	lincRNA.30	lincRNA.30	Redundant with FlyBase lncRNAs
DLi00252	lincRNA.296	lincRNA.296	Redundant with FlyBase lncRNAs
DLi00251	lincRNA.295	lincRNA.295	Redundant with FlyBase lncRNAs
DLi00250	lincRNA.294	lincRNA.294	Redundant with FlyBase lncRNAs
DLi00249	lincRNA.293	lincRNA.293	Redundant with FlyBase lncRNAs
DLi00247	lincRNA.291	lincRNA.291	Redundant with FlyBase lncRNAs
DLi00246	lincRNA.290	lincRNA.290	Redundant with FlyBase lncRNAs
DLi00235	lincRNA.280	lincRNA.280	Redundant with FlyBase lncRNAs
DLi00233	lincRNA.279	lincRNA.279	Redundant with FlyBase lncRNAs
DLi00229	lincRNA.275	lincRNA.275	Redundant with FlyBase lncRNAs
DLi00228	lincRNA.274	lincRNA.274	Redundant with FlyBase lncRNAs
DLi00221	lincRNA.268	lincRNA.268	Redundant with FlyBase lncRNAs
DLi00220	lincRNA.267	lincRNA.267	Redundant with FlyBase lncRNAs
DLi00219	lincRNA.266	lincRNA.266	Redundant with FlyBase lncRNAs
DLi00217	lincRNA.264	lincRNA.264	Redundant with FlyBase lncRNAs
DLi00216	lincRNA.263	lincRNA.263	Redundant with FlyBase lncRNAs
DLi00215	lincRNA.262	lincRNA.262	Redundant with FlyBase lncRNAs
DLi00213	lincRNA.260	lincRNA.260	Redundant with FlyBase lncRNAs
DLi00211	lincRNA.259	lincRNA.259	Redundant with FlyBase lncRNAs
DLi00208	lincRNA.256	lincRNA.256	Redundant with FlyBase lncRNAs
DLi00207	lincRNA.255	lincRNA.255	Redundant with FlyBase lncRNAs
DLi00205	lincRNA.253	lincRNA.253	Redundant with FlyBase lncRNAs
DLi00203	lincRNA.251	lincRNA.251	Redundant with FlyBase lncRNAs
DLi00202	lincRNA.250	lincRNA.250	Redundant with FlyBase lncRNAs
DLi00190	lincRNA.24	lincRNA.24	Redundant with FlyBase lncRNAs
DLi00181	lincRNA.231	lincRNA.231	Redundant with FlyBase lncRNAs
DLi00180	lincRNA.230	lincRNA.230	Redundant with FlyBase lncRNAs
DLi00178	lincRNA.229	lincRNA.229	Redundant with FlyBase lncRNAs
DLi00176	lincRNA.227	lincRNA.227	Redundant with FlyBase lncRNAs
DLi00172	lincRNA.223	lincRNA.223	Redundant with FlyBase lncRNAs
DLi00167	lincRNA.219	lincRNA.219	Redundant with FlyBase lncRNAs
DLi00166	lincRNA.218	lincRNA.218	Redundant with FlyBase lncRNAs
DLi00165	lincRNA.217	lincRNA.217	Redundant with FlyBase lncRNAs
DLi00158	lincRNA.210	lincRNA.210	Redundant with FlyBase lncRNAs
DLi00157	lincRNA.21	lincRNA.21	Redundant with FlyBase lncRNAs
DLi00155	lincRNA.208	lincRNA.208	Redundant with FlyBase lncRNAs
DLi00152	lincRNA.205	lincRNA.205	Redundant with FlyBase lncRNAs
DLi00148	lincRNA.201	lincRNA.201	Redundant with FlyBase lncRNAs
DLi00146	lincRNA.20	lincRNA.20	Redundant with FlyBase lncRNAs
DLi00143	lincRNA.197	lincRNA.197	Redundant with FlyBase lncRNAs
DLi00142	lincRNA.196	lincRNA.196	Redundant with FlyBase lncRNAs
DLi00137	lincRNA.191	lincRNA.191	Redundant with FlyBase lncRNAs
DLi00136	lincRNA.190	lincRNA.190	Redundant with FlyBase lncRNAs
DLi00135	lincRNA.19	lincRNA.19	Redundant with FlyBase lncRNAs
DLi00134	lincRNA.188	lincRNA.188	Redundant with FlyBase lncRNAs
DLi00133	lincRNA.187	lincRNA.187	Redundant with FlyBase lncRNAs
DLi00131	lincRNA.185	lincRNA.185	Redundant with FlyBase lncRNAs
DLi00130	lincRNA.184	lincRNA.184	Redundant with FlyBase lncRNAs
DLi00129	lincRNA.183	lincRNA.183	Redundant with FlyBase lncRNAs
DLi00127	lincRNA.181	lincRNA.181	Redundant with FlyBase lncRNAs
DLi00123	lincRNA.178	lincRNA.178	Redundant with FlyBase lncRNAs
DLi00122	lincRNA.177	lincRNA.177	Redundant with FlyBase lncRNAs
DLi00121	lincRNA.176	lincRNA.176	Redundant with FlyBase lncRNAs
DLi00120	lincRNA.175	lincRNA.175	Redundant with FlyBase lncRNAs
DLi00117	lincRNA.171	lincRNA.171	Redundant with FlyBase lncRNAs
DLi00116	lincRNA.170	lincRNA.170	Redundant with FlyBase lncRNAs
DLi00115	lincRNA.17	lincRNA.17	Redundant with FlyBase lncRNAs
DLi00113	lincRNA.168	lincRNA.168	Redundant with FlyBase lncRNAs
DLi00111	lincRNA.166	lincRNA.166	Redundant with FlyBase lncRNAs
DLi00110	lincRNA.165	lincRNA.165	Redundant with FlyBase lncRNAs
DLi00109	lincRNA.164	lincRNA.164	Redundant with FlyBase lncRNAs
DLi00107	lincRNA.162	lincRNA.162	Redundant with FlyBase lncRNAs
DLi00103	lincRNA.159	lincRNA.159	Redundant with FlyBase lncRNAs
DLi00101	lincRNA.156	lincRNA.156	Redundant with FlyBase lncRNAs
DLi00100	lincRNA.155	lincRNA.155	Redundant with FlyBase lncRNAs
DLi00094	lincRNA.15	lincRNA.15	Redundant with FlyBase lncRNAs
DLi00091	lincRNA.147	lincRNA.147	Redundant with FlyBase lncRNAs
DLi00089	lincRNA.145	lincRNA.145	Redundant with FlyBase lncRNAs
DLi00088	lincRNA.143	lincRNA.143	Redundant with FlyBase lncRNAs
DLi00086	lincRNA.140	lincRNA.140	Redundant with FlyBase lncRNAs
DLi00085	lincRNA.14	lincRNA.14	Redundant with FlyBase lncRNAs
DLi00081	lincRNA.136	lincRNA.136	Redundant with FlyBase lncRNAs
DLi00078	lincRNA.133	lincRNA.133	Redundant with FlyBase lncRNAs
DLi00077	lincRNA.132	lincRNA.132	Redundant with FlyBase lncRNAs
DLi00076	lincRNA.131	lincRNA.131	Redundant with FlyBase lncRNAs
DLi00073	lincRNA.127	lincRNA.127	Redundant with FlyBase lncRNAs
DLi00071	lincRNA.125	lincRNA.125	Redundant with FlyBase lncRNAs
DLi00069	lincRNA.123	lincRNA.123	Redundant with FlyBase lncRNAs
DLi00068	lincRNA.122	lincRNA.122	Redundant with FlyBase lncRNAs
DLi00065	lincRNA.12	lincRNA.12	Redundant with FlyBase lncRNAs
DLi00064	lincRNA.119	lincRNA.119	Redundant with FlyBase lncRNAs
DLi00063	lincRNA.118	lincRNA.118	Redundant with FlyBase lncRNAs
DLi00059	lincRNA.114	lincRNA.114	Redundant with FlyBase lncRNAs
DLi00058	lincRNA.113	lincRNA.113	Redundant with FlyBase lncRNAs
DLi00057	lincRNA.112	lincRNA.112	Redundant with FlyBase lncRNAs
DLi00052	lincRNA.108	lincRNA.108	Redundant with FlyBase lncRNAs
DLi00049	lincRNA.105	lincRNA.105	Redundant with FlyBase lncRNAs
DLi00043	lincRNA.1044	lincRNA.1044	Redundant with FlyBase lncRNAs
DLi00019	lincRNA.1017	lincRNA.1017	Redundant with FlyBase lncRNAs
DLi00018	lincRNA.1015	lincRNA.1015	Redundant with FlyBase lncRNAs
DLi00017	lincRNA.1014	lincRNA.1014	Redundant with FlyBase lncRNAs
DLi00011	lincRNA.1008	lincRNA.1008	Redundant with FlyBase lncRNAs
DLi00008	lincRNA.1005	lincRNA.1005	Redundant with FlyBase lncRNAs
DLi00007	lincRNA.1004	lincRNA.1004	Redundant with FlyBase lncRNAs
DLi00003	lincRNA.1000	lincRNA.1000	Redundant with FlyBase lncRNAs
DLi00002	lincRNA.100	lincRNA.100	Redundant with FlyBase lncRNAs
DLi00001	lincRNA.10	lincRNA.10	Redundant with FlyBase lncRNAs
DLb02564	Mgn99987	Mgn99987.a	Redundant with FlyBase lncRNAs
DLb02549	Mgn99973	Mgn99973.a	Redundant with FlyBase lncRNAs
DLb02536	Mgn99959	Mgn99959.a	Redundant with FlyBase lncRNAs
DLb02535	Mgn99958	Mgn99958.b	Redundant with FlyBase lncRNAs
DLb02534	Mgn99958	Mgn99958.a	Redundant with FlyBase lncRNAs
DLb02533	Mgn99957	Mgn99957.a	Redundant with FlyBase lncRNAs
DLb02532	Mgn99955	Mgn99955.a	Redundant with FlyBase lncRNAs
DLb02528	Mgn99949	Mgn99949.a	Redundant with FlyBase lncRNAs
DLb02520	Mgn99940	Mgn99940.b	Redundant with FlyBase lncRNAs
DLb02519	Mgn99940	Mgn99940.a	Redundant with FlyBase lncRNAs
DLb02517	Mgn99938	Mgn99938.a	Redundant with FlyBase lncRNAs
DLb02511	Mgn99923	Mgn99923.a	Redundant with FlyBase lncRNAs
DLb02507	Mgn99912	Mgn99912.a	Redundant with FlyBase lncRNAs
DLb02506	Mgn99841	Mgn99841.a	Redundant with FlyBase lncRNAs
DLb02505	Mgn99839	Mgn99839.a	Redundant with FlyBase lncRNAs
DLb02497	Mgn99829	Mgn99829.a	Redundant with FlyBase lncRNAs
DLb02493	Mgn99825	Mgn99825.a	Redundant with FlyBase lncRNAs
DLb02486	Mgn99813	Mgn99813.a	Redundant with FlyBase lncRNAs
DLb02485	Mgn99812	Mgn99812.a	Redundant with FlyBase lncRNAs
DLb02484	Mgn99811	Mgn99811.b	Redundant with FlyBase lncRNAs
DLb02483	Mgn99811	Mgn99811.a	Redundant with FlyBase lncRNAs
DLb02481	Mgn99808	Mgn99808.a	Redundant with FlyBase lncRNAs
DLb02480	Mgn99807	Mgn99807.a	Redundant with FlyBase lncRNAs
DLb02476	Mgn99803	Mgn99803.a	Redundant with FlyBase lncRNAs
DLb02465	Mgn98084	Mgn98084.b	Redundant with FlyBase lncRNAs
DLb02464	Mgn98084	Mgn98084.a	Redundant with FlyBase lncRNAs
DLb02447	Mgn98069	Mgn98069.a	Redundant with FlyBase lncRNAs
DLb02432	Mgn98049	Mgn98049.a	Redundant with FlyBase lncRNAs
DLb02416	Mgn98030	Mgn98030.a	Redundant with FlyBase lncRNAs
DLb02415	Mgn98029	Mgn98029.a	Redundant with FlyBase lncRNAs
DLb02412	Mgn98026	Mgn98026.a	Redundant with FlyBase lncRNAs
DLb02411	Mgn98024	Mgn98024.a	Redundant with FlyBase lncRNAs
DLb02392	Mgn98005	Mgn98005.a	Redundant with FlyBase lncRNAs
DLb02346	Mgn95015	Mgn95015.a	Redundant with FlyBase lncRNAs
DLb02309	Mgn94084	Mgn94084.a	Redundant with FlyBase lncRNAs
DLb02290	Mgn94064	Mgn94064.a	Redundant with FlyBase lncRNAs
DLb02266	Mgn94037	Mgn94037.a	Redundant with FlyBase lncRNAs
DLb02265	Mgn94036	Mgn94036.a	Redundant with FlyBase lncRNAs
DLb02264	Mgn94035	Mgn94035.d	Redundant with FlyBase lncRNAs
DLb02263	Mgn94035	Mgn94035.c	Redundant with FlyBase lncRNAs
DLb02262	Mgn94035	Mgn94035.b	Redundant with FlyBase lncRNAs
DLb02261	Mgn94035	Mgn94035.a	Redundant with FlyBase lncRNAs
DLb02252	Mgn94025	Mgn94025.a	Redundant with FlyBase lncRNAs
DLb02248	Mgn94022	Mgn94022.a	Redundant with FlyBase lncRNAs
DLb02246	Mgn94020	Mgn94020.a	Redundant with FlyBase lncRNAs
DLb02245	Mgn94019	Mgn94019.b	Redundant with FlyBase lncRNAs
DLb02208	Mgn891	Mgn891.c	Redundant with FlyBase lncRNAs
DLb02207	Mgn852	Mgn852.d	Redundant with FlyBase lncRNAs
DLb02206	Mgn852	Mgn852.c	Redundant with FlyBase lncRNAs
DLb02205	Mgn852	Mgn852.b	Redundant with FlyBase lncRNAs
DLb02204	Mgn852	Mgn852.a	Redundant with FlyBase lncRNAs
DLb02192	Mgn84047	Mgn84047.a	Redundant with FlyBase lncRNAs
DLb02186	Mgn84041	Mgn84041.e	Redundant with FlyBase lncRNAs
DLb02126	Mgn798	Mgn798.v	Redundant with FlyBase lncRNAs
DLb02124	Mgn798	Mgn798.t	Redundant with FlyBase lncRNAs
DLb02122	Mgn798	Mgn798.r	Redundant with FlyBase lncRNAs
DLb02121	Mgn798	Mgn798.q	Redundant with FlyBase lncRNAs
DLb02120	Mgn798	Mgn798.p	Redundant with FlyBase lncRNAs
DLb02117	Mgn798	Mgn798.l	Redundant with FlyBase lncRNAs
DLb02116	Mgn798	Mgn798.k	Redundant with FlyBase lncRNAs
DLb02115	Mgn798	Mgn798.j	Redundant with FlyBase lncRNAs
DLb02114	Mgn798	Mgn798.i	Redundant with FlyBase lncRNAs
DLb02113	Mgn798	Mgn798.h	Redundant with FlyBase lncRNAs
DLb02112	Mgn798	Mgn798.g	Redundant with FlyBase lncRNAs
DLb02109	Mgn798	Mgn798.d	Redundant with FlyBase lncRNAs
DLb02108	Mgn798	Mgn798.c	Redundant with FlyBase lncRNAs
DLb02107	Mgn798	Mgn798.b	Redundant with FlyBase lncRNAs
DLb02106	Mgn798	Mgn798.a	Redundant with FlyBase lncRNAs
DLb02104	Mgn79	Mgn79.c	Redundant with FlyBase lncRNAs
DLb02103	Mgn79	Mgn79.b	Redundant with FlyBase lncRNAs
DLb02102	Mgn79	Mgn79.a	Redundant with FlyBase lncRNAs
DLb02099	Mgn74	Mgn74.d	Redundant with FlyBase lncRNAs
DLb02097	Mgn74	Mgn74.b	Redundant with FlyBase lncRNAs
DLb02096	Mgn74	Mgn74.a	Redundant with FlyBase lncRNAs
DLb02062	Mgn716	Mgn716.a	Redundant with FlyBase lncRNAs
DLb01985	Mgn4545	Mgn4545.a	Redundant with FlyBase lncRNAs
DLb01942	Mgn4339	Mgn4339.k	Redundant with FlyBase lncRNAs
DLb01941	Mgn4339	Mgn4339.j	Redundant with FlyBase lncRNAs
DLb01937	Mgn4339	Mgn4339.c	Redundant with FlyBase lncRNAs
DLb01911	Mgn4225	Mgn4225.a	Redundant with FlyBase lncRNAs
DLb01909	Mgn4221	Mgn4221.a	Redundant with FlyBase lncRNAs
DLb01907	Mgn4219	Mgn4219.a	Redundant with FlyBase lncRNAs
DLb01904	Mgn4214	Mgn4214.a	Redundant with FlyBase lncRNAs
DLb01892	Mgn4191	Mgn4191.b	Redundant with FlyBase lncRNAs
DLb01859	Mgn4137	Mgn4137.c	Redundant with FlyBase lncRNAs
DLb01835	Mgn4068	Mgn4068.g	Redundant with FlyBase lncRNAs
DLb01829	Mgn4068	Mgn4068.a	Redundant with FlyBase lncRNAs
DLb01814	Mgn4028	Mgn4028.a	Redundant with FlyBase lncRNAs
DLb01811	Mgn4022	Mgn4022.a	Redundant with FlyBase lncRNAs
DLb01803	Mgn4009	Mgn4009.a	Redundant with FlyBase lncRNAs
DLb01798	Mgn4000	Mgn4000.b	Redundant with FlyBase lncRNAs
DLb01797	Mgn4000	Mgn4000.a	Redundant with FlyBase lncRNAs
DLb01795	Mgn3994	Mgn3994.b	Redundant with FlyBase lncRNAs
DLb01794	Mgn3990	Mgn3990.b	Redundant with FlyBase lncRNAs
DLb01793	Mgn3990	Mgn3990.a	Redundant with FlyBase lncRNAs
DLb01790	Mgn3984	Mgn3984.b	Redundant with FlyBase lncRNAs
DLb01789	Mgn3984	Mgn3984.a	Redundant with FlyBase lncRNAs
DLb01786	Mgn3980	Mgn3980.b	Redundant with FlyBase lncRNAs
DLb01785	Mgn3980	Mgn3980.a	Redundant with FlyBase lncRNAs
DLb01759	Mgn3905	Mgn3905.b	Redundant with FlyBase lncRNAs
DLb01757	Mgn3890	Mgn3890.e	Redundant with FlyBase lncRNAs
DLb01756	Mgn3890	Mgn3890.d	Redundant with FlyBase lncRNAs
DLb01755	Mgn3890	Mgn3890.c	Redundant with FlyBase lncRNAs
DLb01753	Mgn3890	Mgn3890.a	Redundant with FlyBase lncRNAs
DLb01729	Mgn3796	Mgn3796.a	Redundant with FlyBase lncRNAs
DLb01726	Mgn3790	Mgn3790.a	Redundant with FlyBase lncRNAs
DLb01723	Mgn3786	Mgn3786.a	Redundant with FlyBase lncRNAs
DLb01712	Mgn3764	Mgn3764.b	Redundant with FlyBase lncRNAs
DLb01711	Mgn3764	Mgn3764.a	Redundant with FlyBase lncRNAs
DLb01641	Mgn3576	Mgn3576.a	Redundant with FlyBase lncRNAs
DLb01589	Mgn1945	Mgn1945.b	Redundant with FlyBase lncRNAs
DLb01583	Mgn1938	Mgn1938.a	Redundant with FlyBase lncRNAs
DLb01577	Mgn1731	Mgn1731.a	Redundant with FlyBase lncRNAs
DLb01553	Mgn1692	Mgn1692.b	Redundant with FlyBase lncRNAs
DLb01552	Mgn1692	Mgn1692.a	Redundant with FlyBase lncRNAs
DLb01495	Mgn1554	Mgn1554.a	Redundant with FlyBase lncRNAs
DLb01428	Mgn095298	Mgn095298.a	Redundant with FlyBase lncRNAs
DLb01379	Mgn095243	Mgn095243.a	Redundant with FlyBase lncRNAs
DLb01371	Mgn095235	Mgn095235.a	Redundant with FlyBase lncRNAs
DLb01364	Mgn095227	Mgn095227.a	Redundant with FlyBase lncRNAs
DLb01361	Mgn095224	Mgn095224.a	Redundant with FlyBase lncRNAs
DLb01358	Mgn095221	Mgn095221.a	Redundant with FlyBase lncRNAs
DLb01353	Mgn095215	Mgn095215.a	Redundant with FlyBase lncRNAs
DLb01349	Mgn095211	Mgn095211.a	Redundant with FlyBase lncRNAs
DLb01347	Mgn095207	Mgn095207.a	Redundant with FlyBase lncRNAs
DLb01332	Mgn095188	Mgn095188.a	Redundant with FlyBase lncRNAs
DLb01326	Mgn095181	Mgn095181.a	Redundant with FlyBase lncRNAs
DLb01324	Mgn095179	Mgn095179.a	Redundant with FlyBase lncRNAs
DLb01321	Mgn095176	Mgn095176.a	Redundant with FlyBase lncRNAs
DLb01320	Mgn095175	Mgn095175.a	Redundant with FlyBase lncRNAs
DLb01313	Mgn095167	Mgn095167.a	Redundant with FlyBase lncRNAs
DLb01312	Mgn095166	Mgn095166.a	Redundant with FlyBase lncRNAs
DLb01310	Mgn095164	Mgn095164.a	Redundant with FlyBase lncRNAs
DLb01306	Mgn095160	Mgn095160.a	Redundant with FlyBase lncRNAs
DLb01298	Mgn095151	Mgn095151.a	Redundant with FlyBase lncRNAs
DLb01297	Mgn095150	Mgn095150.a	Redundant with FlyBase lncRNAs
DLb01294	Mgn095147	Mgn095147.a	Redundant with FlyBase lncRNAs
DLb01277	Mgn095129	Mgn095129.a	Redundant with FlyBase lncRNAs
DLb01272	Mgn095124	Mgn095124.a	Redundant with FlyBase lncRNAs
DLb01265	Mgn095116	Mgn095116.a	Redundant with FlyBase lncRNAs
DLb01259	Mgn095110	Mgn095110.a	Redundant with FlyBase lncRNAs
DLb01256	Mgn095106	Mgn095106.a	Redundant with FlyBase lncRNAs
DLb01252	Mgn095100	Mgn095100.a	Redundant with FlyBase lncRNAs
DLb01250	Mgn095098	Mgn095098.a	Redundant with FlyBase lncRNAs
DLb01246	Mgn095093	Mgn095093.a	Redundant with FlyBase lncRNAs
DLb01233	Mgn095079	Mgn095079.a	Redundant with FlyBase lncRNAs
DLb01195	Mgn00566	Mgn00566.a	Redundant with FlyBase lncRNAs
DLb01185	Mgn00535	Mgn00535.b	Redundant with FlyBase lncRNAs
DLb01183	Mgn00533	Mgn00533.g	Redundant with FlyBase lncRNAs
DLb01182	Mgn00533	Mgn00533.f	Redundant with FlyBase lncRNAs
DLb01179	Mgn00533	Mgn00533.c	Redundant with FlyBase lncRNAs
DLb01178	Mgn00533	Mgn00533.b	Redundant with FlyBase lncRNAs
DLb01177	Mgn00533	Mgn00533.a	Redundant with FlyBase lncRNAs
DLb01175	Mgn00528	Mgn00528.b	Redundant with FlyBase lncRNAs
DLb01174	Mgn00528	Mgn00528.a	Redundant with FlyBase lncRNAs
DLb01167	Mgn00512	Mgn00512.y	Redundant with FlyBase lncRNAs
DLb01165	Mgn00512	Mgn00512.w	Redundant with FlyBase lncRNAs
DLb01162	Mgn00512	Mgn00512.s	Redundant with FlyBase lncRNAs
DLb01161	Mgn00512	Mgn00512.r	Redundant with FlyBase lncRNAs
DLb01156	Mgn00512	Mgn00512.m	Redundant with FlyBase lncRNAs
DLb01153	Mgn00512	Mgn00512.j	Redundant with FlyBase lncRNAs
DLb01151	Mgn00512	Mgn00512.h	Redundant with FlyBase lncRNAs
DLb01150	Mgn00512	Mgn00512.g	Redundant with FlyBase lncRNAs
DLb01149	Mgn00512	Mgn00512.f	Redundant with FlyBase lncRNAs
DLb01148	Mgn00512	Mgn00512.e	Redundant with FlyBase lncRNAs
DLb01147	Mgn00512	Mgn00512.d	Redundant with FlyBase lncRNAs
DLb01146	Mgn00512	Mgn00512.c	Redundant with FlyBase lncRNAs
DLb01145	Mgn00512	Mgn00512.b	Redundant with FlyBase lncRNAs
DLb01094	Mgn00453	Mgn00453.a	Redundant with FlyBase lncRNAs
DLb01091	Mgn00446	Mgn00446.b	Redundant with FlyBase lncRNAs
DLb01090	Mgn00446	Mgn00446.a	Redundant with FlyBase lncRNAs
DLb01089	Mgn00436	Mgn00436.a	Redundant with FlyBase lncRNAs
DLb01056	Mgn00377	Mgn00377.d	Redundant with FlyBase lncRNAs
DLb01055	Mgn00377	Mgn00377.c	Redundant with FlyBase lncRNAs
DLb01041	Mgn00349	Mgn00349.c	Redundant with FlyBase lncRNAs
DLb01040	Mgn00349	Mgn00349.b	Redundant with FlyBase lncRNAs
DLb01039	Mgn00349	Mgn00349.a	Redundant with FlyBase lncRNAs
DLb01034	Mgn00344	Mgn00344.a	Redundant with FlyBase lncRNAs
DLb01031	Mgn00335	Mgn00335.l	Redundant with FlyBase lncRNAs
DLb01028	Mgn00335	Mgn00335.g	Redundant with FlyBase lncRNAs
DLb01025	Mgn00327	Mgn00327.b	Redundant with FlyBase lncRNAs
DLb01024	Mgn00327	Mgn00327.a	Redundant with FlyBase lncRNAs
DLb00994	Mgn00271	Mgn00271.a	Redundant with FlyBase lncRNAs
DLb00941	Mgn00217	Mgn00217.a	Redundant with FlyBase lncRNAs
DLb00930	Mgn00205	Mgn00205.a	Redundant with FlyBase lncRNAs
DLb00922	Mgn00174	Mgn00174.d	Redundant with FlyBase lncRNAs
DLb00918	Mgn00171	Mgn00171.a	Redundant with FlyBase lncRNAs
DLb00915	Mgn00167	Mgn00167.a	Redundant with FlyBase lncRNAs
DLb00910	Mgn00157	Mgn00157.a	Redundant with FlyBase lncRNAs
DLb00908	Mgn00154	Mgn00154.a	Redundant with FlyBase lncRNAs
DLb00907	Mgn00153	Mgn00153.a	Redundant with FlyBase lncRNAs
DLb00896	Mgn00143	Mgn00143.a	Redundant with FlyBase lncRNAs
DLb00890	Mgn00134	Mgn00134.a	Redundant with FlyBase lncRNAs
DLb00884	Mgn00127	Mgn00127.a	Redundant with FlyBase lncRNAs
DLb00852	Mgn00052	Mgn00052.a	Redundant with FlyBase lncRNAs
DLb00851	Mgn00050	Mgn00050.a	Redundant with FlyBase lncRNAs
DLb00846	Mgn00046	Mgn00046.a	Redundant with FlyBase lncRNAs
DLb00835	MIP22396	MIP22396.gin	Redundant with FlyBase lncRNAs
DLb00524	CR43681	CR43681.c	Redundant with FlyBase lncRNAs
DLb00523	CR43681	CR43681.b	Redundant with FlyBase lncRNAs
DLb00522	CR43681	CR43681.a	Redundant with FlyBase lncRNAs
DLb00521	CR43681	CR43681-RA.B	Redundant with FlyBase lncRNAs
DLb00520	CR43681	CR43681-RA.A	Redundant with FlyBase lncRNAs
DLb00141	CR41510	CR41510-RB.D	Redundant with FlyBase lncRNAs
DLb00140	CR41510	CR41510-RB.C	Redundant with FlyBase lncRNAs
DLb00139	CR41510	CR41510-RB.B	Redundant with FlyBase lncRNAs
DLb00138	CR41510	CR41510-RB.A	Redundant with FlyBase lncRNAs
DLb00137	CR41510	CR41510-RA.D	Redundant with FlyBase lncRNAs
DLb00136	CR41510	CR41510-RA.C	Redundant with FlyBase lncRNAs
DLb00135	CR41510	CR41510-RA.B	Redundant with FlyBase lncRNAs
DLb00134	CR41510	CR41510-RA.A	Redundant with FlyBase lncRNAs
DLt01682	FBgn0266073	FBtr0343433	rRNA
DLt01589	FBgn0085768	FBtr0114218	rRNA
DLn00565	TCONS_00045565	DLn00565	rRNA
DLb02025	Mgn574	Mgn574.b	rRNA
DLb02024	Mgn574	Mgn574.a	rRNA
DLb02023	Mgn570	Mgn570.b	rRNA
DLb02022	Mgn570	Mgn570.a	rRNA
DLb01502	Mgn1558	Mgn1558.g	rRNA
DLb01501	Mgn1558	Mgn1558.f	rRNA
DLb01500	Mgn1558	Mgn1558.e	rRNA
DLb01499	Mgn1558	Mgn1558.d	rRNA
DLb01498	Mgn1558	Mgn1558.c	rRNA
DLb01497	Mgn1558	Mgn1558.a	rRNA
DLb00778	CR44225	CR44225	rRNA
DLb00726	CR44100	CR44100	rRNA
DLb00715	CR44063	CR44063	rRNA
DLb00713	CR44061	CR44061	rRNA
DLb00708	CR44046	CR44046	rRNA
DLb00703	CR44026	CR44026	rRNA
DLb00702	CR44023	CR44023	rRNA
DLb00674	CR43930	CR43930	rRNA
DLb00673	CR43926	CR43926	rRNA
DLb00221	CR42195	CR42195.a	rRNA
DLb00220	CR42195	CR42195-RA.E	rRNA
DLb00219	CR42195	CR42195-RA.D	rRNA
DLb00218	CR42195	CR42195-RA.C	rRNA
DLb00217	CR42195	CR42195-RA.B	rRNA
DLb00216	CR42195	CR42195-RA.A	rRNA
DLb00215	CR41620	CR41620-RA.B	rRNA
DLb00214	CR41620	CR41620-RA.A	rRNA
DLb00213	CR41619	CR41619-RA.B	rRNA
DLb00212	CR41619	CR41619-RA.A	rRNA
DLb00211	CR41618	CR41618-RA.D	rRNA
DLb00210	CR41618	CR41618-RA.C	rRNA
DLb00209	CR41618	CR41618-RA.B	rRNA
DLb00208	CR41618	CR41618-RA.A	rRNA
DLb00207	CR41617	CR41617.z	rRNA
DLb00206	CR41617	CR41617.y	rRNA
DLb00205	CR41617	CR41617.x	rRNA
DLb00204	CR41617	CR41617.w	rRNA
DLb00203	CR41617	CR41617.v	rRNA
DLb00202	CR41617	CR41617.u	rRNA
DLb00201	CR41617	CR41617.t	rRNA
DLb00200	CR41617	CR41617.s	rRNA
DLb00199	CR41617	CR41617.r	rRNA
DLb00198	CR41617	CR41617.q	rRNA
DLb00197	CR41617	CR41617.p	rRNA
DLb00196	CR41617	CR41617.o	rRNA
DLb00195	CR41617	CR41617.n	rRNA
DLb00194	CR41617	CR41617.m	rRNA
DLb00193	CR41617	CR41617.l	rRNA
DLb00192	CR41617	CR41617.k	rRNA
DLb00191	CR41617	CR41617.j	rRNA
DLb00190	CR41617	CR41617.i	rRNA
DLb00189	CR41617	CR41617.h	rRNA
DLb00188	CR41617	CR41617.g	rRNA
DLb00187	CR41617	CR41617.f	rRNA
DLb00186	CR41617	CR41617.e	rRNA
DLb00185	CR41617	CR41617.d	rRNA
DLb00184	CR41617	CR41617.c	rRNA
DLb00183	CR41617	CR41617.b	rRNA
DLb00182	CR41617	CR41617.ak	rRNA
DLb00181	CR41617	CR41617.aj	rRNA
DLb00180	CR41617	CR41617.ai	rRNA
DLb00179	CR41617	CR41617.ah	rRNA
DLb00178	CR41617	CR41617.ag	rRNA
DLb00177	CR41617	CR41617.af	rRNA
DLb00176	CR41617	CR41617.ae	rRNA
DLb00175	CR41617	CR41617.ad	rRNA
DLb00174	CR41617	CR41617.ac	rRNA
DLb00173	CR41617	CR41617.ab	rRNA
DLb00172	CR41617	CR41617.aa	rRNA
DLb00171	CR41617	CR41617.a	rRNA
DLb00170	CR41617	CR41617-RA.A	rRNA
DLb00169	CR41613	CR41613-RA.B	rRNA
DLb00168	CR41613	CR41613-RA.A	rRNA
DLb00166	CR41608	CR41608-RA	rRNA
DLb00165	CR41607	CR41607-RA.C	rRNA
DLb00164	CR41607	CR41607-RA.B	rRNA
DLb00163	CR41607	CR41607-RA.A	rRNA
DLb00162	CR41606	CR41606-RA	rRNA
DLb00161	CR41605	CR41605.d	rRNA
DLb00160	CR41605	CR41605.c	rRNA
DLb00159	CR41605	CR41605.b	rRNA
DLb00158	CR41605	CR41605.a	rRNA
DLb00157	CR41605	CR41605-RA.A	rRNA
DLb00154	CR41591	CR41591-RA	rRNA
DLb00153	CR41590	CR41590-RA	rRNA
DLb00152	CR41583	CR41583-RA	rRNA
DLb00150	CR41548	CR41548-RA	rRNA
DLb00149	CR41544	CR41544-RA.D	rRNA
DLb00148	CR41544	CR41544-RA.C	rRNA
DLb00147	CR41544	CR41544-RA.A	rRNA
DLb00146	CR41540	CR41540-RA.A	rRNA
DLb00145	CR41539	CR41539-RA.C	rRNA
DLb00144	CR41539	CR41539-RA.B	rRNA
DLb00143	CR41539	CR41539-RA.A	rRNA
DLb00129	CR40976	CR40976-RA.B	rRNA
DLb00128	CR40963	CR40963-RA	rRNA
DLb00127	CR40962	CR40962-RA	rRNA
DLb00126	CR40959	CR40959.a	rRNA
DLb00125	CR40959	CR40959-RA.D	rRNA
DLb00124	CR40959	CR40959-RA.C	rRNA
DLb00123	CR40959	CR40959-RA.B	rRNA
DLb00122	CR40779	CR40779-RA.A	rRNA
DLb00121	CR40766	CR40766.a	rRNA
DLb00120	CR40766	CR40766-RA.C	rRNA
DLb00119	CR40766	CR40766-RA.B	rRNA
DLb00118	CR40766	CR40766-RA.A	rRNA
DLb00117	CR40743	CR40743-RA.B	rRNA
DLb00116	CR40743	CR40743-RA.A	rRNA
DLb00114	CR40728	CR40728-RA	rRNA
DLb00113	CR40712	CR40712.d	rRNA
DLb00112	CR40712	CR40712.c	rRNA
DLb00111	CR40712	CR40712.b	rRNA
DLb00110	CR40712	CR40712.a	rRNA
DLb00109	CR40712	CR40712-RA.A	rRNA
DLb00108	CR40685	CR40685-RA.E	rRNA
DLb00107	CR40685	CR40685-RA.D	rRNA
DLb00106	CR40685	CR40685-RA.C	rRNA
DLb00105	CR40685	CR40685-RA.B	rRNA
DLb00104	CR40685	CR40685-RA.A	rRNA
DLb00103	CR40679	CR40679-RA	rRNA
DLb00101	CR40668	CR40668-RA	rRNA
DLb00100	CR40642	CR40642-RA.B	rRNA
DLb00099	CR40642	CR40642-RA.A	rRNA
DLb00098	CR40641	CR40641-RA.A	rRNA
DLb00097	CR40640	CR40640-RA.B	rRNA
DLb00096	CR40639	CR40639-RA.B	rRNA
DLb00095	CR40639	CR40639-RA.A	rRNA
DLb00094	CR40621	CR40621.k	rRNA
DLb00093	CR40621	CR40621-RA.B	rRNA
DLb00092	CR40621	CR40621-RA.A	rRNA
DLb00091	CR40613	CR40613-RA.A	rRNA
DLb00090	CR40611	CR40611-RA.A	rRNA
DLb00089	CR40597	CR40597-RA	rRNA
DLb00081	CR40594	CR40594-RA	rRNA
DLb00080	CR40581	CR40581-RA	rRNA
DLb00079	CR40574	CR40574-RA	rRNA
DLb00078	CR40573	CR40573-RA	rRNA
DLb00077	CR40572	CR40572-RA	rRNA
DLb00076	CR40571	CR40571-RA	rRNA
DLb00075	CR40565	CR40565-RA	rRNA
DLb00074	CR40561	CR40561-RA	rRNA
DLb00073	CR40560	CR40560-RA	rRNA
DLb00072	CR40546	CR40546-RA	rRNA
DLb00071	CR40528	CR40528-RA.A	rRNA
DLb00070	CR40508	CR40508-RA	rRNA
DLb00069	CR40507	CR40507-RA	rRNA
DLb00068	CR40503	CR40503-RA	rRNA
DLb00067	CR40502	CR40502-RA.A	rRNA
DLt01580	NR_001999	NR_001999	scaRNA
DLn00643	TCONS_00055226	DLn00643	sense exonic
DLn00626	TCONS_00054483	DLn00626	sense exonic
DLn00617	TCONS_00053728	DLn00617	sense exonic
DLn00603	TCONS_00051848	DLn00603	sense exonic
DLn00594	TCONS_00046760	DLn00594	sense exonic
DLn00593	TCONS_00046759	DLn00593	sense exonic
DLn00449	TCONS_00041455	DLn00449	sense exonic
DLn00437	TCONS_00039776	DLn00437	sense exonic
DLn00428	TCONS_00036461	DLn00428	sense exonic
DLn00427	TCONS_00036460	DLn00427	sense exonic
DLn00424	TCONS_00036276	DLn00424	sense exonic
DLn00419	TCONS_00034012	DLn00419	sense exonic
DLn00415	TCONS_00032768	DLn00415	sense exonic
DLn00378	TCONS_00031328	DLn00378	sense exonic
DLn00310	TCONS_00029323	DLn00310	sense exonic
DLn00213	TCONS_00021721	DLn00213	sense exonic
DLn00150	TCONS_00018156	DLn00150	sense exonic
DLn00073	TCONS_00008384	DLn00073	sense exonic
DLn00072	TCONS_00008383	DLn00072	sense exonic
DLn00028	TCONS_00007846	DLn00028	sense exonic
DLn00002	TCONS_00000903	DLn00002	sense exonic
DLn00670	TCONS_00055724	DLn00670	sense intronic
DLn00669	TCONS_00055723	DLn00669	sense intronic
DLn00668	TCONS_00055722	DLn00668	sense intronic
DLn00667	TCONS_00055721	DLn00667	sense intronic
DLn00666	TCONS_00055720	DLn00666	sense intronic
DLn00665	TCONS_00055719	DLn00665	sense intronic
DLn00664	TCONS_00055718	DLn00664	sense intronic
DLn00663	TCONS_00055717	DLn00663	sense intronic
DLn00662	TCONS_00055716	DLn00662	sense intronic
DLn00661	TCONS_00055715	DLn00661	sense intronic
DLn00660	TCONS_00055714	DLn00660	sense intronic
DLn00659	TCONS_00055713	DLn00659	sense intronic
DLn00658	TCONS_00055712	DLn00658	sense intronic
DLn00657	TCONS_00055711	DLn00657	sense intronic
DLn00656	TCONS_00055709	DLn00656	sense intronic
DLn00655	TCONS_00055708	DLn00655	sense intronic
DLn00650	TCONS_00055651	DLn00650	sense intronic
DLn00642	TCONS_00055121	DLn00642	sense intronic
DLn00614	TCONS_00053449	DLn00614	sense intronic
DLn00613	TCONS_00053448	DLn00613	sense intronic
DLn00611	TCONS_00053364	DLn00611	sense intronic
DLn00610	TCONS_00053362	DLn00610	sense intronic
DLn00609	TCONS_00053360	DLn00609	sense intronic
DLn00608	TCONS_00053359	DLn00608	sense intronic
DLn00607	TCONS_00052525	DLn00607	sense intronic
DLn00606	TCONS_00052524	DLn00606	sense intronic
DLn00605	TCONS_00052523	DLn00605	sense intronic
DLn00510	TCONS_00043654	DLn00510	sense intronic
DLn00509	TCONS_00043652	DLn00509	sense intronic
DLn00502	TCONS_00043173	DLn00502	sense intronic
DLn00466	TCONS_00042493	DLn00466	sense intronic
DLn00426	TCONS_00036459	DLn00426	sense intronic
DLn00244	TCONS_00028547	DLn00244	sense intronic
DLn00243	TCONS_00028546	DLn00243	sense intronic
DLn00185	TCONS_00019815	DLn00185	sense intronic
DLn00149	TCONS_00018155	DLn00149	sense intronic
DLn00148	TCONS_00018154	DLn00148	sense intronic
DLn00102	TCONS_00009748	DLn00102	sense intronic
DLn00101	TCONS_00009747	DLn00101	sense intronic
DLn00045	TCONS_00008178	DLn00045	sense intronic
DLn00044	TCONS_00008177	DLn00044	sense intronic
DLn00043	TCONS_00008176	DLn00043	sense intronic
DLn00033	TCONS_00007853	DLn00033	sense intronic
DLn00032	TCONS_00007852	DLn00032	sense intronic
DLn00031	TCONS_00007850	DLn00031	sense intronic
DLn00030	TCONS_00007848	DLn00030	sense intronic
DLn00029	TCONS_00007847	DLn00029	sense intronic
DLt01584	NR_048214	NR_048214	snoRNA
DLt01583	NR_048208	NR_048208	snoRNA
DLt01582	NR_002496	NR_002496	snoRNA
DLt01581	NR_002489	NR_002489	snoRNA
DLt01579	NR_001972	NR_001972	snRNA
DLt01578	NR_001600	NR_001600	snRNA
DLt00092	FBgn0083987	FBtr0111039	snRNA
DLt00077	FBgn0065099	FBtr0091929	snRNA
DLi01014	lincRNA.S1749	lincRNA.S1749	TE region
DLi00941	lincRNA.930	lincRNA.930	TE region
DLi00939	lincRNA.929	lincRNA.929	TE region
DLi00938	lincRNA.928	lincRNA.928	TE region
DLi00936	lincRNA.926	lincRNA.926	TE region
DLi00934	lincRNA.924	lincRNA.924	TE region
DLi00931	lincRNA.921	lincRNA.921	TE region
DLi00930	lincRNA.920	lincRNA.920	TE region
DLi00656	lincRNA.667	lincRNA.667	TE region
DLi00655	lincRNA.666	lincRNA.666	TE region
DLi00653	lincRNA.664	lincRNA.664	TE region
DLi00652	lincRNA.663	lincRNA.663	TE region
DLi00651	lincRNA.662	lincRNA.662	TE region
DLi00649	lincRNA.660	lincRNA.660	TE region
DLi00646	lincRNA.658	lincRNA.658	TE region
DLi00477	lincRNA.505	lincRNA.505	TE region
DLi00356	lincRNA.394	lincRNA.394	TE region
DLi00309	lincRNA.350	lincRNA.350	TE region
DLi00204	lincRNA.252	lincRNA.252	TE region
DLi00199	lincRNA.248	lincRNA.248	TE region
DLi00197	lincRNA.246	lincRNA.246	TE region
DLi00196	lincRNA.245	lincRNA.245	TE region
DLi00194	lincRNA.243	lincRNA.243	TE region
DLi00192	lincRNA.241	lincRNA.241	TE region
DLi00191	lincRNA.240	lincRNA.240	TE region
DLi00189	lincRNA.239	lincRNA.239	TE region
DLi00188	lincRNA.238	lincRNA.238	TE region
DLi00187	lincRNA.237	lincRNA.237	TE region
DLi00186	lincRNA.236	lincRNA.236	TE region
DLi00185	lincRNA.235	lincRNA.235	TE region
DLi00184	lincRNA.234	lincRNA.234	TE region
DLi00183	lincRNA.233	lincRNA.233	TE region
DLi00171	lincRNA.222	lincRNA.222	TE region
DLi00164	lincRNA.216	lincRNA.216	TE region
DLi00161	lincRNA.213	lincRNA.213	TE region
DLi00160	lincRNA.212	lincRNA.212	TE region
DLi00046	lincRNA.1047	lincRNA.1047	TE region
DLi00045	lincRNA.1046	lincRNA.1046	TE region
DLi00044	lincRNA.1045	lincRNA.1045	TE region
DLi00041	lincRNA.1042	lincRNA.1042	TE region
DLi00034	lincRNA.1034	lincRNA.1034	TE region
DLi00026	lincRNA.1025	lincRNA.1025	TE region
