# Supplementary material for: Integrating RNA-seq and ChIP-seq data to characterize long non-coding RNAs in Drosophila melanogaster
Source: BMC Genomics. 2016 Mar 11;17:220. doi: 10.1186/s12864-016-2457-0 (PMC4787191; doi:10.1186/s12864-016-2457-0)
Supplement: Additional file 4: — Exon information of the curated lncRNAs (GFF format). (GFF 878 kb) [file 12864_2016_2457_MOESM4_ESM.gff]

3R	flybase	exon	2648220	2648518	.	+	.	id=DLt00031;transcript_id=FBtr0081624;exon_number=1;gene_id=FBgn0000003
3R	flybase	exon	17123532	17124230	.	+	.	id=DLt00040;transcript_id=FBtr0084057;exon_number=6;gene_id=FBgn0001234;cr_gid=CR31400;cr_tid=CR31400-RA
3R	flybase	exon	17122343	17122819	.	+	.	id=DLt00040;transcript_id=FBtr0084057;exon_number=2;gene_id=FBgn0001234;cr_gid=CR31400;cr_tid=CR31400-RA
3R	flybase	exon	17122343	17136428	.	+	.	id=DLt00041;transcript_id=FBtr0084058;exon_number=4;gene_id=FBgn0001234;cr_gid=CR31400;cr_tid=CR31400-RB
3R	flybase	exon	17122343	17124230	.	+	.	id=DLt00042;transcript_id=FBtr0084059;exon_number=3;gene_id=FBgn0001234;cr_gid=CR31400;cr_tid=CR31400-RC
3R	flybase	exon	17121849	17122819	.	+	.	id=DLt00535;transcript_id=FBtr0309958;exon_number=1;gene_id=FBgn0001234;cr_gid=CR31400;cr_tid=CR31400-RD
3R	flybase	exon	17123532	17124230	.	+	.	id=DLt00535;transcript_id=FBtr0309958;exon_number=6;gene_id=FBgn0001234;cr_gid=CR31400;cr_tid=CR31400-RD
3R	flybase	exon	17122343	17143558	.	+	.	id=DLt00688;transcript_id=FBtr0332373;exon_number=5;gene_id=FBgn0001234;cr_gid=CR31400;cr_tid=CR31400-RF
3R	flybase	exon	17123532	17136428	.	+	.	id=DLt00827;transcript_id=FBtr0334316;exon_number=7;gene_id=FBgn0001234;cr_gid=CR31400;cr_tid=CR31400-RG
3R	flybase	exon	17122343	17122819	.	+	.	id=DLt00827;transcript_id=FBtr0334316;exon_number=2;gene_id=FBgn0001234;cr_gid=CR31400;cr_tid=CR31400-RG
3L	flybase	exon	3934718	3935992	.	+	.	id=DLt00011;transcript_id=FBtr0073162;exon_number=1;gene_id=FBgn0004911;cr_gid=CR32265;cr_tid=CR32265-RA
X	flybase	exon	11473098	11473157	.	+	.	id=DLt00012;transcript_id=FBtr0073514;exon_number=1;gene_id=FBgn0019660;cr_gid=CR32665;cr_tid=CR32665-RA
X	flybase	exon	11473703	11474204	.	+	.	id=DLt00012;transcript_id=FBtr0073514;exon_number=12;gene_id=FBgn0019660;cr_gid=CR32665;cr_tid=CR32665-RA
X	flybase	exon	11473098	11474465	.	+	.	id=DLt00013;transcript_id=FBtr0073515;exon_number=2;gene_id=FBgn0019660;cr_gid=CR32665;cr_tid=CR32665-RB
X	flybase	exon	11473703	11474133	.	+	.	id=DLt00403;transcript_id=FBtr0308845;exon_number=11;gene_id=FBgn0019660;cr_gid=CR32665;cr_tid=CR32665-RC
X	flybase	exon	11473098	11473157	.	+	.	id=DLt00403;transcript_id=FBtr0308845;exon_number=1;gene_id=FBgn0019660;cr_gid=CR32665;cr_tid=CR32665-RC
X	flybase	exon	11473248	11473269	.	+	.	id=DLt00403;transcript_id=FBtr0308845;exon_number=3;gene_id=FBgn0019660;cr_gid=CR32665;cr_tid=CR32665-RC
X	flybase	exon	11473382	11473561	.	+	.	id=DLt00403;transcript_id=FBtr0308845;exon_number=5;gene_id=FBgn0019660;cr_gid=CR32665;cr_tid=CR32665-RC
X	flybase	exon	11473419	11473432	.	+	.	id=DLt00404;transcript_id=FBtr0308846;exon_number=7;gene_id=FBgn0019660;cr_gid=CR32665;cr_tid=CR32665-RD
X	flybase	exon	11473703	11474133	.	+	.	id=DLt00404;transcript_id=FBtr0308846;exon_number=11;gene_id=FBgn0019660;cr_gid=CR32665;cr_tid=CR32665-RD
X	flybase	exon	11473098	11473157	.	+	.	id=DLt00404;transcript_id=FBtr0308846;exon_number=1;gene_id=FBgn0019660;cr_gid=CR32665;cr_tid=CR32665-RD
X	flybase	exon	11473545	11473561	.	+	.	id=DLt00404;transcript_id=FBtr0308846;exon_number=9;gene_id=FBgn0019660;cr_gid=CR32665;cr_tid=CR32665-RD
X	flybase	exon	11473098	11473157	.	+	.	id=DLt01812;transcript_id=FBtr0343985;exon_number=1;gene_id=FBgn0019660;cr_gid=CR32665;cr_tid=CR32665-RE
X	flybase	exon	11473486	11473561	.	+	.	id=DLt01812;transcript_id=FBtr0343985;exon_number=8;gene_id=FBgn0019660;cr_gid=CR32665;cr_tid=CR32665-RE
X	flybase	exon	11473382	11473432	.	+	.	id=DLt01812;transcript_id=FBtr0343985;exon_number=4;gene_id=FBgn0019660;cr_gid=CR32665;cr_tid=CR32665-RE
X	flybase	exon	11473703	11474117	.	+	.	id=DLt01812;transcript_id=FBtr0343985;exon_number=10;gene_id=FBgn0019660;cr_gid=CR32665;cr_tid=CR32665-RE
X	flybase	exon	11473385	11473561	.	+	.	id=DLt01813;transcript_id=FBtr0343986;exon_number=6;gene_id=FBgn0019660;cr_gid=CR32665;cr_tid=CR32665-RF
X	flybase	exon	11473098	11473157	.	+	.	id=DLt01813;transcript_id=FBtr0343986;exon_number=1;gene_id=FBgn0019660;cr_gid=CR32665;cr_tid=CR32665-RF
X	flybase	exon	11473703	11474117	.	+	.	id=DLt01813;transcript_id=FBtr0343986;exon_number=10;gene_id=FBgn0019660;cr_gid=CR32665;cr_tid=CR32665-RF
X	flybase	exon	3752973	3756730	.	-	.	id=DLt00003;transcript_id=FBtr0070634;exon_number=2;gene_id=FBgn0019661;cr_gid=CR32777;cr_tid=CR32777-RA
X	flybase	exon	3756054	3756458	.	-	.	id=DLt00004;transcript_id=FBtr0070635;exon_number=1;gene_id=FBgn0019661;cr_gid=CR32777;cr_tid=CR32777-RB
X	flybase	exon	3752929	3755983	.	-	.	id=DLt00004;transcript_id=FBtr0070635;exon_number=3;gene_id=FBgn0019661;cr_gid=CR32777;cr_tid=CR32777-RB
X	flybase	exon	3752310	3756730	.	-	.	id=DLt01038;transcript_id=FBtr0337066;exon_number=4;gene_id=FBgn0019661;cr_gid=CR32777;cr_tid=CR32777-RC
X	flybase	exon	3752310	3756094	.	-	.	id=DLt01039;transcript_id=FBtr0337067;exon_number=5;gene_id=FBgn0019661;cr_gid=CR32777;cr_tid=CR32777-RD
X	flybase	exon	3751263	3756094	.	-	.	id=DLt02253;transcript_id=FBtr0345714;exon_number=6;gene_id=FBgn0019661;cr_gid=CR32777;cr_tid=CR32777-RE
3R	flybase	exon	12676254	12677198	.	+	.	id=DLt00038;transcript_id=FBtr0083362;exon_number=3;gene_id=FBgn0020546;cr_gid=CR31271;cr_tid=CR31271-RA
3R	flybase	exon	12681533	12682219	.	+	.	id=DLt00038;transcript_id=FBtr0083362;exon_number=7;gene_id=FBgn0020546;cr_gid=CR31271;cr_tid=CR31271-RA
3R	flybase	exon	12675726	12676206	.	+	.	id=DLt00038;transcript_id=FBtr0083362;exon_number=1;gene_id=FBgn0020546;cr_gid=CR31271;cr_tid=CR31271-RA
3R	flybase	exon	12676254	12677198	.	+	.	id=DLt00039;transcript_id=FBtr0083363;exon_number=3;gene_id=FBgn0020546;cr_gid=CR31271;cr_tid=CR31271-RB
3R	flybase	exon	12675726	12676206	.	+	.	id=DLt00039;transcript_id=FBtr0083363;exon_number=1;gene_id=FBgn0020546;cr_gid=CR31271;cr_tid=CR31271-RB
3R	flybase	exon	12681533	12681913	.	+	.	id=DLt00039;transcript_id=FBtr0083363;exon_number=6;gene_id=FBgn0020546;cr_gid=CR31271;cr_tid=CR31271-RB
3R	flybase	exon	12681533	12682219	.	+	.	id=DLt02127;transcript_id=FBtr0345273;exon_number=7;gene_id=FBgn0020546;cr_gid=CR31271;cr_tid=CR31271-RC
3R	flybase	exon	12676292	12677198	.	+	.	id=DLt02127;transcript_id=FBtr0345273;exon_number=4;gene_id=FBgn0020546;cr_gid=CR31271;cr_tid=CR31271-RC
3R	flybase	exon	12675960	12676206	.	+	.	id=DLt02127;transcript_id=FBtr0345273;exon_number=2;gene_id=FBgn0020546;cr_gid=CR31271;cr_tid=CR31271-RC
3R	flybase	exon	12675960	12676206	.	+	.	id=DLt02128;transcript_id=FBtr0345274;exon_number=2;gene_id=FBgn0020546;cr_gid=CR31271;cr_tid=CR31271-RD
3R	flybase	exon	12676292	12682219	.	+	.	id=DLt02128;transcript_id=FBtr0345274;exon_number=5;gene_id=FBgn0020546;cr_gid=CR31271;cr_tid=CR31271-RD
3R	flybase	exon	12569633	12570433	.	-	.	id=DLt00035;transcript_id=FBtr0083342;exon_number=6;gene_id=FBgn0020556;cr_gid=CR31273;cr_tid=CR31273-RA
3R	flybase	exon	12579400	12579521	.	-	.	id=DLt00035;transcript_id=FBtr0083342;exon_number=2;gene_id=FBgn0020556;cr_gid=CR31273;cr_tid=CR31273-RA
3R	flybase	exon	12598577	12598911	.	-	.	id=DLt00035;transcript_id=FBtr0083342;exon_number=1;gene_id=FBgn0020556;cr_gid=CR31273;cr_tid=CR31273-RA
3R	flybase	exon	12571155	12571331	.	-	.	id=DLt00036;transcript_id=FBtr0083343;exon_number=5;gene_id=FBgn0020556;cr_gid=CR31273;cr_tid=CR31273-RB
3R	flybase	exon	12577323	12577931	.	-	.	id=DLt00036;transcript_id=FBtr0083343;exon_number=3;gene_id=FBgn0020556;cr_gid=CR31273;cr_tid=CR31273-RB
3R	flybase	exon	12569633	12570433	.	-	.	id=DLt00036;transcript_id=FBtr0083343;exon_number=6;gene_id=FBgn0020556;cr_gid=CR31273;cr_tid=CR31273-RB
3R	flybase	exon	12569633	12570433	.	-	.	id=DLt00037;transcript_id=FBtr0083344;exon_number=6;gene_id=FBgn0020556;cr_gid=CR31273;cr_tid=CR31273-RC
3R	flybase	exon	12571155	12572108	.	-	.	id=DLt00037;transcript_id=FBtr0083344;exon_number=4;gene_id=FBgn0020556;cr_gid=CR31273;cr_tid=CR31273-RC
3R	flybase	exon	12567847	12568513	.	-	.	id=DLt00034;transcript_id=FBtr0083341;exon_number=7;gene_id=FBgn0020556;cr_gid=CR31273;cr_tid=CR31273-RD
3R	flybase	exon	12579400	12579521	.	-	.	id=DLt00034;transcript_id=FBtr0083341;exon_number=2;gene_id=FBgn0020556;cr_gid=CR31273;cr_tid=CR31273-RD
3R	flybase	exon	12598577	12598911	.	-	.	id=DLt00034;transcript_id=FBtr0083341;exon_number=1;gene_id=FBgn0020556;cr_gid=CR31273;cr_tid=CR31273-RD
X	flybase	exon	11812628	11812711	.	-	.	id=DLt00014;transcript_id=FBtr0073593;exon_number=1;gene_id=FBgn0030356;cr_gid=CR32661;cr_tid=CR32661-RA
X	flybase	exon	11812070	11812286	.	-	.	id=DLt00014;transcript_id=FBtr0073593;exon_number=3;gene_id=FBgn0030356;cr_gid=CR32661;cr_tid=CR32661-RA
X	flybase	exon	11812351	11812529	.	-	.	id=DLt00014;transcript_id=FBtr0073593;exon_number=2;gene_id=FBgn0030356;cr_gid=CR32661;cr_tid=CR32661-RA
X	flybase	exon	11811839	11812012	.	-	.	id=DLt00014;transcript_id=FBtr0073593;exon_number=4;gene_id=FBgn0030356;cr_gid=CR32661;cr_tid=CR32661-RA
X	flybase	exon	18186413	18187092	.	+	.	id=DLt02553;transcript_id=FBtr0346331;exon_number=1;gene_id=FBgn0030911;cr_gid=CR15061;cr_tid=CR15061-RC
2L	flybase	exon	6078453	6078639	.	+	.	id=DLt00426;transcript_id=FBtr0308942;exon_number=1;gene_id=FBgn0031778
2L	flybase	exon	6078685	6079736	.	+	.	id=DLt00426;transcript_id=FBtr0308942;exon_number=2;gene_id=FBgn0031778
3R	flybase	exon	9283485	9284267	.	-	.	id=DLt00467;transcript_id=FBtr0309273;exon_number=2;gene_id=FBgn0040554;cr_gid=CR17025;cr_tid=CR17025-RB
3R	flybase	exon	9281233	9281989	.	-	.	id=DLt00467;transcript_id=FBtr0309273;exon_number=3;gene_id=FBgn0040554;cr_gid=CR17025;cr_tid=CR17025-RB
3R	flybase	exon	9291429	9291828	.	-	.	id=DLt00467;transcript_id=FBtr0309273;exon_number=1;gene_id=FBgn0040554;cr_gid=CR17025;cr_tid=CR17025-RB
3R	flybase	exon	9291429	9291828	.	-	.	id=DLt00468;transcript_id=FBtr0309274;exon_number=1;gene_id=FBgn0040554;cr_gid=CR17025;cr_tid=CR17025-RC
X	flybase	exon	11985297	11985551	.	+	.	id=DLt00016;transcript_id=FBtr0073626;exon_number=2;gene_id=FBgn0040859;cr_gid=CR32658;cr_tid=CR32658-RA
X	flybase	exon	11985603	11985775	.	+	.	id=DLt00016;transcript_id=FBtr0073626;exon_number=3;gene_id=FBgn0040859;cr_gid=CR32658;cr_tid=CR32658-RA
X	flybase	exon	11985839	11986103	.	+	.	id=DLt00016;transcript_id=FBtr0073626;exon_number=5;gene_id=FBgn0040859;cr_gid=CR32658;cr_tid=CR32658-RA
X	flybase	exon	11986176	11986305	.	+	.	id=DLt00016;transcript_id=FBtr0073626;exon_number=7;gene_id=FBgn0040859;cr_gid=CR32658;cr_tid=CR32658-RA
X	flybase	exon	11985603	11985775	.	+	.	id=DLt00017;transcript_id=FBtr0073627;exon_number=3;gene_id=FBgn0040859;cr_gid=CR32658;cr_tid=CR32658-RB
X	flybase	exon	11985297	11985525	.	+	.	id=DLt00017;transcript_id=FBtr0073627;exon_number=1;gene_id=FBgn0040859;cr_gid=CR32658;cr_tid=CR32658-RB
X	flybase	exon	11985839	11986116	.	+	.	id=DLt00017;transcript_id=FBtr0073627;exon_number=6;gene_id=FBgn0040859;cr_gid=CR32658;cr_tid=CR32658-RB
X	flybase	exon	11986176	11986305	.	+	.	id=DLt00017;transcript_id=FBtr0073627;exon_number=7;gene_id=FBgn0040859;cr_gid=CR32658;cr_tid=CR32658-RB
X	flybase	exon	11985297	11985551	.	+	.	id=DLt00018;transcript_id=FBtr0073628;exon_number=2;gene_id=FBgn0040859;cr_gid=CR32658;cr_tid=CR32658-RC
X	flybase	exon	11985839	11986103	.	+	.	id=DLt00018;transcript_id=FBtr0073628;exon_number=5;gene_id=FBgn0040859;cr_gid=CR32658;cr_tid=CR32658-RC
X	flybase	exon	11985613	11985775	.	+	.	id=DLt00018;transcript_id=FBtr0073628;exon_number=4;gene_id=FBgn0040859;cr_gid=CR32658;cr_tid=CR32658-RC
X	flybase	exon	11986176	11986305	.	+	.	id=DLt00018;transcript_id=FBtr0073628;exon_number=7;gene_id=FBgn0040859;cr_gid=CR32658;cr_tid=CR32658-RC
2L	flybase	exon	9983671	9984245	.	-	.	id=DLt01915;transcript_id=FBtr0344476;exon_number=2;gene_id=FBgn0040965;cr_gid=CR13130;cr_tid=CR13130-RB
2L	flybase	exon	9984486	9984743	.	-	.	id=DLt01915;transcript_id=FBtr0344476;exon_number=1;gene_id=FBgn0040965;cr_gid=CR13130;cr_tid=CR13130-RB
2R	flybase	exon	13588639	13588697	.	+	.	id=DLt00055;transcript_id=FBtr0086842;exon_number=9;gene_id=FBgn0045800;cr_gid=CR32886;cr_tid=CR32886-RA
2R	flybase	exon	13590284	13590346	.	+	.	id=DLt00055;transcript_id=FBtr0086842;exon_number=16;gene_id=FBgn0045800;cr_gid=CR32886;cr_tid=CR32886-RA
2R	flybase	exon	13590526	13590569	.	+	.	id=DLt00055;transcript_id=FBtr0086842;exon_number=17;gene_id=FBgn0045800;cr_gid=CR32886;cr_tid=CR32886-RA
2R	flybase	exon	13588140	13588208	.	+	.	id=DLt00055;transcript_id=FBtr0086842;exon_number=7;gene_id=FBgn0045800;cr_gid=CR32886;cr_tid=CR32886-RA
2R	flybase	exon	13589580	13589630	.	+	.	id=DLt00055;transcript_id=FBtr0086842;exon_number=13;gene_id=FBgn0045800;cr_gid=CR32886;cr_tid=CR32886-RA
2R	flybase	exon	13590749	13590849	.	+	.	id=DLt00055;transcript_id=FBtr0086842;exon_number=18;gene_id=FBgn0045800;cr_gid=CR32886;cr_tid=CR32886-RA
2R	flybase	exon	13588406	13588447	.	+	.	id=DLt00055;transcript_id=FBtr0086842;exon_number=8;gene_id=FBgn0045800;cr_gid=CR32886;cr_tid=CR32886-RA
2R	flybase	exon	13587887	13587938	.	+	.	id=DLt00055;transcript_id=FBtr0086842;exon_number=6;gene_id=FBgn0045800;cr_gid=CR32886;cr_tid=CR32886-RA
2R	flybase	exon	13587586	13587690	.	+	.	id=DLt00055;transcript_id=FBtr0086842;exon_number=5;gene_id=FBgn0045800;cr_gid=CR32886;cr_tid=CR32886-RA
2R	flybase	exon	13586602	13586673	.	+	.	id=DLt00055;transcript_id=FBtr0086842;exon_number=1;gene_id=FBgn0045800;cr_gid=CR32886;cr_tid=CR32886-RA
2R	flybase	exon	13589101	13589154	.	+	.	id=DLt00055;transcript_id=FBtr0086842;exon_number=11;gene_id=FBgn0045800;cr_gid=CR32886;cr_tid=CR32886-RA
2R	flybase	exon	13589820	13589874	.	+	.	id=DLt00055;transcript_id=FBtr0086842;exon_number=14;gene_id=FBgn0045800;cr_gid=CR32886;cr_tid=CR32886-RA
2R	flybase	exon	13590052	13590103	.	+	.	id=DLt00055;transcript_id=FBtr0086842;exon_number=15;gene_id=FBgn0045800;cr_gid=CR32886;cr_tid=CR32886-RA
2R	flybase	exon	13586856	13586954	.	+	.	id=DLt00055;transcript_id=FBtr0086842;exon_number=3;gene_id=FBgn0045800;cr_gid=CR32886;cr_tid=CR32886-RA
2R	flybase	exon	13589339	13589399	.	+	.	id=DLt00055;transcript_id=FBtr0086842;exon_number=12;gene_id=FBgn0045800;cr_gid=CR32886;cr_tid=CR32886-RA
2R	flybase	exon	13587363	13587402	.	+	.	id=DLt00055;transcript_id=FBtr0086842;exon_number=4;gene_id=FBgn0045800;cr_gid=CR32886;cr_tid=CR32886-RA
2R	flybase	exon	13588874	13588919	.	+	.	id=DLt00055;transcript_id=FBtr0086842;exon_number=10;gene_id=FBgn0045800;cr_gid=CR32886;cr_tid=CR32886-RA
2R	flybase	exon	13588639	13588697	.	+	.	id=DLt00778;transcript_id=FBtr0333558;exon_number=9;gene_id=FBgn0045800;cr_gid=CR32886;cr_tid=CR32886-RB
2R	flybase	exon	13590284	13590346	.	+	.	id=DLt00778;transcript_id=FBtr0333558;exon_number=16;gene_id=FBgn0045800;cr_gid=CR32886;cr_tid=CR32886-RB
2R	flybase	exon	13590526	13590569	.	+	.	id=DLt00778;transcript_id=FBtr0333558;exon_number=17;gene_id=FBgn0045800;cr_gid=CR32886;cr_tid=CR32886-RB
2R	flybase	exon	13588140	13588208	.	+	.	id=DLt00778;transcript_id=FBtr0333558;exon_number=7;gene_id=FBgn0045800;cr_gid=CR32886;cr_tid=CR32886-RB
2R	flybase	exon	13589580	13589630	.	+	.	id=DLt00778;transcript_id=FBtr0333558;exon_number=13;gene_id=FBgn0045800;cr_gid=CR32886;cr_tid=CR32886-RB
2R	flybase	exon	13590749	13590849	.	+	.	id=DLt00778;transcript_id=FBtr0333558;exon_number=18;gene_id=FBgn0045800;cr_gid=CR32886;cr_tid=CR32886-RB
2R	flybase	exon	13588406	13588447	.	+	.	id=DLt00778;transcript_id=FBtr0333558;exon_number=8;gene_id=FBgn0045800;cr_gid=CR32886;cr_tid=CR32886-RB
2R	flybase	exon	13587887	13587938	.	+	.	id=DLt00778;transcript_id=FBtr0333558;exon_number=6;gene_id=FBgn0045800;cr_gid=CR32886;cr_tid=CR32886-RB
2R	flybase	exon	13587586	13587690	.	+	.	id=DLt00778;transcript_id=FBtr0333558;exon_number=5;gene_id=FBgn0045800;cr_gid=CR32886;cr_tid=CR32886-RB
2R	flybase	exon	13586602	13586673	.	+	.	id=DLt00778;transcript_id=FBtr0333558;exon_number=1;gene_id=FBgn0045800;cr_gid=CR32886;cr_tid=CR32886-RB
2R	flybase	exon	13589101	13589154	.	+	.	id=DLt00778;transcript_id=FBtr0333558;exon_number=11;gene_id=FBgn0045800;cr_gid=CR32886;cr_tid=CR32886-RB
2R	flybase	exon	13589820	13589874	.	+	.	id=DLt00778;transcript_id=FBtr0333558;exon_number=14;gene_id=FBgn0045800;cr_gid=CR32886;cr_tid=CR32886-RB
2R	flybase	exon	13590052	13590103	.	+	.	id=DLt00778;transcript_id=FBtr0333558;exon_number=15;gene_id=FBgn0045800;cr_gid=CR32886;cr_tid=CR32886-RB
2R	flybase	exon	13589339	13589399	.	+	.	id=DLt00778;transcript_id=FBtr0333558;exon_number=12;gene_id=FBgn0045800;cr_gid=CR32886;cr_tid=CR32886-RB
2R	flybase	exon	13587363	13587402	.	+	.	id=DLt00778;transcript_id=FBtr0333558;exon_number=4;gene_id=FBgn0045800;cr_gid=CR32886;cr_tid=CR32886-RB
2R	flybase	exon	13588874	13588919	.	+	.	id=DLt00778;transcript_id=FBtr0333558;exon_number=10;gene_id=FBgn0045800;cr_gid=CR32886;cr_tid=CR32886-RB
2R	flybase	exon	13586856	13586949	.	+	.	id=DLt00778;transcript_id=FBtr0333558;exon_number=2;gene_id=FBgn0045800;cr_gid=CR32886;cr_tid=CR32886-RB
2R	flybase	exon	17690907	17691071	.	+	.	id=DLt01607;transcript_id=FBtr0308944;exon_number=1;gene_id=FBgn0046297;cr_gid=CR9284;cr_tid=CR9284-RD
2R	flybase	exon	17691120	17691843	.	+	.	id=DLt01607;transcript_id=FBtr0308944;exon_number=2;gene_id=FBgn0046297;cr_gid=CR9284;cr_tid=CR9284-RD
2R	flybase	exon	17691127	17691843	.	+	.	id=DLt02003;transcript_id=FBtr0344884;exon_number=3;gene_id=FBgn0046297;cr_gid=CR9284;cr_tid=CR9284-RE
2R	flybase	exon	17690907	17691071	.	+	.	id=DLt02003;transcript_id=FBtr0344884;exon_number=1;gene_id=FBgn0046297;cr_gid=CR9284;cr_tid=CR9284-RE
3R	flybase	exon	27043086	27043384	.	-	.	id=DLt00049;transcript_id=FBtr0085775;exon_number=1;gene_id=FBgn0046696
3R	flybase	exon	27593695	27594042	.	+	.	id=DLt00083;transcript_id=FBtr0091956;exon_number=1;gene_id=FBgn0046756
3R	flybase	exon	27594101	27595145	.	+	.	id=DLt00083;transcript_id=FBtr0091956;exon_number=2;gene_id=FBgn0046756
X	flybase	exon	7041882	7042500	.	-	.	id=DLt00008;transcript_id=FBtr0071016;exon_number=2;gene_id=FBgn0047092;cr_gid=CR32730;cr_tid=CR32730-RA
X	flybase	exon	7039617	7040800	.	-	.	id=DLt00008;transcript_id=FBtr0071016;exon_number=3;gene_id=FBgn0047092;cr_gid=CR32730;cr_tid=CR32730-RA
X	flybase	exon	7043815	7043883	.	-	.	id=DLt00008;transcript_id=FBtr0071016;exon_number=1;gene_id=FBgn0047092;cr_gid=CR32730;cr_tid=CR32730-RA
3L	flybase	exon	6969422	6970106	.	+	.	id=DLt00021;transcript_id=FBtr0076899;exon_number=1;gene_id=FBgn0047205;cr_gid=CR32385;cr_tid=CR32385-RA
3L	flybase	exon	6970747	6972322	.	+	.	id=DLt00021;transcript_id=FBtr0076899;exon_number=3;gene_id=FBgn0047205;cr_gid=CR32385;cr_tid=CR32385-RA
3L	flybase	exon	6970269	6970579	.	+	.	id=DLt00021;transcript_id=FBtr0076899;exon_number=2;gene_id=FBgn0047205;cr_gid=CR32385;cr_tid=CR32385-RA
2R	flybase	exon	6148820	6151122	.	-	.	id=DLt00059;transcript_id=FBtr0088361;exon_number=3;gene_id=FBgn0050009;cr_gid=CR30009;cr_tid=CR30009-RA
2R	flybase	exon	6151186	6151332	.	-	.	id=DLt00059;transcript_id=FBtr0088361;exon_number=1;gene_id=FBgn0050009;cr_gid=CR30009;cr_tid=CR30009-RA
2R	flybase	exon	6150104	6151122	.	-	.	id=DLt00228;transcript_id=FBtr0303450;exon_number=2;gene_id=FBgn0050009;cr_gid=CR30009;cr_tid=CR30009-RB
2R	flybase	exon	6151186	6151332	.	-	.	id=DLt00228;transcript_id=FBtr0303450;exon_number=1;gene_id=FBgn0050009;cr_gid=CR30009;cr_tid=CR30009-RB
2R	flybase	exon	8477944	8478210	.	+	.	id=DLt00235;transcript_id=FBtr0303918;exon_number=3;gene_id=FBgn0050055;cr_gid=CR30055;cr_tid=CR30055-RB
2R	flybase	exon	8476744	8477844	.	+	.	id=DLt00235;transcript_id=FBtr0303918;exon_number=1;gene_id=FBgn0050055;cr_gid=CR30055;cr_tid=CR30055-RB
2R	flybase	exon	8477944	8478900	.	+	.	id=DLt00236;transcript_id=FBtr0303919;exon_number=4;gene_id=FBgn0050055;cr_gid=CR30055;cr_tid=CR30055-RC
2R	flybase	exon	8476744	8477844	.	+	.	id=DLt00236;transcript_id=FBtr0303919;exon_number=1;gene_id=FBgn0050055;cr_gid=CR30055;cr_tid=CR30055-RC
2R	flybase	exon	8477944	8478210	.	+	.	id=DLt02063;transcript_id=FBtr0345021;exon_number=3;gene_id=FBgn0050055;cr_gid=CR30055;cr_tid=CR30055-RD
2R	flybase	exon	8477272	8477844	.	+	.	id=DLt02063;transcript_id=FBtr0345021;exon_number=2;gene_id=FBgn0050055;cr_gid=CR30055;cr_tid=CR30055-RD
2R	flybase	exon	14628704	14629163	.	-	.	id=DLt00405;transcript_id=FBtr0308920;exon_number=1;gene_id=FBgn0050121;cr_gid=CR30121;cr_tid=CR30121-RB
2R	flybase	exon	14626636	14628474	.	-	.	id=DLt00405;transcript_id=FBtr0308920;exon_number=2;gene_id=FBgn0050121;cr_gid=CR30121;cr_tid=CR30121-RB
2R	flybase	exon	18645355	18646500	.	+	.	id=DLt00469;transcript_id=FBtr0309275;exon_number=2;gene_id=FBgn0050267;cr_gid=CR30267;cr_tid=CR30267-RB
2R	flybase	exon	18643670	18644017	.	+	.	id=DLt00469;transcript_id=FBtr0309275;exon_number=1;gene_id=FBgn0050267;cr_gid=CR30267;cr_tid=CR30267-RB
3R	flybase	exon	25040284	25045389	.	+	.	id=DLt00046;transcript_id=FBtr0085391;exon_number=2;gene_id=FBgn0051044;cr_gid=CR31044;cr_tid=CR31044-RA
3R	flybase	exon	25044187	25045389	.	+	.	id=DLt00223;transcript_id=FBtr0303426;exon_number=5;gene_id=FBgn0051044;cr_gid=CR31044;cr_tid=CR31044-RB
3R	flybase	exon	25040284	25040681	.	+	.	id=DLt00223;transcript_id=FBtr0303426;exon_number=1;gene_id=FBgn0051044;cr_gid=CR31044;cr_tid=CR31044-RB
3R	flybase	exon	25040737	25040903	.	+	.	id=DLt00223;transcript_id=FBtr0303426;exon_number=3;gene_id=FBgn0051044;cr_gid=CR31044;cr_tid=CR31044-RB
3R	flybase	exon	25040737	25043574	.	+	.	id=DLt00224;transcript_id=FBtr0303427;exon_number=4;gene_id=FBgn0051044;cr_gid=CR31044;cr_tid=CR31044-RC
3R	flybase	exon	25044187	25045389	.	+	.	id=DLt00224;transcript_id=FBtr0303427;exon_number=5;gene_id=FBgn0051044;cr_gid=CR31044;cr_tid=CR31044-RC
3R	flybase	exon	25040284	25040681	.	+	.	id=DLt00224;transcript_id=FBtr0303427;exon_number=1;gene_id=FBgn0051044;cr_gid=CR31044;cr_tid=CR31044-RC
3R	flybase	exon	22251076	22251210	.	+	.	id=DLt00044;transcript_id=FBtr0085007;exon_number=1;gene_id=FBgn0051084
3R	flybase	exon	22253684	22253881	.	+	.	id=DLt00044;transcript_id=FBtr0085007;exon_number=2;gene_id=FBgn0051084
3R	flybase	exon	22253974	22254122	.	+	.	id=DLt00044;transcript_id=FBtr0085007;exon_number=3;gene_id=FBgn0051084
3R	flybase	exon	7048136	7048564	.	-	.	id=DLt00234;transcript_id=FBtr0303864;exon_number=2;gene_id=FBgn0051144;cr_gid=CR31144;cr_tid=CR31144-RA
3R	flybase	exon	7048622	7048751	.	-	.	id=DLt00234;transcript_id=FBtr0303864;exon_number=1;gene_id=FBgn0051144;cr_gid=CR31144;cr_tid=CR31144-RA
3R	flybase	exon	7103352	7103563	.	-	.	id=DLt00406;transcript_id=FBtr0308921;exon_number=4;gene_id=FBgn0051386;cr_gid=CR31386;cr_tid=CR31386-RB
3R	flybase	exon	7131266	7131330	.	-	.	id=DLt00406;transcript_id=FBtr0308921;exon_number=1;gene_id=FBgn0051386;cr_gid=CR31386;cr_tid=CR31386-RB
3R	flybase	exon	7120950	7120973	.	-	.	id=DLt00406;transcript_id=FBtr0308921;exon_number=2;gene_id=FBgn0051386;cr_gid=CR31386;cr_tid=CR31386-RB
3R	flybase	exon	7112974	7113269	.	-	.	id=DLt00406;transcript_id=FBtr0308921;exon_number=3;gene_id=FBgn0051386;cr_gid=CR31386;cr_tid=CR31386-RB
3R	flybase	exon	7095137	7097302	.	-	.	id=DLt00406;transcript_id=FBtr0308921;exon_number=5;gene_id=FBgn0051386;cr_gid=CR31386;cr_tid=CR31386-RB
3R	flybase	exon	19809225	19810287	.	+	.	id=DLt00407;transcript_id=FBtr0308922;exon_number=1;gene_id=FBgn0051451;cr_gid=CR31451;cr_tid=CR31451-RC
3R	flybase	exon	19809225	19810787	.	+	.	id=DLt00408;transcript_id=FBtr0308923;exon_number=2;gene_id=FBgn0051451;cr_gid=CR31451;cr_tid=CR31451-RD
3R	flybase	exon	5605241	5608415	.	-	.	id=DLt00246;transcript_id=FBtr0304109;exon_number=1;gene_id=FBgn0051514;cr_gid=CR31514;cr_tid=CR31514-RA
2L	flybase	exon	5435582	5436711	.	-	.	id=DLt00409;transcript_id=FBtr0308924;exon_number=3;gene_id=FBgn0051647
2L	flybase	exon	5436767	5437101	.	-	.	id=DLt00409;transcript_id=FBtr0308924;exon_number=2;gene_id=FBgn0051647
2L	flybase	exon	5439228	5439277	.	-	.	id=DLt00409;transcript_id=FBtr0308924;exon_number=1;gene_id=FBgn0051647
2L	flybase	exon	16869462	16870997	.	+	.	id=DLt00410;transcript_id=FBtr0308925;exon_number=2;gene_id=FBgn0051781;cr_gid=CR31781;cr_tid=CR31781-RD
2L	flybase	exon	16877497	16878300	.	+	.	id=DLt00410;transcript_id=FBtr0308925;exon_number=6;gene_id=FBgn0051781;cr_gid=CR31781;cr_tid=CR31781-RD
2L	flybase	exon	16869462	16870997	.	+	.	id=DLt00411;transcript_id=FBtr0308926;exon_number=2;gene_id=FBgn0051781;cr_gid=CR31781;cr_tid=CR31781-RE
2L	flybase	exon	16877497	16878300	.	+	.	id=DLt00411;transcript_id=FBtr0308926;exon_number=6;gene_id=FBgn0051781;cr_gid=CR31781;cr_tid=CR31781-RE
2L	flybase	exon	16876150	16876250	.	+	.	id=DLt00411;transcript_id=FBtr0308926;exon_number=5;gene_id=FBgn0051781;cr_gid=CR31781;cr_tid=CR31781-RE
2L	flybase	exon	16869462	16870997	.	+	.	id=DLt00412;transcript_id=FBtr0308927;exon_number=2;gene_id=FBgn0051781;cr_gid=CR31781;cr_tid=CR31781-RF
2L	flybase	exon	16875387	16875508	.	+	.	id=DLt00412;transcript_id=FBtr0308927;exon_number=4;gene_id=FBgn0051781;cr_gid=CR31781;cr_tid=CR31781-RF
2L	flybase	exon	16877497	16878300	.	+	.	id=DLt00412;transcript_id=FBtr0308927;exon_number=6;gene_id=FBgn0051781;cr_gid=CR31781;cr_tid=CR31781-RF
2L	flybase	exon	16876150	16876250	.	+	.	id=DLt00412;transcript_id=FBtr0308927;exon_number=5;gene_id=FBgn0051781;cr_gid=CR31781;cr_tid=CR31781-RF
2L	flybase	exon	16870490	16870997	.	+	.	id=DLt00413;transcript_id=FBtr0308928;exon_number=3;gene_id=FBgn0051781;cr_gid=CR31781;cr_tid=CR31781-RG
2L	flybase	exon	16875387	16875508	.	+	.	id=DLt00413;transcript_id=FBtr0308928;exon_number=4;gene_id=FBgn0051781;cr_gid=CR31781;cr_tid=CR31781-RG
2L	flybase	exon	16877497	16878300	.	+	.	id=DLt00413;transcript_id=FBtr0308928;exon_number=6;gene_id=FBgn0051781;cr_gid=CR31781;cr_tid=CR31781-RG
2L	flybase	exon	16869462	16870997	.	+	.	id=DLt00414;transcript_id=FBtr0308929;exon_number=2;gene_id=FBgn0051781;cr_gid=CR31781;cr_tid=CR31781-RH
2L	flybase	exon	16877500	16878300	.	+	.	id=DLt00414;transcript_id=FBtr0308929;exon_number=7;gene_id=FBgn0051781;cr_gid=CR31781;cr_tid=CR31781-RH
2L	flybase	exon	16869346	16870997	.	+	.	id=DLt02673;transcript_id=FBtr0346590;exon_number=1;gene_id=FBgn0051781;cr_gid=CR31781;cr_tid=CR31781-RI
2L	flybase	exon	16877497	16878300	.	+	.	id=DLt02673;transcript_id=FBtr0346590;exon_number=6;gene_id=FBgn0051781;cr_gid=CR31781;cr_tid=CR31781-RI
2L	flybase	exon	16876150	16876250	.	+	.	id=DLt02673;transcript_id=FBtr0346590;exon_number=5;gene_id=FBgn0051781;cr_gid=CR31781;cr_tid=CR31781-RI
2L	flybase	exon	14023722	14024099	.	-	.	id=DLt02280;transcript_id=FBtr0345758;exon_number=1;gene_id=FBgn0051840;cr_gid=CR31840;cr_tid=CR31840-RB
2L	flybase	exon	13777898	13778124	.	+	.	id=DLt00355;transcript_id=FBtr0307578;exon_number=2;gene_id=FBgn0051845;cr_gid=CR31845;cr_tid=CR31845-RB
2L	flybase	exon	13777195	13777835	.	+	.	id=DLt00355;transcript_id=FBtr0307578;exon_number=1;gene_id=FBgn0051845;cr_gid=CR31845;cr_tid=CR31845-RB
2L	flybase	exon	5769752	5770124	.	+	.	id=DLt00654;transcript_id=FBtr0332036;exon_number=1;gene_id=FBgn0051912;cr_gid=CR31912;cr_tid=CR31912-RA
2L	flybase	exon	5770199	5771213	.	+	.	id=DLt00654;transcript_id=FBtr0332036;exon_number=2;gene_id=FBgn0051912;cr_gid=CR31912;cr_tid=CR31912-RA
2L	flybase	exon	5769752	5770124	.	+	.	id=DLt01182;transcript_id=FBtr0340166;exon_number=1;gene_id=FBgn0051912;cr_gid=CR31912;cr_tid=CR31912-RB
2L	flybase	exon	5770199	5771537	.	+	.	id=DLt01182;transcript_id=FBtr0340166;exon_number=3;gene_id=FBgn0051912;cr_gid=CR31912;cr_tid=CR31912-RB
3L	flybase	exon	18835446	18835886	.	+	.	id=DLt00345;transcript_id=FBtr0307116;exon_number=3;gene_id=FBgn0052027;cr_gid=CR32027;cr_tid=CR32027-RB
3L	flybase	exon	18835314	18835366	.	+	.	id=DLt00345;transcript_id=FBtr0307116;exon_number=2;gene_id=FBgn0052027;cr_gid=CR32027;cr_tid=CR32027-RB
3L	flybase	exon	18834679	18835248	.	+	.	id=DLt00345;transcript_id=FBtr0307116;exon_number=1;gene_id=FBgn0052027;cr_gid=CR32027;cr_tid=CR32027-RB
3L	flybase	exon	12626429	12627045	.	+	.	id=DLt01916;transcript_id=FBtr0344477;exon_number=3;gene_id=FBgn0052111;cr_gid=CR32111;cr_tid=CR32111-RC
3L	flybase	exon	12638213	12638311	.	+	.	id=DLt01916;transcript_id=FBtr0344477;exon_number=7;gene_id=FBgn0052111;cr_gid=CR32111;cr_tid=CR32111-RC
3L	flybase	exon	12637902	12638140	.	+	.	id=DLt01916;transcript_id=FBtr0344477;exon_number=6;gene_id=FBgn0052111;cr_gid=CR32111;cr_tid=CR32111-RC
3L	flybase	exon	12621034	12621507	.	+	.	id=DLt01916;transcript_id=FBtr0344477;exon_number=1;gene_id=FBgn0052111;cr_gid=CR32111;cr_tid=CR32111-RC
3L	flybase	exon	12638463	12641380	.	+	.	id=DLt01916;transcript_id=FBtr0344477;exon_number=10;gene_id=FBgn0052111;cr_gid=CR32111;cr_tid=CR32111-RC
3L	flybase	exon	12635147	12635978	.	+	.	id=DLt01916;transcript_id=FBtr0344477;exon_number=5;gene_id=FBgn0052111;cr_gid=CR32111;cr_tid=CR32111-RC
3L	flybase	exon	12638372	12638406	.	+	.	id=DLt01916;transcript_id=FBtr0344477;exon_number=8;gene_id=FBgn0052111;cr_gid=CR32111;cr_tid=CR32111-RC
3L	flybase	exon	12626971	12627045	.	+	.	id=DLt01917;transcript_id=FBtr0344478;exon_number=4;gene_id=FBgn0052111;cr_gid=CR32111;cr_tid=CR32111-RD
3L	flybase	exon	12626429	12626911	.	+	.	id=DLt01917;transcript_id=FBtr0344478;exon_number=2;gene_id=FBgn0052111;cr_gid=CR32111;cr_tid=CR32111-RD
3L	flybase	exon	12638213	12638311	.	+	.	id=DLt01917;transcript_id=FBtr0344478;exon_number=7;gene_id=FBgn0052111;cr_gid=CR32111;cr_tid=CR32111-RD
3L	flybase	exon	12637902	12638140	.	+	.	id=DLt01917;transcript_id=FBtr0344478;exon_number=6;gene_id=FBgn0052111;cr_gid=CR32111;cr_tid=CR32111-RD
3L	flybase	exon	12621034	12621507	.	+	.	id=DLt01917;transcript_id=FBtr0344478;exon_number=1;gene_id=FBgn0052111;cr_gid=CR32111;cr_tid=CR32111-RD
3L	flybase	exon	12638463	12638898	.	+	.	id=DLt01917;transcript_id=FBtr0344478;exon_number=9;gene_id=FBgn0052111;cr_gid=CR32111;cr_tid=CR32111-RD
3L	flybase	exon	12638372	12638406	.	+	.	id=DLt01917;transcript_id=FBtr0344478;exon_number=8;gene_id=FBgn0052111;cr_gid=CR32111;cr_tid=CR32111-RD
3L	flybase	exon	16302859	16304418	.	+	.	id=DLt00415;transcript_id=FBtr0308930;exon_number=2;gene_id=FBgn0052160;cr_gid=CR32160;cr_tid=CR32160-RB
3L	flybase	exon	16302040	16302617	.	+	.	id=DLt00415;transcript_id=FBtr0308930;exon_number=1;gene_id=FBgn0052160;cr_gid=CR32160;cr_tid=CR32160-RB
3L	flybase	exon	18078405	18080061	.	-	.	id=DLt00312;transcript_id=FBtr0306733;exon_number=2;gene_id=FBgn0052194;cr_gid=CR32194;cr_tid=CR32194-RC
3L	flybase	exon	18080137	18080158	.	-	.	id=DLt00312;transcript_id=FBtr0306733;exon_number=1;gene_id=FBgn0052194;cr_gid=CR32194;cr_tid=CR32194-RC
3L	flybase	exon	19888316	19889491	.	-	.	id=DLt00247;transcript_id=FBtr0304110;exon_number=1;gene_id=FBgn0052218;cr_gid=CR32218;cr_tid=CR32218-RA
3L	flybase	exon	4222412	4222734	.	-	.	id=DLt00351;transcript_id=FBtr0307363;exon_number=1;gene_id=FBgn0052252;cr_gid=CR32252;cr_tid=CR32252-RB
3L	flybase	exon	4221704	4222360	.	-	.	id=DLt00351;transcript_id=FBtr0307363;exon_number=2;gene_id=FBgn0052252;cr_gid=CR32252;cr_tid=CR32252-RB
X	flybase	exon	11981384	11981472	.	+	.	id=DLt00015;transcript_id=FBtr0073625;exon_number=2;gene_id=FBgn0052657;cr_gid=CR32657;cr_tid=CR32657-RA
X	flybase	exon	11981244	11981309	.	+	.	id=DLt00015;transcript_id=FBtr0073625;exon_number=1;gene_id=FBgn0052657;cr_gid=CR32657;cr_tid=CR32657-RA
X	flybase	exon	11981531	11981728	.	+	.	id=DLt00015;transcript_id=FBtr0073625;exon_number=3;gene_id=FBgn0052657;cr_gid=CR32657;cr_tid=CR32657-RA
X	flybase	exon	11814037	11814219	.	-	.	id=DLt00631;transcript_id=FBtr0331750;exon_number=4;gene_id=FBgn0052660;cr_gid=CR32660;cr_tid=CR32660-RB
X	flybase	exon	11814277	11814370	.	-	.	id=DLt00631;transcript_id=FBtr0331750;exon_number=3;gene_id=FBgn0052660;cr_gid=CR32660;cr_tid=CR32660-RB
X	flybase	exon	11814443	11814507	.	-	.	id=DLt00631;transcript_id=FBtr0331750;exon_number=2;gene_id=FBgn0052660;cr_gid=CR32660;cr_tid=CR32660-RB
X	flybase	exon	11814037	11814219	.	-	.	id=DLt01555;transcript_id=FBtr0343098;exon_number=4;gene_id=FBgn0052660;cr_gid=CR32660;cr_tid=CR32660-RC
X	flybase	exon	11814277	11814370	.	-	.	id=DLt01555;transcript_id=FBtr0343098;exon_number=3;gene_id=FBgn0052660;cr_gid=CR32660;cr_tid=CR32660-RC
X	flybase	exon	11814443	11814607	.	-	.	id=DLt01555;transcript_id=FBtr0343098;exon_number=1;gene_id=FBgn0052660;cr_gid=CR32660;cr_tid=CR32660-RC
X	flybase	exon	10098590	10099322	.	+	.	id=DLt00229;transcript_id=FBtr0303456;exon_number=2;gene_id=FBgn0052690;cr_gid=CR32690;cr_tid=CR32690-RB
X	flybase	exon	10098433	10098524	.	+	.	id=DLt00229;transcript_id=FBtr0303456;exon_number=1;gene_id=FBgn0052690;cr_gid=CR32690;cr_tid=CR32690-RB
X	flybase	exon	4287794	4288073	.	-	.	id=DLt01918;transcript_id=FBtr0344479;exon_number=4;gene_id=FBgn0052773;cr_gid=CR32773;cr_tid=CR32773-RC
X	flybase	exon	4287358	4287637	.	-	.	id=DLt01918;transcript_id=FBtr0344479;exon_number=5;gene_id=FBgn0052773;cr_gid=CR32773;cr_tid=CR32773-RC
X	flybase	exon	4281709	4282284	.	-	.	id=DLt01918;transcript_id=FBtr0344479;exon_number=6;gene_id=FBgn0052773;cr_gid=CR32773;cr_tid=CR32773-RC
X	flybase	exon	4456638	4456683	.	-	.	id=DLt01919;transcript_id=FBtr0344480;exon_number=2;gene_id=FBgn0052773;cr_gid=CR32773;cr_tid=CR32773-RD
X	flybase	exon	4353988	4354138	.	-	.	id=DLt01919;transcript_id=FBtr0344480;exon_number=3;gene_id=FBgn0052773;cr_gid=CR32773;cr_tid=CR32773-RD
X	flybase	exon	4504884	4505418	.	-	.	id=DLt01919;transcript_id=FBtr0344480;exon_number=1;gene_id=FBgn0052773;cr_gid=CR32773;cr_tid=CR32773-RD
X	flybase	exon	4287358	4287637	.	-	.	id=DLt01919;transcript_id=FBtr0344480;exon_number=5;gene_id=FBgn0052773;cr_gid=CR32773;cr_tid=CR32773-RD
X	flybase	exon	4281709	4282284	.	-	.	id=DLt01919;transcript_id=FBtr0344480;exon_number=6;gene_id=FBgn0052773;cr_gid=CR32773;cr_tid=CR32773-RD
2R	flybase	exon	18840945	18841323	.	-	.	id=DLt00424;transcript_id=FBtr0308940;exon_number=1;gene_id=FBgn0052835;cr_gid=CR32835;cr_tid=CR32835-RC
2R	flybase	exon	18839511	18839583	.	-	.	id=DLt00424;transcript_id=FBtr0308940;exon_number=2;gene_id=FBgn0052835;cr_gid=CR32835;cr_tid=CR32835-RC
2R	flybase	exon	18838671	18839441	.	-	.	id=DLt00424;transcript_id=FBtr0308940;exon_number=4;gene_id=FBgn0052835;cr_gid=CR32835;cr_tid=CR32835-RC
2R	flybase	exon	18840945	18841323	.	-	.	id=DLt00425;transcript_id=FBtr0308941;exon_number=1;gene_id=FBgn0052835;cr_gid=CR32835;cr_tid=CR32835-RD
2R	flybase	exon	18839097	18839441	.	-	.	id=DLt00425;transcript_id=FBtr0308941;exon_number=3;gene_id=FBgn0052835;cr_gid=CR32835;cr_tid=CR32835-RD
2R	flybase	exon	18839511	18839583	.	-	.	id=DLt00425;transcript_id=FBtr0308941;exon_number=2;gene_id=FBgn0052835;cr_gid=CR32835;cr_tid=CR32835-RD
3R	flybase	exon	8301058	8301411	.	-	.	id=DLt00033;transcript_id=FBtr0082678;exon_number=2;gene_id=FBgn0052865;cr_gid=CR32865;cr_tid=CR32865-RA
3R	flybase	exon	8302987	8303989	.	-	.	id=DLt00033;transcript_id=FBtr0082678;exon_number=1;gene_id=FBgn0052865;cr_gid=CR32865;cr_tid=CR32865-RA
X	flybase	exon	2224192	2224388	.	+	.	id=DLt00416;transcript_id=FBtr0308931;exon_number=1;gene_id=FBgn0053218;cr_gid=CR33218;cr_tid=CR33218-RC
X	flybase	exon	2224446	2224859	.	+	.	id=DLt00416;transcript_id=FBtr0308931;exon_number=2;gene_id=FBgn0053218;cr_gid=CR33218;cr_tid=CR33218-RC
X	flybase	exon	2224539	2224859	.	+	.	id=DLt00417;transcript_id=FBtr0308932;exon_number=3;gene_id=FBgn0053218;cr_gid=CR33218;cr_tid=CR33218-RD
X	flybase	exon	2224192	2224388	.	+	.	id=DLt00417;transcript_id=FBtr0308932;exon_number=1;gene_id=FBgn0053218;cr_gid=CR33218;cr_tid=CR33218-RD
X	flybase	exon	12553495	12554665	.	+	.	id=DLt00087;transcript_id=FBtr0100004;exon_number=1;gene_id=FBgn0053963;cr_gid=CR33963;cr_tid=CR33963-RA
2L	flybase	exon	22019316	22020254	.	+	.	id=DLt00088;transcript_id=FBtr0100032;exon_number=2;gene_id=FBgn0053987;cr_gid=CR33987;cr_tid=CR33987-RA
2L	flybase	exon	22019208	22020254	.	+	.	id=DLt00951;transcript_id=FBtr0335390;exon_number=1;gene_id=FBgn0053987;cr_gid=CR33987;cr_tid=CR33987-RB
3R	flybase	exon	23042026	23042858	.	-	.	id=DLt01920;transcript_id=FBtr0344481;exon_number=3;gene_id=FBgn0054006;cr_gid=CR34006;cr_tid=CR34006-RC
3R	flybase	exon	23043448	23043906	.	-	.	id=DLt01920;transcript_id=FBtr0344481;exon_number=1;gene_id=FBgn0054006;cr_gid=CR34006;cr_tid=CR34006-RC
3R	flybase	exon	23042910	23043204	.	-	.	id=DLt01920;transcript_id=FBtr0344481;exon_number=2;gene_id=FBgn0054006;cr_gid=CR34006;cr_tid=CR34006-RC
3R	flybase	exon	21757123	21757315	.	+	.	id=DLt00418;transcript_id=FBtr0308933;exon_number=1;gene_id=FBgn0054024
3R	flybase	exon	21757397	21757738	.	+	.	id=DLt00418;transcript_id=FBtr0308933;exon_number=2;gene_id=FBgn0054024
3R	flybase	exon	9538191	9538988	.	-	.	id=DLt00419;transcript_id=FBtr0308934;exon_number=3;gene_id=FBgn0054044;cr_gid=CR34044;cr_tid=CR34044-RB
3R	flybase	exon	9539843	9539926	.	-	.	id=DLt00419;transcript_id=FBtr0308934;exon_number=1;gene_id=FBgn0054044;cr_gid=CR34044;cr_tid=CR34044-RB
3R	flybase	exon	9539036	9539348	.	-	.	id=DLt00419;transcript_id=FBtr0308934;exon_number=2;gene_id=FBgn0054044;cr_gid=CR34044;cr_tid=CR34044-RB
3R	flybase	exon	27534997	27535102	.	+	.	id=DLt00420;transcript_id=FBtr0308935;exon_number=1;gene_id=FBgn0054046;cr_gid=CR34046;cr_tid=CR34046-RB
3R	flybase	exon	27535173	27535510	.	+	.	id=DLt00420;transcript_id=FBtr0308935;exon_number=2;gene_id=FBgn0054046;cr_gid=CR34046;cr_tid=CR34046-RB
3L	flybase	exon	5098376	5099438	.	-	.	id=DLt00421;transcript_id=FBtr0308936;exon_number=2;gene_id=FBgn0054047;cr_gid=CR34047;cr_tid=CR34047-RB
3L	flybase	exon	5099544	5099795	.	-	.	id=DLt00421;transcript_id=FBtr0308936;exon_number=1;gene_id=FBgn0054047;cr_gid=CR34047;cr_tid=CR34047-RB
X	flybase	exon	2215888	2216093	.	-	.	id=DLt00422;transcript_id=FBtr0308938;exon_number=3;gene_id=FBgn0054052;cr_gid=CR34052;cr_tid=CR34052-RB
X	flybase	exon	2216158	2216297	.	-	.	id=DLt00422;transcript_id=FBtr0308938;exon_number=2;gene_id=FBgn0054052;cr_gid=CR34052;cr_tid=CR34052-RB
X	flybase	exon	2215791	2216093	.	-	.	id=DLt00423;transcript_id=FBtr0308939;exon_number=4;gene_id=FBgn0054052;cr_gid=CR34052;cr_tid=CR34052-RC
X	flybase	exon	2216162	2216297	.	-	.	id=DLt00423;transcript_id=FBtr0308939;exon_number=1;gene_id=FBgn0054052;cr_gid=CR34052;cr_tid=CR34052-RC
3L	flybase	exon	24003031	24004260	.	-	.	id=DLt00872;transcript_id=FBtr0334764;exon_number=2;gene_id=FBgn0058053;cr_gid=CR40053;cr_tid=CR40053-RB
3L	flybase	exon	24004333	24004463	.	-	.	id=DLt00872;transcript_id=FBtr0334764;exon_number=1;gene_id=FBgn0058053;cr_gid=CR40053;cr_tid=CR40053-RB
2L	flybase	exon	20248928	20249722	.	-	.	id=DLt01931;transcript_id=FBtr0344578;exon_number=1;gene_id=FBgn0058172;cr_gid=CR40172;cr_tid=CR40172-RC
X	flybase	exon	18880	19093	.	+	.	id=DLt00352;transcript_id=FBtr0307364;exon_number=1;gene_id=FBgn0058469;cr_gid=CR40469;cr_tid=CR40469-RA
2R	flybase	exon	20385606	20386192	.	+	.	id=DLt00193;transcript_id=FBtr0302365;exon_number=1;gene_id=FBgn0061188;cr_gid=CR42645;cr_tid=CR42645-RA
2R	flybase	exon	14598896	14598990	.	+	.	id=DLt00082;transcript_id=FBtr0091953;exon_number=1;gene_id=FBgn0062961
2R	flybase	exon	14599049	14599456	.	+	.	id=DLt00082;transcript_id=FBtr0091953;exon_number=2;gene_id=FBgn0062961
3L	flybase	exon	7399423	7399719	.	+	.	id=DLt00086;transcript_id=FBtr0091959;exon_number=1;gene_id=FBgn0063083
3R	flybase	exon	2525740	2525886	.	-	.	id=DLt00078;transcript_id=FBtr0091948;exon_number=1;gene_id=FBgn0063127
3R	flybase	exon	2525274	2525639	.	-	.	id=DLt00078;transcript_id=FBtr0091948;exon_number=2;gene_id=FBgn0063127
3R	flybase	exon	4847779	4849137	.	+	.	id=DLt00523;transcript_id=FBtr0309817;exon_number=1;gene_id=FBgn0063298;cr_gid=CR31429;cr_tid=CR31429-RA
3R	flybase	exon	4849231	4849740	.	+	.	id=DLt00523;transcript_id=FBtr0309817;exon_number=5;gene_id=FBgn0063298;cr_gid=CR31429;cr_tid=CR31429-RA
3R	flybase	exon	4847929	4849137	.	+	.	id=DLt00524;transcript_id=FBtr0309818;exon_number=2;gene_id=FBgn0063298;cr_gid=CR31429;cr_tid=CR31429-RB
3R	flybase	exon	4849212	4849740	.	+	.	id=DLt00524;transcript_id=FBtr0309818;exon_number=4;gene_id=FBgn0063298;cr_gid=CR31429;cr_tid=CR31429-RB
3R	flybase	exon	4847929	4849137	.	+	.	id=DLt00525;transcript_id=FBtr0309819;exon_number=2;gene_id=FBgn0063298;cr_gid=CR31429;cr_tid=CR31429-RC
3R	flybase	exon	4849207	4849740	.	+	.	id=DLt00525;transcript_id=FBtr0309819;exon_number=3;gene_id=FBgn0063298;cr_gid=CR31429;cr_tid=CR31429-RC
2L	flybase	exon	9894064	9894132	.	-	.	id=DLt00024;transcript_id=FBtr0079906;exon_number=5;gene_id=FBgn0063449;cr_gid=CR32873;cr_tid=CR32873-RA
2L	flybase	exon	9894576	9894725	.	-	.	id=DLt00024;transcript_id=FBtr0079906;exon_number=3;gene_id=FBgn0063449;cr_gid=CR32873;cr_tid=CR32873-RA
2L	flybase	exon	9894980	9895003	.	-	.	id=DLt00024;transcript_id=FBtr0079906;exon_number=1;gene_id=FBgn0063449;cr_gid=CR32873;cr_tid=CR32873-RA
2L	flybase	exon	9894331	9894401	.	-	.	id=DLt00024;transcript_id=FBtr0079906;exon_number=4;gene_id=FBgn0063449;cr_gid=CR32873;cr_tid=CR32873-RA
2L	flybase	exon	9893805	9893872	.	-	.	id=DLt00024;transcript_id=FBtr0079906;exon_number=6;gene_id=FBgn0063449;cr_gid=CR32873;cr_tid=CR32873-RA
2L	flybase	exon	9894064	9894132	.	-	.	id=DLt00613;transcript_id=FBtr0330683;exon_number=5;gene_id=FBgn0063449;cr_gid=CR32873;cr_tid=CR32873-RB
2L	flybase	exon	9894576	9894725	.	-	.	id=DLt00613;transcript_id=FBtr0330683;exon_number=3;gene_id=FBgn0063449;cr_gid=CR32873;cr_tid=CR32873-RB
2L	flybase	exon	9894943	9895003	.	-	.	id=DLt00613;transcript_id=FBtr0330683;exon_number=2;gene_id=FBgn0063449;cr_gid=CR32873;cr_tid=CR32873-RB
2L	flybase	exon	9894331	9894401	.	-	.	id=DLt00613;transcript_id=FBtr0330683;exon_number=4;gene_id=FBgn0063449;cr_gid=CR32873;cr_tid=CR32873-RB
2L	flybase	exon	9893805	9893872	.	-	.	id=DLt00613;transcript_id=FBtr0330683;exon_number=6;gene_id=FBgn0063449;cr_gid=CR32873;cr_tid=CR32873-RB
3R	flybase	exon	19555770	19556151	.	-	.	id=DLt00071;transcript_id=FBtr0091662;exon_number=1;gene_id=FBgn0065098
3L	flybase	exon	20447002	20447062	.	+	.	id=DLt00162;transcript_id=FBtr0300233;exon_number=2;gene_id=FBgn0083120;cr_gid=CR42454;cr_tid=CR42454-RA
3L	flybase	exon	20446393	20446616	.	+	.	id=DLt00162;transcript_id=FBtr0300233;exon_number=1;gene_id=FBgn0083120;cr_gid=CR42454;cr_tid=CR42454-RA
3L	flybase	exon	20447252	20447312	.	+	.	id=DLt00162;transcript_id=FBtr0300233;exon_number=3;gene_id=FBgn0083120;cr_gid=CR42454;cr_tid=CR42454-RA
3L	flybase	exon	20447745	20447831	.	+	.	id=DLt00162;transcript_id=FBtr0300233;exon_number=5;gene_id=FBgn0083120;cr_gid=CR42454;cr_tid=CR42454-RA
3L	flybase	exon	20447495	20447557	.	+	.	id=DLt00162;transcript_id=FBtr0300233;exon_number=4;gene_id=FBgn0083120;cr_gid=CR42454;cr_tid=CR42454-RA
3L	flybase	exon	1666554	1666596	.	-	.	id=DLt00161;transcript_id=FBtr0300232;exon_number=4;gene_id=FBgn0083121;cr_gid=CR42453;cr_tid=CR42453-RA
3L	flybase	exon	1666288	1666367	.	-	.	id=DLt00161;transcript_id=FBtr0300232;exon_number=5;gene_id=FBgn0083121;cr_gid=CR42453;cr_tid=CR42453-RA
3L	flybase	exon	1666782	1666829	.	-	.	id=DLt00161;transcript_id=FBtr0300232;exon_number=3;gene_id=FBgn0083121;cr_gid=CR42453;cr_tid=CR42453-RA
3L	flybase	exon	1667002	1667041	.	-	.	id=DLt00161;transcript_id=FBtr0300232;exon_number=2;gene_id=FBgn0083121;cr_gid=CR42453;cr_tid=CR42453-RA
3L	flybase	exon	1667098	1667307	.	-	.	id=DLt00161;transcript_id=FBtr0300232;exon_number=1;gene_id=FBgn0083121;cr_gid=CR42453;cr_tid=CR42453-RA
2R	flybase	exon	10509465	10509525	.	+	.	id=DLt00160;transcript_id=FBtr0300231;exon_number=2;gene_id=FBgn0083123;cr_gid=CR42452;cr_tid=CR42452-RA
2R	flybase	exon	10510218	10510271	.	+	.	id=DLt00160;transcript_id=FBtr0300231;exon_number=5;gene_id=FBgn0083123;cr_gid=CR42452;cr_tid=CR42452-RA
2R	flybase	exon	10510450	10510509	.	+	.	id=DLt00160;transcript_id=FBtr0300231;exon_number=6;gene_id=FBgn0083123;cr_gid=CR42452;cr_tid=CR42452-RA
2R	flybase	exon	10509983	10510036	.	+	.	id=DLt00160;transcript_id=FBtr0300231;exon_number=4;gene_id=FBgn0083123;cr_gid=CR42452;cr_tid=CR42452-RA
2R	flybase	exon	10511192	10511236	.	+	.	id=DLt00160;transcript_id=FBtr0300231;exon_number=9;gene_id=FBgn0083123;cr_gid=CR42452;cr_tid=CR42452-RA
2R	flybase	exon	10509745	10509799	.	+	.	id=DLt00160;transcript_id=FBtr0300231;exon_number=3;gene_id=FBgn0083123;cr_gid=CR42452;cr_tid=CR42452-RA
2R	flybase	exon	10510694	10510750	.	+	.	id=DLt00160;transcript_id=FBtr0300231;exon_number=7;gene_id=FBgn0083123;cr_gid=CR42452;cr_tid=CR42452-RA
2R	flybase	exon	10510922	10510974	.	+	.	id=DLt00160;transcript_id=FBtr0300231;exon_number=8;gene_id=FBgn0083123;cr_gid=CR42452;cr_tid=CR42452-RA
2R	flybase	exon	10511662	10511725	.	+	.	id=DLt00160;transcript_id=FBtr0300231;exon_number=11;gene_id=FBgn0083123;cr_gid=CR42452;cr_tid=CR42452-RA
2R	flybase	exon	10509106	10509255	.	+	.	id=DLt00160;transcript_id=FBtr0300231;exon_number=1;gene_id=FBgn0083123;cr_gid=CR42452;cr_tid=CR42452-RA
2R	flybase	exon	10511425	10511483	.	+	.	id=DLt00160;transcript_id=FBtr0300231;exon_number=10;gene_id=FBgn0083123;cr_gid=CR42452;cr_tid=CR42452-RA
2R	flybase	exon	10511908	10512003	.	+	.	id=DLt00160;transcript_id=FBtr0300231;exon_number=12;gene_id=FBgn0083123;cr_gid=CR42452;cr_tid=CR42452-RA
2R	flybase	exon	10509465	10509525	.	+	.	id=DLt00165;transcript_id=FBtr0300251;exon_number=2;gene_id=FBgn0083123;cr_gid=CR42452;cr_tid=CR42452-RB
2R	flybase	exon	10510218	10510271	.	+	.	id=DLt00165;transcript_id=FBtr0300251;exon_number=5;gene_id=FBgn0083123;cr_gid=CR42452;cr_tid=CR42452-RB
2R	flybase	exon	10510450	10510509	.	+	.	id=DLt00165;transcript_id=FBtr0300251;exon_number=6;gene_id=FBgn0083123;cr_gid=CR42452;cr_tid=CR42452-RB
2R	flybase	exon	10511192	10511236	.	+	.	id=DLt00165;transcript_id=FBtr0300251;exon_number=9;gene_id=FBgn0083123;cr_gid=CR42452;cr_tid=CR42452-RB
2R	flybase	exon	10509745	10509799	.	+	.	id=DLt00165;transcript_id=FBtr0300251;exon_number=3;gene_id=FBgn0083123;cr_gid=CR42452;cr_tid=CR42452-RB
2R	flybase	exon	10510694	10510750	.	+	.	id=DLt00165;transcript_id=FBtr0300251;exon_number=7;gene_id=FBgn0083123;cr_gid=CR42452;cr_tid=CR42452-RB
2R	flybase	exon	10510922	10510974	.	+	.	id=DLt00165;transcript_id=FBtr0300251;exon_number=8;gene_id=FBgn0083123;cr_gid=CR42452;cr_tid=CR42452-RB
2R	flybase	exon	10511662	10511725	.	+	.	id=DLt00165;transcript_id=FBtr0300251;exon_number=11;gene_id=FBgn0083123;cr_gid=CR42452;cr_tid=CR42452-RB
2R	flybase	exon	10509106	10509255	.	+	.	id=DLt00165;transcript_id=FBtr0300251;exon_number=1;gene_id=FBgn0083123;cr_gid=CR42452;cr_tid=CR42452-RB
2R	flybase	exon	10511425	10511483	.	+	.	id=DLt00165;transcript_id=FBtr0300251;exon_number=10;gene_id=FBgn0083123;cr_gid=CR42452;cr_tid=CR42452-RB
2R	flybase	exon	10511908	10512003	.	+	.	id=DLt00165;transcript_id=FBtr0300251;exon_number=12;gene_id=FBgn0083123;cr_gid=CR42452;cr_tid=CR42452-RB
2R	flybase	exon	4982778	4982844	.	+	.	id=DLt00159;transcript_id=FBtr0300230;exon_number=1;gene_id=FBgn0083124;cr_gid=CR42451;cr_tid=CR42451-RA
2R	flybase	exon	4983083	4983134	.	+	.	id=DLt00159;transcript_id=FBtr0300230;exon_number=2;gene_id=FBgn0083124;cr_gid=CR42451;cr_tid=CR42451-RA
2R	flybase	exon	4983403	4983463	.	+	.	id=DLt00159;transcript_id=FBtr0300230;exon_number=3;gene_id=FBgn0083124;cr_gid=CR42451;cr_tid=CR42451-RA
2R	flybase	exon	4983655	4983707	.	+	.	id=DLt00159;transcript_id=FBtr0300230;exon_number=4;gene_id=FBgn0083124;cr_gid=CR42451;cr_tid=CR42451-RA
2R	flybase	exon	4984176	4984240	.	+	.	id=DLt00159;transcript_id=FBtr0300230;exon_number=6;gene_id=FBgn0083124;cr_gid=CR42451;cr_tid=CR42451-RA
2R	flybase	exon	4984747	4984817	.	+	.	id=DLt00159;transcript_id=FBtr0300230;exon_number=8;gene_id=FBgn0083124;cr_gid=CR42451;cr_tid=CR42451-RA
2R	flybase	exon	4983888	4983943	.	+	.	id=DLt00159;transcript_id=FBtr0300230;exon_number=5;gene_id=FBgn0083124;cr_gid=CR42451;cr_tid=CR42451-RA
2R	flybase	exon	4984431	4984496	.	+	.	id=DLt00159;transcript_id=FBtr0300230;exon_number=7;gene_id=FBgn0083124;cr_gid=CR42451;cr_tid=CR42451-RA
4	flybase	exon	995794	996188	.	+	.	id=DLt00093;transcript_id=FBtr0111044;exon_number=1;gene_id=FBgn0083990;cr_gid=CR34154;cr_tid=CR34154-RA
4	flybase	exon	997392	997932	.	+	.	id=DLt00093;transcript_id=FBtr0111044;exon_number=4;gene_id=FBgn0083990;cr_gid=CR34154;cr_tid=CR34154-RA
4	flybase	exon	997392	997932	.	+	.	id=DLt00094;transcript_id=FBtr0111045;exon_number=4;gene_id=FBgn0083990;cr_gid=CR34154;cr_tid=CR34154-RB
4	flybase	exon	995794	996532	.	+	.	id=DLt00094;transcript_id=FBtr0111045;exon_number=3;gene_id=FBgn0083990;cr_gid=CR34154;cr_tid=CR34154-RB
4	flybase	exon	995794	996436	.	+	.	id=DLt00095;transcript_id=FBtr0111046;exon_number=2;gene_id=FBgn0083990;cr_gid=CR34154;cr_tid=CR34154-RC
4	flybase	exon	997421	997887	.	+	.	id=DLt00848;transcript_id=FBtr0334622;exon_number=5;gene_id=FBgn0083990;cr_gid=CR34154;cr_tid=CR34154-RD
X	flybase	exon	22318941	22319337	.	+	.	id=DLt00718;transcript_id=FBtr0332615;exon_number=1;gene_id=FBgn0083994;cr_gid=CR41352;cr_tid=CR41352-RB
2R	flybase	exon	1141450	1142800	.	+	.	id=DLt00370;transcript_id=FBtr0308117;exon_number=2;gene_id=FBgn0084008;cr_gid=CR41443;cr_tid=CR41443-RB
2R	flybase	exon	1142026	1142800	.	+	.	id=DLt00941;transcript_id=FBtr0335256;exon_number=3;gene_id=FBgn0084008;cr_gid=CR41443;cr_tid=CR41443-RC
2R	flybase	exon	1141450	1141970	.	+	.	id=DLt00941;transcript_id=FBtr0335256;exon_number=1;gene_id=FBgn0084008;cr_gid=CR41443;cr_tid=CR41443-RC
2R	flybase	exon	1142034	1142800	.	+	.	id=DLt00942;transcript_id=FBtr0335257;exon_number=4;gene_id=FBgn0084008;cr_gid=CR41443;cr_tid=CR41443-RD
2R	flybase	exon	1141450	1141970	.	+	.	id=DLt00942;transcript_id=FBtr0335257;exon_number=1;gene_id=FBgn0084008;cr_gid=CR41443;cr_tid=CR41443-RD
X	flybase	exon	3439895	3440143	.	-	.	id=DLt00353;transcript_id=FBtr0307366;exon_number=1;gene_id=FBgn0085364;cr_gid=CR34335;cr_tid=CR34335-RC
U	flybase	exon	2572391	2573275	.	+	.	id=DLt00189;transcript_id=FBtr0302349;exon_number=1;gene_id=FBgn0085505;cr_gid=CR40629;cr_tid=CR40629-RC
U	flybase	exon	9970556	9970990	.	-	.	id=DLt00256;transcript_id=FBtr0304147;exon_number=1;gene_id=FBgn0085511;cr_gid=CR40719;cr_tid=CR40719-RB
U	flybase	exon	7044199	7045255	.	-	.	id=DLt00185;transcript_id=FBtr0302336;exon_number=1;gene_id=FBgn0085523;cr_gid=CR40820;cr_tid=CR40820-RB
U	flybase	exon	8131390	8131737	.	-	.	id=DLt00191;transcript_id=FBtr0302352;exon_number=1;gene_id=FBgn0085540
2RHet	flybase	exon	197371	197758	.	-	.	id=DLt01959;transcript_id=FBtr0344616;exon_number=2;gene_id=FBgn0085582;cr_gid=CR41257;cr_tid=CR41257-RB
2RHet	flybase	exon	197961	198033	.	-	.	id=DLt01959;transcript_id=FBtr0344616;exon_number=1;gene_id=FBgn0085582;cr_gid=CR41257;cr_tid=CR41257-RB
U	flybase	exon	7759930	7761473	.	-	.	id=DLt00188;transcript_id=FBtr0302348;exon_number=1;gene_id=FBgn0085673;cr_gid=CR41533;cr_tid=CR41533-RB
3RHet	flybase	exon	2482029	2482212	.	-	.	id=DLt00112;transcript_id=FBtr0114267;exon_number=2;gene_id=FBgn0085812;cr_gid=CR41601;cr_tid=CR41601-RA
3RHet	flybase	exon	2481660	2481946	.	-	.	id=DLt00112;transcript_id=FBtr0114267;exon_number=3;gene_id=FBgn0085812;cr_gid=CR41601;cr_tid=CR41601-RA
3RHet	flybase	exon	2482276	2482418	.	-	.	id=DLt00112;transcript_id=FBtr0114267;exon_number=1;gene_id=FBgn0085812;cr_gid=CR41601;cr_tid=CR41601-RA
2L	flybase	exon	20253816	20254449	.	-	.	id=DLt00090;transcript_id=FBtr0100850;exon_number=1;gene_id=FBgn0250817;cr_gid=CR40465;cr_tid=CR40465-RA
U	flybase	exon	5414323	5414976	.	+	.	id=DLt00120;transcript_id=FBtr0300134;exon_number=1;gene_id=FBgn0259837;cr_gid=CR42406;cr_tid=CR42406-RA
U	flybase	exon	5758545	5760003	.	-	.	id=DLt00121;transcript_id=FBtr0300135;exon_number=1;gene_id=FBgn0259838;cr_gid=CR42407;cr_tid=CR42407-RA
U	flybase	exon	6161468	6162910	.	-	.	id=DLt00125;transcript_id=FBtr0300139;exon_number=1;gene_id=FBgn0259839;cr_gid=CR42408;cr_tid=CR42408-RA
U	flybase	exon	6163515	6164841	.	-	.	id=DLt00124;transcript_id=FBtr0300138;exon_number=1;gene_id=FBgn0259840;cr_gid=CR42409;cr_tid=CR42409-RA
U	flybase	exon	6274888	6276371	.	-	.	id=DLt00126;transcript_id=FBtr0300140;exon_number=1;gene_id=FBgn0259841;cr_gid=CR42410;cr_tid=CR42410-RA
U	flybase	exon	6389437	6390626	.	+	.	id=DLt00127;transcript_id=FBtr0300141;exon_number=1;gene_id=FBgn0259842;cr_gid=CR42411;cr_tid=CR42411-RA
U	flybase	exon	6404710	6406125	.	+	.	id=DLt00123;transcript_id=FBtr0300137;exon_number=1;gene_id=FBgn0259843;cr_gid=CR42412;cr_tid=CR42412-RA
U	flybase	exon	6753839	6755686	.	-	.	id=DLt00122;transcript_id=FBtr0300136;exon_number=1;gene_id=FBgn0259845;cr_gid=CR42414;cr_tid=CR42414-RA
U	flybase	exon	6756287	6757014	.	-	.	id=DLt00129;transcript_id=FBtr0300143;exon_number=1;gene_id=FBgn0259846;cr_gid=CR42415;cr_tid=CR42415-RA
U	flybase	exon	6868891	6869887	.	+	.	id=DLt00130;transcript_id=FBtr0300144;exon_number=1;gene_id=FBgn0259847;cr_gid=CR42416;cr_tid=CR42416-RA
U	flybase	exon	6870918	6871894	.	+	.	id=DLt00131;transcript_id=FBtr0300145;exon_number=1;gene_id=FBgn0259848;cr_gid=CR42417;cr_tid=CR42417-RA
U	flybase	exon	7083127	7084391	.	-	.	id=DLt00132;transcript_id=FBtr0300146;exon_number=1;gene_id=FBgn0259849;cr_gid=CR42418;cr_tid=CR42418-RA
U	flybase	exon	7243006	7243826	.	-	.	id=DLt00135;transcript_id=FBtr0300149;exon_number=1;gene_id=FBgn0259851;cr_gid=CR42420;cr_tid=CR42420-RA
U	flybase	exon	7244953	7245644	.	-	.	id=DLt00134;transcript_id=FBtr0300148;exon_number=1;gene_id=FBgn0259852;cr_gid=CR42421;cr_tid=CR42421-RA
U	flybase	exon	7567464	7568802	.	-	.	id=DLt00137;transcript_id=FBtr0300151;exon_number=1;gene_id=FBgn0259853;cr_gid=CR42422;cr_tid=CR42422-RA
U	flybase	exon	7777852	7779539	.	-	.	id=DLt00138;transcript_id=FBtr0300152;exon_number=1;gene_id=FBgn0259855;cr_gid=CR42424;cr_tid=CR42424-RA
U	flybase	exon	7784584	7786247	.	+	.	id=DLt00139;transcript_id=FBtr0300153;exon_number=1;gene_id=FBgn0259856;cr_gid=CR42425;cr_tid=CR42425-RA
U	flybase	exon	7794756	7795407	.	-	.	id=DLt00140;transcript_id=FBtr0300154;exon_number=1;gene_id=FBgn0259857;cr_gid=CR42426;cr_tid=CR42426-RA
U	flybase	exon	7861683	7862182	.	+	.	id=DLt00141;transcript_id=FBtr0300155;exon_number=1;gene_id=FBgn0259858;cr_gid=CR42427;cr_tid=CR42427-RA
U	flybase	exon	7862917	7863768	.	+	.	id=DLt00142;transcript_id=FBtr0300156;exon_number=1;gene_id=FBgn0259859;cr_gid=CR42428;cr_tid=CR42428-RA
U	flybase	exon	8042985	8044666	.	+	.	id=DLt00143;transcript_id=FBtr0300157;exon_number=1;gene_id=FBgn0259860;cr_gid=CR42429;cr_tid=CR42429-RA
U	flybase	exon	8077475	8078857	.	-	.	id=DLt00144;transcript_id=FBtr0300158;exon_number=1;gene_id=FBgn0259861;cr_gid=CR42430;cr_tid=CR42430-RA
U	flybase	exon	8491230	8492441	.	+	.	id=DLt00145;transcript_id=FBtr0300159;exon_number=1;gene_id=FBgn0259862;cr_gid=CR42431;cr_tid=CR42431-RA
U	flybase	exon	8680394	8681749	.	-	.	id=DLt00147;transcript_id=FBtr0300161;exon_number=1;gene_id=FBgn0259864;cr_gid=CR42433;cr_tid=CR42433-RA
U	flybase	exon	9486326	9487430	.	-	.	id=DLt00153;transcript_id=FBtr0300167;exon_number=1;gene_id=FBgn0259870;cr_gid=CR42439;cr_tid=CR42439-RA
2L	flybase	exon	20648189	20648479	.	+	.	id=DLt00029;transcript_id=FBtr0081385;exon_number=5;gene_id=FBgn0259936;cr_gid=CR32957;cr_tid=CR32957-RA
2L	flybase	exon	20648785	20648848	.	+	.	id=DLt00029;transcript_id=FBtr0081385;exon_number=7;gene_id=FBgn0259936;cr_gid=CR32957;cr_tid=CR32957-RA
2L	flybase	exon	20647533	20647788	.	+	.	id=DLt00029;transcript_id=FBtr0081385;exon_number=1;gene_id=FBgn0259936;cr_gid=CR32957;cr_tid=CR32957-RA
2L	flybase	exon	20647964	20648013	.	+	.	id=DLt00029;transcript_id=FBtr0081385;exon_number=3;gene_id=FBgn0259936;cr_gid=CR32957;cr_tid=CR32957-RA
2L	flybase	exon	20648785	20648848	.	+	.	id=DLt00163;transcript_id=FBtr0300249;exon_number=7;gene_id=FBgn0259936;cr_gid=CR32957;cr_tid=CR32957-RB
2L	flybase	exon	20648189	20648248	.	+	.	id=DLt00163;transcript_id=FBtr0300249;exon_number=4;gene_id=FBgn0259936;cr_gid=CR32957;cr_tid=CR32957-RB
2L	flybase	exon	20647533	20648013	.	+	.	id=DLt00163;transcript_id=FBtr0300249;exon_number=2;gene_id=FBgn0259936;cr_gid=CR32957;cr_tid=CR32957-RB
2L	flybase	exon	20648420	20648479	.	+	.	id=DLt00163;transcript_id=FBtr0300249;exon_number=6;gene_id=FBgn0259936;cr_gid=CR32957;cr_tid=CR32957-RB
2L	flybase	exon	20648785	20648848	.	+	.	id=DLt00164;transcript_id=FBtr0300250;exon_number=7;gene_id=FBgn0259936;cr_gid=CR32957;cr_tid=CR32957-RC
2L	flybase	exon	20648189	20648248	.	+	.	id=DLt00164;transcript_id=FBtr0300250;exon_number=4;gene_id=FBgn0259936;cr_gid=CR32957;cr_tid=CR32957-RC
2L	flybase	exon	20647533	20647788	.	+	.	id=DLt00164;transcript_id=FBtr0300250;exon_number=1;gene_id=FBgn0259936;cr_gid=CR32957;cr_tid=CR32957-RC
2L	flybase	exon	20647964	20648013	.	+	.	id=DLt00164;transcript_id=FBtr0300250;exon_number=3;gene_id=FBgn0259936;cr_gid=CR32957;cr_tid=CR32957-RC
2L	flybase	exon	20648420	20648479	.	+	.	id=DLt00164;transcript_id=FBtr0300250;exon_number=6;gene_id=FBgn0259936;cr_gid=CR32957;cr_tid=CR32957-RC
X	flybase	exon	656648	657024	.	-	.	id=DLt00166;transcript_id=FBtr0300446;exon_number=2;gene_id=FBgn0259993;cr_gid=CR42491;cr_tid=CR42491-RA
X	flybase	exon	657474	657843	.	-	.	id=DLt00166;transcript_id=FBtr0300446;exon_number=1;gene_id=FBgn0259993;cr_gid=CR42491;cr_tid=CR42491-RA
2L	flybase	exon	20248039	20248423	.	+	.	id=DLt01930;transcript_id=FBtr0344577;exon_number=1;gene_id=FBgn0259996;cr_gid=CR40341;cr_tid=CR40341-RC
2L	flybase	exon	20248504	20248872	.	+	.	id=DLt01930;transcript_id=FBtr0344577;exon_number=2;gene_id=FBgn0259996;cr_gid=CR40341;cr_tid=CR40341-RC
2R	flybase	exon	17520449	17520848	.	-	.	id=DLt00176;transcript_id=FBtr0301177;exon_number=2;gene_id=FBgn0260720;cr_gid=CR42547;cr_tid=CR42547-RA
2R	flybase	exon	17520947	17521545	.	-	.	id=DLt00176;transcript_id=FBtr0301177;exon_number=1;gene_id=FBgn0260720;cr_gid=CR42547;cr_tid=CR42547-RA
2R	flybase	exon	17518926	17520389	.	-	.	id=DLt00176;transcript_id=FBtr0301177;exon_number=3;gene_id=FBgn0260720;cr_gid=CR42547;cr_tid=CR42547-RA
3R	flybase	exon	5373826	5375532	.	-	.	id=DLt00175;transcript_id=FBtr0301176;exon_number=5;gene_id=FBgn0260722;cr_gid=CR42549;cr_tid=CR42549-RA
3R	flybase	exon	5377488	5377528	.	-	.	id=DLt00175;transcript_id=FBtr0301176;exon_number=1;gene_id=FBgn0260722;cr_gid=CR42549;cr_tid=CR42549-RA
3R	flybase	exon	5373826	5375532	.	-	.	id=DLt00177;transcript_id=FBtr0301248;exon_number=5;gene_id=FBgn0260722;cr_gid=CR42549;cr_tid=CR42549-RB
3R	flybase	exon	5377038	5377079	.	-	.	id=DLt00177;transcript_id=FBtr0301248;exon_number=4;gene_id=FBgn0260722;cr_gid=CR42549;cr_tid=CR42549-RB
3R	flybase	exon	5373826	5375532	.	-	.	id=DLt00178;transcript_id=FBtr0301249;exon_number=5;gene_id=FBgn0260722;cr_gid=CR42549;cr_tid=CR42549-RC
3R	flybase	exon	5377423	5377470	.	-	.	id=DLt00178;transcript_id=FBtr0301249;exon_number=2;gene_id=FBgn0260722;cr_gid=CR42549;cr_tid=CR42549-RC
3R	flybase	exon	5373826	5375532	.	-	.	id=DLt00179;transcript_id=FBtr0301250;exon_number=5;gene_id=FBgn0260722;cr_gid=CR42549;cr_tid=CR42549-RD
3R	flybase	exon	5377293	5377470	.	-	.	id=DLt00179;transcript_id=FBtr0301250;exon_number=3;gene_id=FBgn0260722;cr_gid=CR42549;cr_tid=CR42549-RD
2R	flybase	exon	1253974	1254242	.	+	.	id=DLt00190;transcript_id=FBtr0302350;exon_number=8;gene_id=FBgn0261429;cr_gid=CR42646;cr_tid=CR42646-RA
2R	flybase	exon	1254309	1254862	.	+	.	id=DLt00190;transcript_id=FBtr0302350;exon_number=9;gene_id=FBgn0261429;cr_gid=CR42646;cr_tid=CR42646-RA
2R	flybase	exon	1251960	1252081	.	+	.	id=DLt00190;transcript_id=FBtr0302350;exon_number=4;gene_id=FBgn0261429;cr_gid=CR42646;cr_tid=CR42646-RA
2R	flybase	exon	1252796	1253065	.	+	.	id=DLt00190;transcript_id=FBtr0302350;exon_number=6;gene_id=FBgn0261429;cr_gid=CR42646;cr_tid=CR42646-RA
2R	flybase	exon	1251776	1251880	.	+	.	id=DLt00190;transcript_id=FBtr0302350;exon_number=3;gene_id=FBgn0261429;cr_gid=CR42646;cr_tid=CR42646-RA
2R	flybase	exon	1250758	1251000	.	+	.	id=DLt00190;transcript_id=FBtr0302350;exon_number=1;gene_id=FBgn0261429;cr_gid=CR42646;cr_tid=CR42646-RA
2R	flybase	exon	1253125	1253597	.	+	.	id=DLt00190;transcript_id=FBtr0302350;exon_number=7;gene_id=FBgn0261429;cr_gid=CR42646;cr_tid=CR42646-RA
2R	flybase	exon	1252156	1252710	.	+	.	id=DLt00190;transcript_id=FBtr0302350;exon_number=5;gene_id=FBgn0261429;cr_gid=CR42646;cr_tid=CR42646-RA
2R	flybase	exon	1253974	1254242	.	+	.	id=DLt00943;transcript_id=FBtr0335261;exon_number=8;gene_id=FBgn0261429;cr_gid=CR42646;cr_tid=CR42646-RB
2R	flybase	exon	1254309	1254862	.	+	.	id=DLt00943;transcript_id=FBtr0335261;exon_number=9;gene_id=FBgn0261429;cr_gid=CR42646;cr_tid=CR42646-RB
2R	flybase	exon	1251960	1252081	.	+	.	id=DLt00943;transcript_id=FBtr0335261;exon_number=4;gene_id=FBgn0261429;cr_gid=CR42646;cr_tid=CR42646-RB
2R	flybase	exon	1252796	1253065	.	+	.	id=DLt00943;transcript_id=FBtr0335261;exon_number=6;gene_id=FBgn0261429;cr_gid=CR42646;cr_tid=CR42646-RB
2R	flybase	exon	1250758	1251000	.	+	.	id=DLt00943;transcript_id=FBtr0335261;exon_number=1;gene_id=FBgn0261429;cr_gid=CR42646;cr_tid=CR42646-RB
2R	flybase	exon	1253125	1253597	.	+	.	id=DLt00943;transcript_id=FBtr0335261;exon_number=7;gene_id=FBgn0261429;cr_gid=CR42646;cr_tid=CR42646-RB
2R	flybase	exon	1252156	1252710	.	+	.	id=DLt00943;transcript_id=FBtr0335261;exon_number=5;gene_id=FBgn0261429;cr_gid=CR42646;cr_tid=CR42646-RB
2R	flybase	exon	1251715	1251880	.	+	.	id=DLt00943;transcript_id=FBtr0335261;exon_number=2;gene_id=FBgn0261429;cr_gid=CR42646;cr_tid=CR42646-RB
3R	flybase	exon	2634518	2636237	.	-	.	id=DLt00826;transcript_id=FBtr0334273;exon_number=2;gene_id=FBgn0261503;cr_gid=CR42651;cr_tid=CR42651-RB
3R	flybase	exon	2641746	2642050	.	-	.	id=DLt00826;transcript_id=FBtr0334273;exon_number=1;gene_id=FBgn0261503;cr_gid=CR42651;cr_tid=CR42651-RB
3R	flybase	exon	2645855	2646153	.	-	.	id=DLt00196;transcript_id=FBtr0302398;exon_number=1;gene_id=FBgn0261504
X	flybase	exon	9582862	9583328	.	+	.	id=DLt01947;transcript_id=FBtr0344595;exon_number=3;gene_id=FBgn0261522;cr_gid=CR42657;cr_tid=CR42657-RB
X	flybase	exon	9582678	9582797	.	+	.	id=DLt01947;transcript_id=FBtr0344595;exon_number=2;gene_id=FBgn0261522;cr_gid=CR42657;cr_tid=CR42657-RB
X	flybase	exon	9582222	9582522	.	+	.	id=DLt01947;transcript_id=FBtr0344595;exon_number=1;gene_id=FBgn0261522;cr_gid=CR42657;cr_tid=CR42657-RB
2L	flybase	exon	21326660	21327114	.	+	.	id=DLt01923;transcript_id=FBtr0344486;exon_number=2;gene_id=FBgn0261586;cr_gid=CR42696;cr_tid=CR42696-RD
2L	flybase	exon	21326845	21327114	.	+	.	id=DLt01924;transcript_id=FBtr0344487;exon_number=3;gene_id=FBgn0261586;cr_gid=CR42696;cr_tid=CR42696-RE
2L	flybase	exon	21326660	21326775	.	+	.	id=DLt01924;transcript_id=FBtr0344487;exon_number=1;gene_id=FBgn0261586;cr_gid=CR42696;cr_tid=CR42696-RE
3L	flybase	exon	615627	616494	.	-	.	id=DLt01966;transcript_id=FBtr0344638;exon_number=2;gene_id=FBgn0261636;cr_gid=CR42719;cr_tid=CR42719-RB
3L	flybase	exon	616571	616646	.	-	.	id=DLt01966;transcript_id=FBtr0344638;exon_number=1;gene_id=FBgn0261636;cr_gid=CR42719;cr_tid=CR42719-RB
3R	flybase	exon	2605086	2605450	.	+	.	id=DLt00204;transcript_id=FBtr0303008;exon_number=4;gene_id=FBgn0261638;cr_gid=CR42721;cr_tid=CR42721-RA
3R	flybase	exon	2604967	2605006	.	+	.	id=DLt00204;transcript_id=FBtr0303008;exon_number=3;gene_id=FBgn0261638;cr_gid=CR42721;cr_tid=CR42721-RA
3R	flybase	exon	2592772	2592998	.	+	.	id=DLt00204;transcript_id=FBtr0303008;exon_number=1;gene_id=FBgn0261638;cr_gid=CR42721;cr_tid=CR42721-RA
3R	flybase	exon	2601571	2603204	.	+	.	id=DLt00447;transcript_id=FBtr0309069;exon_number=2;gene_id=FBgn0261638;cr_gid=CR42721;cr_tid=CR42721-RB
3R	flybase	exon	2592772	2592998	.	+	.	id=DLt00447;transcript_id=FBtr0309069;exon_number=1;gene_id=FBgn0261638;cr_gid=CR42721;cr_tid=CR42721-RB
2L	flybase	exon	6271024	6271468	.	+	.	id=DLt00761;transcript_id=FBtr0333241;exon_number=1;gene_id=FBgn0261699;cr_gid=CR42735;cr_tid=CR42735-RB
2R	flybase	exon	14265214	14265450	.	+	.	id=DLt01244;transcript_id=FBtr0340530;exon_number=2;gene_id=FBgn0261700;cr_gid=CR42736;cr_tid=CR42736-RB
2R	flybase	exon	14264992	14265149	.	+	.	id=DLt01244;transcript_id=FBtr0340530;exon_number=1;gene_id=FBgn0261700;cr_gid=CR42736;cr_tid=CR42736-RB
2R	flybase	exon	14265555	14265701	.	+	.	id=DLt01244;transcript_id=FBtr0340530;exon_number=3;gene_id=FBgn0261700;cr_gid=CR42736;cr_tid=CR42736-RB
3R	flybase	exon	2969490	2970017	.	+	.	id=DLt00209;transcript_id=FBtr0303196;exon_number=3;gene_id=FBgn0261702;cr_gid=CR42738;cr_tid=CR42738-RA
3R	flybase	exon	2969209	2969334	.	+	.	id=DLt00209;transcript_id=FBtr0303196;exon_number=1;gene_id=FBgn0261702;cr_gid=CR42738;cr_tid=CR42738-RA
3R	flybase	exon	2969451	2970017	.	+	.	id=DLt01552;transcript_id=FBtr0343094;exon_number=2;gene_id=FBgn0261702;cr_gid=CR42738;cr_tid=CR42738-RB
2R	flybase	exon	18872897	18873014	.	+	.	id=DLt00210;transcript_id=FBtr0303209;exon_number=1;gene_id=FBgn0261706;cr_gid=CR42742;cr_tid=CR42742-RA
2R	flybase	exon	18873077	18874072	.	+	.	id=DLt00210;transcript_id=FBtr0303209;exon_number=2;gene_id=FBgn0261706;cr_gid=CR42742;cr_tid=CR42742-RA
2L	flybase	exon	11532826	11533693	.	-	.	id=DLt00211;transcript_id=FBtr0303211;exon_number=3;gene_id=FBgn0261707;cr_gid=CR42743;cr_tid=CR42743-RA
2L	flybase	exon	11533877	11534547	.	-	.	id=DLt00211;transcript_id=FBtr0303211;exon_number=1;gene_id=FBgn0261707;cr_gid=CR42743;cr_tid=CR42743-RA
2L	flybase	exon	11533279	11533693	.	-	.	id=DLt00212;transcript_id=FBtr0303212;exon_number=2;gene_id=FBgn0261707;cr_gid=CR42743;cr_tid=CR42743-RB
2L	flybase	exon	11531966	11533194	.	-	.	id=DLt00212;transcript_id=FBtr0303212;exon_number=4;gene_id=FBgn0261707;cr_gid=CR42743;cr_tid=CR42743-RB
2L	flybase	exon	11533877	11534547	.	-	.	id=DLt00212;transcript_id=FBtr0303212;exon_number=1;gene_id=FBgn0261707;cr_gid=CR42743;cr_tid=CR42743-RB
2L	flybase	exon	12543176	12543598	.	+	.	id=DLt00215;transcript_id=FBtr0303215;exon_number=1;gene_id=FBgn0261709;cr_gid=CR42746;cr_tid=CR42746-RA
2L	flybase	exon	12543940	12544343	.	+	.	id=DLt00215;transcript_id=FBtr0303215;exon_number=2;gene_id=FBgn0261709;cr_gid=CR42746;cr_tid=CR42746-RA
3L	flybase	exon	11377066	11377358	.	-	.	id=DLt01971;transcript_id=FBtr0344645;exon_number=1;gene_id=FBgn0261813;cr_gid=CR42755;cr_tid=CR42755-RB
3L	flybase	exon	11375908	11376711	.	-	.	id=DLt01971;transcript_id=FBtr0344645;exon_number=2;gene_id=FBgn0261813;cr_gid=CR42755;cr_tid=CR42755-RB
3R	flybase	exon	9264309	9264931	.	-	.	id=DLt00216;transcript_id=FBtr0303300;exon_number=1;gene_id=FBgn0261814;cr_gid=CR42756;cr_tid=CR42756-RA
3R	flybase	exon	22150221	22150513	.	-	.	id=DLt01973;transcript_id=FBtr0344656;exon_number=2;gene_id=FBgn0261833;cr_gid=CR42765;cr_tid=CR42765-RB
3R	flybase	exon	22150722	22151016	.	-	.	id=DLt01973;transcript_id=FBtr0344656;exon_number=1;gene_id=FBgn0261833;cr_gid=CR42765;cr_tid=CR42765-RB
X	flybase	exon	9452357	9452499	.	-	.	id=DLt00222;transcript_id=FBtr0303397;exon_number=1;gene_id=FBgn0261835;cr_gid=CR42767;cr_tid=CR42767-RA
X	flybase	exon	9451572	9452294	.	-	.	id=DLt00222;transcript_id=FBtr0303397;exon_number=2;gene_id=FBgn0261835;cr_gid=CR42767;cr_tid=CR42767-RA
2L	flybase	exon	15863200	15863369	.	+	.	id=DLt01482;transcript_id=FBtr0342854;exon_number=1;gene_id=FBgn0261924;cr_gid=CR42791;cr_tid=CR42791-RB
2L	flybase	exon	15863424	15863663	.	+	.	id=DLt01482;transcript_id=FBtr0342854;exon_number=2;gene_id=FBgn0261924;cr_gid=CR42791;cr_tid=CR42791-RB
X	flybase	exon	5591321	5591693	.	+	.	id=DLt01932;transcript_id=FBtr0344580;exon_number=2;gene_id=FBgn0261927;cr_gid=CR42794;cr_tid=CR42794-RB
X	flybase	exon	5591156	5591257	.	+	.	id=DLt01932;transcript_id=FBtr0344580;exon_number=1;gene_id=FBgn0261927;cr_gid=CR42794;cr_tid=CR42794-RB
3R	flybase	exon	15965346	15965456	.	-	.	id=DLt00230;transcript_id=FBtr0303855;exon_number=3;gene_id=FBgn0262025;cr_gid=CR42836;cr_tid=CR42836-RA
3R	flybase	exon	15964870	15965264	.	-	.	id=DLt00230;transcript_id=FBtr0303855;exon_number=4;gene_id=FBgn0262025;cr_gid=CR42836;cr_tid=CR42836-RA
3R	flybase	exon	15965571	15965643	.	-	.	id=DLt00230;transcript_id=FBtr0303855;exon_number=1;gene_id=FBgn0262025;cr_gid=CR42836;cr_tid=CR42836-RA
3R	flybase	exon	15964870	15965264	.	-	.	id=DLt00231;transcript_id=FBtr0303856;exon_number=4;gene_id=FBgn0262025;cr_gid=CR42836;cr_tid=CR42836-RB
3R	flybase	exon	15965346	15965643	.	-	.	id=DLt00231;transcript_id=FBtr0303856;exon_number=2;gene_id=FBgn0262025;cr_gid=CR42836;cr_tid=CR42836-RB
3R	flybase	exon	11830342	11831394	.	-	.	id=DLt00232;transcript_id=FBtr0303861;exon_number=3;gene_id=FBgn0262028;cr_gid=CR42839;cr_tid=CR42839-RA
3R	flybase	exon	11832719	11833795	.	-	.	id=DLt00232;transcript_id=FBtr0303861;exon_number=1;gene_id=FBgn0262028;cr_gid=CR42839;cr_tid=CR42839-RA
3R	flybase	exon	11830043	11831394	.	-	.	id=DLt00431;transcript_id=FBtr0309032;exon_number=4;gene_id=FBgn0262028;cr_gid=CR42839;cr_tid=CR42839-RB
3R	flybase	exon	11832126	11833795	.	-	.	id=DLt00431;transcript_id=FBtr0309032;exon_number=2;gene_id=FBgn0262028;cr_gid=CR42839;cr_tid=CR42839-RB
2L	flybase	exon	9304437	9304780	.	-	.	id=DLt01480;transcript_id=FBtr0342852;exon_number=2;gene_id=FBgn0262033;cr_gid=CR42844;cr_tid=CR42844-RB
2L	flybase	exon	9304848	9305007	.	-	.	id=DLt01480;transcript_id=FBtr0342852;exon_number=1;gene_id=FBgn0262033;cr_gid=CR42844;cr_tid=CR42844-RB
2L	flybase	exon	18946299	18947088	.	+	.	id=DLt01514;transcript_id=FBtr0342924;exon_number=1;gene_id=FBgn0262095;cr_gid=CR42848;cr_tid=CR42848-RC
2L	flybase	exon	5379095	5380332	.	-	.	id=DLt01523;transcript_id=FBtr0342943;exon_number=3;gene_id=FBgn0262097;cr_gid=CR42850;cr_tid=CR42850-RC
2L	flybase	exon	5380393	5381074	.	-	.	id=DLt01523;transcript_id=FBtr0342943;exon_number=1;gene_id=FBgn0262097;cr_gid=CR42850;cr_tid=CR42850-RC
2L	flybase	exon	5379095	5381074	.	-	.	id=DLt01524;transcript_id=FBtr0342944;exon_number=2;gene_id=FBgn0262097;cr_gid=CR42850;cr_tid=CR42850-RD
3R	flybase	exon	5649977	5650463	.	-	.	id=DLt00239;transcript_id=FBtr0304027;exon_number=2;gene_id=FBgn0262105;cr_gid=CR42858;cr_tid=CR42858-RA
3R	flybase	exon	5650564	5650586	.	-	.	id=DLt00239;transcript_id=FBtr0304027;exon_number=1;gene_id=FBgn0262105;cr_gid=CR42858;cr_tid=CR42858-RA
2L	flybase	exon	2245545	2245901	.	+	.	id=DLt00240;transcript_id=FBtr0304029;exon_number=2;gene_id=FBgn0262106;cr_gid=CR42859;cr_tid=CR42859-RA
2L	flybase	exon	2245230	2245494	.	+	.	id=DLt00240;transcript_id=FBtr0304029;exon_number=1;gene_id=FBgn0262106;cr_gid=CR42859;cr_tid=CR42859-RA
2L	flybase	exon	2245551	2246207	.	+	.	id=DLt00432;transcript_id=FBtr0309033;exon_number=4;gene_id=FBgn0262106;cr_gid=CR42859;cr_tid=CR42859-RB
2L	flybase	exon	2245230	2245494	.	+	.	id=DLt00432;transcript_id=FBtr0309033;exon_number=1;gene_id=FBgn0262106;cr_gid=CR42859;cr_tid=CR42859-RB
2L	flybase	exon	2245230	2245494	.	+	.	id=DLt00929;transcript_id=FBtr0335160;exon_number=1;gene_id=FBgn0262106;cr_gid=CR42859;cr_tid=CR42859-RC
2L	flybase	exon	2245545	2247383	.	+	.	id=DLt00929;transcript_id=FBtr0335160;exon_number=3;gene_id=FBgn0262106;cr_gid=CR42859;cr_tid=CR42859-RC
3L	flybase	exon	2088253	2089139	.	+	.	id=DLt00243;transcript_id=FBtr0304032;exon_number=2;gene_id=FBgn0262107;cr_gid=CR42860;cr_tid=CR42860-RA
3L	flybase	exon	2089196	2089626	.	+	.	id=DLt00243;transcript_id=FBtr0304032;exon_number=5;gene_id=FBgn0262107;cr_gid=CR42860;cr_tid=CR42860-RA
3L	flybase	exon	2088253	2089626	.	+	.	id=DLt00244;transcript_id=FBtr0304033;exon_number=3;gene_id=FBgn0262107;cr_gid=CR42860;cr_tid=CR42860-RB
3L	flybase	exon	2088166	2088298	.	+	.	id=DLt00433;transcript_id=FBtr0309034;exon_number=1;gene_id=FBgn0262107;cr_gid=CR42860;cr_tid=CR42860-RC
3L	flybase	exon	2089066	2089626	.	+	.	id=DLt00433;transcript_id=FBtr0309034;exon_number=4;gene_id=FBgn0262107;cr_gid=CR42860;cr_tid=CR42860-RC
X	flybase	exon	13639050	13639509	.	+	.	id=DLt00241;transcript_id=FBtr0304030;exon_number=4;gene_id=FBgn0262108;cr_gid=CR42861;cr_tid=CR42861-RA
X	flybase	exon	13638961	13638977	.	+	.	id=DLt00241;transcript_id=FBtr0304030;exon_number=1;gene_id=FBgn0262108;cr_gid=CR42861;cr_tid=CR42861-RA
X	flybase	exon	13638973	13639509	.	+	.	id=DLt00242;transcript_id=FBtr0304031;exon_number=3;gene_id=FBgn0262108;cr_gid=CR42861;cr_tid=CR42861-RB
X	flybase	exon	13638973	13639002	.	+	.	id=DLt01814;transcript_id=FBtr0343987;exon_number=2;gene_id=FBgn0262108;cr_gid=CR42861;cr_tid=CR42861-RC
X	flybase	exon	13639057	13639509	.	+	.	id=DLt01814;transcript_id=FBtr0343987;exon_number=5;gene_id=FBgn0262108;cr_gid=CR42861;cr_tid=CR42861-RC
3L	flybase	exon	224106	224183	.	+	.	id=DLt00245;transcript_id=FBtr0304059;exon_number=1;gene_id=FBgn0262109;cr_gid=CR42862;cr_tid=CR42862-RA
3L	flybase	exon	225726	230959	.	+	.	id=DLt00245;transcript_id=FBtr0304059;exon_number=7;gene_id=FBgn0262109;cr_gid=CR42862;cr_tid=CR42862-RA
3L	flybase	exon	224973	225140	.	+	.	id=DLt00245;transcript_id=FBtr0304059;exon_number=2;gene_id=FBgn0262109;cr_gid=CR42862;cr_tid=CR42862-RA
3L	flybase	exon	224106	224183	.	+	.	id=DLt00434;transcript_id=FBtr0309035;exon_number=1;gene_id=FBgn0262109;cr_gid=CR42862;cr_tid=CR42862-RB
3L	flybase	exon	224973	225140	.	+	.	id=DLt00434;transcript_id=FBtr0309035;exon_number=2;gene_id=FBgn0262109;cr_gid=CR42862;cr_tid=CR42862-RB
3L	flybase	exon	229589	230964	.	+	.	id=DLt00434;transcript_id=FBtr0309035;exon_number=11;gene_id=FBgn0262109;cr_gid=CR42862;cr_tid=CR42862-RB
3L	flybase	exon	225726	229244	.	+	.	id=DLt00434;transcript_id=FBtr0309035;exon_number=6;gene_id=FBgn0262109;cr_gid=CR42862;cr_tid=CR42862-RB
3L	flybase	exon	227518	230964	.	+	.	id=DLt00435;transcript_id=FBtr0309036;exon_number=9;gene_id=FBgn0262109;cr_gid=CR42862;cr_tid=CR42862-RC
3L	flybase	exon	224106	224183	.	+	.	id=DLt00435;transcript_id=FBtr0309036;exon_number=1;gene_id=FBgn0262109;cr_gid=CR42862;cr_tid=CR42862-RC
3L	flybase	exon	224973	225140	.	+	.	id=DLt00435;transcript_id=FBtr0309036;exon_number=2;gene_id=FBgn0262109;cr_gid=CR42862;cr_tid=CR42862-RC
3L	flybase	exon	225726	227459	.	+	.	id=DLt00435;transcript_id=FBtr0309036;exon_number=4;gene_id=FBgn0262109;cr_gid=CR42862;cr_tid=CR42862-RC
3L	flybase	exon	224106	224183	.	+	.	id=DLt00436;transcript_id=FBtr0309037;exon_number=1;gene_id=FBgn0262109;cr_gid=CR42862;cr_tid=CR42862-RD
3L	flybase	exon	224973	225140	.	+	.	id=DLt00436;transcript_id=FBtr0309037;exon_number=2;gene_id=FBgn0262109;cr_gid=CR42862;cr_tid=CR42862-RD
3L	flybase	exon	225726	227764	.	+	.	id=DLt00436;transcript_id=FBtr0309037;exon_number=5;gene_id=FBgn0262109;cr_gid=CR42862;cr_tid=CR42862-RD
3L	flybase	exon	227821	230964	.	+	.	id=DLt00436;transcript_id=FBtr0309037;exon_number=10;gene_id=FBgn0262109;cr_gid=CR42862;cr_tid=CR42862-RD
3L	flybase	exon	225726	225849	.	+	.	id=DLt00437;transcript_id=FBtr0309038;exon_number=3;gene_id=FBgn0262109;cr_gid=CR42862;cr_tid=CR42862-RE
3L	flybase	exon	224106	224183	.	+	.	id=DLt00437;transcript_id=FBtr0309038;exon_number=1;gene_id=FBgn0262109;cr_gid=CR42862;cr_tid=CR42862-RE
3L	flybase	exon	224973	225140	.	+	.	id=DLt00437;transcript_id=FBtr0309038;exon_number=2;gene_id=FBgn0262109;cr_gid=CR42862;cr_tid=CR42862-RE
3L	flybase	exon	225910	230959	.	+	.	id=DLt00437;transcript_id=FBtr0309038;exon_number=8;gene_id=FBgn0262109;cr_gid=CR42862;cr_tid=CR42862-RE
2R	flybase	exon	18553864	18554048	.	+	.	id=DLt01541;transcript_id=FBtr0343003;exon_number=1;gene_id=FBgn0262142;cr_gid=CR42868;cr_tid=CR42868-RB
2R	flybase	exon	18554118	18554269	.	+	.	id=DLt01541;transcript_id=FBtr0343003;exon_number=2;gene_id=FBgn0262142;cr_gid=CR42868;cr_tid=CR42868-RB
2L	flybase	exon	1989913	1990894	.	+	.	id=DLt00249;transcript_id=FBtr0304139;exon_number=2;gene_id=FBgn0262148;cr_gid=CR42874;cr_tid=CR42874-RA
2L	flybase	exon	1989450	1989841	.	+	.	id=DLt00249;transcript_id=FBtr0304139;exon_number=1;gene_id=FBgn0262148;cr_gid=CR42874;cr_tid=CR42874-RA
3R	flybase	exon	2954425	2954789	.	+	.	id=DLt00250;transcript_id=FBtr0304140;exon_number=4;gene_id=FBgn0262149;cr_gid=CR42875;cr_tid=CR42875-RA
3R	flybase	exon	2953809	2954019	.	+	.	id=DLt00250;transcript_id=FBtr0304140;exon_number=1;gene_id=FBgn0262149;cr_gid=CR42875;cr_tid=CR42875-RA
3R	flybase	exon	2954186	2954369	.	+	.	id=DLt00250;transcript_id=FBtr0304140;exon_number=2;gene_id=FBgn0262149;cr_gid=CR42875;cr_tid=CR42875-RA
3R	flybase	exon	2953809	2954019	.	+	.	id=DLt00251;transcript_id=FBtr0304141;exon_number=1;gene_id=FBgn0262149;cr_gid=CR42875;cr_tid=CR42875-RB
3R	flybase	exon	2954186	2954789	.	+	.	id=DLt00251;transcript_id=FBtr0304141;exon_number=3;gene_id=FBgn0262149;cr_gid=CR42875;cr_tid=CR42875-RB
2L	flybase	exon	12507939	12508504	.	+	.	id=DLt00836;transcript_id=FBtr0334410;exon_number=1;gene_id=FBgn0262353;cr_gid=CR43051;cr_tid=CR43051-RC
2L	flybase	exon	16945220	16945374	.	-	.	id=DLt01742;transcript_id=FBtr0343811;exon_number=1;gene_id=FBgn0262355;cr_gid=CR43053;cr_tid=CR43053-RB
2L	flybase	exon	16944723	16945171	.	-	.	id=DLt01742;transcript_id=FBtr0343811;exon_number=2;gene_id=FBgn0262355;cr_gid=CR43053;cr_tid=CR43053-RB
2L	flybase	exon	19910648	19911811	.	-	.	id=DLt00260;transcript_id=FBtr0304883;exon_number=2;gene_id=FBgn0262543;cr_gid=CR43097;cr_tid=CR43097-RA
2L	flybase	exon	19911704	19911811	.	-	.	id=DLt00669;transcript_id=FBtr0332244;exon_number=1;gene_id=FBgn0262543;cr_gid=CR43097;cr_tid=CR43097-RB
2L	flybase	exon	19910648	19911637	.	-	.	id=DLt00669;transcript_id=FBtr0332244;exon_number=3;gene_id=FBgn0262543;cr_gid=CR43097;cr_tid=CR43097-RB
3R	flybase	exon	4646492	4646584	.	+	.	id=DLt01949;transcript_id=FBtr0344597;exon_number=2;gene_id=FBgn0262604;cr_gid=CR43130;cr_tid=CR43130-RC
3R	flybase	exon	4646641	4646820	.	+	.	id=DLt01949;transcript_id=FBtr0344597;exon_number=4;gene_id=FBgn0262604;cr_gid=CR43130;cr_tid=CR43130-RC
3R	flybase	exon	4646500	4646584	.	+	.	id=DLt01950;transcript_id=FBtr0344598;exon_number=3;gene_id=FBgn0262604;cr_gid=CR43130;cr_tid=CR43130-RD
3R	flybase	exon	4645340	4645359	.	+	.	id=DLt01950;transcript_id=FBtr0344598;exon_number=1;gene_id=FBgn0262604;cr_gid=CR43130;cr_tid=CR43130-RD
3R	flybase	exon	4646641	4646820	.	+	.	id=DLt01950;transcript_id=FBtr0344598;exon_number=4;gene_id=FBgn0262604;cr_gid=CR43130;cr_tid=CR43130-RD
2L	flybase	exon	21657833	21658249	.	+	.	id=DLt01483;transcript_id=FBtr0342855;exon_number=4;gene_id=FBgn0262620;cr_gid=CR43144;cr_tid=CR43144-RD
2L	flybase	exon	21657659	21657776	.	+	.	id=DLt01483;transcript_id=FBtr0342855;exon_number=3;gene_id=FBgn0262620;cr_gid=CR43144;cr_tid=CR43144-RD
2L	flybase	exon	21657659	21657741	.	+	.	id=DLt01484;transcript_id=FBtr0342856;exon_number=2;gene_id=FBgn0262620;cr_gid=CR43144;cr_tid=CR43144-RE
2L	flybase	exon	21657833	21658249	.	+	.	id=DLt01484;transcript_id=FBtr0342856;exon_number=4;gene_id=FBgn0262620;cr_gid=CR43144;cr_tid=CR43144-RE
2L	flybase	exon	21657625	21657667	.	+	.	id=DLt01485;transcript_id=FBtr0342857;exon_number=1;gene_id=FBgn0262620;cr_gid=CR43144;cr_tid=CR43144-RF
2L	flybase	exon	21657833	21658249	.	+	.	id=DLt01485;transcript_id=FBtr0342857;exon_number=4;gene_id=FBgn0262620;cr_gid=CR43144;cr_tid=CR43144-RF
3L	flybase	exon	13275493	13275954	.	+	.	id=DLt01927;transcript_id=FBtr0344571;exon_number=1;gene_id=FBgn0262622;cr_gid=CR43146;cr_tid=CR43146-RC
3L	flybase	exon	13276013	13276510	.	+	.	id=DLt01927;transcript_id=FBtr0344571;exon_number=2;gene_id=FBgn0262622;cr_gid=CR43146;cr_tid=CR43146-RC
3L	flybase	exon	13275493	13275954	.	+	.	id=DLt01928;transcript_id=FBtr0344572;exon_number=1;gene_id=FBgn0262622;cr_gid=CR43146;cr_tid=CR43146-RD
3L	flybase	exon	13276016	13276510	.	+	.	id=DLt01928;transcript_id=FBtr0344572;exon_number=3;gene_id=FBgn0262622;cr_gid=CR43146;cr_tid=CR43146-RD
2L	flybase	exon	21624679	21625388	.	+	.	id=DLt00267;transcript_id=FBtr0305496;exon_number=1;gene_id=FBgn0262631;cr_gid=CR43148;cr_tid=CR43148-RA
2L	flybase	exon	21624679	21626190	.	+	.	id=DLt00438;transcript_id=FBtr0309039;exon_number=2;gene_id=FBgn0262631;cr_gid=CR43148;cr_tid=CR43148-RB
3L	flybase	exon	157818	158211	.	-	.	id=DLt01967;transcript_id=FBtr0344639;exon_number=1;gene_id=FBgn0262681;cr_gid=CR43151;cr_tid=CR43151-RB
X	flybase	exon	12868552	12868648	.	-	.	id=DLt00553;transcript_id=FBtr0309992;exon_number=1;gene_id=FBgn0262682;cr_gid=CR43152;cr_tid=CR43152-RB
X	flybase	exon	12867858	12868493	.	-	.	id=DLt00553;transcript_id=FBtr0309992;exon_number=2;gene_id=FBgn0262682;cr_gid=CR43152;cr_tid=CR43152-RB
X	flybase	exon	11813558	11813622	.	-	.	id=DLt00268;transcript_id=FBtr0305608;exon_number=2;gene_id=FBgn0262687;cr_gid=CR43157;cr_tid=CR43157-RA
X	flybase	exon	11813158	11813339	.	-	.	id=DLt00268;transcript_id=FBtr0305608;exon_number=4;gene_id=FBgn0262687;cr_gid=CR43157;cr_tid=CR43157-RA
X	flybase	exon	11813392	11813485	.	-	.	id=DLt00268;transcript_id=FBtr0305608;exon_number=3;gene_id=FBgn0262687;cr_gid=CR43157;cr_tid=CR43157-RA
X	flybase	exon	11813158	11813339	.	-	.	id=DLt01556;transcript_id=FBtr0343099;exon_number=4;gene_id=FBgn0262687;cr_gid=CR43157;cr_tid=CR43157-RB
X	flybase	exon	11813392	11813485	.	-	.	id=DLt01556;transcript_id=FBtr0343099;exon_number=3;gene_id=FBgn0262687;cr_gid=CR43157;cr_tid=CR43157-RB
X	flybase	exon	11813558	11813690	.	-	.	id=DLt01556;transcript_id=FBtr0343099;exon_number=1;gene_id=FBgn0262687;cr_gid=CR43157;cr_tid=CR43157-RB
3L	flybase	exon	15514496	15514654	.	-	.	id=DLt00269;transcript_id=FBtr0305611;exon_number=1;gene_id=FBgn0262689;cr_gid=CR43159;cr_tid=CR43159-RA
3L	flybase	exon	15513414	15514433	.	-	.	id=DLt00269;transcript_id=FBtr0305611;exon_number=2;gene_id=FBgn0262689;cr_gid=CR43159;cr_tid=CR43159-RA
2R	flybase	exon	16784880	16785259	.	+	.	id=DLt00271;transcript_id=FBtr0305615;exon_number=2;gene_id=FBgn0262690;cr_gid=CR43160;cr_tid=CR43160-RA
2R	flybase	exon	16785336	16786134	.	+	.	id=DLt00271;transcript_id=FBtr0305615;exon_number=3;gene_id=FBgn0262690;cr_gid=CR43160;cr_tid=CR43160-RA
2R	flybase	exon	16784499	16784814	.	+	.	id=DLt00271;transcript_id=FBtr0305615;exon_number=1;gene_id=FBgn0262690;cr_gid=CR43160;cr_tid=CR43160-RA
4	flybase	exon	488123	488319	.	+	.	id=DLt00081;transcript_id=FBtr0091952;exon_number=1;gene_id=FBgn0262731
4	flybase	exon	488377	489319	.	+	.	id=DLt00081;transcript_id=FBtr0091952;exon_number=3;gene_id=FBgn0262731
4	flybase	exon	488123	488319	.	+	.	id=DLt00207;transcript_id=FBtr0303020;exon_number=1;gene_id=FBgn0262731
4	flybase	exon	488377	488620	.	+	.	id=DLt00207;transcript_id=FBtr0303020;exon_number=2;gene_id=FBgn0262731
4	flybase	exon	489783	489956	.	+	.	id=DLt00207;transcript_id=FBtr0303020;exon_number=5;gene_id=FBgn0262731
4	flybase	exon	491640	492102	.	+	.	id=DLt00207;transcript_id=FBtr0303020;exon_number=7;gene_id=FBgn0262731
4	flybase	exon	488123	488319	.	+	.	id=DLt00208;transcript_id=FBtr0303021;exon_number=1;gene_id=FBgn0262731
4	flybase	exon	488377	488620	.	+	.	id=DLt00208;transcript_id=FBtr0303021;exon_number=2;gene_id=FBgn0262731
4	flybase	exon	491640	492102	.	+	.	id=DLt00208;transcript_id=FBtr0303021;exon_number=7;gene_id=FBgn0262731
4	flybase	exon	488123	488319	.	+	.	id=DLt00803;transcript_id=FBtr0333916;exon_number=1;gene_id=FBgn0262731
4	flybase	exon	488377	488620	.	+	.	id=DLt00803;transcript_id=FBtr0333916;exon_number=2;gene_id=FBgn0262731
4	flybase	exon	489416	489624	.	+	.	id=DLt00803;transcript_id=FBtr0333916;exon_number=4;gene_id=FBgn0262731
4	flybase	exon	489783	489956	.	+	.	id=DLt00803;transcript_id=FBtr0333916;exon_number=5;gene_id=FBgn0262731
4	flybase	exon	490781	490840	.	+	.	id=DLt00803;transcript_id=FBtr0333916;exon_number=6;gene_id=FBgn0262731
4	flybase	exon	491640	492102	.	+	.	id=DLt00803;transcript_id=FBtr0333916;exon_number=7;gene_id=FBgn0262731
3R	flybase	exon	24411770	24413849	.	+	.	id=DLt00263;transcript_id=FBtr0305123;exon_number=1;gene_id=FBgn0262741;cr_gid=CR43126;cr_tid=CR43126-RA
3R	flybase	exon	24411770	24417108	.	+	.	id=DLt00451;transcript_id=FBtr0309075;exon_number=2;gene_id=FBgn0262741;cr_gid=CR43126;cr_tid=CR43126-RB
3R	flybase	exon	13208225	13208489	.	-	.	id=DLt01974;transcript_id=FBtr0344657;exon_number=1;gene_id=FBgn0262825;cr_gid=CR43196;cr_tid=CR43196-RB
3R	flybase	exon	13207851	13208128	.	-	.	id=DLt01974;transcript_id=FBtr0344657;exon_number=2;gene_id=FBgn0262825;cr_gid=CR43196;cr_tid=CR43196-RB
X	flybase	exon	7345019	7345684	.	+	.	id=DLt02458;transcript_id=FBtr0346195;exon_number=3;gene_id=FBgn0262828;cr_gid=CR43199;cr_tid=CR43199-RB
X	flybase	exon	7344700	7344937	.	+	.	id=DLt02458;transcript_id=FBtr0346195;exon_number=2;gene_id=FBgn0262828;cr_gid=CR43199;cr_tid=CR43199-RB
X	flybase	exon	7345019	7346232	.	+	.	id=DLt02459;transcript_id=FBtr0346196;exon_number=4;gene_id=FBgn0262828;cr_gid=CR43199;cr_tid=CR43199-RC
X	flybase	exon	7344416	7344937	.	+	.	id=DLt02459;transcript_id=FBtr0346196;exon_number=1;gene_id=FBgn0262828;cr_gid=CR43199;cr_tid=CR43199-RC
2L	flybase	exon	20477660	20478284	.	-	.	id=DLt01929;transcript_id=FBtr0344576;exon_number=2;gene_id=FBgn0262879;cr_gid=CR43234;cr_tid=CR43234-RC
2L	flybase	exon	20476711	20477577	.	-	.	id=DLt01929;transcript_id=FBtr0344576;exon_number=3;gene_id=FBgn0262879;cr_gid=CR43234;cr_tid=CR43234-RC
2L	flybase	exon	20478569	20478920	.	-	.	id=DLt01929;transcript_id=FBtr0344576;exon_number=1;gene_id=FBgn0262879;cr_gid=CR43234;cr_tid=CR43234-RC
3R	flybase	exon	26572407	26572894	.	-	.	id=DLt00281;transcript_id=FBtr0306291;exon_number=1;gene_id=FBgn0262883;cr_gid=CR43238;cr_tid=CR43238-RA
2L	flybase	exon	22131503	22131956	.	+	.	id=DLt00283;transcript_id=FBtr0306295;exon_number=3;gene_id=FBgn0262886;cr_gid=CR43241;cr_tid=CR43241-RA
2L	flybase	exon	22131221	22131447	.	+	.	id=DLt00283;transcript_id=FBtr0306295;exon_number=1;gene_id=FBgn0262886;cr_gid=CR43241;cr_tid=CR43241-RA
2L	flybase	exon	22131503	22131699	.	+	.	id=DLt00284;transcript_id=FBtr0306296;exon_number=2;gene_id=FBgn0262886;cr_gid=CR43241;cr_tid=CR43241-RB
2L	flybase	exon	22132233	22132435	.	+	.	id=DLt00284;transcript_id=FBtr0306296;exon_number=5;gene_id=FBgn0262886;cr_gid=CR43241;cr_tid=CR43241-RB
2L	flybase	exon	22131221	22131447	.	+	.	id=DLt00284;transcript_id=FBtr0306296;exon_number=1;gene_id=FBgn0262886;cr_gid=CR43241;cr_tid=CR43241-RB
2L	flybase	exon	22131503	22131699	.	+	.	id=DLt00285;transcript_id=FBtr0306297;exon_number=2;gene_id=FBgn0262886;cr_gid=CR43241;cr_tid=CR43241-RC
2L	flybase	exon	22132118	22132435	.	+	.	id=DLt00285;transcript_id=FBtr0306297;exon_number=4;gene_id=FBgn0262886;cr_gid=CR43241;cr_tid=CR43241-RC
2L	flybase	exon	22131221	22131447	.	+	.	id=DLt00285;transcript_id=FBtr0306297;exon_number=1;gene_id=FBgn0262886;cr_gid=CR43241;cr_tid=CR43241-RC
2L	flybase	exon	22962624	22963456	.	+	.	id=DLt00286;transcript_id=FBtr0306299;exon_number=2;gene_id=FBgn0262887;cr_gid=CR43242;cr_tid=CR43242-RA
2L	flybase	exon	22961737	22961993	.	+	.	id=DLt00286;transcript_id=FBtr0306299;exon_number=1;gene_id=FBgn0262887;cr_gid=CR43242;cr_tid=CR43242-RA
2R	flybase	exon	17495192	17495681	.	+	.	id=DLt01956;transcript_id=FBtr0344613;exon_number=1;gene_id=FBgn0262888;cr_gid=CR43243;cr_tid=CR43243-RB
2R	flybase	exon	17495755	17495982	.	+	.	id=DLt01956;transcript_id=FBtr0344613;exon_number=2;gene_id=FBgn0262888;cr_gid=CR43243;cr_tid=CR43243-RB
3L	flybase	exon	15325346	15325481	.	+	.	id=DLt01969;transcript_id=FBtr0344641;exon_number=1;gene_id=FBgn0262892;cr_gid=CR43247;cr_tid=CR43247-RB
3L	flybase	exon	15325551	15325977	.	+	.	id=DLt01969;transcript_id=FBtr0344641;exon_number=2;gene_id=FBgn0262892;cr_gid=CR43247;cr_tid=CR43247-RB
3L	flybase	exon	17026470	17026776	.	-	.	id=DLt01968;transcript_id=FBtr0344640;exon_number=1;gene_id=FBgn0262895;cr_gid=CR43250;cr_tid=CR43250-RB
3L	flybase	exon	17026219	17026252	.	-	.	id=DLt01968;transcript_id=FBtr0344640;exon_number=2;gene_id=FBgn0262895;cr_gid=CR43250;cr_tid=CR43250-RB
3R	flybase	exon	2729788	2730404	.	-	.	id=DLt01951;transcript_id=FBtr0344599;exon_number=1;gene_id=FBgn0262897;cr_gid=CR43252;cr_tid=CR43252-RB
3R	flybase	exon	2729164	2729629	.	-	.	id=DLt01951;transcript_id=FBtr0344599;exon_number=2;gene_id=FBgn0262897;cr_gid=CR43252;cr_tid=CR43252-RB
3L	flybase	exon	18077917	18078026	.	-	.	id=DLt01933;transcript_id=FBtr0344581;exon_number=2;gene_id=FBgn0262898;cr_gid=CR43253;cr_tid=CR43253-RB
3L	flybase	exon	18078117	18078410	.	-	.	id=DLt01933;transcript_id=FBtr0344581;exon_number=1;gene_id=FBgn0262898;cr_gid=CR43253;cr_tid=CR43253-RB
3L	flybase	exon	18074221	18074644	.	-	.	id=DLt01933;transcript_id=FBtr0344581;exon_number=3;gene_id=FBgn0262898;cr_gid=CR43253;cr_tid=CR43253-RB
2R	flybase	exon	1016478	1016801	.	+	.	id=DLt00287;transcript_id=FBtr0306314;exon_number=4;gene_id=FBgn0262901;cr_gid=CR43256;cr_tid=CR43256-RA
2R	flybase	exon	1014754	1014847	.	+	.	id=DLt00287;transcript_id=FBtr0306314;exon_number=1;gene_id=FBgn0262901;cr_gid=CR43256;cr_tid=CR43256-RA
2R	flybase	exon	1014908	1015028	.	+	.	id=DLt00287;transcript_id=FBtr0306314;exon_number=2;gene_id=FBgn0262901;cr_gid=CR43256;cr_tid=CR43256-RA
2R	flybase	exon	1016478	1016801	.	+	.	id=DLt00288;transcript_id=FBtr0306315;exon_number=4;gene_id=FBgn0262901;cr_gid=CR43256;cr_tid=CR43256-RB
2R	flybase	exon	1015972	1016018	.	+	.	id=DLt00288;transcript_id=FBtr0306315;exon_number=3;gene_id=FBgn0262901;cr_gid=CR43256;cr_tid=CR43256-RB
2R	flybase	exon	20682318	20683295	.	+	.	id=DLt00289;transcript_id=FBtr0306316;exon_number=4;gene_id=FBgn0262902;cr_gid=CR43257;cr_tid=CR43257-RA
2R	flybase	exon	20681602	20681669	.	+	.	id=DLt00289;transcript_id=FBtr0306316;exon_number=2;gene_id=FBgn0262902;cr_gid=CR43257;cr_tid=CR43257-RA
2R	flybase	exon	20682115	20682245	.	+	.	id=DLt00289;transcript_id=FBtr0306316;exon_number=3;gene_id=FBgn0262902;cr_gid=CR43257;cr_tid=CR43257-RA
2R	flybase	exon	20681330	20681544	.	+	.	id=DLt00289;transcript_id=FBtr0306316;exon_number=1;gene_id=FBgn0262902;cr_gid=CR43257;cr_tid=CR43257-RA
3R	flybase	exon	15155564	15156558	.	+	.	id=DLt00290;transcript_id=FBtr0306319;exon_number=3;gene_id=FBgn0262903;cr_gid=CR43258;cr_tid=CR43258-RA
3R	flybase	exon	15155458	15155504	.	+	.	id=DLt00290;transcript_id=FBtr0306319;exon_number=1;gene_id=FBgn0262903;cr_gid=CR43258;cr_tid=CR43258-RA
3R	flybase	exon	15155963	15156558	.	+	.	id=DLt00291;transcript_id=FBtr0306320;exon_number=4;gene_id=FBgn0262903;cr_gid=CR43258;cr_tid=CR43258-RB
3R	flybase	exon	15155564	15155810	.	+	.	id=DLt00291;transcript_id=FBtr0306320;exon_number=2;gene_id=FBgn0262903;cr_gid=CR43258;cr_tid=CR43258-RB
3R	flybase	exon	15155458	15155504	.	+	.	id=DLt00291;transcript_id=FBtr0306320;exon_number=1;gene_id=FBgn0262903;cr_gid=CR43258;cr_tid=CR43258-RB
3R	flybase	exon	21732384	21732488	.	-	.	id=DLt00292;transcript_id=FBtr0306321;exon_number=1;gene_id=FBgn0262904;cr_gid=CR43259;cr_tid=CR43259-RA
3R	flybase	exon	21731794	21732289	.	-	.	id=DLt00292;transcript_id=FBtr0306321;exon_number=2;gene_id=FBgn0262904;cr_gid=CR43259;cr_tid=CR43259-RA
3R	flybase	exon	21731432	21731728	.	-	.	id=DLt00292;transcript_id=FBtr0306321;exon_number=4;gene_id=FBgn0262904;cr_gid=CR43259;cr_tid=CR43259-RA
3R	flybase	exon	21728568	21728934	.	-	.	id=DLt00293;transcript_id=FBtr0306322;exon_number=6;gene_id=FBgn0262904;cr_gid=CR43259;cr_tid=CR43259-RB
3R	flybase	exon	21732384	21732488	.	-	.	id=DLt00293;transcript_id=FBtr0306322;exon_number=1;gene_id=FBgn0262904;cr_gid=CR43259;cr_tid=CR43259-RB
3R	flybase	exon	21731692	21731728	.	-	.	id=DLt00293;transcript_id=FBtr0306322;exon_number=3;gene_id=FBgn0262904;cr_gid=CR43259;cr_tid=CR43259-RB
3R	flybase	exon	21729941	21730332	.	-	.	id=DLt00293;transcript_id=FBtr0306322;exon_number=5;gene_id=FBgn0262904;cr_gid=CR43259;cr_tid=CR43259-RB
3R	flybase	exon	21731794	21732289	.	-	.	id=DLt00293;transcript_id=FBtr0306322;exon_number=2;gene_id=FBgn0262904;cr_gid=CR43259;cr_tid=CR43259-RB
X	flybase	exon	19378891	19379326	.	-	.	id=DLt01496;transcript_id=FBtr0342869;exon_number=2;gene_id=FBgn0262905;cr_gid=CR43260;cr_tid=CR43260-RB
X	flybase	exon	19379386	19379456	.	-	.	id=DLt01496;transcript_id=FBtr0342869;exon_number=1;gene_id=FBgn0262905;cr_gid=CR43260;cr_tid=CR43260-RB
2L	flybase	exon	8242055	8242118	.	+	.	id=DLt00298;transcript_id=FBtr0306547;exon_number=1;gene_id=FBgn0262943;cr_gid=CR43262;cr_tid=CR43262-RA
2L	flybase	exon	8242180	8242435	.	+	.	id=DLt00298;transcript_id=FBtr0306547;exon_number=2;gene_id=FBgn0262943;cr_gid=CR43262;cr_tid=CR43262-RA
2L	flybase	exon	1217485	1217785	.	-	.	id=DLt00297;transcript_id=FBtr0306546;exon_number=1;gene_id=FBgn0262944;cr_gid=CR43263;cr_tid=CR43263-RA
2L	flybase	exon	1216854	1217384	.	-	.	id=DLt00297;transcript_id=FBtr0306546;exon_number=2;gene_id=FBgn0262944;cr_gid=CR43263;cr_tid=CR43263-RA
X	flybase	exon	5725931	5726248	.	-	.	id=DLt00299;transcript_id=FBtr0306548;exon_number=1;gene_id=FBgn0262945;cr_gid=CR43264;cr_tid=CR43264-RA
3L	flybase	exon	22662350	22662628	.	-	.	id=DLt00331;transcript_id=FBtr0306851;exon_number=1;gene_id=FBgn0262951;cr_gid=CR43270;cr_tid=CR43270-RA
3L	flybase	exon	22658400	22661680	.	-	.	id=DLt00331;transcript_id=FBtr0306851;exon_number=2;gene_id=FBgn0262951;cr_gid=CR43270;cr_tid=CR43270-RA
2L	flybase	exon	17919112	17919131	.	-	.	id=DLt00301;transcript_id=FBtr0306710;exon_number=1;gene_id=FBgn0262963;cr_gid=CR43274;cr_tid=CR43274-RA
2L	flybase	exon	17918552	17919050	.	-	.	id=DLt00301;transcript_id=FBtr0306710;exon_number=2;gene_id=FBgn0262963;cr_gid=CR43274;cr_tid=CR43274-RA
X	flybase	exon	7389370	7389530	.	+	.	id=DLt00303;transcript_id=FBtr0306719;exon_number=5;gene_id=FBgn0262968;cr_gid=CR43279;cr_tid=CR43279-RA
X	flybase	exon	7388577	7388880	.	+	.	id=DLt00303;transcript_id=FBtr0306719;exon_number=1;gene_id=FBgn0262968;cr_gid=CR43279;cr_tid=CR43279-RA
X	flybase	exon	7389147	7389307	.	+	.	id=DLt00303;transcript_id=FBtr0306719;exon_number=4;gene_id=FBgn0262968;cr_gid=CR43279;cr_tid=CR43279-RA
X	flybase	exon	7388943	7389081	.	+	.	id=DLt00303;transcript_id=FBtr0306719;exon_number=3;gene_id=FBgn0262968;cr_gid=CR43279;cr_tid=CR43279-RA
X	flybase	exon	7388577	7388884	.	+	.	id=DLt01632;transcript_id=FBtr0343183;exon_number=2;gene_id=FBgn0262968;cr_gid=CR43279;cr_tid=CR43279-RB
X	flybase	exon	7389370	7389530	.	+	.	id=DLt01632;transcript_id=FBtr0343183;exon_number=5;gene_id=FBgn0262968;cr_gid=CR43279;cr_tid=CR43279-RB
X	flybase	exon	7389147	7389307	.	+	.	id=DLt01632;transcript_id=FBtr0343183;exon_number=4;gene_id=FBgn0262968;cr_gid=CR43279;cr_tid=CR43279-RB
X	flybase	exon	7388943	7389081	.	+	.	id=DLt01632;transcript_id=FBtr0343183;exon_number=3;gene_id=FBgn0262968;cr_gid=CR43279;cr_tid=CR43279-RB
3L	flybase	exon	18433830	18434051	.	+	.	id=DLt00304;transcript_id=FBtr0306721;exon_number=1;gene_id=FBgn0262969;cr_gid=CR43280;cr_tid=CR43280-RA
3L	flybase	exon	18434107	18434971	.	+	.	id=DLt00304;transcript_id=FBtr0306721;exon_number=3;gene_id=FBgn0262969;cr_gid=CR43280;cr_tid=CR43280-RA
3L	flybase	exon	18433830	18434051	.	+	.	id=DLt02061;transcript_id=FBtr0345002;exon_number=1;gene_id=FBgn0262969;cr_gid=CR43280;cr_tid=CR43280-RB
3L	flybase	exon	18434701	18434971	.	+	.	id=DLt02061;transcript_id=FBtr0345002;exon_number=4;gene_id=FBgn0262969;cr_gid=CR43280;cr_tid=CR43280-RB
3L	flybase	exon	18434107	18434278	.	+	.	id=DLt02061;transcript_id=FBtr0345002;exon_number=2;gene_id=FBgn0262969;cr_gid=CR43280;cr_tid=CR43280-RB
3R	flybase	exon	15746859	15747025	.	-	.	id=DLt00308;transcript_id=FBtr0306726;exon_number=4;gene_id=FBgn0262971;cr_gid=CR43282;cr_tid=CR43282-RA
3R	flybase	exon	15746581	15746811	.	-	.	id=DLt00308;transcript_id=FBtr0306726;exon_number=5;gene_id=FBgn0262971;cr_gid=CR43282;cr_tid=CR43282-RA
3R	flybase	exon	15746872	15747387	.	-	.	id=DLt00309;transcript_id=FBtr0306727;exon_number=2;gene_id=FBgn0262971;cr_gid=CR43282;cr_tid=CR43282-RB
3R	flybase	exon	15746319	15746811	.	-	.	id=DLt00309;transcript_id=FBtr0306727;exon_number=6;gene_id=FBgn0262971;cr_gid=CR43282;cr_tid=CR43282-RB
3R	flybase	exon	15746863	15747387	.	-	.	id=DLt00368;transcript_id=FBtr0308067;exon_number=3;gene_id=FBgn0262971;cr_gid=CR43282;cr_tid=CR43282-RC
3R	flybase	exon	15746319	15746811	.	-	.	id=DLt00368;transcript_id=FBtr0308067;exon_number=6;gene_id=FBgn0262971;cr_gid=CR43282;cr_tid=CR43282-RC
3R	flybase	exon	15746909	15747387	.	-	.	id=DLt00369;transcript_id=FBtr0308068;exon_number=1;gene_id=FBgn0262971;cr_gid=CR43282;cr_tid=CR43282-RD
3R	flybase	exon	15746319	15746811	.	-	.	id=DLt00369;transcript_id=FBtr0308068;exon_number=6;gene_id=FBgn0262971;cr_gid=CR43282;cr_tid=CR43282-RD
3R	flybase	exon	7081157	7081845	.	-	.	id=DLt00310;transcript_id=FBtr0306728;exon_number=2;gene_id=FBgn0262972;cr_gid=CR43283;cr_tid=CR43283-RA
3R	flybase	exon	7078273	7081061	.	-	.	id=DLt00310;transcript_id=FBtr0306728;exon_number=4;gene_id=FBgn0262972;cr_gid=CR43283;cr_tid=CR43283-RA
3R	flybase	exon	7081157	7081845	.	-	.	id=DLt00311;transcript_id=FBtr0306729;exon_number=2;gene_id=FBgn0262972;cr_gid=CR43283;cr_tid=CR43283-RB
3R	flybase	exon	7073353	7076655	.	-	.	id=DLt00311;transcript_id=FBtr0306729;exon_number=6;gene_id=FBgn0262972;cr_gid=CR43283;cr_tid=CR43283-RB
3R	flybase	exon	7080280	7081061	.	-	.	id=DLt00311;transcript_id=FBtr0306729;exon_number=3;gene_id=FBgn0262972;cr_gid=CR43283;cr_tid=CR43283-RB
3R	flybase	exon	7081244	7081845	.	-	.	id=DLt02103;transcript_id=FBtr0345159;exon_number=1;gene_id=FBgn0262972;cr_gid=CR43283;cr_tid=CR43283-RC
3R	flybase	exon	7073353	7081061	.	-	.	id=DLt02103;transcript_id=FBtr0345159;exon_number=5;gene_id=FBgn0262972;cr_gid=CR43283;cr_tid=CR43283-RC
3R	flybase	exon	19651074	19651629	.	-	.	id=DLt01975;transcript_id=FBtr0344658;exon_number=1;gene_id=FBgn0262974;cr_gid=CR43285;cr_tid=CR43285-RB
X	flybase	exon	7601808	7602472	.	+	.	id=DLt01948;transcript_id=FBtr0344596;exon_number=1;gene_id=FBgn0262979;cr_gid=CR43287;cr_tid=CR43287-RB
X	flybase	exon	7602564	7602620	.	+	.	id=DLt01948;transcript_id=FBtr0344596;exon_number=2;gene_id=FBgn0262979;cr_gid=CR43287;cr_tid=CR43287-RB
X	flybase	exon	18515531	18515711	.	+	.	id=DLt01926;transcript_id=FBtr0344563;exon_number=1;gene_id=FBgn0262981;cr_gid=CR43289;cr_tid=CR43289-RB
X	flybase	exon	18515790	18515910	.	+	.	id=DLt01926;transcript_id=FBtr0344563;exon_number=2;gene_id=FBgn0262981;cr_gid=CR43289;cr_tid=CR43289-RB
X	flybase	exon	8618707	8619142	.	+	.	id=DLt00316;transcript_id=FBtr0306827;exon_number=1;gene_id=FBgn0262989;cr_gid=CR43297;cr_tid=CR43297-RA
X	flybase	exon	8619526	8619934	.	+	.	id=DLt00316;transcript_id=FBtr0306827;exon_number=2;gene_id=FBgn0262989;cr_gid=CR43297;cr_tid=CR43297-RA
X	flybase	exon	3895243	3895457	.	-	.	id=DLt00317;transcript_id=FBtr0306828;exon_number=2;gene_id=FBgn0262990;cr_gid=CR43298;cr_tid=CR43298-RA
X	flybase	exon	3895540	3895640	.	-	.	id=DLt00317;transcript_id=FBtr0306828;exon_number=1;gene_id=FBgn0262990;cr_gid=CR43298;cr_tid=CR43298-RA
X	flybase	exon	15556563	15557583	.	-	.	id=DLt00318;transcript_id=FBtr0306829;exon_number=6;gene_id=FBgn0262991;cr_gid=CR43299;cr_tid=CR43299-RA
X	flybase	exon	15559587	15559740	.	-	.	id=DLt00318;transcript_id=FBtr0306829;exon_number=1;gene_id=FBgn0262991;cr_gid=CR43299;cr_tid=CR43299-RA
X	flybase	exon	15556557	15557583	.	-	.	id=DLt00319;transcript_id=FBtr0306830;exon_number=7;gene_id=FBgn0262991;cr_gid=CR43299;cr_tid=CR43299-RB
X	flybase	exon	15557860	15558308	.	-	.	id=DLt00319;transcript_id=FBtr0306830;exon_number=5;gene_id=FBgn0262991;cr_gid=CR43299;cr_tid=CR43299-RB
X	flybase	exon	15558378	15559419	.	-	.	id=DLt00319;transcript_id=FBtr0306830;exon_number=3;gene_id=FBgn0262991;cr_gid=CR43299;cr_tid=CR43299-RB
X	flybase	exon	15559163	15559419	.	-	.	id=DLt00320;transcript_id=FBtr0306831;exon_number=2;gene_id=FBgn0262991;cr_gid=CR43299;cr_tid=CR43299-RC
X	flybase	exon	15556322	15557583	.	-	.	id=DLt00320;transcript_id=FBtr0306831;exon_number=8;gene_id=FBgn0262991;cr_gid=CR43299;cr_tid=CR43299-RC
X	flybase	exon	15557860	15558308	.	-	.	id=DLt00320;transcript_id=FBtr0306831;exon_number=5;gene_id=FBgn0262991;cr_gid=CR43299;cr_tid=CR43299-RC
X	flybase	exon	15558378	15558895	.	-	.	id=DLt00320;transcript_id=FBtr0306831;exon_number=4;gene_id=FBgn0262991;cr_gid=CR43299;cr_tid=CR43299-RC
3R	flybase	exon	9653690	9653829	.	+	.	id=DLt00321;transcript_id=FBtr0306832;exon_number=1;gene_id=FBgn0262992;cr_gid=CR43300;cr_tid=CR43300-RA
3R	flybase	exon	9653929	9654149	.	+	.	id=DLt00321;transcript_id=FBtr0306832;exon_number=2;gene_id=FBgn0262992;cr_gid=CR43300;cr_tid=CR43300-RA
3R	flybase	exon	5163945	5165714	.	-	.	id=DLt00322;transcript_id=FBtr0306833;exon_number=2;gene_id=FBgn0262993;cr_gid=CR43301;cr_tid=CR43301-RA
3R	flybase	exon	5163945	5164357	.	-	.	id=DLt00323;transcript_id=FBtr0306834;exon_number=3;gene_id=FBgn0262993;cr_gid=CR43301;cr_tid=CR43301-RB
3R	flybase	exon	5164447	5165714	.	-	.	id=DLt00323;transcript_id=FBtr0306834;exon_number=1;gene_id=FBgn0262993;cr_gid=CR43301;cr_tid=CR43301-RB
3R	flybase	exon	4023042	4023317	.	-	.	id=DLt00325;transcript_id=FBtr0306836;exon_number=3;gene_id=FBgn0262994;cr_gid=CR43302;cr_tid=CR43302-RA
3R	flybase	exon	4023401	4023433	.	-	.	id=DLt00325;transcript_id=FBtr0306836;exon_number=1;gene_id=FBgn0262994;cr_gid=CR43302;cr_tid=CR43302-RA
3R	flybase	exon	4023042	4023433	.	-	.	id=DLt00326;transcript_id=FBtr0306837;exon_number=2;gene_id=FBgn0262994;cr_gid=CR43302;cr_tid=CR43302-RB
3R	flybase	exon	4027202	4027316	.	+	.	id=DLt00324;transcript_id=FBtr0306835;exon_number=1;gene_id=FBgn0262995;cr_gid=CR43303;cr_tid=CR43303-RA
3R	flybase	exon	4027380	4027716	.	+	.	id=DLt00324;transcript_id=FBtr0306835;exon_number=2;gene_id=FBgn0262995;cr_gid=CR43303;cr_tid=CR43303-RA
2L	flybase	exon	17541996	17542383	.	+	.	id=DLt00327;transcript_id=FBtr0306838;exon_number=2;gene_id=FBgn0262996;cr_gid=CR43304;cr_tid=CR43304-RA
2L	flybase	exon	17541854	17541934	.	+	.	id=DLt00327;transcript_id=FBtr0306838;exon_number=1;gene_id=FBgn0262996;cr_gid=CR43304;cr_tid=CR43304-RA
3L	flybase	exon	18288372	18288641	.	+	.	id=DLt00328;transcript_id=FBtr0306840;exon_number=2;gene_id=FBgn0262998;cr_gid=CR43306;cr_tid=CR43306-RA
3L	flybase	exon	18288698	18288900	.	+	.	id=DLt00328;transcript_id=FBtr0306840;exon_number=3;gene_id=FBgn0262998;cr_gid=CR43306;cr_tid=CR43306-RA
3L	flybase	exon	18287704	18287851	.	+	.	id=DLt00328;transcript_id=FBtr0306840;exon_number=1;gene_id=FBgn0262998;cr_gid=CR43306;cr_tid=CR43306-RA
3L	flybase	exon	21823144	21823319	.	-	.	id=DLt00329;transcript_id=FBtr0306844;exon_number=1;gene_id=FBgn0263001;cr_gid=CR43309;cr_tid=CR43309-RA
3L	flybase	exon	21822354	21823095	.	-	.	id=DLt00329;transcript_id=FBtr0306844;exon_number=2;gene_id=FBgn0263001;cr_gid=CR43309;cr_tid=CR43309-RA
2L	flybase	exon	11970257	11971094	.	-	.	id=DLt00332;transcript_id=FBtr0306897;exon_number=1;gene_id=FBgn0263019;cr_gid=CR43314;cr_tid=CR43314-RA
2L	flybase	exon	11961928	11962067	.	-	.	id=DLt00332;transcript_id=FBtr0306897;exon_number=2;gene_id=FBgn0263019;cr_gid=CR43314;cr_tid=CR43314-RA
2L	flybase	exon	11956230	11958670	.	-	.	id=DLt00332;transcript_id=FBtr0306897;exon_number=4;gene_id=FBgn0263019;cr_gid=CR43314;cr_tid=CR43314-RA
2L	flybase	exon	11970257	11971094	.	-	.	id=DLt00333;transcript_id=FBtr0306898;exon_number=1;gene_id=FBgn0263019;cr_gid=CR43314;cr_tid=CR43314-RC
2L	flybase	exon	11956230	11962067	.	-	.	id=DLt00333;transcript_id=FBtr0306898;exon_number=3;gene_id=FBgn0263019;cr_gid=CR43314;cr_tid=CR43314-RC
2L	flybase	exon	11970257	11971094	.	-	.	id=DLt00334;transcript_id=FBtr0306899;exon_number=1;gene_id=FBgn0263019;cr_gid=CR43314;cr_tid=CR43314-RD
2L	flybase	exon	11952200	11962067	.	-	.	id=DLt00334;transcript_id=FBtr0306899;exon_number=5;gene_id=FBgn0263019;cr_gid=CR43314;cr_tid=CR43314-RD
3L	flybase	exon	628435	643900	.	+	.	id=DLt00335;transcript_id=FBtr0306918;exon_number=1;gene_id=FBgn0263039;cr_gid=CR43334;cr_tid=CR43334-RA
3L	flybase	exon	639714	642332	.	+	.	id=DLt00788;transcript_id=FBtr0333724;exon_number=3;gene_id=FBgn0263039;cr_gid=CR43334;cr_tid=CR43334-RB
3L	flybase	exon	628470	642303	.	+	.	id=DLt00789;transcript_id=FBtr0333725;exon_number=2;gene_id=FBgn0263039;cr_gid=CR43334;cr_tid=CR43334-RC
2L	flybase	exon	18470869	18472497	.	+	.	id=DLt00336;transcript_id=FBtr0306973;exon_number=2;gene_id=FBgn0263049;cr_gid=CR43344;cr_tid=CR43344-RA
2L	flybase	exon	18472560	18473132	.	+	.	id=DLt00336;transcript_id=FBtr0306973;exon_number=3;gene_id=FBgn0263049;cr_gid=CR43344;cr_tid=CR43344-RA
2L	flybase	exon	18455717	18455963	.	+	.	id=DLt00336;transcript_id=FBtr0306973;exon_number=1;gene_id=FBgn0263049;cr_gid=CR43344;cr_tid=CR43344-RA
2L	flybase	exon	18308088	18308507	.	-	.	id=DLt01478;transcript_id=FBtr0342850;exon_number=2;gene_id=FBgn0263085;cr_gid=CR43353;cr_tid=CR43353-RB
2L	flybase	exon	18308601	18308684	.	-	.	id=DLt01478;transcript_id=FBtr0342850;exon_number=1;gene_id=FBgn0263085;cr_gid=CR43353;cr_tid=CR43353-RB
2L	flybase	exon	12174576	12174638	.	-	.	id=DLt00337;transcript_id=FBtr0307106;exon_number=1;gene_id=FBgn0263088;cr_gid=CR43356;cr_tid=CR43356-RA
2L	flybase	exon	12174090	12174524	.	-	.	id=DLt00337;transcript_id=FBtr0307106;exon_number=2;gene_id=FBgn0263088;cr_gid=CR43356;cr_tid=CR43356-RA
2L	flybase	exon	15202259	15202328	.	+	.	id=DLt00338;transcript_id=FBtr0307107;exon_number=1;gene_id=FBgn0263089;cr_gid=CR43357;cr_tid=CR43357-RA
2L	flybase	exon	15203447	15203713	.	+	.	id=DLt00338;transcript_id=FBtr0307107;exon_number=2;gene_id=FBgn0263089;cr_gid=CR43357;cr_tid=CR43357-RA
2L	flybase	exon	15203447	15203967	.	+	.	id=DLt02254;transcript_id=FBtr0345721;exon_number=3;gene_id=FBgn0263089;cr_gid=CR43357;cr_tid=CR43357-RB
2L	flybase	exon	15202259	15202328	.	+	.	id=DLt02254;transcript_id=FBtr0345721;exon_number=1;gene_id=FBgn0263089;cr_gid=CR43357;cr_tid=CR43357-RB
2L	flybase	exon	18293733	18293945	.	-	.	id=DLt00339;transcript_id=FBtr0307108;exon_number=3;gene_id=FBgn0263090;cr_gid=CR43358;cr_tid=CR43358-RA
2L	flybase	exon	18293999	18294040	.	-	.	id=DLt00339;transcript_id=FBtr0307108;exon_number=2;gene_id=FBgn0263090;cr_gid=CR43358;cr_tid=CR43358-RA
2L	flybase	exon	18293733	18293945	.	-	.	id=DLt02175;transcript_id=FBtr0345440;exon_number=3;gene_id=FBgn0263090;cr_gid=CR43358;cr_tid=CR43358-RB
2L	flybase	exon	18293999	18294056	.	-	.	id=DLt02175;transcript_id=FBtr0345440;exon_number=1;gene_id=FBgn0263090;cr_gid=CR43358;cr_tid=CR43358-RB
2L	flybase	exon	19517992	19518201	.	-	.	id=DLt00343;transcript_id=FBtr0307113;exon_number=3;gene_id=FBgn0263095;cr_gid=CR43363;cr_tid=CR43363-RA
2L	flybase	exon	19518362	19518632	.	-	.	id=DLt00343;transcript_id=FBtr0307113;exon_number=1;gene_id=FBgn0263095;cr_gid=CR43363;cr_tid=CR43363-RA
2L	flybase	exon	19518264	19518293	.	-	.	id=DLt00343;transcript_id=FBtr0307113;exon_number=2;gene_id=FBgn0263095;cr_gid=CR43363;cr_tid=CR43363-RA
3R	flybase	exon	17358099	17358234	.	-	.	id=DLt00350;transcript_id=FBtr0307362;exon_number=3;gene_id=FBgn0263130;cr_gid=CR43372;cr_tid=CR43372-RA
3R	flybase	exon	17356709	17358036	.	-	.	id=DLt00350;transcript_id=FBtr0307362;exon_number=4;gene_id=FBgn0263130;cr_gid=CR43372;cr_tid=CR43372-RA
3R	flybase	exon	17358601	17358708	.	-	.	id=DLt00350;transcript_id=FBtr0307362;exon_number=1;gene_id=FBgn0263130;cr_gid=CR43372;cr_tid=CR43372-RA
3R	flybase	exon	17358288	17358487	.	-	.	id=DLt00350;transcript_id=FBtr0307362;exon_number=2;gene_id=FBgn0263130;cr_gid=CR43372;cr_tid=CR43372-RA
3R	flybase	exon	19215866	19216288	.	+	.	id=DLt00367;transcript_id=FBtr0307594;exon_number=1;gene_id=FBgn0263217;cr_gid=CR43387;cr_tid=CR43387-RA
2R	flybase	exon	15032448	15032856	.	+	.	id=DLt00378;transcript_id=FBtr0308635;exon_number=2;gene_id=FBgn0263290;cr_gid=CR43399;cr_tid=CR43399-RA
2R	flybase	exon	15032051	15032381	.	+	.	id=DLt00378;transcript_id=FBtr0308635;exon_number=1;gene_id=FBgn0263290;cr_gid=CR43399;cr_tid=CR43399-RA
2L	flybase	exon	9364297	9364356	.	+	.	id=DLt01486;transcript_id=FBtr0342858;exon_number=1;gene_id=FBgn0263323;cr_gid=CR43404;cr_tid=CR43404-RB
2L	flybase	exon	9364452	9364991	.	+	.	id=DLt01486;transcript_id=FBtr0342858;exon_number=2;gene_id=FBgn0263323;cr_gid=CR43404;cr_tid=CR43404-RB
2R	flybase	exon	17841571	17841600	.	-	.	id=DLt01961;transcript_id=FBtr0344618;exon_number=1;gene_id=FBgn0263324;cr_gid=CR43405;cr_tid=CR43405-RB
2R	flybase	exon	17841120	17841512	.	-	.	id=DLt01961;transcript_id=FBtr0344618;exon_number=2;gene_id=FBgn0263324;cr_gid=CR43405;cr_tid=CR43405-RB
2L	flybase	exon	18256531	18257174	.	+	.	id=DLt00384;transcript_id=FBtr0308758;exon_number=1;gene_id=FBgn0263327;cr_gid=CR43408;cr_tid=CR43408-RA
2L	flybase	exon	11290632	11291077	.	-	.	id=DLt00379;transcript_id=FBtr0308751;exon_number=1;gene_id=FBgn0263328;cr_gid=CR43409;cr_tid=CR43409-RA
2L	flybase	exon	13632676	13633166	.	-	.	id=DLt00380;transcript_id=FBtr0308752;exon_number=1;gene_id=FBgn0263329;cr_gid=CR43410;cr_tid=CR43410-RA
2L	flybase	exon	14613258	14613621	.	+	.	id=DLt00381;transcript_id=FBtr0308753;exon_number=1;gene_id=FBgn0263330;cr_gid=CR43411;cr_tid=CR43411-RA
2L	flybase	exon	15989756	15989957	.	+	.	id=DLt00382;transcript_id=FBtr0308754;exon_number=1;gene_id=FBgn0263331;cr_gid=CR43412;cr_tid=CR43412-RA
2L	flybase	exon	18200650	18201135	.	+	.	id=DLt00383;transcript_id=FBtr0308755;exon_number=3;gene_id=FBgn0263332;cr_gid=CR43413;cr_tid=CR43413-RA
2L	flybase	exon	18200336	18200561	.	+	.	id=DLt00383;transcript_id=FBtr0308755;exon_number=1;gene_id=FBgn0263332;cr_gid=CR43413;cr_tid=CR43413-RA
2L	flybase	exon	18200650	18201020	.	+	.	id=DLt01744;transcript_id=FBtr0343815;exon_number=2;gene_id=FBgn0263332;cr_gid=CR43413;cr_tid=CR43413-RB
2L	flybase	exon	18200336	18200561	.	+	.	id=DLt01744;transcript_id=FBtr0343815;exon_number=1;gene_id=FBgn0263332;cr_gid=CR43413;cr_tid=CR43413-RB
2L	flybase	exon	20296643	20297299	.	-	.	id=DLt00385;transcript_id=FBtr0308759;exon_number=2;gene_id=FBgn0263333;cr_gid=CR43414;cr_tid=CR43414-RA
2L	flybase	exon	20297224	20297299	.	-	.	id=DLt00386;transcript_id=FBtr0308760;exon_number=1;gene_id=FBgn0263333;cr_gid=CR43414;cr_tid=CR43414-RB
2L	flybase	exon	20296643	20297165	.	-	.	id=DLt00386;transcript_id=FBtr0308760;exon_number=3;gene_id=FBgn0263333;cr_gid=CR43414;cr_tid=CR43414-RB
2R	flybase	exon	11965700	11966112	.	-	.	id=DLt00387;transcript_id=FBtr0308761;exon_number=4;gene_id=FBgn0263334;cr_gid=CR43415;cr_tid=CR43415-RA
2R	flybase	exon	11966169	11966324	.	-	.	id=DLt00387;transcript_id=FBtr0308761;exon_number=2;gene_id=FBgn0263334;cr_gid=CR43415;cr_tid=CR43415-RA
2R	flybase	exon	11965700	11966148	.	-	.	id=DLt00388;transcript_id=FBtr0308762;exon_number=3;gene_id=FBgn0263334;cr_gid=CR43415;cr_tid=CR43415-RB
2R	flybase	exon	11966220	11966324	.	-	.	id=DLt00388;transcript_id=FBtr0308762;exon_number=1;gene_id=FBgn0263334;cr_gid=CR43415;cr_tid=CR43415-RB
2R	flybase	exon	12245242	12245986	.	+	.	id=DLt00389;transcript_id=FBtr0308763;exon_number=1;gene_id=FBgn0263335;cr_gid=CR43416;cr_tid=CR43416-RA
2R	flybase	exon	12706484	12706745	.	-	.	id=DLt00390;transcript_id=FBtr0308765;exon_number=1;gene_id=FBgn0263336;cr_gid=CR43417;cr_tid=CR43417-RA
2R	flybase	exon	12706095	12706199	.	-	.	id=DLt00390;transcript_id=FBtr0308765;exon_number=2;gene_id=FBgn0263336;cr_gid=CR43417;cr_tid=CR43417-RA
2R	flybase	exon	12705024	12706005	.	-	.	id=DLt00390;transcript_id=FBtr0308765;exon_number=4;gene_id=FBgn0263336;cr_gid=CR43417;cr_tid=CR43417-RA
2R	flybase	exon	12705024	12706036	.	-	.	id=DLt00391;transcript_id=FBtr0308766;exon_number=3;gene_id=FBgn0263336;cr_gid=CR43417;cr_tid=CR43417-RB
2R	flybase	exon	12706484	12706745	.	-	.	id=DLt00391;transcript_id=FBtr0308766;exon_number=1;gene_id=FBgn0263336;cr_gid=CR43417;cr_tid=CR43417-RB
2R	flybase	exon	12706095	12706199	.	-	.	id=DLt00391;transcript_id=FBtr0308766;exon_number=2;gene_id=FBgn0263336;cr_gid=CR43417;cr_tid=CR43417-RB
2R	flybase	exon	14702443	14703146	.	+	.	id=DLt00392;transcript_id=FBtr0308767;exon_number=1;gene_id=FBgn0263337;cr_gid=CR43418;cr_tid=CR43418-RA
2L	flybase	exon	17792412	17793694	.	+	.	id=DLt00393;transcript_id=FBtr0308768;exon_number=1;gene_id=FBgn0263338;cr_gid=CR43419;cr_tid=CR43419-RA
2L	flybase	exon	17893812	17894734	.	+	.	id=DLt00394;transcript_id=FBtr0308769;exon_number=1;gene_id=FBgn0263339;cr_gid=CR43420;cr_tid=CR43420-RA
2R	flybase	exon	15827387	15828049	.	-	.	id=DLt00395;transcript_id=FBtr0308772;exon_number=1;gene_id=FBgn0263340;cr_gid=CR43421;cr_tid=CR43421-RA
2R	flybase	exon	18179222	18179900	.	+	.	id=DLt00396;transcript_id=FBtr0308773;exon_number=1;gene_id=FBgn0263341;cr_gid=CR43422;cr_tid=CR43422-RA
3L	flybase	exon	638131	638568	.	-	.	id=DLt00397;transcript_id=FBtr0308775;exon_number=1;gene_id=FBgn0263342;cr_gid=CR43423;cr_tid=CR43423-RA
3L	flybase	exon	637486	637813	.	-	.	id=DLt00397;transcript_id=FBtr0308775;exon_number=3;gene_id=FBgn0263342;cr_gid=CR43423;cr_tid=CR43423-RA
3L	flybase	exon	637486	637689	.	-	.	id=DLt00398;transcript_id=FBtr0308776;exon_number=4;gene_id=FBgn0263342;cr_gid=CR43423;cr_tid=CR43423-RB
3L	flybase	exon	637748	638041	.	-	.	id=DLt00398;transcript_id=FBtr0308776;exon_number=2;gene_id=FBgn0263342;cr_gid=CR43423;cr_tid=CR43423-RB
3R	flybase	exon	810220	810864	.	-	.	id=DLt00399;transcript_id=FBtr0308777;exon_number=2;gene_id=FBgn0263343
3R	flybase	exon	810963	811842	.	-	.	id=DLt00399;transcript_id=FBtr0308777;exon_number=1;gene_id=FBgn0263343
4	flybase	exon	888450	888652	.	+	.	id=DLt00400;transcript_id=FBtr0308778;exon_number=1;gene_id=FBgn0263344;cr_gid=CR43425;cr_tid=CR43425-RB
4	flybase	exon	888728	892052	.	+	.	id=DLt00400;transcript_id=FBtr0308778;exon_number=2;gene_id=FBgn0263344;cr_gid=CR43425;cr_tid=CR43425-RB
3L	flybase	exon	22843211	22843472	.	+	.	id=DLt00401;transcript_id=FBtr0308779;exon_number=1;gene_id=FBgn0263345;cr_gid=CR43426;cr_tid=CR43426-RA
3L	flybase	exon	22845511	22847534	.	+	.	id=DLt00401;transcript_id=FBtr0308779;exon_number=4;gene_id=FBgn0263345;cr_gid=CR43426;cr_tid=CR43426-RA
3L	flybase	exon	22845511	22846868	.	+	.	id=DLt00402;transcript_id=FBtr0308780;exon_number=3;gene_id=FBgn0263345;cr_gid=CR43426;cr_tid=CR43426-RB
3L	flybase	exon	22845241	22845294	.	+	.	id=DLt00402;transcript_id=FBtr0308780;exon_number=2;gene_id=FBgn0263345;cr_gid=CR43426;cr_tid=CR43426-RB
2R	flybase	exon	10625083	10626747	.	-	.	id=DLt00439;transcript_id=FBtr0309057;exon_number=1;gene_id=FBgn0263376;cr_gid=CR43428;cr_tid=CR43428-RA
2R	flybase	exon	11572279	11572438	.	-	.	id=DLt00440;transcript_id=FBtr0309058;exon_number=1;gene_id=FBgn0263377;cr_gid=CR43429;cr_tid=CR43429-RA
2R	flybase	exon	11570074	11572214	.	-	.	id=DLt00440;transcript_id=FBtr0309058;exon_number=2;gene_id=FBgn0263377;cr_gid=CR43429;cr_tid=CR43429-RA
2R	flybase	exon	15287274	15288840	.	+	.	id=DLt00441;transcript_id=FBtr0309059;exon_number=1;gene_id=FBgn0263378;cr_gid=CR43430;cr_tid=CR43430-RA
3L	flybase	exon	12645937	12646190	.	-	.	id=DLt00442;transcript_id=FBtr0309061;exon_number=1;gene_id=FBgn0263379;cr_gid=CR43431;cr_tid=CR43431-RA
3L	flybase	exon	12643853	12643905	.	-	.	id=DLt00442;transcript_id=FBtr0309061;exon_number=2;gene_id=FBgn0263379;cr_gid=CR43431;cr_tid=CR43431-RA
3L	flybase	exon	12642007	12643610	.	-	.	id=DLt00442;transcript_id=FBtr0309061;exon_number=4;gene_id=FBgn0263379;cr_gid=CR43431;cr_tid=CR43431-RA
3L	flybase	exon	12643678	12643798	.	-	.	id=DLt00442;transcript_id=FBtr0309061;exon_number=3;gene_id=FBgn0263379;cr_gid=CR43431;cr_tid=CR43431-RA
3L	flybase	exon	14970045	14970731	.	-	.	id=DLt00443;transcript_id=FBtr0309065;exon_number=2;gene_id=FBgn0263380;cr_gid=CR43432;cr_tid=CR43432-RA
3L	flybase	exon	14970581	14970731	.	-	.	id=DLt00444;transcript_id=FBtr0309066;exon_number=1;gene_id=FBgn0263380;cr_gid=CR43432;cr_tid=CR43432-RB
3L	flybase	exon	14969726	14970488	.	-	.	id=DLt00444;transcript_id=FBtr0309066;exon_number=3;gene_id=FBgn0263380;cr_gid=CR43432;cr_tid=CR43432-RB
3L	flybase	exon	17159963	17160145	.	+	.	id=DLt00445;transcript_id=FBtr0309067;exon_number=1;gene_id=FBgn0263381;cr_gid=CR43433;cr_tid=CR43433-RA
3L	flybase	exon	17160210	17160642	.	+	.	id=DLt00445;transcript_id=FBtr0309067;exon_number=2;gene_id=FBgn0263381;cr_gid=CR43433;cr_tid=CR43433-RA
3R	flybase	exon	22254312	22254895	.	+	.	id=DLt00446;transcript_id=FBtr0309068;exon_number=1;gene_id=FBgn0263382;cr_gid=CR43434;cr_tid=CR43434-RA
3R	flybase	exon	2603839	2604674	.	-	.	id=DLt00448;transcript_id=FBtr0309070;exon_number=1;gene_id=FBgn0263383;cr_gid=CR43435;cr_tid=CR43435-RA
3R	flybase	exon	27592846	27593512	.	-	.	id=DLt00449;transcript_id=FBtr0309071;exon_number=1;gene_id=FBgn0263384;cr_gid=CR43436;cr_tid=CR43436-RA
4	flybase	exon	446693	447227	.	+	.	id=DLt00450;transcript_id=FBtr0309072;exon_number=1;gene_id=FBgn0263385;cr_gid=CR43437;cr_tid=CR43437-RA
3R	flybase	exon	24419210	24420005	.	+	.	id=DLt01939;transcript_id=FBtr0344587;exon_number=1;gene_id=FBgn0263388;cr_gid=CR43440;cr_tid=CR43440-RB
3R	flybase	exon	15114079	15115018	.	+	.	id=DLt00452;transcript_id=FBtr0309184;exon_number=1;gene_id=FBgn0263405;cr_gid=CR43451;cr_tid=CR43451-RA
3R	flybase	exon	16503905	16504801	.	+	.	id=DLt00453;transcript_id=FBtr0309185;exon_number=1;gene_id=FBgn0263406;cr_gid=CR43452;cr_tid=CR43452-RA
3R	flybase	exon	17291423	17292214	.	+	.	id=DLt00454;transcript_id=FBtr0309186;exon_number=1;gene_id=FBgn0263407;cr_gid=CR43453;cr_tid=CR43453-RA
3R	flybase	exon	18822176	18823507	.	+	.	id=DLt00455;transcript_id=FBtr0309187;exon_number=1;gene_id=FBgn0263408;cr_gid=CR43454;cr_tid=CR43454-RA
3R	flybase	exon	20265589	20266191	.	+	.	id=DLt00456;transcript_id=FBtr0309188;exon_number=1;gene_id=FBgn0263409;cr_gid=CR43455;cr_tid=CR43455-RA
3R	flybase	exon	21327549	21328154	.	-	.	id=DLt00458;transcript_id=FBtr0309191;exon_number=2;gene_id=FBgn0263410;cr_gid=CR43456;cr_tid=CR43456-RA
3R	flybase	exon	21328224	21328299	.	-	.	id=DLt00458;transcript_id=FBtr0309191;exon_number=1;gene_id=FBgn0263410;cr_gid=CR43456;cr_tid=CR43456-RA
3R	flybase	exon	21328685	21328943	.	+	.	id=DLt00457;transcript_id=FBtr0309190;exon_number=2;gene_id=FBgn0263411;cr_gid=CR43457;cr_tid=CR43457-RA
3R	flybase	exon	21328507	21328600	.	+	.	id=DLt00457;transcript_id=FBtr0309190;exon_number=1;gene_id=FBgn0263411;cr_gid=CR43457;cr_tid=CR43457-RA
3R	flybase	exon	26958593	26958772	.	+	.	id=DLt00459;transcript_id=FBtr0309192;exon_number=3;gene_id=FBgn0263412;cr_gid=CR43458;cr_tid=CR43458-RA
3R	flybase	exon	26958052	26958490	.	+	.	id=DLt00459;transcript_id=FBtr0309192;exon_number=1;gene_id=FBgn0263412;cr_gid=CR43458;cr_tid=CR43458-RA
3R	flybase	exon	26958052	26958772	.	+	.	id=DLt00460;transcript_id=FBtr0309193;exon_number=2;gene_id=FBgn0263412;cr_gid=CR43458;cr_tid=CR43458-RB
3R	flybase	exon	5919483	5920347	.	+	.	id=DLt00461;transcript_id=FBtr0309196;exon_number=1;gene_id=FBgn0263413;cr_gid=CR43459;cr_tid=CR43459-RA
3R	flybase	exon	5919483	5926024	.	+	.	id=DLt00462;transcript_id=FBtr0309197;exon_number=2;gene_id=FBgn0263413;cr_gid=CR43459;cr_tid=CR43459-RB
3R	flybase	exon	9797455	9798038	.	+	.	id=DLt00463;transcript_id=FBtr0309198;exon_number=3;gene_id=FBgn0263414;cr_gid=CR43460;cr_tid=CR43460-RA
3R	flybase	exon	9799877	9800397	.	+	.	id=DLt00464;transcript_id=FBtr0309199;exon_number=4;gene_id=FBgn0263414;cr_gid=CR43460;cr_tid=CR43460-RB
3R	flybase	exon	9797455	9797667	.	+	.	id=DLt00464;transcript_id=FBtr0309199;exon_number=2;gene_id=FBgn0263414;cr_gid=CR43460;cr_tid=CR43460-RB
3R	flybase	exon	9799877	9800397	.	+	.	id=DLt00465;transcript_id=FBtr0309200;exon_number=4;gene_id=FBgn0263414;cr_gid=CR43460;cr_tid=CR43460-RC
3R	flybase	exon	9797455	9797634	.	+	.	id=DLt00465;transcript_id=FBtr0309200;exon_number=1;gene_id=FBgn0263414;cr_gid=CR43460;cr_tid=CR43460-RC
X	flybase	exon	6629664	6629950	.	+	.	id=DLt00466;transcript_id=FBtr0309201;exon_number=2;gene_id=FBgn0263415;cr_gid=CR43461;cr_tid=CR43461-RA
X	flybase	exon	6626750	6626900	.	+	.	id=DLt00466;transcript_id=FBtr0309201;exon_number=1;gene_id=FBgn0263415;cr_gid=CR43461;cr_tid=CR43461-RA
2L	flybase	exon	2000414	2001210	.	+	.	id=DLt00472;transcript_id=FBtr0309284;exon_number=2;gene_id=FBgn0263441;cr_gid=CR43464;cr_tid=CR43464-RA
2L	flybase	exon	2000058	2000351	.	+	.	id=DLt00472;transcript_id=FBtr0309284;exon_number=1;gene_id=FBgn0263441;cr_gid=CR43464;cr_tid=CR43464-RA
2L	flybase	exon	2001403	2001953	.	+	.	id=DLt00472;transcript_id=FBtr0309284;exon_number=3;gene_id=FBgn0263441;cr_gid=CR43464;cr_tid=CR43464-RA
2L	flybase	exon	2003445	2003935	.	+	.	id=DLt00472;transcript_id=FBtr0309284;exon_number=5;gene_id=FBgn0263441;cr_gid=CR43464;cr_tid=CR43464-RA
2L	flybase	exon	2002033	2002346	.	+	.	id=DLt00472;transcript_id=FBtr0309284;exon_number=4;gene_id=FBgn0263441;cr_gid=CR43464;cr_tid=CR43464-RA
2L	flybase	exon	5969859	5971025	.	-	.	id=DLt00473;transcript_id=FBtr0309287;exon_number=1;gene_id=FBgn0263442;cr_gid=CR43465;cr_tid=CR43465-RA
2R	flybase	exon	20769000	20769340	.	-	.	id=DLt00474;transcript_id=FBtr0309289;exon_number=1;gene_id=FBgn0263443;cr_gid=CR43466;cr_tid=CR43466-RA
2R	flybase	exon	20768653	20768924	.	-	.	id=DLt00474;transcript_id=FBtr0309289;exon_number=2;gene_id=FBgn0263443;cr_gid=CR43466;cr_tid=CR43466-RA
2R	flybase	exon	6026767	6028159	.	-	.	id=DLt00475;transcript_id=FBtr0309290;exon_number=2;gene_id=FBgn0263444;cr_gid=CR43467;cr_tid=CR43467-RA
2R	flybase	exon	6026767	6029579	.	-	.	id=DLt00476;transcript_id=FBtr0309291;exon_number=1;gene_id=FBgn0263444;cr_gid=CR43467;cr_tid=CR43467-RB
2R	flybase	exon	8763587	8764785	.	+	.	id=DLt00478;transcript_id=FBtr0309293;exon_number=2;gene_id=FBgn0263445;cr_gid=CR43468;cr_tid=CR43468-RA
2R	flybase	exon	8762669	8763529	.	+	.	id=DLt00478;transcript_id=FBtr0309293;exon_number=1;gene_id=FBgn0263445;cr_gid=CR43468;cr_tid=CR43468-RA
2R	flybase	exon	8760753	8762225	.	+	.	id=DLt00477;transcript_id=FBtr0309292;exon_number=3;gene_id=FBgn0263446;cr_gid=CR43469;cr_tid=CR43469-RA
2R	flybase	exon	8762300	8762592	.	+	.	id=DLt00477;transcript_id=FBtr0309292;exon_number=4;gene_id=FBgn0263446;cr_gid=CR43469;cr_tid=CR43469-RA
2R	flybase	exon	8760261	8760693	.	+	.	id=DLt00477;transcript_id=FBtr0309292;exon_number=2;gene_id=FBgn0263446;cr_gid=CR43469;cr_tid=CR43469-RA
2R	flybase	exon	8760753	8762225	.	+	.	id=DLt01084;transcript_id=FBtr0339390;exon_number=3;gene_id=FBgn0263446;cr_gid=CR43469;cr_tid=CR43469-RB
2R	flybase	exon	8762300	8762592	.	+	.	id=DLt01084;transcript_id=FBtr0339390;exon_number=4;gene_id=FBgn0263446;cr_gid=CR43469;cr_tid=CR43469-RB
2R	flybase	exon	8760261	8760681	.	+	.	id=DLt01084;transcript_id=FBtr0339390;exon_number=1;gene_id=FBgn0263446;cr_gid=CR43469;cr_tid=CR43469-RB
3L	flybase	exon	7243938	7244024	.	+	.	id=DLt00479;transcript_id=FBtr0309296;exon_number=4;gene_id=FBgn0263447;cr_gid=CR43470;cr_tid=CR43470-RA
3L	flybase	exon	7243740	7243824	.	+	.	id=DLt00479;transcript_id=FBtr0309296;exon_number=2;gene_id=FBgn0263447;cr_gid=CR43470;cr_tid=CR43470-RA
3L	flybase	exon	7244137	7245698	.	+	.	id=DLt00479;transcript_id=FBtr0309296;exon_number=5;gene_id=FBgn0263447;cr_gid=CR43470;cr_tid=CR43470-RA
3L	flybase	exon	7244137	7245698	.	+	.	id=DLt00480;transcript_id=FBtr0309297;exon_number=5;gene_id=FBgn0263447;cr_gid=CR43470;cr_tid=CR43470-RB
3L	flybase	exon	7243878	7244024	.	+	.	id=DLt00480;transcript_id=FBtr0309297;exon_number=3;gene_id=FBgn0263447;cr_gid=CR43470;cr_tid=CR43470-RB
3L	flybase	exon	7243740	7243820	.	+	.	id=DLt00480;transcript_id=FBtr0309297;exon_number=1;gene_id=FBgn0263447;cr_gid=CR43470;cr_tid=CR43470-RB
3R	flybase	exon	11056896	11057225	.	-	.	id=DLt00481;transcript_id=FBtr0309300;exon_number=1;gene_id=FBgn0263448;cr_gid=CR43471;cr_tid=CR43471-RA
3R	flybase	exon	11056558	11056840	.	-	.	id=DLt00481;transcript_id=FBtr0309300;exon_number=2;gene_id=FBgn0263448;cr_gid=CR43471;cr_tid=CR43471-RA
3R	flybase	exon	11994070	11994681	.	-	.	id=DLt00482;transcript_id=FBtr0309304;exon_number=2;gene_id=FBgn0263449;cr_gid=CR43472;cr_tid=CR43472-RA
3R	flybase	exon	11994744	11994876	.	-	.	id=DLt00482;transcript_id=FBtr0309304;exon_number=1;gene_id=FBgn0263449;cr_gid=CR43472;cr_tid=CR43472-RA
3R	flybase	exon	18455297	18456393	.	+	.	id=DLt00484;transcript_id=FBtr0309306;exon_number=1;gene_id=FBgn0263451;cr_gid=CR43474;cr_tid=CR43474-RA
3R	flybase	exon	18454519	18455021	.	+	.	id=DLt00483;transcript_id=FBtr0309305;exon_number=1;gene_id=FBgn0263452;cr_gid=CR43475;cr_tid=CR43475-RA
3R	flybase	exon	23194564	23195406	.	-	.	id=DLt00485;transcript_id=FBtr0309308;exon_number=2;gene_id=FBgn0263453;cr_gid=CR43476;cr_tid=CR43476-RA
3R	flybase	exon	23195513	23195587	.	-	.	id=DLt00485;transcript_id=FBtr0309308;exon_number=1;gene_id=FBgn0263453;cr_gid=CR43476;cr_tid=CR43476-RA
3R	flybase	exon	23192502	23195402	.	-	.	id=DLt00486;transcript_id=FBtr0309309;exon_number=3;gene_id=FBgn0263453;cr_gid=CR43476;cr_tid=CR43476-RB
3R	flybase	exon	23195513	23195587	.	-	.	id=DLt00486;transcript_id=FBtr0309309;exon_number=1;gene_id=FBgn0263453;cr_gid=CR43476;cr_tid=CR43476-RB
3R	flybase	exon	8051046	8051249	.	+	.	id=DLt00487;transcript_id=FBtr0309310;exon_number=1;gene_id=FBgn0263454;cr_gid=CR43477;cr_tid=CR43477-RA
3R	flybase	exon	8051311	8051971	.	+	.	id=DLt00487;transcript_id=FBtr0309310;exon_number=2;gene_id=FBgn0263454;cr_gid=CR43477;cr_tid=CR43477-RA
3R	flybase	exon	807987	808139	.	+	.	id=DLt00488;transcript_id=FBtr0309311;exon_number=1;gene_id=FBgn0263455;cr_gid=CR43478;cr_tid=CR43478-RA
3R	flybase	exon	808394	809626	.	+	.	id=DLt00488;transcript_id=FBtr0309311;exon_number=2;gene_id=FBgn0263455;cr_gid=CR43478;cr_tid=CR43478-RA
XHet	flybase	exon	70752	71202	.	+	.	id=DLt00489;transcript_id=FBtr0309314;exon_number=4;gene_id=FBgn0263457;cr_gid=CR43480;cr_tid=CR43480-RA
XHet	flybase	exon	69142	69305	.	+	.	id=DLt00489;transcript_id=FBtr0309314;exon_number=1;gene_id=FBgn0263457;cr_gid=CR43480;cr_tid=CR43480-RA
XHet	flybase	exon	71302	71550	.	+	.	id=DLt00489;transcript_id=FBtr0309314;exon_number=5;gene_id=FBgn0263457;cr_gid=CR43480;cr_tid=CR43480-RA
XHet	flybase	exon	70039	70455	.	+	.	id=DLt00489;transcript_id=FBtr0309314;exon_number=2;gene_id=FBgn0263457;cr_gid=CR43480;cr_tid=CR43480-RA
XHet	flybase	exon	70507	70638	.	+	.	id=DLt00489;transcript_id=FBtr0309314;exon_number=3;gene_id=FBgn0263457;cr_gid=CR43480;cr_tid=CR43480-RA
XHet	flybase	exon	70752	71202	.	+	.	id=DLt00490;transcript_id=FBtr0309315;exon_number=4;gene_id=FBgn0263457;cr_gid=CR43480;cr_tid=CR43480-RB
XHet	flybase	exon	69142	69305	.	+	.	id=DLt00490;transcript_id=FBtr0309315;exon_number=1;gene_id=FBgn0263457;cr_gid=CR43480;cr_tid=CR43480-RB
XHet	flybase	exon	70039	70455	.	+	.	id=DLt00490;transcript_id=FBtr0309315;exon_number=2;gene_id=FBgn0263457;cr_gid=CR43480;cr_tid=CR43480-RB
XHet	flybase	exon	70507	70638	.	+	.	id=DLt00490;transcript_id=FBtr0309315;exon_number=3;gene_id=FBgn0263457;cr_gid=CR43480;cr_tid=CR43480-RB
XHet	flybase	exon	71302	72427	.	+	.	id=DLt00490;transcript_id=FBtr0309315;exon_number=6;gene_id=FBgn0263457;cr_gid=CR43480;cr_tid=CR43480-RB
2L	flybase	exon	8485725	8485925	.	+	.	id=DLt00515;transcript_id=FBtr0309788;exon_number=1;gene_id=FBgn0263489
3L	flybase	exon	9371260	9372526	.	+	.	id=DLt02055;transcript_id=FBtr0344962;exon_number=2;gene_id=FBgn0263492;cr_gid=CR43481;cr_tid=CR43481-RC
3L	flybase	exon	9372586	9374219	.	+	.	id=DLt02055;transcript_id=FBtr0344962;exon_number=4;gene_id=FBgn0263492;cr_gid=CR43481;cr_tid=CR43481-RC
3L	flybase	exon	9371260	9372182	.	+	.	id=DLt02056;transcript_id=FBtr0344963;exon_number=1;gene_id=FBgn0263492;cr_gid=CR43481;cr_tid=CR43481-RD
3L	flybase	exon	9372267	9372526	.	+	.	id=DLt02056;transcript_id=FBtr0344963;exon_number=3;gene_id=FBgn0263492;cr_gid=CR43481;cr_tid=CR43481-RD
3L	flybase	exon	9372586	9374219	.	+	.	id=DLt02056;transcript_id=FBtr0344963;exon_number=4;gene_id=FBgn0263492;cr_gid=CR43481;cr_tid=CR43481-RD
3L	flybase	exon	3688786	3689409	.	+	.	id=DLt00495;transcript_id=FBtr0309508;exon_number=2;gene_id=FBgn0263495;cr_gid=CR43484;cr_tid=CR43484-RA
3L	flybase	exon	3689047	3689409	.	+	.	id=DLt00496;transcript_id=FBtr0309509;exon_number=3;gene_id=FBgn0263495;cr_gid=CR43484;cr_tid=CR43484-RB
3L	flybase	exon	3688786	3688901	.	+	.	id=DLt00496;transcript_id=FBtr0309509;exon_number=1;gene_id=FBgn0263495;cr_gid=CR43484;cr_tid=CR43484-RB
3L	flybase	exon	3693752	3694227	.	-	.	id=DLt00497;transcript_id=FBtr0309510;exon_number=1;gene_id=FBgn0263496;cr_gid=CR43485;cr_tid=CR43485-RA
3R	flybase	exon	1952199	1952598	.	-	.	id=DLt00500;transcript_id=FBtr0309515;exon_number=1;gene_id=FBgn0263497;cr_gid=CR43486;cr_tid=CR43486-RA
3R	flybase	exon	1953191	1953677	.	-	.	id=DLt00498;transcript_id=FBtr0309513;exon_number=1;gene_id=FBgn0263498;cr_gid=CR43487;cr_tid=CR43487-RA
3R	flybase	exon	1952951	1953134	.	-	.	id=DLt00498;transcript_id=FBtr0309513;exon_number=3;gene_id=FBgn0263498;cr_gid=CR43487;cr_tid=CR43487-RA
3R	flybase	exon	1952951	1953677	.	-	.	id=DLt00499;transcript_id=FBtr0309514;exon_number=2;gene_id=FBgn0263498;cr_gid=CR43487;cr_tid=CR43487-RB
3R	flybase	exon	15569963	15570199	.	-	.	id=DLt00503;transcript_id=FBtr0309519;exon_number=2;gene_id=FBgn0263499;cr_gid=CR43488;cr_tid=CR43488-RA
3R	flybase	exon	15569511	15569891	.	-	.	id=DLt00503;transcript_id=FBtr0309519;exon_number=4;gene_id=FBgn0263499;cr_gid=CR43488;cr_tid=CR43488-RA
3R	flybase	exon	15569969	15570199	.	-	.	id=DLt00504;transcript_id=FBtr0309520;exon_number=1;gene_id=FBgn0263499;cr_gid=CR43488;cr_tid=CR43488-RB
3R	flybase	exon	15569511	15569891	.	-	.	id=DLt00504;transcript_id=FBtr0309520;exon_number=4;gene_id=FBgn0263499;cr_gid=CR43488;cr_tid=CR43488-RB
3R	flybase	exon	15569511	15570199	.	-	.	id=DLt00505;transcript_id=FBtr0309521;exon_number=3;gene_id=FBgn0263499;cr_gid=CR43488;cr_tid=CR43488-RC
3R	flybase	exon	13112717	13112960	.	-	.	id=DLt00502;transcript_id=FBtr0309518;exon_number=1;gene_id=FBgn0263500;cr_gid=CR43489;cr_tid=CR43489-RA
3R	flybase	exon	13111964	13112655	.	-	.	id=DLt00502;transcript_id=FBtr0309518;exon_number=2;gene_id=FBgn0263500;cr_gid=CR43489;cr_tid=CR43489-RA
3R	flybase	exon	13113510	13114540	.	+	.	id=DLt00501;transcript_id=FBtr0309517;exon_number=1;gene_id=FBgn0263501;cr_gid=CR43490;cr_tid=CR43490-RA
X	flybase	exon	17272409	17273037	.	-	.	id=DLt00506;transcript_id=FBtr0309522;exon_number=1;gene_id=FBgn0263502;cr_gid=CR43491;cr_tid=CR43491-RA
X	flybase	exon	18480256	18480830	.	-	.	id=DLt00507;transcript_id=FBtr0309523;exon_number=2;gene_id=FBgn0263503;cr_gid=CR43492;cr_tid=CR43492-RA
X	flybase	exon	18480896	18481252	.	-	.	id=DLt00507;transcript_id=FBtr0309523;exon_number=1;gene_id=FBgn0263503;cr_gid=CR43492;cr_tid=CR43492-RA
X	flybase	exon	21892556	21892708	.	-	.	id=DLt00508;transcript_id=FBtr0309524;exon_number=1;gene_id=FBgn0263504;cr_gid=CR43493;cr_tid=CR43493-RA
X	flybase	exon	21889690	21891624	.	-	.	id=DLt00508;transcript_id=FBtr0309524;exon_number=2;gene_id=FBgn0263504;cr_gid=CR43493;cr_tid=CR43493-RA
X	flybase	exon	2644952	2645449	.	-	.	id=DLt00509;transcript_id=FBtr0309525;exon_number=1;gene_id=FBgn0263505;cr_gid=CR43494;cr_tid=CR43494-RA
X	flybase	exon	4768033	4768415	.	-	.	id=DLt00510;transcript_id=FBtr0309526;exon_number=1;gene_id=FBgn0263506;cr_gid=CR43495;cr_tid=CR43495-RA
X	flybase	exon	6652643	6653524	.	-	.	id=DLt00511;transcript_id=FBtr0309527;exon_number=2;gene_id=FBgn0263507;cr_gid=CR43496;cr_tid=CR43496-RA
X	flybase	exon	6653458	6653524	.	-	.	id=DLt00512;transcript_id=FBtr0309528;exon_number=1;gene_id=FBgn0263507;cr_gid=CR43496;cr_tid=CR43496-RB
X	flybase	exon	6652643	6652986	.	-	.	id=DLt00512;transcript_id=FBtr0309528;exon_number=3;gene_id=FBgn0263507;cr_gid=CR43496;cr_tid=CR43496-RB
X	flybase	exon	9621956	9622521	.	-	.	id=DLt00514;transcript_id=FBtr0309530;exon_number=1;gene_id=FBgn0263509;cr_gid=CR43498;cr_tid=CR43498-RA
2L	flybase	exon	20316005	20316961	.	-	.	id=DLt00516;transcript_id=FBtr0309806;exon_number=2;gene_id=FBgn0263581;cr_gid=CR43606;cr_tid=CR43606-RA
2L	flybase	exon	20317295	20317623	.	-	.	id=DLt00516;transcript_id=FBtr0309806;exon_number=1;gene_id=FBgn0263581;cr_gid=CR43606;cr_tid=CR43606-RA
2L	flybase	exon	20438339	20438701	.	-	.	id=DLt00517;transcript_id=FBtr0309807;exon_number=1;gene_id=FBgn0263582;cr_gid=CR43607;cr_tid=CR43607-RA
2L	flybase	exon	20437264	20437624	.	-	.	id=DLt00517;transcript_id=FBtr0309807;exon_number=3;gene_id=FBgn0263582;cr_gid=CR43607;cr_tid=CR43607-RA
2L	flybase	exon	20437695	20437761	.	-	.	id=DLt00518;transcript_id=FBtr0309808;exon_number=2;gene_id=FBgn0263582;cr_gid=CR43607;cr_tid=CR43607-RB
2L	flybase	exon	20437264	20437624	.	-	.	id=DLt00518;transcript_id=FBtr0309808;exon_number=3;gene_id=FBgn0263582;cr_gid=CR43607;cr_tid=CR43607-RB
2L	flybase	exon	20607207	20607847	.	-	.	id=DLt00519;transcript_id=FBtr0309809;exon_number=1;gene_id=FBgn0263583;cr_gid=CR43608;cr_tid=CR43608-RA
2L	flybase	exon	20607043	20607847	.	-	.	id=DLt01741;transcript_id=FBtr0343803;exon_number=2;gene_id=FBgn0263583;cr_gid=CR43608;cr_tid=CR43608-RB
2L	flybase	exon	22998	24237	.	+	.	id=DLt00520;transcript_id=FBtr0309810;exon_number=2;gene_id=FBgn0263584;cr_gid=CR43609;cr_tid=CR43609-RA
2L	flybase	exon	21952	22941	.	+	.	id=DLt00520;transcript_id=FBtr0309810;exon_number=1;gene_id=FBgn0263584;cr_gid=CR43609;cr_tid=CR43609-RA
2L	flybase	exon	6799196	6799281	.	+	.	id=DLt00521;transcript_id=FBtr0309811;exon_number=1;gene_id=FBgn0263585;cr_gid=CR43610;cr_tid=CR43610-RA
2L	flybase	exon	6799346	6799600	.	+	.	id=DLt00521;transcript_id=FBtr0309811;exon_number=2;gene_id=FBgn0263585;cr_gid=CR43610;cr_tid=CR43610-RA
2R	flybase	exon	2594811	2594880	.	+	.	id=DLt00526;transcript_id=FBtr0309820;exon_number=1;gene_id=FBgn0263586;cr_gid=CR43611;cr_tid=CR43611-RA
2R	flybase	exon	2596224	2596465	.	+	.	id=DLt00526;transcript_id=FBtr0309820;exon_number=4;gene_id=FBgn0263586;cr_gid=CR43611;cr_tid=CR43611-RA
2R	flybase	exon	2596054	2596139	.	+	.	id=DLt00526;transcript_id=FBtr0309820;exon_number=3;gene_id=FBgn0263586;cr_gid=CR43611;cr_tid=CR43611-RA
2R	flybase	exon	2596224	2596465	.	+	.	id=DLt00527;transcript_id=FBtr0309821;exon_number=4;gene_id=FBgn0263586;cr_gid=CR43611;cr_tid=CR43611-RB
2R	flybase	exon	2595950	2595993	.	+	.	id=DLt00527;transcript_id=FBtr0309821;exon_number=2;gene_id=FBgn0263586;cr_gid=CR43611;cr_tid=CR43611-RB
2R	flybase	exon	2596054	2596139	.	+	.	id=DLt00527;transcript_id=FBtr0309821;exon_number=3;gene_id=FBgn0263586;cr_gid=CR43611;cr_tid=CR43611-RB
3L	flybase	exon	12535247	12535593	.	+	.	id=DLt00528;transcript_id=FBtr0309822;exon_number=2;gene_id=FBgn0263587;cr_gid=CR43612;cr_tid=CR43612-RA
3L	flybase	exon	12535682	12536053	.	+	.	id=DLt00528;transcript_id=FBtr0309822;exon_number=4;gene_id=FBgn0263587;cr_gid=CR43612;cr_tid=CR43612-RA
3L	flybase	exon	12534810	12535593	.	+	.	id=DLt00529;transcript_id=FBtr0309823;exon_number=1;gene_id=FBgn0263587;cr_gid=CR43612;cr_tid=CR43612-RB
3L	flybase	exon	12535663	12536053	.	+	.	id=DLt00529;transcript_id=FBtr0309823;exon_number=3;gene_id=FBgn0263587;cr_gid=CR43612;cr_tid=CR43612-RB
3R	flybase	exon	25360358	25360471	.	+	.	id=DLt00530;transcript_id=FBtr0309824;exon_number=1;gene_id=FBgn0263588;cr_gid=CR43613;cr_tid=CR43613-RA
3R	flybase	exon	25360547	25361076	.	+	.	id=DLt00530;transcript_id=FBtr0309824;exon_number=2;gene_id=FBgn0263588;cr_gid=CR43613;cr_tid=CR43613-RA
X	flybase	exon	4262819	4263413	.	-	.	id=DLt00531;transcript_id=FBtr0309825;exon_number=3;gene_id=FBgn0263589;cr_gid=CR43614;cr_tid=CR43614-RA
X	flybase	exon	4267430	4267504	.	-	.	id=DLt00531;transcript_id=FBtr0309825;exon_number=1;gene_id=FBgn0263589;cr_gid=CR43614;cr_tid=CR43614-RA
X	flybase	exon	4266028	4266286	.	-	.	id=DLt00531;transcript_id=FBtr0309825;exon_number=2;gene_id=FBgn0263589;cr_gid=CR43614;cr_tid=CR43614-RA
X	flybase	exon	7766860	7767673	.	+	.	id=DLt00532;transcript_id=FBtr0309826;exon_number=1;gene_id=FBgn0263590;cr_gid=CR43615;cr_tid=CR43615-RA
3R	flybase	exon	12722594	12723583	.	+	.	id=DLt00533;transcript_id=FBtr0309896;exon_number=2;gene_id=FBgn0263595;cr_gid=CR43617;cr_tid=CR43617-RA
3R	flybase	exon	12718132	12718877	.	+	.	id=DLt00533;transcript_id=FBtr0309896;exon_number=1;gene_id=FBgn0263595;cr_gid=CR43617;cr_tid=CR43617-RA
2L	flybase	exon	19978829	19979043	.	+	.	id=DLt00536;transcript_id=FBtr0309973;exon_number=1;gene_id=FBgn0263611;cr_gid=CR43620;cr_tid=CR43620-RA
2L	flybase	exon	19979106	19979723	.	+	.	id=DLt00536;transcript_id=FBtr0309973;exon_number=3;gene_id=FBgn0263611;cr_gid=CR43620;cr_tid=CR43620-RA
2L	flybase	exon	19978829	19979723	.	+	.	id=DLt00537;transcript_id=FBtr0309974;exon_number=2;gene_id=FBgn0263611;cr_gid=CR43620;cr_tid=CR43620-RB
2L	flybase	exon	9584670	9585016	.	-	.	id=DLt00538;transcript_id=FBtr0309975;exon_number=3;gene_id=FBgn0263612;cr_gid=CR43621;cr_tid=CR43621-RA
2L	flybase	exon	9585964	9586044	.	-	.	id=DLt00538;transcript_id=FBtr0309975;exon_number=1;gene_id=FBgn0263612;cr_gid=CR43621;cr_tid=CR43621-RA
2L	flybase	exon	9584670	9585016	.	-	.	id=DLt00539;transcript_id=FBtr0309976;exon_number=3;gene_id=FBgn0263612;cr_gid=CR43621;cr_tid=CR43621-RB
2L	flybase	exon	9585964	9586044	.	-	.	id=DLt00539;transcript_id=FBtr0309976;exon_number=1;gene_id=FBgn0263612;cr_gid=CR43621;cr_tid=CR43621-RB
2L	flybase	exon	9585433	9585706	.	-	.	id=DLt00539;transcript_id=FBtr0309976;exon_number=2;gene_id=FBgn0263612;cr_gid=CR43621;cr_tid=CR43621-RB
2R	flybase	exon	10937280	10937860	.	-	.	id=DLt00540;transcript_id=FBtr0309977;exon_number=1;gene_id=FBgn0263613;cr_gid=CR43622;cr_tid=CR43622-RA
3L	flybase	exon	11891705	11891777	.	+	.	id=DLt00541;transcript_id=FBtr0309979;exon_number=1;gene_id=FBgn0263615;cr_gid=CR43624;cr_tid=CR43624-RA
3L	flybase	exon	11892883	11893531	.	+	.	id=DLt00541;transcript_id=FBtr0309979;exon_number=2;gene_id=FBgn0263615;cr_gid=CR43624;cr_tid=CR43624-RA
3L	flybase	exon	15430301	15430813	.	+	.	id=DLt00542;transcript_id=FBtr0309981;exon_number=1;gene_id=FBgn0263616;cr_gid=CR43625;cr_tid=CR43625-RA
3L	flybase	exon	3249340	3252400	.	+	.	id=DLt00543;transcript_id=FBtr0309982;exon_number=1;gene_id=FBgn0263617;cr_gid=CR43626;cr_tid=CR43626-RA
3L	flybase	exon	3249590	3254504	.	+	.	id=DLt01981;transcript_id=FBtr0344727;exon_number=2;gene_id=FBgn0263617;cr_gid=CR43626;cr_tid=CR43626-RB
3L	flybase	exon	4929295	4929875	.	-	.	id=DLt00544;transcript_id=FBtr0309983;exon_number=3;gene_id=FBgn0263618;cr_gid=CR43627;cr_tid=CR43627-RA
3L	flybase	exon	4930920	4931138	.	-	.	id=DLt00544;transcript_id=FBtr0309983;exon_number=1;gene_id=FBgn0263618;cr_gid=CR43627;cr_tid=CR43627-RA
3L	flybase	exon	4929893	4930692	.	-	.	id=DLt00545;transcript_id=FBtr0309984;exon_number=2;gene_id=FBgn0263618;cr_gid=CR43627;cr_tid=CR43627-RB
3L	flybase	exon	4930920	4931138	.	-	.	id=DLt00545;transcript_id=FBtr0309984;exon_number=1;gene_id=FBgn0263618;cr_gid=CR43627;cr_tid=CR43627-RB
3R	flybase	exon	1433980	1435042	.	+	.	id=DLt00546;transcript_id=FBtr0309985;exon_number=5;gene_id=FBgn0263619;cr_gid=CR43628;cr_tid=CR43628-RA
3R	flybase	exon	1433681	1433903	.	+	.	id=DLt00546;transcript_id=FBtr0309985;exon_number=3;gene_id=FBgn0263619;cr_gid=CR43628;cr_tid=CR43628-RA
3R	flybase	exon	1433521	1433608	.	+	.	id=DLt00546;transcript_id=FBtr0309985;exon_number=2;gene_id=FBgn0263619;cr_gid=CR43628;cr_tid=CR43628-RA
3R	flybase	exon	1433521	1433579	.	+	.	id=DLt01884;transcript_id=FBtr0344302;exon_number=1;gene_id=FBgn0263619;cr_gid=CR43628;cr_tid=CR43628-RB
3R	flybase	exon	1433975	1435042	.	+	.	id=DLt01884;transcript_id=FBtr0344302;exon_number=4;gene_id=FBgn0263619;cr_gid=CR43628;cr_tid=CR43628-RB
3R	flybase	exon	1433681	1433903	.	+	.	id=DLt01884;transcript_id=FBtr0344302;exon_number=3;gene_id=FBgn0263619;cr_gid=CR43628;cr_tid=CR43628-RB
3R	flybase	exon	279659	280017	.	+	.	id=DLt00547;transcript_id=FBtr0309986;exon_number=5;gene_id=FBgn0263620;cr_gid=CR43629;cr_tid=CR43629-RA
3R	flybase	exon	279273	279489	.	+	.	id=DLt00547;transcript_id=FBtr0309986;exon_number=4;gene_id=FBgn0263620;cr_gid=CR43629;cr_tid=CR43629-RA
3R	flybase	exon	278660	279271	.	+	.	id=DLt02093;transcript_id=FBtr0345148;exon_number=3;gene_id=FBgn0263620;cr_gid=CR43629;cr_tid=CR43629-RB
3R	flybase	exon	279659	280017	.	+	.	id=DLt02093;transcript_id=FBtr0345148;exon_number=5;gene_id=FBgn0263620;cr_gid=CR43629;cr_tid=CR43629-RB
3R	flybase	exon	278427	278538	.	+	.	id=DLt02094;transcript_id=FBtr0345149;exon_number=1;gene_id=FBgn0263620;cr_gid=CR43629;cr_tid=CR43629-RC
3R	flybase	exon	279659	280017	.	+	.	id=DLt02094;transcript_id=FBtr0345149;exon_number=5;gene_id=FBgn0263620;cr_gid=CR43629;cr_tid=CR43629-RC
3R	flybase	exon	278601	279271	.	+	.	id=DLt02094;transcript_id=FBtr0345149;exon_number=2;gene_id=FBgn0263620;cr_gid=CR43629;cr_tid=CR43629-RC
3R	flybase	exon	21617364	21618106	.	-	.	id=DLt00551;transcript_id=FBtr0309990;exon_number=1;gene_id=FBgn0263622;cr_gid=CR43631;cr_tid=CR43631-RA
3R	flybase	exon	21618322	21619025	.	-	.	id=DLt00550;transcript_id=FBtr0309989;exon_number=1;gene_id=FBgn0263623;cr_gid=CR43632;cr_tid=CR43632-RA
3R	flybase	exon	21619788	21620143	.	-	.	id=DLt00549;transcript_id=FBtr0309988;exon_number=1;gene_id=FBgn0263624;cr_gid=CR43633;cr_tid=CR43633-RA
3R	flybase	exon	21620570	21620908	.	+	.	id=DLt00548;transcript_id=FBtr0309987;exon_number=1;gene_id=FBgn0263625;cr_gid=CR43634;cr_tid=CR43634-RA
3R	flybase	exon	871607	871670	.	-	.	id=DLt00552;transcript_id=FBtr0309991;exon_number=1;gene_id=FBgn0263626;cr_gid=CR43635;cr_tid=CR43635-RA
3R	flybase	exon	870929	871551	.	-	.	id=DLt00552;transcript_id=FBtr0309991;exon_number=2;gene_id=FBgn0263626;cr_gid=CR43635;cr_tid=CR43635-RA
X	flybase	exon	12867043	12867246	.	-	.	id=DLt00554;transcript_id=FBtr0309993;exon_number=1;gene_id=FBgn0263627;cr_gid=CR43636;cr_tid=CR43636-RA
X	flybase	exon	12864509	12865007	.	-	.	id=DLt00554;transcript_id=FBtr0309993;exon_number=3;gene_id=FBgn0263627;cr_gid=CR43636;cr_tid=CR43636-RA
X	flybase	exon	12866882	12866978	.	-	.	id=DLt00554;transcript_id=FBtr0309993;exon_number=2;gene_id=FBgn0263627;cr_gid=CR43636;cr_tid=CR43636-RA
X	flybase	exon	2094656	2095099	.	-	.	id=DLt00555;transcript_id=FBtr0309994;exon_number=3;gene_id=FBgn0263628;cr_gid=CR43637;cr_tid=CR43637-RA
X	flybase	exon	2095287	2095890	.	-	.	id=DLt00555;transcript_id=FBtr0309994;exon_number=1;gene_id=FBgn0263628;cr_gid=CR43637;cr_tid=CR43637-RA
X	flybase	exon	2095168	2095236	.	-	.	id=DLt00555;transcript_id=FBtr0309994;exon_number=2;gene_id=FBgn0263628;cr_gid=CR43637;cr_tid=CR43637-RA
2L	flybase	exon	14291201	14291234	.	+	.	id=DLt00556;transcript_id=FBtr0310011;exon_number=1;gene_id=FBgn0263648;cr_gid=CR43639;cr_tid=CR43639-RA
2L	flybase	exon	14291301	14291817	.	+	.	id=DLt00556;transcript_id=FBtr0310011;exon_number=3;gene_id=FBgn0263648;cr_gid=CR43639;cr_tid=CR43639-RA
2L	flybase	exon	14291201	14291817	.	+	.	id=DLt00557;transcript_id=FBtr0310012;exon_number=2;gene_id=FBgn0263648;cr_gid=CR43639;cr_tid=CR43639-RB
2L	flybase	exon	14293275	14294644	.	-	.	id=DLt00558;transcript_id=FBtr0310013;exon_number=2;gene_id=FBgn0263649;cr_gid=CR43640;cr_tid=CR43640-RA
2L	flybase	exon	14294905	14295394	.	-	.	id=DLt00558;transcript_id=FBtr0310013;exon_number=1;gene_id=FBgn0263649;cr_gid=CR43640;cr_tid=CR43640-RA
3R	flybase	exon	9641001	9641500	.	+	.	id=DLt00559;transcript_id=FBtr0310042;exon_number=1;gene_id=FBgn0263650;cr_gid=CR43641;cr_tid=CR43641-RA
3R	flybase	exon	9641953	9642849	.	+	.	id=DLt00560;transcript_id=FBtr0310043;exon_number=1;gene_id=FBgn0263651;cr_gid=CR43642;cr_tid=CR43642-RA
3R	flybase	exon	21843749	21845031	.	-	.	id=DLt00563;transcript_id=FBtr0310085;exon_number=1;gene_id=FBgn0263652;cr_gid=CR43643;cr_tid=CR43643-RA
3R	flybase	exon	21846201	21846798	.	-	.	id=DLt00562;transcript_id=FBtr0310084;exon_number=1;gene_id=FBgn0263653;cr_gid=CR43644;cr_tid=CR43644-RA
2L	flybase	exon	605914	606412	.	+	.	id=DLt01638;transcript_id=FBtr0343219;exon_number=1;gene_id=FBgn0263657;cr_gid=CR43648;cr_tid=CR43648-RB
2L	flybase	exon	608340	609134	.	-	.	id=DLt00565;transcript_id=FBtr0310101;exon_number=1;gene_id=FBgn0263658;cr_gid=CR43649;cr_tid=CR43649-RA
2R	flybase	exon	12716600	12726999	.	+	.	id=DLt00566;transcript_id=FBtr0310102;exon_number=1;gene_id=FBgn0263659;cr_gid=CR43650;cr_tid=CR43650-RA
2R	flybase	exon	12718194	12726999	.	+	.	id=DLt00567;transcript_id=FBtr0310103;exon_number=2;gene_id=FBgn0263659;cr_gid=CR43650;cr_tid=CR43650-RB
2R	flybase	exon	5440349	5441269	.	+	.	id=DLt00568;transcript_id=FBtr0310104;exon_number=1;gene_id=FBgn0263660;cr_gid=CR43651;cr_tid=CR43651-RA
2R	flybase	exon	5440349	5441445	.	+	.	id=DLt00569;transcript_id=FBtr0310105;exon_number=2;gene_id=FBgn0263660;cr_gid=CR43651;cr_tid=CR43651-RB
3L	flybase	exon	13074399	13075752	.	-	.	id=DLt00570;transcript_id=FBtr0310106;exon_number=1;gene_id=FBgn0263661;cr_gid=CR43652;cr_tid=CR43652-RA
3R	flybase	exon	17419434	17420574	.	+	.	id=DLt00571;transcript_id=FBtr0310107;exon_number=2;gene_id=FBgn0263662;cr_gid=CR43653;cr_tid=CR43653-RA
3R	flybase	exon	17418072	17418298	.	+	.	id=DLt00571;transcript_id=FBtr0310107;exon_number=1;gene_id=FBgn0263662;cr_gid=CR43653;cr_tid=CR43653-RA
3R	flybase	exon	18603289	18606557	.	-	.	id=DLt00572;transcript_id=FBtr0310108;exon_number=2;gene_id=FBgn0263663;cr_gid=CR43654;cr_tid=CR43654-RA
3R	flybase	exon	18607012	18607187	.	-	.	id=DLt00572;transcript_id=FBtr0310108;exon_number=1;gene_id=FBgn0263663;cr_gid=CR43654;cr_tid=CR43654-RA
3R	flybase	exon	18603289	18605456	.	-	.	id=DLt00573;transcript_id=FBtr0310109;exon_number=3;gene_id=FBgn0263663;cr_gid=CR43654;cr_tid=CR43654-RB
3R	flybase	exon	18789760	18790181	.	-	.	id=DLt00574;transcript_id=FBtr0310111;exon_number=2;gene_id=FBgn0263664;cr_gid=CR43655;cr_tid=CR43655-RA
3R	flybase	exon	18790247	18790352	.	-	.	id=DLt00574;transcript_id=FBtr0310111;exon_number=1;gene_id=FBgn0263664;cr_gid=CR43655;cr_tid=CR43655-RA
X	flybase	exon	22273485	22273769	.	-	.	id=DLt00575;transcript_id=FBtr0310112;exon_number=2;gene_id=FBgn0263665;cr_gid=CR43656;cr_tid=CR43656-RA
X	flybase	exon	22272103	22272980	.	-	.	id=DLt00575;transcript_id=FBtr0310112;exon_number=5;gene_id=FBgn0263665;cr_gid=CR43656;cr_tid=CR43656-RA
X	flybase	exon	22273038	22273113	.	-	.	id=DLt00575;transcript_id=FBtr0310112;exon_number=3;gene_id=FBgn0263665;cr_gid=CR43656;cr_tid=CR43656-RA
X	flybase	exon	22273854	22273994	.	-	.	id=DLt00575;transcript_id=FBtr0310112;exon_number=1;gene_id=FBgn0263665;cr_gid=CR43656;cr_tid=CR43656-RA
X	flybase	exon	22273485	22273769	.	-	.	id=DLt00576;transcript_id=FBtr0310113;exon_number=2;gene_id=FBgn0263665;cr_gid=CR43656;cr_tid=CR43656-RB
X	flybase	exon	22273038	22273113	.	-	.	id=DLt00576;transcript_id=FBtr0310113;exon_number=3;gene_id=FBgn0263665;cr_gid=CR43656;cr_tid=CR43656-RB
X	flybase	exon	22273854	22273994	.	-	.	id=DLt00576;transcript_id=FBtr0310113;exon_number=1;gene_id=FBgn0263665;cr_gid=CR43656;cr_tid=CR43656-RB
X	flybase	exon	22272738	22272980	.	-	.	id=DLt00576;transcript_id=FBtr0310113;exon_number=4;gene_id=FBgn0263665;cr_gid=CR43656;cr_tid=CR43656-RB
2R	flybase	exon	13141284	13141967	.	-	.	id=DLt00578;transcript_id=FBtr0310349;exon_number=3;gene_id=FBgn0263708;cr_gid=CR43660;cr_tid=CR43660-RA
2R	flybase	exon	13142033	13142121	.	-	.	id=DLt00578;transcript_id=FBtr0310349;exon_number=2;gene_id=FBgn0263708;cr_gid=CR43660;cr_tid=CR43660-RA
2R	flybase	exon	13142478	13142609	.	-	.	id=DLt00578;transcript_id=FBtr0310349;exon_number=1;gene_id=FBgn0263708;cr_gid=CR43660;cr_tid=CR43660-RA
2R	flybase	exon	13194264	13194584	.	-	.	id=DLt00577;transcript_id=FBtr0310348;exon_number=2;gene_id=FBgn0263709;cr_gid=CR43661;cr_tid=CR43661-RA
2R	flybase	exon	13194637	13194807	.	-	.	id=DLt00577;transcript_id=FBtr0310348;exon_number=1;gene_id=FBgn0263709;cr_gid=CR43661;cr_tid=CR43661-RA
2L	flybase	exon	11387870	11391418	.	-	.	id=DLt01877;transcript_id=FBtr0344212;exon_number=5;gene_id=FBgn0263764;cr_gid=CR43681;cr_tid=CR43681-RD
2L	flybase	exon	11392235	11392320	.	-	.	id=DLt01877;transcript_id=FBtr0344212;exon_number=1;gene_id=FBgn0263764;cr_gid=CR43681;cr_tid=CR43681-RD
2L	flybase	exon	11392235	11392298	.	-	.	id=DLt01878;transcript_id=FBtr0344213;exon_number=2;gene_id=FBgn0263764;cr_gid=CR43681;cr_tid=CR43681-RE
2L	flybase	exon	11390111	11390639	.	-	.	id=DLt01878;transcript_id=FBtr0344213;exon_number=4;gene_id=FBgn0263764;cr_gid=CR43681;cr_tid=CR43681-RE
2L	flybase	exon	11390862	11391418	.	-	.	id=DLt01878;transcript_id=FBtr0344213;exon_number=3;gene_id=FBgn0263764;cr_gid=CR43681;cr_tid=CR43681-RE
2L	flybase	exon	15278911	15279497	.	+	.	id=DLt00582;transcript_id=FBtr0310479;exon_number=2;gene_id=FBgn0263765;cr_gid=CR43682;cr_tid=CR43682-RA
2L	flybase	exon	15277797	15277864	.	+	.	id=DLt00582;transcript_id=FBtr0310479;exon_number=1;gene_id=FBgn0263765;cr_gid=CR43682;cr_tid=CR43682-RA
2L	flybase	exon	9961018	9962104	.	+	.	id=DLt00583;transcript_id=FBtr0310481;exon_number=1;gene_id=FBgn0263766;cr_gid=CR43683;cr_tid=CR43683-RA
3L	flybase	exon	15055307	15055722	.	-	.	id=DLt00584;transcript_id=FBtr0310484;exon_number=1;gene_id=FBgn0263767;cr_gid=CR43684;cr_tid=CR43684-RA
3R	flybase	exon	2918832	2919201	.	-	.	id=DLt00585;transcript_id=FBtr0310485;exon_number=3;gene_id=FBgn0263768;cr_gid=CR43685;cr_tid=CR43685-RA
3R	flybase	exon	2919259	2919429	.	-	.	id=DLt00585;transcript_id=FBtr0310485;exon_number=2;gene_id=FBgn0263768;cr_gid=CR43685;cr_tid=CR43685-RA
3R	flybase	exon	2918069	2918768	.	-	.	id=DLt00585;transcript_id=FBtr0310485;exon_number=4;gene_id=FBgn0263768;cr_gid=CR43685;cr_tid=CR43685-RA
3R	flybase	exon	2919327	2919429	.	-	.	id=DLt00586;transcript_id=FBtr0310486;exon_number=1;gene_id=FBgn0263768;cr_gid=CR43685;cr_tid=CR43685-RB
3R	flybase	exon	2918832	2919201	.	-	.	id=DLt00586;transcript_id=FBtr0310486;exon_number=3;gene_id=FBgn0263768;cr_gid=CR43685;cr_tid=CR43685-RB
3R	flybase	exon	2918069	2918768	.	-	.	id=DLt00586;transcript_id=FBtr0310486;exon_number=4;gene_id=FBgn0263768;cr_gid=CR43685;cr_tid=CR43685-RB
X	flybase	exon	18263844	18264151	.	-	.	id=DLt00587;transcript_id=FBtr0310488;exon_number=1;gene_id=FBgn0263769;cr_gid=CR43686;cr_tid=CR43686-RA
2R	flybase	exon	6648682	6649173	.	+	.	id=DLt00522;transcript_id=FBtr0309816;exon_number=2;gene_id=FBgn0263802;cr_gid=CR43605;cr_tid=CR43605-RA
2R	flybase	exon	6648283	6648602	.	+	.	id=DLt00522;transcript_id=FBtr0309816;exon_number=1;gene_id=FBgn0263802;cr_gid=CR43605;cr_tid=CR43605-RA
2L	flybase	exon	19023855	19024440	.	-	.	id=DLt00590;transcript_id=FBtr0321273;exon_number=1;gene_id=FBgn0263838;cr_gid=CR43700;cr_tid=CR43700-RA
2L	flybase	exon	19023671	19023796	.	-	.	id=DLt00590;transcript_id=FBtr0321273;exon_number=2;gene_id=FBgn0263838;cr_gid=CR43700;cr_tid=CR43700-RA
2L	flybase	exon	3769926	3770454	.	-	.	id=DLt00593;transcript_id=FBtr0321299;exon_number=1;gene_id=FBgn0263843;cr_gid=CR43704;cr_tid=CR43704-RA
3L	flybase	exon	20788119	20788469	.	-	.	id=DLt00595;transcript_id=FBtr0321301;exon_number=2;gene_id=FBgn0263844;cr_gid=CR43705;cr_tid=CR43705-RA
3L	flybase	exon	20788552	20788778	.	-	.	id=DLt00595;transcript_id=FBtr0321301;exon_number=1;gene_id=FBgn0263844;cr_gid=CR43705;cr_tid=CR43705-RA
3L	flybase	exon	20789016	20789329	.	-	.	id=DLt00594;transcript_id=FBtr0321300;exon_number=2;gene_id=FBgn0263845;cr_gid=CR43706;cr_tid=CR43706-RA
3L	flybase	exon	20789384	20789602	.	-	.	id=DLt00594;transcript_id=FBtr0321300;exon_number=1;gene_id=FBgn0263845;cr_gid=CR43706;cr_tid=CR43706-RA
2L	flybase	exon	5431842	5432604	.	+	.	id=DLt00601;transcript_id=FBtr0329835;exon_number=1;gene_id=FBgn0263866;cr_gid=CR43713;cr_tid=CR43713-RA
2L	flybase	exon	5432822	5433522	.	+	.	id=DLt00602;transcript_id=FBtr0329836;exon_number=1;gene_id=FBgn0263867;cr_gid=CR43714;cr_tid=CR43714-RA
2L	flybase	exon	5433676	5434236	.	-	.	id=DLt01659;transcript_id=FBtr0343259;exon_number=1;gene_id=FBgn0263868;cr_gid=CR43715;cr_tid=CR43715-RB
2L	flybase	exon	4582250	4582803	.	-	.	id=DLt00600;transcript_id=FBtr0329834;exon_number=2;gene_id=FBgn0263869;cr_gid=CR43716;cr_tid=CR43716-RA
2L	flybase	exon	4582876	4582968	.	-	.	id=DLt00600;transcript_id=FBtr0329834;exon_number=1;gene_id=FBgn0263869;cr_gid=CR43716;cr_tid=CR43716-RA
2L	flybase	exon	439539	440104	.	+	.	id=DLt00599;transcript_id=FBtr0329833;exon_number=1;gene_id=FBgn0263870;cr_gid=CR43717;cr_tid=CR43717-RA
2L	flybase	exon	396120	396571	.	+	.	id=DLt00598;transcript_id=FBtr0329831;exon_number=1;gene_id=FBgn0263871;cr_gid=CR43718;cr_tid=CR43718-RA
2L	flybase	exon	308997	309348	.	-	.	id=DLt00597;transcript_id=FBtr0329830;exon_number=1;gene_id=FBgn0263872;cr_gid=CR43719;cr_tid=CR43719-RA
2L	flybase	exon	308537	308842	.	-	.	id=DLt00597;transcript_id=FBtr0329830;exon_number=3;gene_id=FBgn0263872;cr_gid=CR43719;cr_tid=CR43719-RA
2L	flybase	exon	308537	309348	.	-	.	id=DLt01870;transcript_id=FBtr0344144;exon_number=2;gene_id=FBgn0263872;cr_gid=CR43719;cr_tid=CR43719-RB
2L	flybase	exon	11307753	11308038	.	+	.	id=DLt00604;transcript_id=FBtr0329848;exon_number=1;gene_id=FBgn0263874;cr_gid=CR43721;cr_tid=CR43721-RA
2R	flybase	exon	3379869	3381002	.	+	.	id=DLt00605;transcript_id=FBtr0329875;exon_number=2;gene_id=FBgn0263967;cr_gid=CR43723;cr_tid=CR43723-RA
2R	flybase	exon	3380860	3381002	.	+	.	id=DLt01018;transcript_id=FBtr0336917;exon_number=3;gene_id=FBgn0263967;cr_gid=CR43723;cr_tid=CR43723-RB
2R	flybase	exon	3379869	3380297	.	+	.	id=DLt01018;transcript_id=FBtr0336917;exon_number=1;gene_id=FBgn0263967;cr_gid=CR43723;cr_tid=CR43723-RB
2R	flybase	exon	3916867	3917440	.	-	.	id=DLt00606;transcript_id=FBtr0329886;exon_number=1;gene_id=FBgn0263970;cr_gid=CR43724;cr_tid=CR43724-RA
2R	flybase	exon	3916434	3916812	.	-	.	id=DLt00606;transcript_id=FBtr0329886;exon_number=3;gene_id=FBgn0263970;cr_gid=CR43724;cr_tid=CR43724-RA
2R	flybase	exon	3916867	3916938	.	-	.	id=DLt02186;transcript_id=FBtr0345479;exon_number=2;gene_id=FBgn0263970;cr_gid=CR43724;cr_tid=CR43724-RB
2R	flybase	exon	3916434	3916812	.	-	.	id=DLt02186;transcript_id=FBtr0345479;exon_number=3;gene_id=FBgn0263970;cr_gid=CR43724;cr_tid=CR43724-RB
2R	flybase	exon	12173302	12173759	.	-	.	id=DLt00608;transcript_id=FBtr0329959;exon_number=1;gene_id=FBgn0263976;cr_gid=CR43728;cr_tid=CR43728-RA
2R	flybase	exon	12178421	12178560	.	-	.	id=DLt01803;transcript_id=FBtr0343971;exon_number=3;gene_id=FBgn0263981;cr_gid=CR43730;cr_tid=CR43730-RB
2R	flybase	exon	12178629	12178727	.	-	.	id=DLt01803;transcript_id=FBtr0343971;exon_number=2;gene_id=FBgn0263981;cr_gid=CR43730;cr_tid=CR43730-RB
2R	flybase	exon	12176432	12176451	.	-	.	id=DLt01803;transcript_id=FBtr0343971;exon_number=5;gene_id=FBgn0263981;cr_gid=CR43730;cr_tid=CR43730-RB
2R	flybase	exon	12177251	12178251	.	-	.	id=DLt01803;transcript_id=FBtr0343971;exon_number=4;gene_id=FBgn0263981;cr_gid=CR43730;cr_tid=CR43730-RB
2R	flybase	exon	12178807	12178979	.	-	.	id=DLt01803;transcript_id=FBtr0343971;exon_number=1;gene_id=FBgn0263981;cr_gid=CR43730;cr_tid=CR43730-RB
2R	flybase	exon	18595961	18596047	.	-	.	id=DLt00611;transcript_id=FBtr0330250;exon_number=1;gene_id=FBgn0263992;cr_gid=CR43735;cr_tid=CR43735-RA
2R	flybase	exon	18595282	18595876	.	-	.	id=DLt00611;transcript_id=FBtr0330250;exon_number=2;gene_id=FBgn0263992;cr_gid=CR43735;cr_tid=CR43735-RA
2L	flybase	exon	8295158	8295666	.	+	.	id=DLt00618;transcript_id=FBtr0330691;exon_number=1;gene_id=FBgn0264083;cr_gid=CR43752;cr_tid=CR43752-RA
2L	flybase	exon	2278118	2279251	.	-	.	id=DLt00615;transcript_id=FBtr0330688;exon_number=2;gene_id=FBgn0264084;cr_gid=CR43753;cr_tid=CR43753-RA
2L	flybase	exon	2279630	2279714	.	-	.	id=DLt00615;transcript_id=FBtr0330688;exon_number=1;gene_id=FBgn0264084;cr_gid=CR43753;cr_tid=CR43753-RA
2L	flybase	exon	2279630	2279714	.	-	.	id=DLt00616;transcript_id=FBtr0330689;exon_number=1;gene_id=FBgn0264084;cr_gid=CR43753;cr_tid=CR43753-RB
2L	flybase	exon	2275918	2276391	.	-	.	id=DLt00616;transcript_id=FBtr0330689;exon_number=3;gene_id=FBgn0264084;cr_gid=CR43753;cr_tid=CR43753-RB
2L	flybase	exon	2279630	2279714	.	-	.	id=DLt00617;transcript_id=FBtr0330690;exon_number=1;gene_id=FBgn0264084;cr_gid=CR43753;cr_tid=CR43753-RC
2L	flybase	exon	2271319	2272500	.	-	.	id=DLt00617;transcript_id=FBtr0330690;exon_number=4;gene_id=FBgn0264084;cr_gid=CR43753;cr_tid=CR43753-RC
2L	flybase	exon	2284767	2285003	.	-	.	id=DLt00614;transcript_id=FBtr0330687;exon_number=1;gene_id=FBgn0264085;cr_gid=CR43754;cr_tid=CR43754-RA
2L	flybase	exon	2283785	2284325	.	-	.	id=DLt00614;transcript_id=FBtr0330687;exon_number=3;gene_id=FBgn0264085;cr_gid=CR43754;cr_tid=CR43754-RA
2L	flybase	exon	2284495	2285003	.	-	.	id=DLt00930;transcript_id=FBtr0335161;exon_number=2;gene_id=FBgn0264085;cr_gid=CR43754;cr_tid=CR43754-RB
2L	flybase	exon	2283705	2284325	.	-	.	id=DLt00930;transcript_id=FBtr0335161;exon_number=4;gene_id=FBgn0264085;cr_gid=CR43754;cr_tid=CR43754-RB
2L	flybase	exon	15523431	15523993	.	+	.	id=DLt00619;transcript_id=FBtr0331272;exon_number=5;gene_id=FBgn0264261;cr_gid=CR43761;cr_tid=CR43761-RA
2L	flybase	exon	15522002	15522851	.	+	.	id=DLt00619;transcript_id=FBtr0331272;exon_number=1;gene_id=FBgn0264261;cr_gid=CR43761;cr_tid=CR43761-RA
2L	flybase	exon	15522926	15523373	.	+	.	id=DLt00619;transcript_id=FBtr0331272;exon_number=3;gene_id=FBgn0264261;cr_gid=CR43761;cr_tid=CR43761-RA
2L	flybase	exon	15522926	15523203	.	+	.	id=DLt00620;transcript_id=FBtr0331273;exon_number=2;gene_id=FBgn0264261;cr_gid=CR43761;cr_tid=CR43761-RB
2L	flybase	exon	15522002	15522851	.	+	.	id=DLt00620;transcript_id=FBtr0331273;exon_number=1;gene_id=FBgn0264261;cr_gid=CR43761;cr_tid=CR43761-RB
2L	flybase	exon	15523261	15523993	.	+	.	id=DLt00620;transcript_id=FBtr0331273;exon_number=4;gene_id=FBgn0264261;cr_gid=CR43761;cr_tid=CR43761-RB
2L	flybase	exon	21894227	21894266	.	+	.	id=DLt00621;transcript_id=FBtr0331274;exon_number=1;gene_id=FBgn0264262;cr_gid=CR43762;cr_tid=CR43762-RA
2L	flybase	exon	21894344	21895350	.	+	.	id=DLt00621;transcript_id=FBtr0331274;exon_number=2;gene_id=FBgn0264262;cr_gid=CR43762;cr_tid=CR43762-RA
2L	flybase	exon	15846954	15847381	.	+	.	id=DLt00622;transcript_id=FBtr0331275;exon_number=1;gene_id=FBgn0264263;cr_gid=CR43763;cr_tid=CR43763-RA
2L	flybase	exon	15296506	15297699	.	-	.	id=DLt00689;transcript_id=FBtr0332375;exon_number=1;gene_id=FBgn0264264;cr_gid=CR43764;cr_tid=CR43764-RB
2L	flybase	exon	15295636	15296159	.	-	.	id=DLt00689;transcript_id=FBtr0332375;exon_number=3;gene_id=FBgn0264264;cr_gid=CR43764;cr_tid=CR43764-RB
2L	flybase	exon	15296222	15296400	.	-	.	id=DLt00689;transcript_id=FBtr0332375;exon_number=2;gene_id=FBgn0264264;cr_gid=CR43764;cr_tid=CR43764-RB
2L	flybase	exon	22239427	22239624	.	-	.	id=DLt00628;transcript_id=FBtr0331296;exon_number=2;gene_id=FBgn0264265;cr_gid=CR43765;cr_tid=CR43765-RA
2L	flybase	exon	22239694	22239713	.	-	.	id=DLt00628;transcript_id=FBtr0331296;exon_number=1;gene_id=FBgn0264265;cr_gid=CR43765;cr_tid=CR43765-RA
2L	flybase	exon	22239183	22239357	.	-	.	id=DLt00628;transcript_id=FBtr0331296;exon_number=3;gene_id=FBgn0264265;cr_gid=CR43765;cr_tid=CR43765-RA
2L	flybase	exon	9848289	9848376	.	+	.	id=DLt00624;transcript_id=FBtr0331283;exon_number=1;gene_id=FBgn0264266;cr_gid=CR43766;cr_tid=CR43766-RA
2L	flybase	exon	9848436	9848794	.	+	.	id=DLt00624;transcript_id=FBtr0331283;exon_number=2;gene_id=FBgn0264266;cr_gid=CR43766;cr_tid=CR43766-RA
2L	flybase	exon	1158576	1159355	.	-	.	id=DLt00625;transcript_id=FBtr0331290;exon_number=1;gene_id=FBgn0264267;cr_gid=CR43767;cr_tid=CR43767-RA
X	flybase	exon	16782875	16783668	.	-	.	id=DLt00626;transcript_id=FBtr0331291;exon_number=1;gene_id=FBgn0264268;cr_gid=CR43768;cr_tid=CR43768-RA
2L	flybase	exon	9470326	9470345	.	+	.	id=DLt00627;transcript_id=FBtr0331293;exon_number=1;gene_id=FBgn0264269;cr_gid=CR43769;cr_tid=CR43769-RA
2L	flybase	exon	9470420	9470861	.	+	.	id=DLt00627;transcript_id=FBtr0331293;exon_number=2;gene_id=FBgn0264269;cr_gid=CR43769;cr_tid=CR43769-RA
2R	flybase	exon	7320155	7320803	.	-	.	id=DLt00629;transcript_id=FBtr0331391;exon_number=1;gene_id=FBgn0264271;cr_gid=CR43771;cr_tid=CR43771-RA
3L	flybase	exon	737052	737350	.	-	.	id=DLt00633;transcript_id=FBtr0331772;exon_number=3;gene_id=FBgn0264310;cr_gid=CR43785;cr_tid=CR43785-RA
3L	flybase	exon	737430	737479	.	-	.	id=DLt00633;transcript_id=FBtr0331772;exon_number=1;gene_id=FBgn0264310;cr_gid=CR43785;cr_tid=CR43785-RA
3L	flybase	exon	737052	737479	.	-	.	id=DLt00634;transcript_id=FBtr0331773;exon_number=2;gene_id=FBgn0264310;cr_gid=CR43785;cr_tid=CR43785-RB
2R	flybase	exon	17543815	17544685	.	-	.	id=DLt00637;transcript_id=FBtr0331959;exon_number=1;gene_id=FBgn0264327;cr_gid=CR43786;cr_tid=CR43786-RB
2R	flybase	exon	20518936	20520455	.	-	.	id=DLt00636;transcript_id=FBtr0331957;exon_number=1;gene_id=FBgn0264328;cr_gid=CR43787;cr_tid=CR43787-RA
2R	flybase	exon	20518424	20518855	.	-	.	id=DLt00636;transcript_id=FBtr0331957;exon_number=2;gene_id=FBgn0264328;cr_gid=CR43787;cr_tid=CR43787-RA
2R	flybase	exon	19364100	19364601	.	+	.	id=DLt00640;transcript_id=FBtr0331986;exon_number=1;gene_id=FBgn0264336;cr_gid=CR43792;cr_tid=CR43792-RA
2R	flybase	exon	19364601	19365000	.	-	.	id=DLt00642;transcript_id=FBtr0331988;exon_number=1;gene_id=FBgn0264337;cr_gid=CR43793;cr_tid=CR43793-RA
2R	flybase	exon	19395232	19395355	.	-	.	id=DLt00641;transcript_id=FBtr0331987;exon_number=1;gene_id=FBgn0264338;cr_gid=CR43794;cr_tid=CR43794-RA
2R	flybase	exon	19394601	19395174	.	-	.	id=DLt00641;transcript_id=FBtr0331987;exon_number=2;gene_id=FBgn0264338;cr_gid=CR43794;cr_tid=CR43794-RA
2L	flybase	exon	6074251	6074796	.	-	.	id=DLt00643;transcript_id=FBtr0332010;exon_number=1;gene_id=FBgn0264345;cr_gid=CR43801;cr_tid=CR43801-RA
2L	flybase	exon	17043044	17043165	.	-	.	id=DLt00644;transcript_id=FBtr0332012;exon_number=1;gene_id=FBgn0264346;cr_gid=CR43802;cr_tid=CR43802-RA
2L	flybase	exon	17042481	17042937	.	-	.	id=DLt00644;transcript_id=FBtr0332012;exon_number=3;gene_id=FBgn0264346;cr_gid=CR43802;cr_tid=CR43802-RA
2L	flybase	exon	17042481	17043165	.	-	.	id=DLt00645;transcript_id=FBtr0332013;exon_number=2;gene_id=FBgn0264346;cr_gid=CR43802;cr_tid=CR43802-RB
2L	flybase	exon	15960783	15961190	.	+	.	id=DLt00646;transcript_id=FBtr0332014;exon_number=3;gene_id=FBgn0264347;cr_gid=CR43803;cr_tid=CR43803-RA
2L	flybase	exon	15960243	15960493	.	+	.	id=DLt00646;transcript_id=FBtr0332014;exon_number=1;gene_id=FBgn0264347;cr_gid=CR43803;cr_tid=CR43803-RA
2L	flybase	exon	15960558	15960718	.	+	.	id=DLt00646;transcript_id=FBtr0332014;exon_number=2;gene_id=FBgn0264347;cr_gid=CR43803;cr_tid=CR43803-RA
2L	flybase	exon	18773314	18773837	.	-	.	id=DLt00647;transcript_id=FBtr0332018;exon_number=1;gene_id=FBgn0264348;cr_gid=CR43804;cr_tid=CR43804-RA
2L	flybase	exon	14841799	14842209	.	-	.	id=DLt00648;transcript_id=FBtr0332019;exon_number=1;gene_id=FBgn0264349;cr_gid=CR43805;cr_tid=CR43805-RA
2L	flybase	exon	14841481	14841729	.	-	.	id=DLt00648;transcript_id=FBtr0332019;exon_number=2;gene_id=FBgn0264349;cr_gid=CR43805;cr_tid=CR43805-RA
2L	flybase	exon	14841799	14842209	.	-	.	id=DLt01703;transcript_id=FBtr0343683;exon_number=1;gene_id=FBgn0264349;cr_gid=CR43805;cr_tid=CR43805-RB
2L	flybase	exon	14840434	14841729	.	-	.	id=DLt01703;transcript_id=FBtr0343683;exon_number=3;gene_id=FBgn0264349;cr_gid=CR43805;cr_tid=CR43805-RB
2L	flybase	exon	16178761	16179085	.	-	.	id=DLt00649;transcript_id=FBtr0332026;exon_number=2;gene_id=FBgn0264350;cr_gid=CR43806;cr_tid=CR43806-RA
2L	flybase	exon	16179143	16179188	.	-	.	id=DLt00649;transcript_id=FBtr0332026;exon_number=1;gene_id=FBgn0264350;cr_gid=CR43806;cr_tid=CR43806-RA
2L	flybase	exon	10862804	10862901	.	-	.	id=DLt00650;transcript_id=FBtr0332028;exon_number=2;gene_id=FBgn0264351;cr_gid=CR43807;cr_tid=CR43807-RA
2L	flybase	exon	10862194	10862734	.	-	.	id=DLt00650;transcript_id=FBtr0332028;exon_number=3;gene_id=FBgn0264351;cr_gid=CR43807;cr_tid=CR43807-RA
2L	flybase	exon	10864462	10864697	.	-	.	id=DLt00650;transcript_id=FBtr0332028;exon_number=1;gene_id=FBgn0264351;cr_gid=CR43807;cr_tid=CR43807-RA
2L	flybase	exon	5904958	5905899	.	-	.	id=DLt00651;transcript_id=FBtr0332031;exon_number=3;gene_id=FBgn0264352;cr_gid=CR43808;cr_tid=CR43808-RA
2L	flybase	exon	5906036	5906250	.	-	.	id=DLt00651;transcript_id=FBtr0332031;exon_number=1;gene_id=FBgn0264352;cr_gid=CR43808;cr_tid=CR43808-RA
2L	flybase	exon	5904958	5905899	.	-	.	id=DLt00652;transcript_id=FBtr0332032;exon_number=3;gene_id=FBgn0264352;cr_gid=CR43808;cr_tid=CR43808-RB
2L	flybase	exon	5906011	5906250	.	-	.	id=DLt00652;transcript_id=FBtr0332032;exon_number=2;gene_id=FBgn0264352;cr_gid=CR43808;cr_tid=CR43808-RB
2L	flybase	exon	21102586	21103970	.	-	.	id=DLt00653;transcript_id=FBtr0332035;exon_number=2;gene_id=FBgn0264353;cr_gid=CR43809;cr_tid=CR43809-RA
2L	flybase	exon	21104034	21104298	.	-	.	id=DLt00653;transcript_id=FBtr0332035;exon_number=1;gene_id=FBgn0264353;cr_gid=CR43809;cr_tid=CR43809-RA
2R	flybase	exon	9671771	9672001	.	+	.	id=DLt00670;transcript_id=FBtr0332253;exon_number=2;gene_id=FBgn0264358;cr_gid=CR43810;cr_tid=CR43810-RA
2R	flybase	exon	9671500	9671716	.	+	.	id=DLt00670;transcript_id=FBtr0332253;exon_number=1;gene_id=FBgn0264358;cr_gid=CR43810;cr_tid=CR43810-RA
2R	flybase	exon	9679451	9679730	.	+	.	id=DLt00671;transcript_id=FBtr0332254;exon_number=1;gene_id=FBgn0264359;cr_gid=CR43811;cr_tid=CR43811-RA
2R	flybase	exon	9679787	9680092	.	+	.	id=DLt00671;transcript_id=FBtr0332254;exon_number=2;gene_id=FBgn0264359;cr_gid=CR43811;cr_tid=CR43811-RA
2R	flybase	exon	16152360	16152650	.	-	.	id=DLt00672;transcript_id=FBtr0332257;exon_number=1;gene_id=FBgn0264360;cr_gid=CR43812;cr_tid=CR43812-RA
2L	flybase	exon	18805445	18805742	.	-	.	id=DLt00655;transcript_id=FBtr0332208;exon_number=2;gene_id=FBgn0264365;cr_gid=CR43817;cr_tid=CR43817-RA
2L	flybase	exon	18805878	18806205	.	-	.	id=DLt00655;transcript_id=FBtr0332208;exon_number=1;gene_id=FBgn0264365;cr_gid=CR43817;cr_tid=CR43817-RA
2L	flybase	exon	12807643	12808056	.	-	.	id=DLt00656;transcript_id=FBtr0332211;exon_number=2;gene_id=FBgn0264366;cr_gid=CR43818;cr_tid=CR43818-RA
2L	flybase	exon	12808111	12808340	.	-	.	id=DLt00656;transcript_id=FBtr0332211;exon_number=1;gene_id=FBgn0264366;cr_gid=CR43818;cr_tid=CR43818-RA
2L	flybase	exon	17085864	17086170	.	+	.	id=DLt00661;transcript_id=FBtr0332224;exon_number=2;gene_id=FBgn0264367;cr_gid=CR43819;cr_tid=CR43819-RA
2L	flybase	exon	17085650	17085812	.	+	.	id=DLt00661;transcript_id=FBtr0332224;exon_number=1;gene_id=FBgn0264367;cr_gid=CR43819;cr_tid=CR43819-RA
2L	flybase	exon	17085864	17086419	.	+	.	id=DLt02609;transcript_id=FBtr0346430;exon_number=3;gene_id=FBgn0264367;cr_gid=CR43819;cr_tid=CR43819-RB
2L	flybase	exon	17085650	17085812	.	+	.	id=DLt02609;transcript_id=FBtr0346430;exon_number=1;gene_id=FBgn0264367;cr_gid=CR43819;cr_tid=CR43819-RB
2L	flybase	exon	5062636	5063442	.	-	.	id=DLt00657;transcript_id=FBtr0332216;exon_number=1;gene_id=FBgn0264368;cr_gid=CR43820;cr_tid=CR43820-RA
2L	flybase	exon	2797832	2798321	.	+	.	id=DLt00658;transcript_id=FBtr0332217;exon_number=1;gene_id=FBgn0264369;cr_gid=CR43821;cr_tid=CR43821-RA
2L	flybase	exon	3575350	3575806	.	+	.	id=DLt00659;transcript_id=FBtr0332221;exon_number=1;gene_id=FBgn0264370;cr_gid=CR43822;cr_tid=CR43822-RA
2L	flybase	exon	3588485	3589571	.	-	.	id=DLt00660;transcript_id=FBtr0332223;exon_number=2;gene_id=FBgn0264371;cr_gid=CR43823;cr_tid=CR43823-RA
2L	flybase	exon	3589685	3590301	.	-	.	id=DLt00660;transcript_id=FBtr0332223;exon_number=1;gene_id=FBgn0264371;cr_gid=CR43823;cr_tid=CR43823-RA
2L	flybase	exon	4963976	4964618	.	-	.	id=DLt00662;transcript_id=FBtr0332226;exon_number=2;gene_id=FBgn0264372;cr_gid=CR43824;cr_tid=CR43824-RA
2L	flybase	exon	4964671	4965425	.	-	.	id=DLt00662;transcript_id=FBtr0332226;exon_number=1;gene_id=FBgn0264372;cr_gid=CR43824;cr_tid=CR43824-RA
2L	flybase	exon	16002196	16002401	.	+	.	id=DLt00663;transcript_id=FBtr0332227;exon_number=3;gene_id=FBgn0264373;cr_gid=CR43825;cr_tid=CR43825-RA
2L	flybase	exon	16001929	16002139	.	+	.	id=DLt00663;transcript_id=FBtr0332227;exon_number=2;gene_id=FBgn0264373;cr_gid=CR43825;cr_tid=CR43825-RA
2L	flybase	exon	16001785	16001876	.	+	.	id=DLt00663;transcript_id=FBtr0332227;exon_number=1;gene_id=FBgn0264373;cr_gid=CR43825;cr_tid=CR43825-RA
2L	flybase	exon	16003756	16004196	.	-	.	id=DLt00664;transcript_id=FBtr0332231;exon_number=3;gene_id=FBgn0264374;cr_gid=CR43826;cr_tid=CR43826-RA
2L	flybase	exon	16004273	16004292	.	-	.	id=DLt00664;transcript_id=FBtr0332231;exon_number=1;gene_id=FBgn0264374;cr_gid=CR43826;cr_tid=CR43826-RA
2L	flybase	exon	16003756	16004292	.	-	.	id=DLt01706;transcript_id=FBtr0343694;exon_number=2;gene_id=FBgn0264374;cr_gid=CR43826;cr_tid=CR43826-RB
2L	flybase	exon	19922964	19923217	.	+	.	id=DLt00666;transcript_id=FBtr0332239;exon_number=2;gene_id=FBgn0264375;cr_gid=CR43827;cr_tid=CR43827-RA
2L	flybase	exon	19923283	19923574	.	+	.	id=DLt00666;transcript_id=FBtr0332239;exon_number=3;gene_id=FBgn0264375;cr_gid=CR43827;cr_tid=CR43827-RA
2L	flybase	exon	19923286	19923574	.	+	.	id=DLt00667;transcript_id=FBtr0332240;exon_number=4;gene_id=FBgn0264375;cr_gid=CR43827;cr_tid=CR43827-RB
2L	flybase	exon	19922964	19923089	.	+	.	id=DLt00667;transcript_id=FBtr0332240;exon_number=1;gene_id=FBgn0264375;cr_gid=CR43827;cr_tid=CR43827-RB
2L	flybase	exon	19923286	19923574	.	+	.	id=DLt00668;transcript_id=FBtr0332241;exon_number=4;gene_id=FBgn0264375;cr_gid=CR43827;cr_tid=CR43827-RC
2L	flybase	exon	19922964	19923217	.	+	.	id=DLt00668;transcript_id=FBtr0332241;exon_number=2;gene_id=FBgn0264375;cr_gid=CR43827;cr_tid=CR43827-RC
2L	flybase	exon	19919845	19921926	.	+	.	id=DLt00665;transcript_id=FBtr0332238;exon_number=1;gene_id=FBgn0264376;cr_gid=CR43828;cr_tid=CR43828-RA
2R	flybase	exon	10882293	10882700	.	+	.	id=DLt00673;transcript_id=FBtr0332258;exon_number=2;gene_id=FBgn0264378;cr_gid=CR43830;cr_tid=CR43830-RA
2R	flybase	exon	10882064	10882195	.	+	.	id=DLt00673;transcript_id=FBtr0332258;exon_number=1;gene_id=FBgn0264378;cr_gid=CR43830;cr_tid=CR43830-RA
2R	flybase	exon	10882310	10882700	.	+	.	id=DLt01156;transcript_id=FBtr0339988;exon_number=3;gene_id=FBgn0264378;cr_gid=CR43830;cr_tid=CR43830-RB
2R	flybase	exon	10882064	10882195	.	+	.	id=DLt01156;transcript_id=FBtr0339988;exon_number=1;gene_id=FBgn0264378;cr_gid=CR43830;cr_tid=CR43830-RB
2R	flybase	exon	11046701	11047050	.	-	.	id=DLt00674;transcript_id=FBtr0332269;exon_number=1;gene_id=FBgn0264379;cr_gid=CR43831;cr_tid=CR43831-RA
X	flybase	exon	6486566	6486890	.	-	.	id=DLt00675;transcript_id=FBtr0332275;exon_number=2;gene_id=FBgn0264380;cr_gid=CR43832;cr_tid=CR43832-RA
X	flybase	exon	6486958	6487102	.	-	.	id=DLt00675;transcript_id=FBtr0332275;exon_number=1;gene_id=FBgn0264380;cr_gid=CR43832;cr_tid=CR43832-RA
X	flybase	exon	13649355	13649503	.	+	.	id=DLt00676;transcript_id=FBtr0332276;exon_number=1;gene_id=FBgn0264381;cr_gid=CR43833;cr_tid=CR43833-RA
X	flybase	exon	13649883	13650046	.	+	.	id=DLt00676;transcript_id=FBtr0332276;exon_number=2;gene_id=FBgn0264381;cr_gid=CR43833;cr_tid=CR43833-RA
X	flybase	exon	8378227	8378312	.	+	.	id=DLt00677;transcript_id=FBtr0332277;exon_number=1;gene_id=FBgn0264382;cr_gid=CR43834;cr_tid=CR43834-RA
X	flybase	exon	8378457	8378613	.	+	.	id=DLt00677;transcript_id=FBtr0332277;exon_number=2;gene_id=FBgn0264382;cr_gid=CR43834;cr_tid=CR43834-RA
X	flybase	exon	7394840	7394978	.	+	.	id=DLt00678;transcript_id=FBtr0332278;exon_number=2;gene_id=FBgn0264383;cr_gid=CR43835;cr_tid=CR43835-RA
X	flybase	exon	7395267	7395416	.	+	.	id=DLt00678;transcript_id=FBtr0332278;exon_number=4;gene_id=FBgn0264383;cr_gid=CR43835;cr_tid=CR43835-RA
X	flybase	exon	7394476	7394781	.	+	.	id=DLt00678;transcript_id=FBtr0332278;exon_number=1;gene_id=FBgn0264383;cr_gid=CR43835;cr_tid=CR43835-RA
X	flybase	exon	7395041	7395204	.	+	.	id=DLt00678;transcript_id=FBtr0332278;exon_number=3;gene_id=FBgn0264383;cr_gid=CR43835;cr_tid=CR43835-RA
X	flybase	exon	8873487	8873864	.	-	.	id=DLt00679;transcript_id=FBtr0332279;exon_number=3;gene_id=FBgn0264384;cr_gid=CR43836;cr_tid=CR43836-RA
X	flybase	exon	8942823	8943024	.	-	.	id=DLt00679;transcript_id=FBtr0332279;exon_number=1;gene_id=FBgn0264384;cr_gid=CR43836;cr_tid=CR43836-RA
X	flybase	exon	8866941	8867413	.	-	.	id=DLt00679;transcript_id=FBtr0332279;exon_number=6;gene_id=FBgn0264384;cr_gid=CR43836;cr_tid=CR43836-RA
X	flybase	exon	8942447	8942762	.	-	.	id=DLt00679;transcript_id=FBtr0332279;exon_number=2;gene_id=FBgn0264384;cr_gid=CR43836;cr_tid=CR43836-RA
X	flybase	exon	8942823	8943024	.	-	.	id=DLt00680;transcript_id=FBtr0332280;exon_number=1;gene_id=FBgn0264384;cr_gid=CR43836;cr_tid=CR43836-RB
X	flybase	exon	8866941	8867413	.	-	.	id=DLt00680;transcript_id=FBtr0332280;exon_number=6;gene_id=FBgn0264384;cr_gid=CR43836;cr_tid=CR43836-RB
X	flybase	exon	8942447	8942762	.	-	.	id=DLt00680;transcript_id=FBtr0332280;exon_number=2;gene_id=FBgn0264384;cr_gid=CR43836;cr_tid=CR43836-RB
X	flybase	exon	8873487	8873864	.	-	.	id=DLt00681;transcript_id=FBtr0332281;exon_number=3;gene_id=FBgn0264384;cr_gid=CR43836;cr_tid=CR43836-RC
X	flybase	exon	8942823	8943024	.	-	.	id=DLt00681;transcript_id=FBtr0332281;exon_number=1;gene_id=FBgn0264384;cr_gid=CR43836;cr_tid=CR43836-RC
X	flybase	exon	8871369	8871489	.	-	.	id=DLt00681;transcript_id=FBtr0332281;exon_number=5;gene_id=FBgn0264384;cr_gid=CR43836;cr_tid=CR43836-RC
X	flybase	exon	8871567	8871689	.	-	.	id=DLt00681;transcript_id=FBtr0332281;exon_number=4;gene_id=FBgn0264384;cr_gid=CR43836;cr_tid=CR43836-RC
X	flybase	exon	8942447	8942762	.	-	.	id=DLt00681;transcript_id=FBtr0332281;exon_number=2;gene_id=FBgn0264384;cr_gid=CR43836;cr_tid=CR43836-RC
X	flybase	exon	6889915	6890454	.	-	.	id=DLt00682;transcript_id=FBtr0332282;exon_number=2;gene_id=FBgn0264385;cr_gid=CR43837;cr_tid=CR43837-RA
X	flybase	exon	6890515	6891832	.	-	.	id=DLt00682;transcript_id=FBtr0332282;exon_number=1;gene_id=FBgn0264385;cr_gid=CR43837;cr_tid=CR43837-RA
X	flybase	exon	6890515	6891832	.	-	.	id=DLt00683;transcript_id=FBtr0332283;exon_number=1;gene_id=FBgn0264385;cr_gid=CR43837;cr_tid=CR43837-RB
X	flybase	exon	6889915	6890432	.	-	.	id=DLt00683;transcript_id=FBtr0332283;exon_number=3;gene_id=FBgn0264385;cr_gid=CR43837;cr_tid=CR43837-RB
X	flybase	exon	20630763	20631176	.	-	.	id=DLt00684;transcript_id=FBtr0332284;exon_number=2;gene_id=FBgn0264390;cr_gid=CR43838;cr_tid=CR43838-RA
X	flybase	exon	20631401	20631980	.	-	.	id=DLt00684;transcript_id=FBtr0332284;exon_number=1;gene_id=FBgn0264390;cr_gid=CR43838;cr_tid=CR43838-RA
2L	flybase	exon	19470844	19471627	.	-	.	id=DLt00685;transcript_id=FBtr0332319;exon_number=1;gene_id=FBgn0264391;cr_gid=CR43839;cr_tid=CR43839-RA
2L	flybase	exon	16216239	16216652	.	-	.	id=DLt00687;transcript_id=FBtr0332359;exon_number=2;gene_id=FBgn0264392;cr_gid=CR43840;cr_tid=CR43840-RA
2L	flybase	exon	16216722	16217044	.	-	.	id=DLt00687;transcript_id=FBtr0332359;exon_number=1;gene_id=FBgn0264392;cr_gid=CR43840;cr_tid=CR43840-RA
X	flybase	exon	18356024	18356856	.	+	.	id=DLt00690;transcript_id=FBtr0332402;exon_number=3;gene_id=FBgn0264394;cr_gid=CR43842;cr_tid=CR43842-RA
X	flybase	exon	18354851	18354898	.	+	.	id=DLt00690;transcript_id=FBtr0332402;exon_number=1;gene_id=FBgn0264394;cr_gid=CR43842;cr_tid=CR43842-RA
X	flybase	exon	18354974	18355958	.	+	.	id=DLt00690;transcript_id=FBtr0332402;exon_number=2;gene_id=FBgn0264394;cr_gid=CR43842;cr_tid=CR43842-RA
3R	flybase	exon	1348021	1348842	.	-	.	id=DLt00703;transcript_id=FBtr0332546;exon_number=2;gene_id=FBgn0264427;cr_gid=CR43845;cr_tid=CR43845-RA
3R	flybase	exon	1348021	1348433	.	-	.	id=DLt00704;transcript_id=FBtr0332547;exon_number=3;gene_id=FBgn0264427;cr_gid=CR43845;cr_tid=CR43845-RB
3R	flybase	exon	1348486	1348842	.	-	.	id=DLt00704;transcript_id=FBtr0332547;exon_number=1;gene_id=FBgn0264427;cr_gid=CR43845;cr_tid=CR43845-RB
3R	flybase	exon	18676810	18677526	.	-	.	id=DLt00705;transcript_id=FBtr0332548;exon_number=1;gene_id=FBgn0264428;cr_gid=CR43846;cr_tid=CR43846-RA
3R	flybase	exon	21622920	21623150	.	-	.	id=DLt00706;transcript_id=FBtr0332549;exon_number=2;gene_id=FBgn0264429;cr_gid=CR43847;cr_tid=CR43847-RA
3R	flybase	exon	21623283	21623500	.	-	.	id=DLt00706;transcript_id=FBtr0332549;exon_number=1;gene_id=FBgn0264429;cr_gid=CR43847;cr_tid=CR43847-RA
3R	flybase	exon	21622313	21622794	.	-	.	id=DLt00706;transcript_id=FBtr0332549;exon_number=3;gene_id=FBgn0264429;cr_gid=CR43847;cr_tid=CR43847-RA
3R	flybase	exon	9400547	9401201	.	+	.	id=DLt00707;transcript_id=FBtr0332550;exon_number=1;gene_id=FBgn0264430;cr_gid=CR43848;cr_tid=CR43848-RA
3R	flybase	exon	11493955	11494398	.	+	.	id=DLt00708;transcript_id=FBtr0332551;exon_number=2;gene_id=FBgn0264431;cr_gid=CR43849;cr_tid=CR43849-RA
3R	flybase	exon	11493700	11493899	.	+	.	id=DLt00708;transcript_id=FBtr0332551;exon_number=1;gene_id=FBgn0264431;cr_gid=CR43849;cr_tid=CR43849-RA
2L	flybase	exon	2646030	2646281	.	+	.	id=DLt00691;transcript_id=FBtr0332511;exon_number=1;gene_id=FBgn0264434;cr_gid=CR43852;cr_tid=CR43852-RA
2L	flybase	exon	15119880	15120819	.	+	.	id=DLt00692;transcript_id=FBtr0332515;exon_number=2;gene_id=FBgn0264435;cr_gid=CR43853;cr_tid=CR43853-RA
2L	flybase	exon	15119783	15119829	.	+	.	id=DLt00692;transcript_id=FBtr0332515;exon_number=1;gene_id=FBgn0264435;cr_gid=CR43853;cr_tid=CR43853-RA
2L	flybase	exon	15129701	15130205	.	+	.	id=DLt00693;transcript_id=FBtr0332516;exon_number=1;gene_id=FBgn0264436;cr_gid=CR43854;cr_tid=CR43854-RA
2L	flybase	exon	8590770	8590884	.	-	.	id=DLt00694;transcript_id=FBtr0332517;exon_number=2;gene_id=FBgn0264437;cr_gid=CR43855;cr_tid=CR43855-RA
2L	flybase	exon	8590370	8590599	.	-	.	id=DLt00694;transcript_id=FBtr0332517;exon_number=3;gene_id=FBgn0264437;cr_gid=CR43855;cr_tid=CR43855-RA
2L	flybase	exon	8594088	8594489	.	-	.	id=DLt00695;transcript_id=FBtr0332518;exon_number=1;gene_id=FBgn0264437;cr_gid=CR43855;cr_tid=CR43855-RB
2L	flybase	exon	8590370	8590599	.	-	.	id=DLt00695;transcript_id=FBtr0332518;exon_number=3;gene_id=FBgn0264437;cr_gid=CR43855;cr_tid=CR43855-RB
2L	flybase	exon	15011815	15012667	.	-	.	id=DLt00696;transcript_id=FBtr0332519;exon_number=1;gene_id=FBgn0264438;cr_gid=CR43856;cr_tid=CR43856-RA
2L	flybase	exon	7425172	7425932	.	+	.	id=DLt00697;transcript_id=FBtr0332524;exon_number=3;gene_id=FBgn0264439;cr_gid=CR43857;cr_tid=CR43857-RA
2L	flybase	exon	7423820	7424363	.	+	.	id=DLt00697;transcript_id=FBtr0332524;exon_number=2;gene_id=FBgn0264439;cr_gid=CR43857;cr_tid=CR43857-RA
2L	flybase	exon	7425172	7425932	.	+	.	id=DLt00698;transcript_id=FBtr0332525;exon_number=3;gene_id=FBgn0264439;cr_gid=CR43857;cr_tid=CR43857-RB
2L	flybase	exon	7423820	7423991	.	+	.	id=DLt00698;transcript_id=FBtr0332525;exon_number=1;gene_id=FBgn0264439;cr_gid=CR43857;cr_tid=CR43857-RB
2L	flybase	exon	16862034	16862431	.	+	.	id=DLt00699;transcript_id=FBtr0332532;exon_number=2;gene_id=FBgn0264440;cr_gid=CR43858;cr_tid=CR43858-RA
2L	flybase	exon	16861497	16861516	.	+	.	id=DLt00699;transcript_id=FBtr0332532;exon_number=1;gene_id=FBgn0264440;cr_gid=CR43858;cr_tid=CR43858-RA
2L	flybase	exon	11205528	11206092	.	-	.	id=DLt00709;transcript_id=FBtr0332563;exon_number=1;gene_id=FBgn0264441;cr_gid=CR43859;cr_tid=CR43859-RA
X	flybase	exon	20557846	20557927	.	+	.	id=DLt00710;transcript_id=FBtr0332567;exon_number=1;gene_id=FBgn0264444;cr_gid=CR43862;cr_tid=CR43862-RA
X	flybase	exon	20558019	20558065	.	+	.	id=DLt00710;transcript_id=FBtr0332567;exon_number=2;gene_id=FBgn0264444;cr_gid=CR43862;cr_tid=CR43862-RA
X	flybase	exon	20558143	20558681	.	+	.	id=DLt00710;transcript_id=FBtr0332567;exon_number=3;gene_id=FBgn0264444;cr_gid=CR43862;cr_tid=CR43862-RA
X	flybase	exon	48078	48311	.	-	.	id=DLt00711;transcript_id=FBtr0332568;exon_number=2;gene_id=FBgn0264445;cr_gid=CR43863;cr_tid=CR43863-RA
X	flybase	exon	48370	48666	.	-	.	id=DLt00711;transcript_id=FBtr0332568;exon_number=1;gene_id=FBgn0264445;cr_gid=CR43863;cr_tid=CR43863-RA
X	flybase	exon	1796572	1797766	.	+	.	id=DLt00715;transcript_id=FBtr0332584;exon_number=2;gene_id=FBgn0264446;cr_gid=CR43864;cr_tid=CR43864-RA
X	flybase	exon	1796061	1796524	.	+	.	id=DLt00715;transcript_id=FBtr0332584;exon_number=1;gene_id=FBgn0264446;cr_gid=CR43864;cr_tid=CR43864-RA
X	flybase	exon	1796586	1797766	.	+	.	id=DLt02000;transcript_id=FBtr0344829;exon_number=3;gene_id=FBgn0264446;cr_gid=CR43864;cr_tid=CR43864-RB
X	flybase	exon	1796061	1796524	.	+	.	id=DLt02000;transcript_id=FBtr0344829;exon_number=1;gene_id=FBgn0264446;cr_gid=CR43864;cr_tid=CR43864-RB
2L	flybase	exon	9372102	9372121	.	+	.	id=DLt00716;transcript_id=FBtr0332596;exon_number=1;gene_id=FBgn0264447;cr_gid=CR43865;cr_tid=CR43865-RA
2L	flybase	exon	9372178	9372338	.	+	.	id=DLt00716;transcript_id=FBtr0332596;exon_number=2;gene_id=FBgn0264447;cr_gid=CR43865;cr_tid=CR43865-RA
2L	flybase	exon	9372945	9374004	.	+	.	id=DLt00716;transcript_id=FBtr0332596;exon_number=3;gene_id=FBgn0264447;cr_gid=CR43865;cr_tid=CR43865-RA
2L	flybase	exon	6005899	6006333	.	+	.	id=DLt00717;transcript_id=FBtr0332601;exon_number=4;gene_id=FBgn0264448;cr_gid=CR43866;cr_tid=CR43866-RA
2L	flybase	exon	6004942	6005845	.	+	.	id=DLt00717;transcript_id=FBtr0332601;exon_number=3;gene_id=FBgn0264448;cr_gid=CR43866;cr_tid=CR43866-RA
2L	flybase	exon	6004167	6004196	.	+	.	id=DLt00717;transcript_id=FBtr0332601;exon_number=1;gene_id=FBgn0264448;cr_gid=CR43866;cr_tid=CR43866-RA
2L	flybase	exon	6004422	6004884	.	+	.	id=DLt00717;transcript_id=FBtr0332601;exon_number=2;gene_id=FBgn0264448;cr_gid=CR43866;cr_tid=CR43866-RA
3L	flybase	exon	12493119	12493233	.	+	.	id=DLt00733;transcript_id=FBtr0332780;exon_number=3;gene_id=FBgn0264460;cr_gid=CR43868;cr_tid=CR43868-RA
3L	flybase	exon	12492702	12492869	.	+	.	id=DLt00733;transcript_id=FBtr0332780;exon_number=2;gene_id=FBgn0264460;cr_gid=CR43868;cr_tid=CR43868-RA
3L	flybase	exon	12491587	12491742	.	+	.	id=DLt00733;transcript_id=FBtr0332780;exon_number=1;gene_id=FBgn0264460;cr_gid=CR43868;cr_tid=CR43868-RA
3L	flybase	exon	12493301	12493407	.	+	.	id=DLt00733;transcript_id=FBtr0332780;exon_number=4;gene_id=FBgn0264460;cr_gid=CR43868;cr_tid=CR43868-RA
3L	flybase	exon	12493119	12493233	.	+	.	id=DLt00734;transcript_id=FBtr0332781;exon_number=3;gene_id=FBgn0264460;cr_gid=CR43868;cr_tid=CR43868-RB
3L	flybase	exon	12491587	12491742	.	+	.	id=DLt00734;transcript_id=FBtr0332781;exon_number=1;gene_id=FBgn0264460;cr_gid=CR43868;cr_tid=CR43868-RB
3L	flybase	exon	12493301	12493407	.	+	.	id=DLt00734;transcript_id=FBtr0332781;exon_number=4;gene_id=FBgn0264460;cr_gid=CR43868;cr_tid=CR43868-RB
3L	flybase	exon	17238982	17239132	.	+	.	id=DLt00736;transcript_id=FBtr0332783;exon_number=1;gene_id=FBgn0264462;cr_gid=CR43870;cr_tid=CR43870-RA
3L	flybase	exon	17256938	17257390	.	+	.	id=DLt00736;transcript_id=FBtr0332783;exon_number=2;gene_id=FBgn0264462;cr_gid=CR43870;cr_tid=CR43870-RA
3L	flybase	exon	20292510	20292575	.	+	.	id=DLt00729;transcript_id=FBtr0332774;exon_number=1;gene_id=FBgn0264464;cr_gid=CR43872;cr_tid=CR43872-RA
3L	flybase	exon	20292635	20295395	.	+	.	id=DLt00729;transcript_id=FBtr0332774;exon_number=2;gene_id=FBgn0264464;cr_gid=CR43872;cr_tid=CR43872-RA
3L	flybase	exon	17252761	17253550	.	+	.	id=DLt00737;transcript_id=FBtr0332784;exon_number=1;gene_id=FBgn0264466;cr_gid=CR43874;cr_tid=CR43874-RA
3L	flybase	exon	20308234	20308638	.	-	.	id=DLt00730;transcript_id=FBtr0332776;exon_number=2;gene_id=FBgn0264467;cr_gid=CR43875;cr_tid=CR43875-RA
3L	flybase	exon	20309991	20310383	.	-	.	id=DLt00730;transcript_id=FBtr0332776;exon_number=1;gene_id=FBgn0264467;cr_gid=CR43875;cr_tid=CR43875-RA
3L	flybase	exon	20258846	20258906	.	-	.	id=DLt00731;transcript_id=FBtr0332778;exon_number=5;gene_id=FBgn0264468;cr_gid=CR43876;cr_tid=CR43876-RA
3L	flybase	exon	20259177	20259300	.	-	.	id=DLt00731;transcript_id=FBtr0332778;exon_number=1;gene_id=FBgn0264468;cr_gid=CR43876;cr_tid=CR43876-RA
3L	flybase	exon	20258966	20259110	.	-	.	id=DLt00731;transcript_id=FBtr0332778;exon_number=2;gene_id=FBgn0264468;cr_gid=CR43876;cr_tid=CR43876-RA
3L	flybase	exon	20258698	20258788	.	-	.	id=DLt00731;transcript_id=FBtr0332778;exon_number=6;gene_id=FBgn0264468;cr_gid=CR43876;cr_tid=CR43876-RA
3L	flybase	exon	20258846	20259300	.	-	.	id=DLt00732;transcript_id=FBtr0332779;exon_number=3;gene_id=FBgn0264468;cr_gid=CR43876;cr_tid=CR43876-RB
3L	flybase	exon	20258698	20258788	.	-	.	id=DLt00732;transcript_id=FBtr0332779;exon_number=6;gene_id=FBgn0264468;cr_gid=CR43876;cr_tid=CR43876-RB
3L	flybase	exon	20258846	20259110	.	-	.	id=DLt02050;transcript_id=FBtr0344956;exon_number=4;gene_id=FBgn0264468;cr_gid=CR43876;cr_tid=CR43876-RC
3L	flybase	exon	20259177	20259300	.	-	.	id=DLt02050;transcript_id=FBtr0344956;exon_number=1;gene_id=FBgn0264468;cr_gid=CR43876;cr_tid=CR43876-RC
3L	flybase	exon	20258698	20258788	.	-	.	id=DLt02050;transcript_id=FBtr0344956;exon_number=6;gene_id=FBgn0264468;cr_gid=CR43876;cr_tid=CR43876-RC
3L	flybase	exon	21521646	21521829	.	+	.	id=DLt00738;transcript_id=FBtr0332793;exon_number=1;gene_id=FBgn0264469;cr_gid=CR43877;cr_tid=CR43877-RA
3L	flybase	exon	21521886	21522215	.	+	.	id=DLt00738;transcript_id=FBtr0332793;exon_number=2;gene_id=FBgn0264469;cr_gid=CR43877;cr_tid=CR43877-RA
3L	flybase	exon	21877611	21878156	.	-	.	id=DLt00719;transcript_id=FBtr0332737;exon_number=2;gene_id=FBgn0264470;cr_gid=CR43878;cr_tid=CR43878-RA
3L	flybase	exon	21880050	21880139	.	-	.	id=DLt00719;transcript_id=FBtr0332737;exon_number=1;gene_id=FBgn0264470;cr_gid=CR43878;cr_tid=CR43878-RA
3L	flybase	exon	4703623	4703979	.	+	.	id=DLt00720;transcript_id=FBtr0332739;exon_number=2;gene_id=FBgn0264471;cr_gid=CR43879;cr_tid=CR43879-RA
3L	flybase	exon	4703378	4703496	.	+	.	id=DLt00720;transcript_id=FBtr0332739;exon_number=1;gene_id=FBgn0264471;cr_gid=CR43879;cr_tid=CR43879-RA
3L	flybase	exon	4755821	4756142	.	+	.	id=DLt00721;transcript_id=FBtr0332740;exon_number=3;gene_id=FBgn0264473;cr_gid=CR43881;cr_tid=CR43881-RA
3L	flybase	exon	4755606	4755701	.	+	.	id=DLt00721;transcript_id=FBtr0332740;exon_number=2;gene_id=FBgn0264473;cr_gid=CR43881;cr_tid=CR43881-RA
3L	flybase	exon	4755605	4756142	.	+	.	id=DLt00722;transcript_id=FBtr0332741;exon_number=1;gene_id=FBgn0264473;cr_gid=CR43881;cr_tid=CR43881-RB
3L	flybase	exon	4745911	4746422	.	-	.	id=DLt00723;transcript_id=FBtr0332743;exon_number=2;gene_id=FBgn0264474;cr_gid=CR43882;cr_tid=CR43882-RA
3L	flybase	exon	4746519	4746632	.	-	.	id=DLt00723;transcript_id=FBtr0332743;exon_number=1;gene_id=FBgn0264474;cr_gid=CR43882;cr_tid=CR43882-RA
3L	flybase	exon	820759	821514	.	+	.	id=DLt00724;transcript_id=FBtr0332751;exon_number=1;gene_id=FBgn0264475;cr_gid=CR43883;cr_tid=CR43883-RA
3L	flybase	exon	5050838	5051054	.	-	.	id=DLt00725;transcript_id=FBtr0332753;exon_number=2;gene_id=FBgn0264476;cr_gid=CR43884;cr_tid=CR43884-RA
3L	flybase	exon	5051132	5051438	.	-	.	id=DLt00725;transcript_id=FBtr0332753;exon_number=1;gene_id=FBgn0264476;cr_gid=CR43884;cr_tid=CR43884-RA
3L	flybase	exon	11686235	11686761	.	+	.	id=DLt00726;transcript_id=FBtr0332763;exon_number=1;gene_id=FBgn0264479;cr_gid=CR43887;cr_tid=CR43887-RA
3L	flybase	exon	21728966	21729301	.	+	.	id=DLt00727;transcript_id=FBtr0332767;exon_number=1;gene_id=FBgn0264480;cr_gid=CR43888;cr_tid=CR43888-RA
3L	flybase	exon	19902465	19902679	.	+	.	id=DLt00728;transcript_id=FBtr0332770;exon_number=1;gene_id=FBgn0264481;cr_gid=CR43889;cr_tid=CR43889-RA
3L	flybase	exon	19902734	19903303	.	+	.	id=DLt00728;transcript_id=FBtr0332770;exon_number=2;gene_id=FBgn0264481;cr_gid=CR43889;cr_tid=CR43889-RA
3L	flybase	exon	20284204	20284252	.	-	.	id=DLt01934;transcript_id=FBtr0344582;exon_number=1;gene_id=FBgn0264482;cr_gid=CR43890;cr_tid=CR43890-RB
3L	flybase	exon	20283802	20284048	.	-	.	id=DLt01934;transcript_id=FBtr0344582;exon_number=2;gene_id=FBgn0264482;cr_gid=CR43890;cr_tid=CR43890-RB
3L	flybase	exon	16207028	16207476	.	+	.	id=DLt01986;transcript_id=FBtr0344761;exon_number=1;gene_id=FBgn0264483;cr_gid=CR43891;cr_tid=CR43891-RC
3L	flybase	exon	19233186	19233239	.	-	.	id=DLt00740;transcript_id=FBtr0332795;exon_number=2;gene_id=FBgn0264484;cr_gid=CR43892;cr_tid=CR43892-RA
3L	flybase	exon	19232964	19233132	.	-	.	id=DLt00740;transcript_id=FBtr0332795;exon_number=3;gene_id=FBgn0264484;cr_gid=CR43892;cr_tid=CR43892-RA
3L	flybase	exon	19232964	19233132	.	-	.	id=DLt00741;transcript_id=FBtr0332796;exon_number=3;gene_id=FBgn0264484;cr_gid=CR43892;cr_tid=CR43892-RB
3L	flybase	exon	19233190	19233239	.	-	.	id=DLt00741;transcript_id=FBtr0332796;exon_number=1;gene_id=FBgn0264484;cr_gid=CR43892;cr_tid=CR43892-RB
3L	flybase	exon	19222161	19223202	.	+	.	id=DLt00739;transcript_id=FBtr0332794;exon_number=1;gene_id=FBgn0264485;cr_gid=CR43893;cr_tid=CR43893-RA
2R	flybase	exon	12109141	12109394	.	+	.	id=DLt00742;transcript_id=FBtr0332854;exon_number=1;gene_id=FBgn0264496;cr_gid=CR43898;cr_tid=CR43898-RA
2R	flybase	exon	12109672	12110692	.	+	.	id=DLt00742;transcript_id=FBtr0332854;exon_number=2;gene_id=FBgn0264496;cr_gid=CR43898;cr_tid=CR43898-RA
X	flybase	exon	10104214	10104522	.	+	.	id=DLt00743;transcript_id=FBtr0332903;exon_number=1;gene_id=FBgn0264500;cr_gid=CR43899;cr_tid=CR43899-RA
X	flybase	exon	10104598	10104669	.	+	.	id=DLt00743;transcript_id=FBtr0332903;exon_number=2;gene_id=FBgn0264500;cr_gid=CR43899;cr_tid=CR43899-RA
2R	flybase	exon	8147781	8148318	.	+	.	id=DLt00744;transcript_id=FBtr0332931;exon_number=3;gene_id=FBgn0264501;cr_gid=CR43900;cr_tid=CR43900-RA
2R	flybase	exon	8147545	8147693	.	+	.	id=DLt00744;transcript_id=FBtr0332931;exon_number=2;gene_id=FBgn0264501;cr_gid=CR43900;cr_tid=CR43900-RA
2R	flybase	exon	8146914	8146963	.	+	.	id=DLt00744;transcript_id=FBtr0332931;exon_number=1;gene_id=FBgn0264501;cr_gid=CR43900;cr_tid=CR43900-RA
3R	flybase	exon	19519728	19520410	.	+	.	id=DLt00745;transcript_id=FBtr0332937;exon_number=1;gene_id=FBgn0264504;cr_gid=CR43903;cr_tid=CR43903-RA
2R	flybase	exon	2046102	2046528	.	+	.	id=DLt02002;transcript_id=FBtr0344875;exon_number=1;gene_id=FBgn0264505;cr_gid=CR43904;cr_tid=CR43904-RB
2R	flybase	exon	2046625	2047140	.	+	.	id=DLt02002;transcript_id=FBtr0344875;exon_number=2;gene_id=FBgn0264505;cr_gid=CR43904;cr_tid=CR43904-RB
2R	flybase	exon	2420100	2421100	.	-	.	id=DLt00747;transcript_id=FBtr0332951;exon_number=1;gene_id=FBgn0264506;cr_gid=CR43905;cr_tid=CR43905-RA
X	flybase	exon	152498	153723	.	+	.	id=DLt00748;transcript_id=FBtr0332991;exon_number=1;gene_id=FBgn0264507;cr_gid=CR43906;cr_tid=CR43906-RA
X	flybase	exon	160265	161286	.	+	.	id=DLt00748;transcript_id=FBtr0332991;exon_number=2;gene_id=FBgn0264507;cr_gid=CR43906;cr_tid=CR43906-RA
2R	flybase	exon	7503700	7504199	.	+	.	id=DLt00750;transcript_id=FBtr0333069;exon_number=1;gene_id=FBgn0264508;cr_gid=CR43907;cr_tid=CR43907-RA
X	flybase	exon	11731666	11732059	.	+	.	id=DLt00749;transcript_id=FBtr0333014;exon_number=1;gene_id=FBgn0264509;cr_gid=CR43908;cr_tid=CR43908-RA
2R	flybase	exon	8482001	8483154	.	-	.	id=DLt00751;transcript_id=FBtr0333104;exon_number=1;gene_id=FBgn0264510;cr_gid=CR43909;cr_tid=CR43909-RA
3L	flybase	exon	8562435	8562964	.	+	.	id=DLt00752;transcript_id=FBtr0333110;exon_number=1;gene_id=FBgn0264511;cr_gid=CR43910;cr_tid=CR43910-RA
3L	flybase	exon	13295509	13295910	.	+	.	id=DLt00753;transcript_id=FBtr0333128;exon_number=1;gene_id=FBgn0264512;cr_gid=CR43911;cr_tid=CR43911-RA
3L	flybase	exon	13284742	13284870	.	-	.	id=DLt00754;transcript_id=FBtr0333130;exon_number=1;gene_id=FBgn0264513;cr_gid=CR43912;cr_tid=CR43912-RA
3L	flybase	exon	13284300	13284686	.	-	.	id=DLt00754;transcript_id=FBtr0333130;exon_number=2;gene_id=FBgn0264513;cr_gid=CR43912;cr_tid=CR43912-RA
3L	flybase	exon	13284742	13284870	.	-	.	id=DLt02676;transcript_id=FBtr0346597;exon_number=1;gene_id=FBgn0264513;cr_gid=CR43912;cr_tid=CR43912-RB
3L	flybase	exon	13283694	13284686	.	-	.	id=DLt02676;transcript_id=FBtr0346597;exon_number=3;gene_id=FBgn0264513;cr_gid=CR43912;cr_tid=CR43912-RB
3L	flybase	exon	13277149	13277596	.	-	.	id=DLt00755;transcript_id=FBtr0333131;exon_number=2;gene_id=FBgn0264514;cr_gid=CR43913;cr_tid=CR43913-RA
3L	flybase	exon	13276763	13277062	.	-	.	id=DLt00755;transcript_id=FBtr0333131;exon_number=3;gene_id=FBgn0264514;cr_gid=CR43913;cr_tid=CR43913-RA
3L	flybase	exon	13277396	13277596	.	-	.	id=DLt00756;transcript_id=FBtr0333132;exon_number=1;gene_id=FBgn0264514;cr_gid=CR43913;cr_tid=CR43913-RB
3L	flybase	exon	13276763	13277062	.	-	.	id=DLt00756;transcript_id=FBtr0333132;exon_number=3;gene_id=FBgn0264514;cr_gid=CR43913;cr_tid=CR43913-RB
3L	flybase	exon	13209712	13210627	.	+	.	id=DLt01935;transcript_id=FBtr0344583;exon_number=2;gene_id=FBgn0264515;cr_gid=CR43914;cr_tid=CR43914-RB
3L	flybase	exon	13209203	13209607	.	+	.	id=DLt01935;transcript_id=FBtr0344583;exon_number=1;gene_id=FBgn0264515;cr_gid=CR43914;cr_tid=CR43914-RB
3L	flybase	exon	3940519	3940710	.	+	.	id=DLt00757;transcript_id=FBtr0333133;exon_number=1;gene_id=FBgn0264517;cr_gid=CR43916;cr_tid=CR43916-RA
3L	flybase	exon	3941112	3941301	.	+	.	id=DLt00757;transcript_id=FBtr0333133;exon_number=2;gene_id=FBgn0264517;cr_gid=CR43916;cr_tid=CR43916-RA
3L	flybase	exon	3884738	3884801	.	-	.	id=DLt00758;transcript_id=FBtr0333143;exon_number=1;gene_id=FBgn0264518;cr_gid=CR43917;cr_tid=CR43917-RA
3L	flybase	exon	3884481	3884678	.	-	.	id=DLt00758;transcript_id=FBtr0333143;exon_number=2;gene_id=FBgn0264518;cr_gid=CR43917;cr_tid=CR43917-RA
2R	flybase	exon	9111680	9111967	.	-	.	id=DLt00759;transcript_id=FBtr0333150;exon_number=1;gene_id=FBgn0264539;cr_gid=CR43918;cr_tid=CR43918-RA
2L	flybase	exon	5925205	5925961	.	-	.	id=DLt00763;transcript_id=FBtr0333246;exon_number=1;gene_id=FBgn0264547;cr_gid=CR43926;cr_tid=CR43926-RA
2L	flybase	exon	22644036	22644251	.	-	.	id=DLt00762;transcript_id=FBtr0333244;exon_number=3;gene_id=FBgn0264548;cr_gid=CR43927;cr_tid=CR43927-RA
2L	flybase	exon	22644412	22644527	.	-	.	id=DLt00762;transcript_id=FBtr0333244;exon_number=1;gene_id=FBgn0264548;cr_gid=CR43927;cr_tid=CR43927-RA
2L	flybase	exon	22644036	22644527	.	-	.	id=DLt01817;transcript_id=FBtr0344027;exon_number=2;gene_id=FBgn0264548;cr_gid=CR43927;cr_tid=CR43927-RB
2L	flybase	exon	3477077	3477648	.	+	.	id=DLt00764;transcript_id=FBtr0333249;exon_number=3;gene_id=FBgn0264549;cr_gid=CR43928;cr_tid=CR43928-RA
2L	flybase	exon	3476851	3477011	.	+	.	id=DLt00764;transcript_id=FBtr0333249;exon_number=2;gene_id=FBgn0264549;cr_gid=CR43928;cr_tid=CR43928-RA
2L	flybase	exon	3476343	3477011	.	+	.	id=DLt02302;transcript_id=FBtr0345782;exon_number=1;gene_id=FBgn0264549;cr_gid=CR43928;cr_tid=CR43928-RB
2L	flybase	exon	3477077	3477648	.	+	.	id=DLt02302;transcript_id=FBtr0345782;exon_number=3;gene_id=FBgn0264549;cr_gid=CR43928;cr_tid=CR43928-RB
3L	flybase	exon	20914282	20914579	.	-	.	id=DLt00765;transcript_id=FBtr0333281;exon_number=2;gene_id=FBgn0264550;cr_gid=CR43929;cr_tid=CR43929-RA
3L	flybase	exon	20914669	20914849	.	-	.	id=DLt00765;transcript_id=FBtr0333281;exon_number=1;gene_id=FBgn0264550;cr_gid=CR43929;cr_tid=CR43929-RA
3L	flybase	exon	20906536	20906805	.	-	.	id=DLt00766;transcript_id=FBtr0333282;exon_number=1;gene_id=FBgn0264551;cr_gid=CR43930;cr_tid=CR43930-RA
3L	flybase	exon	20906258	20906473	.	-	.	id=DLt00766;transcript_id=FBtr0333282;exon_number=2;gene_id=FBgn0264551;cr_gid=CR43930;cr_tid=CR43930-RA
3L	flybase	exon	3815189	3815240	.	-	.	id=DLt00767;transcript_id=FBtr0333283;exon_number=1;gene_id=FBgn0264553;cr_gid=CR43932;cr_tid=CR43932-RA
3L	flybase	exon	3814698	3814880	.	-	.	id=DLt00767;transcript_id=FBtr0333283;exon_number=3;gene_id=FBgn0264553;cr_gid=CR43932;cr_tid=CR43932-RA
3L	flybase	exon	3814936	3815123	.	-	.	id=DLt00767;transcript_id=FBtr0333283;exon_number=2;gene_id=FBgn0264553;cr_gid=CR43932;cr_tid=CR43932-RA
3L	flybase	exon	21491331	21491930	.	+	.	id=DLt01970;transcript_id=FBtr0344642;exon_number=3;gene_id=FBgn0264554;cr_gid=CR43933;cr_tid=CR43933-RB
3L	flybase	exon	21490637	21490694	.	+	.	id=DLt01970;transcript_id=FBtr0344642;exon_number=2;gene_id=FBgn0264554;cr_gid=CR43933;cr_tid=CR43933-RB
3L	flybase	exon	21489493	21490121	.	+	.	id=DLt02060;transcript_id=FBtr0344984;exon_number=1;gene_id=FBgn0264554;cr_gid=CR43933;cr_tid=CR43933-RC
3L	flybase	exon	21491331	21491930	.	+	.	id=DLt02060;transcript_id=FBtr0344984;exon_number=3;gene_id=FBgn0264554;cr_gid=CR43933;cr_tid=CR43933-RC
2L	flybase	exon	11840455	11840873	.	-	.	id=DLt01864;transcript_id=FBtr0344128;exon_number=2;gene_id=FBgn0264564;cr_gid=CR43936;cr_tid=CR43936-RB
2L	flybase	exon	11840455	11840839	.	-	.	id=DLt01865;transcript_id=FBtr0344129;exon_number=3;gene_id=FBgn0264564;cr_gid=CR43936;cr_tid=CR43936-RC
2L	flybase	exon	11840894	11840913	.	-	.	id=DLt01865;transcript_id=FBtr0344129;exon_number=1;gene_id=FBgn0264564;cr_gid=CR43936;cr_tid=CR43936-RC
2L	flybase	exon	11839298	11839660	.	-	.	id=DLt00768;transcript_id=FBtr0333424;exon_number=1;gene_id=FBgn0264565;cr_gid=CR43937;cr_tid=CR43937-RA
3L	flybase	exon	21570246	21570319	.	-	.	id=DLt00769;transcript_id=FBtr0333457;exon_number=1;gene_id=FBgn0264567;cr_gid=CR43939;cr_tid=CR43939-RA
3L	flybase	exon	21569489	21569863	.	-	.	id=DLt00769;transcript_id=FBtr0333457;exon_number=2;gene_id=FBgn0264567;cr_gid=CR43939;cr_tid=CR43939-RA
3L	flybase	exon	21569133	21569434	.	-	.	id=DLt00769;transcript_id=FBtr0333457;exon_number=3;gene_id=FBgn0264567;cr_gid=CR43939;cr_tid=CR43939-RA
3L	flybase	exon	21587697	21588560	.	+	.	id=DLt00770;transcript_id=FBtr0333469;exon_number=1;gene_id=FBgn0264568;cr_gid=CR43940;cr_tid=CR43940-RA
3L	flybase	exon	23876040	23876242	.	-	.	id=DLt00772;transcript_id=FBtr0333471;exon_number=1;gene_id=FBgn0264569;cr_gid=CR43941;cr_tid=CR43941-RA
3L	flybase	exon	23874833	23875983	.	-	.	id=DLt00772;transcript_id=FBtr0333471;exon_number=2;gene_id=FBgn0264569;cr_gid=CR43941;cr_tid=CR43941-RA
3L	flybase	exon	23902473	23903223	.	+	.	id=DLt00771;transcript_id=FBtr0333470;exon_number=2;gene_id=FBgn0264570;cr_gid=CR43942;cr_tid=CR43942-RA
3L	flybase	exon	23902219	23902371	.	+	.	id=DLt00771;transcript_id=FBtr0333470;exon_number=1;gene_id=FBgn0264570;cr_gid=CR43942;cr_tid=CR43942-RA
3L	flybase	exon	20433054	20433663	.	+	.	id=DLt00773;transcript_id=FBtr0333480;exon_number=1;gene_id=FBgn0264571;cr_gid=CR43943;cr_tid=CR43943-RA
3L	flybase	exon	20382951	20384487	.	-	.	id=DLt00774;transcript_id=FBtr0333481;exon_number=1;gene_id=FBgn0264572;cr_gid=CR43944;cr_tid=CR43944-RA
3L	flybase	exon	20722374	20722756	.	-	.	id=DLt00775;transcript_id=FBtr0333483;exon_number=1;gene_id=FBgn0264573;cr_gid=CR43945;cr_tid=CR43945-RA
2R	flybase	exon	5864501	5867089	.	-	.	id=DLt00776;transcript_id=FBtr0333552;exon_number=1;gene_id=FBgn0264599;cr_gid=CR43948;cr_tid=CR43948-RA
3L	flybase	exon	16013508	16014606	.	-	.	id=DLt01936;transcript_id=FBtr0344584;exon_number=1;gene_id=FBgn0264600;cr_gid=CR43949;cr_tid=CR43949-RB
3L	flybase	exon	16010265	16011417	.	-	.	id=DLt01937;transcript_id=FBtr0344585;exon_number=1;gene_id=FBgn0264601;cr_gid=CR43950;cr_tid=CR43950-RB
3L	flybase	exon	16042684	16043403	.	+	.	id=DLt00779;transcript_id=FBtr0333615;exon_number=2;gene_id=FBgn0264602;cr_gid=CR43951;cr_tid=CR43951-RA
3L	flybase	exon	16042335	16042609	.	+	.	id=DLt00779;transcript_id=FBtr0333615;exon_number=1;gene_id=FBgn0264602;cr_gid=CR43951;cr_tid=CR43951-RA
3L	flybase	exon	6029590	6030015	.	+	.	id=DLt01938;transcript_id=FBtr0344586;exon_number=1;gene_id=FBgn0264603;cr_gid=CR43952;cr_tid=CR43952-RB
3L	flybase	exon	8224253	8224797	.	+	.	id=DLt00780;transcript_id=FBtr0333623;exon_number=2;gene_id=FBgn0264604;cr_gid=CR43953;cr_tid=CR43953-RA
3L	flybase	exon	8224061	8224183	.	+	.	id=DLt00780;transcript_id=FBtr0333623;exon_number=1;gene_id=FBgn0264604;cr_gid=CR43953;cr_tid=CR43953-RA
4	flybase	exon	153300	153500	.	-	.	id=DLt00784;transcript_id=FBtr0333703;exon_number=1;gene_id=FBgn0264616;cr_gid=CR43956;cr_tid=CR43956-RA
4	flybase	exon	77123	77175	.	+	.	id=DLt00785;transcript_id=FBtr0333704;exon_number=1;gene_id=FBgn0264617;cr_gid=CR43957;cr_tid=CR43957-RA
4	flybase	exon	80602	81041	.	+	.	id=DLt00785;transcript_id=FBtr0333704;exon_number=3;gene_id=FBgn0264617;cr_gid=CR43957;cr_tid=CR43957-RA
4	flybase	exon	81196	81600	.	+	.	id=DLt00785;transcript_id=FBtr0333704;exon_number=4;gene_id=FBgn0264617;cr_gid=CR43957;cr_tid=CR43957-RA
4	flybase	exon	77866	78037	.	+	.	id=DLt00785;transcript_id=FBtr0333704;exon_number=2;gene_id=FBgn0264617;cr_gid=CR43957;cr_tid=CR43957-RA
4	flybase	exon	77123	77175	.	+	.	id=DLt00786;transcript_id=FBtr0333705;exon_number=1;gene_id=FBgn0264617;cr_gid=CR43957;cr_tid=CR43957-RB
4	flybase	exon	80602	81041	.	+	.	id=DLt00786;transcript_id=FBtr0333705;exon_number=3;gene_id=FBgn0264617;cr_gid=CR43957;cr_tid=CR43957-RB
4	flybase	exon	77866	78037	.	+	.	id=DLt00786;transcript_id=FBtr0333705;exon_number=2;gene_id=FBgn0264617;cr_gid=CR43957;cr_tid=CR43957-RB
4	flybase	exon	83599	83750	.	+	.	id=DLt00786;transcript_id=FBtr0333705;exon_number=5;gene_id=FBgn0264617;cr_gid=CR43957;cr_tid=CR43957-RB
4	flybase	exon	578069	578480	.	-	.	id=DLt00787;transcript_id=FBtr0333707;exon_number=1;gene_id=FBgn0264618;cr_gid=CR43958;cr_tid=CR43958-RA
4	flybase	exon	577651	577983	.	-	.	id=DLt00787;transcript_id=FBtr0333707;exon_number=2;gene_id=FBgn0264618;cr_gid=CR43958;cr_tid=CR43958-RA
X	flybase	exon	10154933	10155837	.	+	.	id=DLt00790;transcript_id=FBtr0333763;exon_number=2;gene_id=FBgn0264674;cr_gid=CR43959;cr_tid=CR43959-RA
X	flybase	exon	10150662	10150843	.	+	.	id=DLt00790;transcript_id=FBtr0333763;exon_number=1;gene_id=FBgn0264674;cr_gid=CR43959;cr_tid=CR43959-RA
X	flybase	exon	11937731	11938382	.	+	.	id=DLt00791;transcript_id=FBtr0333769;exon_number=1;gene_id=FBgn0264675;cr_gid=CR43960;cr_tid=CR43960-RA
X	flybase	exon	11971188	11971274	.	+	.	id=DLt00791;transcript_id=FBtr0333769;exon_number=3;gene_id=FBgn0264675;cr_gid=CR43960;cr_tid=CR43960-RA
X	flybase	exon	12009409	12010074	.	+	.	id=DLt00791;transcript_id=FBtr0333769;exon_number=4;gene_id=FBgn0264675;cr_gid=CR43960;cr_tid=CR43960-RA
X	flybase	exon	11937731	11938382	.	+	.	id=DLt00792;transcript_id=FBtr0333770;exon_number=1;gene_id=FBgn0264675;cr_gid=CR43960;cr_tid=CR43960-RB
X	flybase	exon	11971188	11971274	.	+	.	id=DLt00792;transcript_id=FBtr0333770;exon_number=3;gene_id=FBgn0264675;cr_gid=CR43960;cr_tid=CR43960-RB
X	flybase	exon	11959764	11959953	.	+	.	id=DLt00792;transcript_id=FBtr0333770;exon_number=2;gene_id=FBgn0264675;cr_gid=CR43960;cr_tid=CR43960-RB
X	flybase	exon	12009409	12010074	.	+	.	id=DLt00792;transcript_id=FBtr0333770;exon_number=4;gene_id=FBgn0264675;cr_gid=CR43960;cr_tid=CR43960-RB
X	flybase	exon	11964003	11964172	.	-	.	id=DLt01925;transcript_id=FBtr0344562;exon_number=1;gene_id=FBgn0264676;cr_gid=CR43961;cr_tid=CR43961-RB
X	flybase	exon	11963783	11963926	.	-	.	id=DLt01925;transcript_id=FBtr0344562;exon_number=2;gene_id=FBgn0264676;cr_gid=CR43961;cr_tid=CR43961-RB
X	flybase	exon	11961233	11963729	.	-	.	id=DLt01925;transcript_id=FBtr0344562;exon_number=3;gene_id=FBgn0264676;cr_gid=CR43961;cr_tid=CR43961-RB
X	flybase	exon	21916648	21916727	.	-	.	id=DLt00794;transcript_id=FBtr0333773;exon_number=1;gene_id=FBgn0264677;cr_gid=CR43962;cr_tid=CR43962-RA
X	flybase	exon	21916358	21916517	.	-	.	id=DLt00794;transcript_id=FBtr0333773;exon_number=2;gene_id=FBgn0264677;cr_gid=CR43962;cr_tid=CR43962-RA
X	flybase	exon	21916648	21916727	.	-	.	id=DLt02375;transcript_id=FBtr0345927;exon_number=1;gene_id=FBgn0264677;cr_gid=CR43962;cr_tid=CR43962-RB
X	flybase	exon	21916289	21916517	.	-	.	id=DLt02375;transcript_id=FBtr0345927;exon_number=3;gene_id=FBgn0264677;cr_gid=CR43962;cr_tid=CR43962-RB
X	flybase	exon	12611657	12612084	.	-	.	id=DLt00795;transcript_id=FBtr0333774;exon_number=3;gene_id=FBgn0264678;cr_gid=CR43963;cr_tid=CR43963-RA
X	flybase	exon	12624967	12624986	.	-	.	id=DLt00795;transcript_id=FBtr0333774;exon_number=1;gene_id=FBgn0264678;cr_gid=CR43963;cr_tid=CR43963-RA
X	flybase	exon	12612386	12612493	.	-	.	id=DLt00796;transcript_id=FBtr0333775;exon_number=2;gene_id=FBgn0264678;cr_gid=CR43963;cr_tid=CR43963-RB
X	flybase	exon	12611657	12612084	.	-	.	id=DLt00796;transcript_id=FBtr0333775;exon_number=3;gene_id=FBgn0264678;cr_gid=CR43963;cr_tid=CR43963-RB
2R	flybase	exon	14663043	14663211	.	+	.	id=DLt00797;transcript_id=FBtr0333776;exon_number=2;gene_id=FBgn0264679;cr_gid=CR43964;cr_tid=CR43964-RA
2R	flybase	exon	14663385	14664671	.	+	.	id=DLt00797;transcript_id=FBtr0333776;exon_number=3;gene_id=FBgn0264679;cr_gid=CR43964;cr_tid=CR43964-RA
2R	flybase	exon	14662916	14662953	.	+	.	id=DLt00797;transcript_id=FBtr0333776;exon_number=1;gene_id=FBgn0264679;cr_gid=CR43964;cr_tid=CR43964-RA
3L	flybase	exon	19398639	19398673	.	+	.	id=DLt00799;transcript_id=FBtr0333868;exon_number=1;gene_id=FBgn0264697;cr_gid=CR43966;cr_tid=CR43966-RA
3L	flybase	exon	19398837	19399113	.	+	.	id=DLt00799;transcript_id=FBtr0333868;exon_number=2;gene_id=FBgn0264697;cr_gid=CR43966;cr_tid=CR43966-RA
3L	flybase	exon	23176984	23177013	.	-	.	id=DLt00801;transcript_id=FBtr0333905;exon_number=1;gene_id=FBgn0264698;cr_gid=CR43967;cr_tid=CR43967-RA
3L	flybase	exon	23176699	23176913	.	-	.	id=DLt00801;transcript_id=FBtr0333905;exon_number=2;gene_id=FBgn0264698;cr_gid=CR43967;cr_tid=CR43967-RA
3L	flybase	exon	393594	394299	.	+	.	id=DLt00800;transcript_id=FBtr0333900;exon_number=1;gene_id=FBgn0264700;cr_gid=CR43969;cr_tid=CR43969-RA
3L	flybase	exon	8908333	8908377	.	+	.	id=DLt00802;transcript_id=FBtr0333906;exon_number=1;gene_id=FBgn0264701;cr_gid=CR43970;cr_tid=CR43970-RA
3L	flybase	exon	8908436	8908768	.	+	.	id=DLt00802;transcript_id=FBtr0333906;exon_number=2;gene_id=FBgn0264701;cr_gid=CR43970;cr_tid=CR43970-RA
3L	flybase	exon	15101882	15102035	.	-	.	id=DLt00804;transcript_id=FBtr0333936;exon_number=1;gene_id=FBgn0264702;cr_gid=CR43971;cr_tid=CR43971-RA
3L	flybase	exon	15101101	15101786	.	-	.	id=DLt00804;transcript_id=FBtr0333936;exon_number=2;gene_id=FBgn0264702;cr_gid=CR43971;cr_tid=CR43971-RA
3L	flybase	exon	15091634	15091887	.	-	.	id=DLt00806;transcript_id=FBtr0333938;exon_number=3;gene_id=FBgn0264704;cr_gid=CR43973;cr_tid=CR43973-RA
3L	flybase	exon	15092361	15092602	.	-	.	id=DLt00806;transcript_id=FBtr0333938;exon_number=1;gene_id=FBgn0264704;cr_gid=CR43973;cr_tid=CR43973-RA
3L	flybase	exon	15091944	15091965	.	-	.	id=DLt00806;transcript_id=FBtr0333938;exon_number=2;gene_id=FBgn0264704;cr_gid=CR43973;cr_tid=CR43973-RA
3L	flybase	exon	8075773	8076300	.	-	.	id=DLt00807;transcript_id=FBtr0333950;exon_number=1;gene_id=FBgn0264705;cr_gid=CR43974;cr_tid=CR43974-RA
3L	flybase	exon	8075024	8075249	.	-	.	id=DLt00807;transcript_id=FBtr0333950;exon_number=3;gene_id=FBgn0264705;cr_gid=CR43974;cr_tid=CR43974-RA
3L	flybase	exon	8075615	8075713	.	-	.	id=DLt00807;transcript_id=FBtr0333950;exon_number=2;gene_id=FBgn0264705;cr_gid=CR43974;cr_tid=CR43974-RA
3L	flybase	exon	21660524	21661157	.	+	.	id=DLt00809;transcript_id=FBtr0333965;exon_number=1;gene_id=FBgn0264708;cr_gid=CR43977;cr_tid=CR43977-RA
3L	flybase	exon	21677100	21678051	.	+	.	id=DLt00811;transcript_id=FBtr0333968;exon_number=1;gene_id=FBgn0264709;cr_gid=CR43978;cr_tid=CR43978-RA
3L	flybase	exon	21671102	21672813	.	+	.	id=DLt00810;transcript_id=FBtr0333966;exon_number=1;gene_id=FBgn0264710;cr_gid=CR43979;cr_tid=CR43979-RA
X	flybase	exon	17751110	17751356	.	-	.	id=DLt00815;transcript_id=FBtr0334045;exon_number=3;gene_id=FBgn0264713;cr_gid=CR43981;cr_tid=CR43981-RA
X	flybase	exon	17752071	17752117	.	-	.	id=DLt00815;transcript_id=FBtr0334045;exon_number=1;gene_id=FBgn0264713;cr_gid=CR43981;cr_tid=CR43981-RA
X	flybase	exon	17751461	17751709	.	-	.	id=DLt00815;transcript_id=FBtr0334045;exon_number=2;gene_id=FBgn0264713;cr_gid=CR43981;cr_tid=CR43981-RA
2R	flybase	exon	17650500	17651499	.	-	.	id=DLt00817;transcript_id=FBtr0334050;exon_number=1;gene_id=FBgn0264715;cr_gid=CR43983;cr_tid=CR43983-RA
2R	flybase	exon	17652501	17652800	.	-	.	id=DLt00816;transcript_id=FBtr0334049;exon_number=1;gene_id=FBgn0264716;cr_gid=CR43984;cr_tid=CR43984-RA
3L	flybase	exon	18716907	18717412	.	+	.	id=DLt00818;transcript_id=FBtr0334051;exon_number=1;gene_id=FBgn0264717;cr_gid=CR43985;cr_tid=CR43985-RA
3L	flybase	exon	18686452	18687052	.	-	.	id=DLt00819;transcript_id=FBtr0334058;exon_number=1;gene_id=FBgn0264719;cr_gid=CR43987;cr_tid=CR43987-RA
3L	flybase	exon	72196	72529	.	-	.	id=DLt00820;transcript_id=FBtr0334095;exon_number=2;gene_id=FBgn0264720;cr_gid=CR43988;cr_tid=CR43988-RA
3L	flybase	exon	72766	73101	.	-	.	id=DLt00820;transcript_id=FBtr0334095;exon_number=1;gene_id=FBgn0264720;cr_gid=CR43988;cr_tid=CR43988-RA
3L	flybase	exon	11156949	11157901	.	-	.	id=DLt00821;transcript_id=FBtr0334097;exon_number=1;gene_id=FBgn0264721;cr_gid=CR43989;cr_tid=CR43989-RA
3L	flybase	exon	10405007	10405477	.	-	.	id=DLt00822;transcript_id=FBtr0334101;exon_number=1;gene_id=FBgn0264722;cr_gid=CR43990;cr_tid=CR43990-RA
3L	flybase	exon	12238610	12239148	.	-	.	id=DLt01965;transcript_id=FBtr0344637;exon_number=1;gene_id=FBgn0264723;cr_gid=CR43991;cr_tid=CR43991-RB
3L	flybase	exon	15328986	15329271	.	+	.	id=DLt00823;transcript_id=FBtr0334106;exon_number=2;gene_id=FBgn0264724;cr_gid=CR43992;cr_tid=CR43992-RA
3L	flybase	exon	15327882	15327984	.	+	.	id=DLt00823;transcript_id=FBtr0334106;exon_number=1;gene_id=FBgn0264724;cr_gid=CR43992;cr_tid=CR43992-RA
3L	flybase	exon	12020901	12021253	.	+	.	id=DLt00824;transcript_id=FBtr0334107;exon_number=1;gene_id=FBgn0264726;cr_gid=CR43994;cr_tid=CR43994-RA
3L	flybase	exon	22065469	22065720	.	+	.	id=DLt00825;transcript_id=FBtr0334112;exon_number=1;gene_id=FBgn0264727;cr_gid=CR43995;cr_tid=CR43995-RA
X	flybase	exon	9586393	9586450	.	-	.	id=DLt00828;transcript_id=FBtr0334321;exon_number=1;gene_id=FBgn0264786;cr_gid=CR44016;cr_tid=CR44016-RA
X	flybase	exon	9585503	9586329	.	-	.	id=DLt00828;transcript_id=FBtr0334321;exon_number=2;gene_id=FBgn0264786;cr_gid=CR44016;cr_tid=CR44016-RA
3R	flybase	exon	2234700	2235300	.	-	.	id=DLt00829;transcript_id=FBtr0334323;exon_number=1;gene_id=FBgn0264787;cr_gid=CR44017;cr_tid=CR44017-RA
3R	flybase	exon	6465234	6471495	.	+	.	id=DLt00830;transcript_id=FBtr0334324;exon_number=2;gene_id=FBgn0264788;cr_gid=CR44018;cr_tid=CR44018-RA
3R	flybase	exon	6465001	6465150	.	+	.	id=DLt00830;transcript_id=FBtr0334324;exon_number=1;gene_id=FBgn0264788;cr_gid=CR44018;cr_tid=CR44018-RA
3R	flybase	exon	4760735	4761009	.	-	.	id=DLt00833;transcript_id=FBtr0334330;exon_number=1;gene_id=FBgn0264790;cr_gid=CR44020;cr_tid=CR44020-RA
3R	flybase	exon	4760001	4760545	.	-	.	id=DLt00833;transcript_id=FBtr0334330;exon_number=2;gene_id=FBgn0264790;cr_gid=CR44020;cr_tid=CR44020-RA
3R	flybase	exon	20345347	20345800	.	-	.	id=DLt00834;transcript_id=FBtr0334338;exon_number=1;gene_id=FBgn0264791;cr_gid=CR44021;cr_tid=CR44021-RA
3R	flybase	exon	25284501	25285000	.	-	.	id=DLt00835;transcript_id=FBtr0334340;exon_number=1;gene_id=FBgn0264792;cr_gid=CR44022;cr_tid=CR44022-RA
4	flybase	exon	297149	298800	.	+	.	id=DLt00839;transcript_id=FBtr0334476;exon_number=1;gene_id=FBgn0264793;cr_gid=CR44023;cr_tid=CR44023-RA
4	flybase	exon	447957	448337	.	+	.	id=DLt00842;transcript_id=FBtr0334481;exon_number=1;gene_id=FBgn0264794;cr_gid=CR44024;cr_tid=CR44024-RA
4	flybase	exon	450123	452395	.	+	.	id=DLt00842;transcript_id=FBtr0334481;exon_number=2;gene_id=FBgn0264794;cr_gid=CR44024;cr_tid=CR44024-RA
X	flybase	exon	17076913	17077105	.	-	.	id=DLt00837;transcript_id=FBtr0334466;exon_number=2;gene_id=FBgn0264818;cr_gid=CR44026;cr_tid=CR44026-RA
X	flybase	exon	17077168	17077275	.	-	.	id=DLt00837;transcript_id=FBtr0334466;exon_number=1;gene_id=FBgn0264818;cr_gid=CR44026;cr_tid=CR44026-RA
4	flybase	exon	416022	416580	.	+	.	id=DLt00841;transcript_id=FBtr0334480;exon_number=1;gene_id=FBgn0264819;cr_gid=CR44027;cr_tid=CR44027-RA
4	flybase	exon	902097	904028	.	+	.	id=DLt00845;transcript_id=FBtr0334490;exon_number=2;gene_id=FBgn0264821;cr_gid=CR44029;cr_tid=CR44029-RA
4	flybase	exon	900000	905378	.	+	.	id=DLt02059;transcript_id=FBtr0344970;exon_number=1;gene_id=FBgn0264821;cr_gid=CR44029;cr_tid=CR44029-RB
4	flybase	exon	980301	980664	.	+	.	id=DLt00846;transcript_id=FBtr0334620;exon_number=2;gene_id=FBgn0264822;cr_gid=CR44030;cr_tid=CR44030-RA
4	flybase	exon	983030	983318	.	+	.	id=DLt00846;transcript_id=FBtr0334620;exon_number=5;gene_id=FBgn0264822;cr_gid=CR44030;cr_tid=CR44030-RA
4	flybase	exon	982877	982973	.	+	.	id=DLt00846;transcript_id=FBtr0334620;exon_number=3;gene_id=FBgn0264822;cr_gid=CR44030;cr_tid=CR44030-RA
4	flybase	exon	980301	980472	.	+	.	id=DLt00847;transcript_id=FBtr0334621;exon_number=1;gene_id=FBgn0264822;cr_gid=CR44030;cr_tid=CR44030-RB
4	flybase	exon	983030	983318	.	+	.	id=DLt00847;transcript_id=FBtr0334621;exon_number=5;gene_id=FBgn0264822;cr_gid=CR44030;cr_tid=CR44030-RB
4	flybase	exon	980301	980664	.	+	.	id=DLt01873;transcript_id=FBtr0344192;exon_number=2;gene_id=FBgn0264822;cr_gid=CR44030;cr_tid=CR44030-RC
4	flybase	exon	983027	983318	.	+	.	id=DLt01873;transcript_id=FBtr0344192;exon_number=4;gene_id=FBgn0264822;cr_gid=CR44030;cr_tid=CR44030-RC
4	flybase	exon	982877	982973	.	+	.	id=DLt01873;transcript_id=FBtr0344192;exon_number=3;gene_id=FBgn0264822;cr_gid=CR44030;cr_tid=CR44030-RC
4	flybase	exon	1048489	1048508	.	+	.	id=DLt00849;transcript_id=FBtr0334623;exon_number=1;gene_id=FBgn0264823;cr_gid=CR44031;cr_tid=CR44031-RA
4	flybase	exon	1049336	1049985	.	+	.	id=DLt00849;transcript_id=FBtr0334623;exon_number=3;gene_id=FBgn0264823;cr_gid=CR44031;cr_tid=CR44031-RA
4	flybase	exon	1048907	1048954	.	+	.	id=DLt00850;transcript_id=FBtr0334624;exon_number=2;gene_id=FBgn0264823;cr_gid=CR44031;cr_tid=CR44031-RB
4	flybase	exon	1049336	1049985	.	+	.	id=DLt00850;transcript_id=FBtr0334624;exon_number=3;gene_id=FBgn0264823;cr_gid=CR44031;cr_tid=CR44031-RB
3R	flybase	exon	17324354	17325127	.	-	.	id=DLt01940;transcript_id=FBtr0344588;exon_number=1;gene_id=FBgn0264824;cr_gid=CR44032;cr_tid=CR44032-RB
3R	flybase	exon	17360151	17361089	.	+	.	id=DLt00851;transcript_id=FBtr0334665;exon_number=1;gene_id=FBgn0264825;cr_gid=CR44033;cr_tid=CR44033-RA
3R	flybase	exon	17440742	17441462	.	-	.	id=DLt00852;transcript_id=FBtr0334679;exon_number=2;gene_id=FBgn0264826;cr_gid=CR44034;cr_tid=CR44034-RA
3R	flybase	exon	17441389	17441462	.	-	.	id=DLt00853;transcript_id=FBtr0334680;exon_number=1;gene_id=FBgn0264826;cr_gid=CR44034;cr_tid=CR44034-RB
3R	flybase	exon	17440742	17441285	.	-	.	id=DLt00853;transcript_id=FBtr0334680;exon_number=3;gene_id=FBgn0264826;cr_gid=CR44034;cr_tid=CR44034-RB
3R	flybase	exon	5635742	5636628	.	-	.	id=DLt00854;transcript_id=FBtr0334683;exon_number=2;gene_id=FBgn0264827;cr_gid=CR44035;cr_tid=CR44035-RA
3R	flybase	exon	5638937	5639651	.	-	.	id=DLt00854;transcript_id=FBtr0334683;exon_number=1;gene_id=FBgn0264827;cr_gid=CR44035;cr_tid=CR44035-RA
3R	flybase	exon	8065399	8066249	.	+	.	id=DLt00855;transcript_id=FBtr0334690;exon_number=1;gene_id=FBgn0264828;cr_gid=CR44036;cr_tid=CR44036-RA
3R	flybase	exon	8094506	8094834	.	+	.	id=DLt00856;transcript_id=FBtr0334693;exon_number=1;gene_id=FBgn0264831;cr_gid=CR44039;cr_tid=CR44039-RA
3R	flybase	exon	8094892	8095945	.	+	.	id=DLt00856;transcript_id=FBtr0334693;exon_number=2;gene_id=FBgn0264831;cr_gid=CR44039;cr_tid=CR44039-RA
3R	flybase	exon	26747404	26748105	.	+	.	id=DLt00857;transcript_id=FBtr0334697;exon_number=1;gene_id=FBgn0264833;cr_gid=CR44041;cr_tid=CR44041-RA
2RHet	flybase	exon	474800	475800	.	-	.	id=DLt00866;transcript_id=FBtr0334738;exon_number=1;gene_id=FBgn0264834;cr_gid=CR44042;cr_tid=CR44042-RA
2RHet	flybase	exon	495784	498101	.	-	.	id=DLt00865;transcript_id=FBtr0334737;exon_number=1;gene_id=FBgn0264835;cr_gid=CR44043;cr_tid=CR44043-RA
2RHet	flybase	exon	495547	495716	.	-	.	id=DLt00865;transcript_id=FBtr0334737;exon_number=2;gene_id=FBgn0264835;cr_gid=CR44043;cr_tid=CR44043-RA
3R	flybase	exon	25860262	25860461	.	-	.	id=DLt00858;transcript_id=FBtr0334704;exon_number=2;gene_id=FBgn0264837;cr_gid=CR44045;cr_tid=CR44045-RA
3R	flybase	exon	25860528	25860629	.	-	.	id=DLt00858;transcript_id=FBtr0334704;exon_number=1;gene_id=FBgn0264837;cr_gid=CR44045;cr_tid=CR44045-RA
3R	flybase	exon	25875015	25875158	.	+	.	id=DLt00859;transcript_id=FBtr0334708;exon_number=1;gene_id=FBgn0264838;cr_gid=CR44046;cr_tid=CR44046-RB
3R	flybase	exon	25877366	25877933	.	+	.	id=DLt00859;transcript_id=FBtr0334708;exon_number=3;gene_id=FBgn0264838;cr_gid=CR44046;cr_tid=CR44046-RB
3R	flybase	exon	25875220	25875549	.	+	.	id=DLt00860;transcript_id=FBtr0334709;exon_number=2;gene_id=FBgn0264838;cr_gid=CR44046;cr_tid=CR44046-RC
3R	flybase	exon	25875015	25875158	.	+	.	id=DLt00860;transcript_id=FBtr0334709;exon_number=1;gene_id=FBgn0264838;cr_gid=CR44046;cr_tid=CR44046-RC
3R	flybase	exon	25877366	25877933	.	+	.	id=DLt00860;transcript_id=FBtr0334709;exon_number=3;gene_id=FBgn0264838;cr_gid=CR44046;cr_tid=CR44046-RC
3R	flybase	exon	16653648	16653934	.	+	.	id=DLt00861;transcript_id=FBtr0334721;exon_number=3;gene_id=FBgn0264839;cr_gid=CR44047;cr_tid=CR44047-RA
3R	flybase	exon	16652817	16653060	.	+	.	id=DLt00861;transcript_id=FBtr0334721;exon_number=1;gene_id=FBgn0264839;cr_gid=CR44047;cr_tid=CR44047-RA
3R	flybase	exon	16653125	16653409	.	+	.	id=DLt00862;transcript_id=FBtr0334722;exon_number=2;gene_id=FBgn0264839;cr_gid=CR44047;cr_tid=CR44047-RB
3R	flybase	exon	16652817	16653060	.	+	.	id=DLt00862;transcript_id=FBtr0334722;exon_number=1;gene_id=FBgn0264839;cr_gid=CR44047;cr_tid=CR44047-RB
3R	flybase	exon	16704127	16705106	.	-	.	id=DLt00863;transcript_id=FBtr0334726;exon_number=1;gene_id=FBgn0264840;cr_gid=CR44048;cr_tid=CR44048-RA
3R	flybase	exon	23085772	23086137	.	+	.	id=DLt00864;transcript_id=FBtr0334727;exon_number=1;gene_id=FBgn0264841;cr_gid=CR44049;cr_tid=CR44049-RA
3R	flybase	exon	23086189	23087670	.	+	.	id=DLt00864;transcript_id=FBtr0334727;exon_number=2;gene_id=FBgn0264841;cr_gid=CR44049;cr_tid=CR44049-RA
3L	flybase	exon	15877693	15878847	.	-	.	id=DLt00870;transcript_id=FBtr0334744;exon_number=1;gene_id=FBgn0264842;cr_gid=CR44050;cr_tid=CR44050-RA
3L	flybase	exon	15869191	15869572	.	-	.	id=DLt00871;transcript_id=FBtr0334745;exon_number=1;gene_id=FBgn0264843;cr_gid=CR44051;cr_tid=CR44051-RA
3R	flybase	exon	19532627	19532868	.	-	.	id=DLt00873;transcript_id=FBtr0334771;exon_number=1;gene_id=FBgn0264844;cr_gid=CR44052;cr_tid=CR44052-RA
3R	flybase	exon	19532261	19532570	.	-	.	id=DLt00873;transcript_id=FBtr0334771;exon_number=2;gene_id=FBgn0264844;cr_gid=CR44052;cr_tid=CR44052-RA
3R	flybase	exon	19532083	19532180	.	-	.	id=DLt00873;transcript_id=FBtr0334771;exon_number=3;gene_id=FBgn0264844;cr_gid=CR44052;cr_tid=CR44052-RA
3R	flybase	exon	12672143	12672252	.	-	.	id=DLt00294;transcript_id=FBtr0306338;exon_number=15;gene_id=FBgn0264857;cr_gid=CR43261;cr_tid=CR43261-RA
3R	flybase	exon	12700031	12700036	.	-	.	id=DLt00294;transcript_id=FBtr0306338;exon_number=9;gene_id=FBgn0264857;cr_gid=CR43261;cr_tid=CR43261-RA
3R	flybase	exon	12656838	12658194	.	-	.	id=DLt00294;transcript_id=FBtr0306338;exon_number=19;gene_id=FBgn0264857;cr_gid=CR43261;cr_tid=CR43261-RA
3R	flybase	exon	12684833	12684870	.	-	.	id=DLt00294;transcript_id=FBtr0306338;exon_number=11;gene_id=FBgn0264857;cr_gid=CR43261;cr_tid=CR43261-RA
3R	flybase	exon	12715794	12715849	.	-	.	id=DLt00294;transcript_id=FBtr0306338;exon_number=8;gene_id=FBgn0264857;cr_gid=CR43261;cr_tid=CR43261-RA
3R	flybase	exon	12659490	12659512	.	-	.	id=DLt00294;transcript_id=FBtr0306338;exon_number=18;gene_id=FBgn0264857;cr_gid=CR43261;cr_tid=CR43261-RA
3R	flybase	exon	12721873	12722015	.	-	.	id=DLt00294;transcript_id=FBtr0306338;exon_number=5;gene_id=FBgn0264857;cr_gid=CR43261;cr_tid=CR43261-RA
3R	flybase	exon	12672143	12672252	.	-	.	id=DLt00295;transcript_id=FBtr0306339;exon_number=15;gene_id=FBgn0264857;cr_gid=CR43261;cr_tid=CR43261-RB
3R	flybase	exon	12699939	12700036	.	-	.	id=DLt00295;transcript_id=FBtr0306339;exon_number=10;gene_id=FBgn0264857;cr_gid=CR43261;cr_tid=CR43261-RB
3R	flybase	exon	12656838	12658194	.	-	.	id=DLt00295;transcript_id=FBtr0306339;exon_number=19;gene_id=FBgn0264857;cr_gid=CR43261;cr_tid=CR43261-RB
3R	flybase	exon	12684833	12684870	.	-	.	id=DLt00295;transcript_id=FBtr0306339;exon_number=11;gene_id=FBgn0264857;cr_gid=CR43261;cr_tid=CR43261-RB
3R	flybase	exon	12715794	12715849	.	-	.	id=DLt00295;transcript_id=FBtr0306339;exon_number=8;gene_id=FBgn0264857;cr_gid=CR43261;cr_tid=CR43261-RB
3R	flybase	exon	12659490	12659512	.	-	.	id=DLt00295;transcript_id=FBtr0306339;exon_number=18;gene_id=FBgn0264857;cr_gid=CR43261;cr_tid=CR43261-RB
3R	flybase	exon	12721873	12722015	.	-	.	id=DLt00295;transcript_id=FBtr0306339;exon_number=5;gene_id=FBgn0264857;cr_gid=CR43261;cr_tid=CR43261-RB
3R	flybase	exon	12725345	12725806	.	-	.	id=DLt00296;transcript_id=FBtr0306340;exon_number=3;gene_id=FBgn0264857;cr_gid=CR43261;cr_tid=CR43261-RC
3R	flybase	exon	12672143	12672252	.	-	.	id=DLt00296;transcript_id=FBtr0306340;exon_number=15;gene_id=FBgn0264857;cr_gid=CR43261;cr_tid=CR43261-RC
3R	flybase	exon	12700031	12700036	.	-	.	id=DLt00296;transcript_id=FBtr0306340;exon_number=9;gene_id=FBgn0264857;cr_gid=CR43261;cr_tid=CR43261-RC
3R	flybase	exon	12748165	12748953	.	-	.	id=DLt00296;transcript_id=FBtr0306340;exon_number=1;gene_id=FBgn0264857;cr_gid=CR43261;cr_tid=CR43261-RC
3R	flybase	exon	12656838	12658194	.	-	.	id=DLt00296;transcript_id=FBtr0306340;exon_number=19;gene_id=FBgn0264857;cr_gid=CR43261;cr_tid=CR43261-RC
3R	flybase	exon	12684833	12684870	.	-	.	id=DLt00296;transcript_id=FBtr0306340;exon_number=11;gene_id=FBgn0264857;cr_gid=CR43261;cr_tid=CR43261-RC
3R	flybase	exon	12715794	12715849	.	-	.	id=DLt00296;transcript_id=FBtr0306340;exon_number=8;gene_id=FBgn0264857;cr_gid=CR43261;cr_tid=CR43261-RC
3R	flybase	exon	12659490	12659512	.	-	.	id=DLt00296;transcript_id=FBtr0306340;exon_number=18;gene_id=FBgn0264857;cr_gid=CR43261;cr_tid=CR43261-RC
3R	flybase	exon	12725345	12725806	.	-	.	id=DLt00534;transcript_id=FBtr0309897;exon_number=3;gene_id=FBgn0264857;cr_gid=CR43261;cr_tid=CR43261-RD
3R	flybase	exon	12672143	12672252	.	-	.	id=DLt00534;transcript_id=FBtr0309897;exon_number=15;gene_id=FBgn0264857;cr_gid=CR43261;cr_tid=CR43261-RD
3R	flybase	exon	12700031	12700036	.	-	.	id=DLt00534;transcript_id=FBtr0309897;exon_number=9;gene_id=FBgn0264857;cr_gid=CR43261;cr_tid=CR43261-RD
3R	flybase	exon	12656838	12658194	.	-	.	id=DLt00534;transcript_id=FBtr0309897;exon_number=19;gene_id=FBgn0264857;cr_gid=CR43261;cr_tid=CR43261-RD
3R	flybase	exon	12748165	12748849	.	-	.	id=DLt00534;transcript_id=FBtr0309897;exon_number=2;gene_id=FBgn0264857;cr_gid=CR43261;cr_tid=CR43261-RD
3R	flybase	exon	12684833	12684870	.	-	.	id=DLt00534;transcript_id=FBtr0309897;exon_number=11;gene_id=FBgn0264857;cr_gid=CR43261;cr_tid=CR43261-RD
3R	flybase	exon	12715794	12715849	.	-	.	id=DLt00534;transcript_id=FBtr0309897;exon_number=8;gene_id=FBgn0264857;cr_gid=CR43261;cr_tid=CR43261-RD
3R	flybase	exon	12659490	12659512	.	-	.	id=DLt00534;transcript_id=FBtr0309897;exon_number=18;gene_id=FBgn0264857;cr_gid=CR43261;cr_tid=CR43261-RD
3R	flybase	exon	12672143	12672252	.	-	.	id=DLt01008;transcript_id=FBtr0336887;exon_number=15;gene_id=FBgn0264857;cr_gid=CR43261;cr_tid=CR43261-RE
3R	flybase	exon	12700031	12700036	.	-	.	id=DLt01008;transcript_id=FBtr0336887;exon_number=9;gene_id=FBgn0264857;cr_gid=CR43261;cr_tid=CR43261-RE
3R	flybase	exon	12656838	12658194	.	-	.	id=DLt01008;transcript_id=FBtr0336887;exon_number=19;gene_id=FBgn0264857;cr_gid=CR43261;cr_tid=CR43261-RE
3R	flybase	exon	12684833	12684870	.	-	.	id=DLt01008;transcript_id=FBtr0336887;exon_number=11;gene_id=FBgn0264857;cr_gid=CR43261;cr_tid=CR43261-RE
3R	flybase	exon	12715794	12715849	.	-	.	id=DLt01008;transcript_id=FBtr0336887;exon_number=8;gene_id=FBgn0264857;cr_gid=CR43261;cr_tid=CR43261-RE
3R	flybase	exon	12659490	12659512	.	-	.	id=DLt01008;transcript_id=FBtr0336887;exon_number=18;gene_id=FBgn0264857;cr_gid=CR43261;cr_tid=CR43261-RE
3R	flybase	exon	12725345	12725554	.	-	.	id=DLt01008;transcript_id=FBtr0336887;exon_number=4;gene_id=FBgn0264857;cr_gid=CR43261;cr_tid=CR43261-RE
3R	flybase	exon	12672143	12672252	.	-	.	id=DLt01009;transcript_id=FBtr0336888;exon_number=15;gene_id=FBgn0264857;cr_gid=CR43261;cr_tid=CR43261-RF
3R	flybase	exon	12700031	12700036	.	-	.	id=DLt01009;transcript_id=FBtr0336888;exon_number=9;gene_id=FBgn0264857;cr_gid=CR43261;cr_tid=CR43261-RF
3R	flybase	exon	12656838	12658194	.	-	.	id=DLt01009;transcript_id=FBtr0336888;exon_number=19;gene_id=FBgn0264857;cr_gid=CR43261;cr_tid=CR43261-RF
3R	flybase	exon	12717571	12717820	.	-	.	id=DLt01009;transcript_id=FBtr0336888;exon_number=6;gene_id=FBgn0264857;cr_gid=CR43261;cr_tid=CR43261-RF
3R	flybase	exon	12684833	12684870	.	-	.	id=DLt01009;transcript_id=FBtr0336888;exon_number=11;gene_id=FBgn0264857;cr_gid=CR43261;cr_tid=CR43261-RF
3R	flybase	exon	12715794	12715849	.	-	.	id=DLt01009;transcript_id=FBtr0336888;exon_number=8;gene_id=FBgn0264857;cr_gid=CR43261;cr_tid=CR43261-RF
3R	flybase	exon	12659490	12659512	.	-	.	id=DLt01009;transcript_id=FBtr0336888;exon_number=18;gene_id=FBgn0264857;cr_gid=CR43261;cr_tid=CR43261-RF
3R	flybase	exon	12672143	12672252	.	-	.	id=DLt01010;transcript_id=FBtr0336889;exon_number=15;gene_id=FBgn0264857;cr_gid=CR43261;cr_tid=CR43261-RG
3R	flybase	exon	12700031	12700036	.	-	.	id=DLt01010;transcript_id=FBtr0336889;exon_number=9;gene_id=FBgn0264857;cr_gid=CR43261;cr_tid=CR43261-RG
3R	flybase	exon	12656838	12658194	.	-	.	id=DLt01010;transcript_id=FBtr0336889;exon_number=19;gene_id=FBgn0264857;cr_gid=CR43261;cr_tid=CR43261-RG
3R	flybase	exon	12717571	12717685	.	-	.	id=DLt01010;transcript_id=FBtr0336889;exon_number=7;gene_id=FBgn0264857;cr_gid=CR43261;cr_tid=CR43261-RG
3R	flybase	exon	12684833	12684870	.	-	.	id=DLt01010;transcript_id=FBtr0336889;exon_number=11;gene_id=FBgn0264857;cr_gid=CR43261;cr_tid=CR43261-RG
3R	flybase	exon	12715794	12715849	.	-	.	id=DLt01010;transcript_id=FBtr0336889;exon_number=8;gene_id=FBgn0264857;cr_gid=CR43261;cr_tid=CR43261-RG
3R	flybase	exon	12659490	12659512	.	-	.	id=DLt01010;transcript_id=FBtr0336889;exon_number=18;gene_id=FBgn0264857;cr_gid=CR43261;cr_tid=CR43261-RG
3R	flybase	exon	12674204	12674436	.	-	.	id=DLt01011;transcript_id=FBtr0336890;exon_number=13;gene_id=FBgn0264857;cr_gid=CR43261;cr_tid=CR43261-RH
3R	flybase	exon	12672143	12672252	.	-	.	id=DLt01011;transcript_id=FBtr0336890;exon_number=15;gene_id=FBgn0264857;cr_gid=CR43261;cr_tid=CR43261-RH
3R	flybase	exon	12656838	12658194	.	-	.	id=DLt01011;transcript_id=FBtr0336890;exon_number=19;gene_id=FBgn0264857;cr_gid=CR43261;cr_tid=CR43261-RH
3R	flybase	exon	12659490	12659512	.	-	.	id=DLt01011;transcript_id=FBtr0336890;exon_number=18;gene_id=FBgn0264857;cr_gid=CR43261;cr_tid=CR43261-RH
3R	flybase	exon	12674204	12674391	.	-	.	id=DLt01012;transcript_id=FBtr0336891;exon_number=14;gene_id=FBgn0264857;cr_gid=CR43261;cr_tid=CR43261-RI
3R	flybase	exon	12672143	12672252	.	-	.	id=DLt01012;transcript_id=FBtr0336891;exon_number=15;gene_id=FBgn0264857;cr_gid=CR43261;cr_tid=CR43261-RI
3R	flybase	exon	12656838	12658194	.	-	.	id=DLt01012;transcript_id=FBtr0336891;exon_number=19;gene_id=FBgn0264857;cr_gid=CR43261;cr_tid=CR43261-RI
3R	flybase	exon	12659490	12659512	.	-	.	id=DLt01012;transcript_id=FBtr0336891;exon_number=18;gene_id=FBgn0264857;cr_gid=CR43261;cr_tid=CR43261-RI
3R	flybase	exon	12680607	12681880	.	-	.	id=DLt01013;transcript_id=FBtr0336892;exon_number=12;gene_id=FBgn0264857;cr_gid=CR43261;cr_tid=CR43261-RJ
3R	flybase	exon	12725345	12725806	.	-	.	id=DLt01013;transcript_id=FBtr0336892;exon_number=3;gene_id=FBgn0264857;cr_gid=CR43261;cr_tid=CR43261-RJ
3R	flybase	exon	12700031	12700036	.	-	.	id=DLt01013;transcript_id=FBtr0336892;exon_number=9;gene_id=FBgn0264857;cr_gid=CR43261;cr_tid=CR43261-RJ
3R	flybase	exon	12748165	12748953	.	-	.	id=DLt01013;transcript_id=FBtr0336892;exon_number=1;gene_id=FBgn0264857;cr_gid=CR43261;cr_tid=CR43261-RJ
3R	flybase	exon	12684833	12684870	.	-	.	id=DLt01013;transcript_id=FBtr0336892;exon_number=11;gene_id=FBgn0264857;cr_gid=CR43261;cr_tid=CR43261-RJ
3R	flybase	exon	12715794	12715849	.	-	.	id=DLt01013;transcript_id=FBtr0336892;exon_number=8;gene_id=FBgn0264857;cr_gid=CR43261;cr_tid=CR43261-RJ
3R	flybase	exon	12670780	12671020	.	-	.	id=DLt01014;transcript_id=FBtr0336893;exon_number=16;gene_id=FBgn0264857;cr_gid=CR43261;cr_tid=CR43261-RK
3R	flybase	exon	12725345	12725806	.	-	.	id=DLt01014;transcript_id=FBtr0336893;exon_number=3;gene_id=FBgn0264857;cr_gid=CR43261;cr_tid=CR43261-RK
3R	flybase	exon	12672143	12672252	.	-	.	id=DLt01014;transcript_id=FBtr0336893;exon_number=15;gene_id=FBgn0264857;cr_gid=CR43261;cr_tid=CR43261-RK
3R	flybase	exon	12700031	12700036	.	-	.	id=DLt01014;transcript_id=FBtr0336893;exon_number=9;gene_id=FBgn0264857;cr_gid=CR43261;cr_tid=CR43261-RK
3R	flybase	exon	12748165	12748953	.	-	.	id=DLt01014;transcript_id=FBtr0336893;exon_number=1;gene_id=FBgn0264857;cr_gid=CR43261;cr_tid=CR43261-RK
3R	flybase	exon	12684833	12684870	.	-	.	id=DLt01014;transcript_id=FBtr0336893;exon_number=11;gene_id=FBgn0264857;cr_gid=CR43261;cr_tid=CR43261-RK
3R	flybase	exon	12715794	12715849	.	-	.	id=DLt01014;transcript_id=FBtr0336893;exon_number=8;gene_id=FBgn0264857;cr_gid=CR43261;cr_tid=CR43261-RK
3R	flybase	exon	12725345	12725806	.	-	.	id=DLt01015;transcript_id=FBtr0336894;exon_number=3;gene_id=FBgn0264857;cr_gid=CR43261;cr_tid=CR43261-RL
3R	flybase	exon	12672143	12672252	.	-	.	id=DLt01015;transcript_id=FBtr0336894;exon_number=15;gene_id=FBgn0264857;cr_gid=CR43261;cr_tid=CR43261-RL
3R	flybase	exon	12700031	12700036	.	-	.	id=DLt01015;transcript_id=FBtr0336894;exon_number=9;gene_id=FBgn0264857;cr_gid=CR43261;cr_tid=CR43261-RL
3R	flybase	exon	12748165	12748953	.	-	.	id=DLt01015;transcript_id=FBtr0336894;exon_number=1;gene_id=FBgn0264857;cr_gid=CR43261;cr_tid=CR43261-RL
3R	flybase	exon	12659865	12660219	.	-	.	id=DLt01015;transcript_id=FBtr0336894;exon_number=17;gene_id=FBgn0264857;cr_gid=CR43261;cr_tid=CR43261-RL
3R	flybase	exon	12684833	12684870	.	-	.	id=DLt01015;transcript_id=FBtr0336894;exon_number=11;gene_id=FBgn0264857;cr_gid=CR43261;cr_tid=CR43261-RL
3R	flybase	exon	12715794	12715849	.	-	.	id=DLt01015;transcript_id=FBtr0336894;exon_number=8;gene_id=FBgn0264857;cr_gid=CR43261;cr_tid=CR43261-RL
X	flybase	exon	16700080	16700585	.	-	.	id=DLt00874;transcript_id=FBtr0334775;exon_number=3;gene_id=FBgn0264862;cr_gid=CR44053;cr_tid=CR44053-RA
X	flybase	exon	16703190	16703263	.	-	.	id=DLt00874;transcript_id=FBtr0334775;exon_number=1;gene_id=FBgn0264862;cr_gid=CR44053;cr_tid=CR44053-RA
X	flybase	exon	16700641	16702809	.	-	.	id=DLt00874;transcript_id=FBtr0334775;exon_number=2;gene_id=FBgn0264862;cr_gid=CR44053;cr_tid=CR44053-RA
X	flybase	exon	11034044	11035271	.	+	.	id=DLt00875;transcript_id=FBtr0334776;exon_number=3;gene_id=FBgn0264863;cr_gid=CR44054;cr_tid=CR44054-RA
X	flybase	exon	11033854	11033989	.	+	.	id=DLt00875;transcript_id=FBtr0334776;exon_number=2;gene_id=FBgn0264863;cr_gid=CR44054;cr_tid=CR44054-RA
X	flybase	exon	11033641	11033796	.	+	.	id=DLt00875;transcript_id=FBtr0334776;exon_number=1;gene_id=FBgn0264863;cr_gid=CR44054;cr_tid=CR44054-RA
2L	flybase	exon	2083362	2084225	.	+	.	id=DLt00876;transcript_id=FBtr0334780;exon_number=1;gene_id=FBgn0264864;cr_gid=CR44055;cr_tid=CR44055-RA
2L	flybase	exon	2084278	2084419	.	+	.	id=DLt00876;transcript_id=FBtr0334780;exon_number=2;gene_id=FBgn0264864;cr_gid=CR44055;cr_tid=CR44055-RA
2L	flybase	exon	21107061	21107306	.	-	.	id=DLt00877;transcript_id=FBtr0334784;exon_number=1;gene_id=FBgn0264865;cr_gid=CR44056;cr_tid=CR44056-RA
2L	flybase	exon	21106805	21106995	.	-	.	id=DLt00877;transcript_id=FBtr0334784;exon_number=3;gene_id=FBgn0264865;cr_gid=CR44056;cr_tid=CR44056-RA
2L	flybase	exon	21106805	21107306	.	-	.	id=DLt00878;transcript_id=FBtr0334785;exon_number=2;gene_id=FBgn0264865;cr_gid=CR44056;cr_tid=CR44056-RB
2L	flybase	exon	4185401	4185657	.	+	.	id=DLt00879;transcript_id=FBtr0334786;exon_number=1;gene_id=FBgn0264866
2L	flybase	exon	4185893	4186114	.	+	.	id=DLt00879;transcript_id=FBtr0334786;exon_number=2;gene_id=FBgn0264866
2L	flybase	exon	4241070	4241735	.	+	.	id=DLt00880;transcript_id=FBtr0334788;exon_number=2;gene_id=FBgn0264867;cr_gid=CR44058;cr_tid=CR44058-RA
2L	flybase	exon	4241823	4242397	.	+	.	id=DLt01525;transcript_id=FBtr0342950;exon_number=3;gene_id=FBgn0264867;cr_gid=CR44058;cr_tid=CR44058-RB
2L	flybase	exon	4241070	4241681	.	+	.	id=DLt01525;transcript_id=FBtr0342950;exon_number=1;gene_id=FBgn0264867;cr_gid=CR44058;cr_tid=CR44058-RB
2L	flybase	exon	4246209	4246783	.	-	.	id=DLt00881;transcript_id=FBtr0334789;exon_number=2;gene_id=FBgn0264868
2L	flybase	exon	4249181	4249676	.	-	.	id=DLt00881;transcript_id=FBtr0334789;exon_number=1;gene_id=FBgn0264868
2L	flybase	exon	850702	851163	.	+	.	id=DLt00882;transcript_id=FBtr0334793;exon_number=1;gene_id=FBgn0264869;cr_gid=CR44060;cr_tid=CR44060-RA
2L	flybase	exon	912981	913305	.	-	.	id=DLt00883;transcript_id=FBtr0334798;exon_number=1;gene_id=FBgn0264870;cr_gid=CR44061;cr_tid=CR44061-RA
3R	flybase	exon	18377476	18377577	.	-	.	id=DLt00893;transcript_id=FBtr0334815;exon_number=3;gene_id=FBgn0264871;cr_gid=CR44062;cr_tid=CR44062-RA
3R	flybase	exon	18377820	18377998	.	-	.	id=DLt00893;transcript_id=FBtr0334815;exon_number=2;gene_id=FBgn0264871;cr_gid=CR44062;cr_tid=CR44062-RA
3R	flybase	exon	18375754	18376585	.	-	.	id=DLt00893;transcript_id=FBtr0334815;exon_number=4;gene_id=FBgn0264871;cr_gid=CR44062;cr_tid=CR44062-RA
3R	flybase	exon	18378348	18378409	.	-	.	id=DLt00893;transcript_id=FBtr0334815;exon_number=1;gene_id=FBgn0264871;cr_gid=CR44062;cr_tid=CR44062-RA
2L	flybase	exon	7369645	7369829	.	-	.	id=DLt00894;transcript_id=FBtr0334816;exon_number=2;gene_id=FBgn0264872
2L	flybase	exon	7370263	7370503	.	-	.	id=DLt00894;transcript_id=FBtr0334816;exon_number=1;gene_id=FBgn0264872
2L	flybase	exon	1501124	1501429	.	+	.	id=DLt00895;transcript_id=FBtr0334819;exon_number=2;gene_id=FBgn0264873;cr_gid=CR44064;cr_tid=CR44064-RA
2L	flybase	exon	1500830	1501054	.	+	.	id=DLt00895;transcript_id=FBtr0334819;exon_number=1;gene_id=FBgn0264873;cr_gid=CR44064;cr_tid=CR44064-RA
2L	flybase	exon	1503570	1504204	.	+	.	id=DLt00895;transcript_id=FBtr0334819;exon_number=3;gene_id=FBgn0264873;cr_gid=CR44064;cr_tid=CR44064-RA
2L	flybase	exon	2190191	2191272	.	+	.	id=DLt00891;transcript_id=FBtr0334811;exon_number=1;gene_id=FBgn0264874;cr_gid=CR44065;cr_tid=CR44065-RA
2L	flybase	exon	2186975	2187970	.	-	.	id=DLt00892;transcript_id=FBtr0334812;exon_number=1;gene_id=FBgn0264875;cr_gid=CR44066;cr_tid=CR44066-RA
2R	flybase	exon	20666835	20667510	.	+	.	id=DLt00885;transcript_id=FBtr0334803;exon_number=2;gene_id=FBgn0264876;cr_gid=CR44067;cr_tid=CR44067-RA
2R	flybase	exon	20663234	20663272	.	+	.	id=DLt00885;transcript_id=FBtr0334803;exon_number=1;gene_id=FBgn0264876;cr_gid=CR44067;cr_tid=CR44067-RA
2R	flybase	exon	4045265	4045765	.	+	.	id=DLt00886;transcript_id=FBtr0334804;exon_number=3;gene_id=FBgn0264877;cr_gid=CR44068;cr_tid=CR44068-RA
2R	flybase	exon	4044666	4044734	.	+	.	id=DLt00886;transcript_id=FBtr0334804;exon_number=1;gene_id=FBgn0264877;cr_gid=CR44068;cr_tid=CR44068-RA
2R	flybase	exon	4044790	4045222	.	+	.	id=DLt00886;transcript_id=FBtr0334804;exon_number=2;gene_id=FBgn0264877;cr_gid=CR44068;cr_tid=CR44068-RA
2R	flybase	exon	4044666	4044734	.	+	.	id=DLt00887;transcript_id=FBtr0334805;exon_number=1;gene_id=FBgn0264877;cr_gid=CR44068;cr_tid=CR44068-RB
2R	flybase	exon	4044790	4045222	.	+	.	id=DLt00887;transcript_id=FBtr0334805;exon_number=2;gene_id=FBgn0264877;cr_gid=CR44068;cr_tid=CR44068-RB
2R	flybase	exon	4045272	4045765	.	+	.	id=DLt00887;transcript_id=FBtr0334805;exon_number=4;gene_id=FBgn0264877;cr_gid=CR44068;cr_tid=CR44068-RB
2R	flybase	exon	5498372	5498509	.	+	.	id=DLt00888;transcript_id=FBtr0334806;exon_number=2;gene_id=FBgn0264878;cr_gid=CR44069;cr_tid=CR44069-RA
2R	flybase	exon	5497969	5498260	.	+	.	id=DLt00888;transcript_id=FBtr0334806;exon_number=1;gene_id=FBgn0264878;cr_gid=CR44069;cr_tid=CR44069-RA
2R	flybase	exon	5502202	5503122	.	+	.	id=DLt00888;transcript_id=FBtr0334806;exon_number=3;gene_id=FBgn0264878;cr_gid=CR44069;cr_tid=CR44069-RA
2R	flybase	exon	5524501	5525018	.	-	.	id=DLt00889;transcript_id=FBtr0334809;exon_number=2;gene_id=FBgn0264879;cr_gid=CR44070;cr_tid=CR44070-RA
2R	flybase	exon	5525079	5525178	.	-	.	id=DLt00889;transcript_id=FBtr0334809;exon_number=1;gene_id=FBgn0264879;cr_gid=CR44070;cr_tid=CR44070-RA
2R	flybase	exon	3230850	3231200	.	+	.	id=DLt00884;transcript_id=FBtr0334802;exon_number=1;gene_id=FBgn0264880;cr_gid=CR44071;cr_tid=CR44071-RA
2L	flybase	exon	1839494	1839896	.	-	.	id=DLt00898;transcript_id=FBtr0334828;exon_number=1;gene_id=FBgn0264882;cr_gid=CR44073;cr_tid=CR44073-RA
2L	flybase	exon	1840070	1840530	.	-	.	id=DLt00897;transcript_id=FBtr0334827;exon_number=2;gene_id=FBgn0264883;cr_gid=CR44074;cr_tid=CR44074-RA
2L	flybase	exon	1840586	1840808	.	-	.	id=DLt00897;transcript_id=FBtr0334827;exon_number=1;gene_id=FBgn0264883;cr_gid=CR44074;cr_tid=CR44074-RA
2L	flybase	exon	1872693	1873511	.	+	.	id=DLt00896;transcript_id=FBtr0334825;exon_number=1;gene_id=FBgn0264884;cr_gid=CR44075;cr_tid=CR44075-RA
2L	flybase	exon	3815438	3815948	.	+	.	id=DLt00899;transcript_id=FBtr0334830;exon_number=1;gene_id=FBgn0264885;cr_gid=CR44076;cr_tid=CR44076-RA
2L	flybase	exon	3817724	3818534	.	+	.	id=DLt00900;transcript_id=FBtr0334831;exon_number=1;gene_id=FBgn0264886;cr_gid=CR44077;cr_tid=CR44077-RA
2L	flybase	exon	3861644	3862097	.	-	.	id=DLt00901;transcript_id=FBtr0334834;exon_number=1;gene_id=FBgn0264887;cr_gid=CR44078;cr_tid=CR44078-RA
2L	flybase	exon	3861405	3861516	.	-	.	id=DLt00901;transcript_id=FBtr0334834;exon_number=2;gene_id=FBgn0264887;cr_gid=CR44078;cr_tid=CR44078-RA
2L	flybase	exon	4261016	4261101	.	-	.	id=DLt00903;transcript_id=FBtr0334839;exon_number=1;gene_id=FBgn0264889;cr_gid=CR44080;cr_tid=CR44080-RA
2L	flybase	exon	4259946	4260953	.	-	.	id=DLt00903;transcript_id=FBtr0334839;exon_number=2;gene_id=FBgn0264889;cr_gid=CR44080;cr_tid=CR44080-RA
2L	flybase	exon	6812640	6813110	.	+	.	id=DLt00904;transcript_id=FBtr0334840;exon_number=1;gene_id=FBgn0264890;cr_gid=CR44081;cr_tid=CR44081-RA
2L	flybase	exon	7519679	7520082	.	+	.	id=DLt00905;transcript_id=FBtr0334845;exon_number=1;gene_id=FBgn0264891;cr_gid=CR44082;cr_tid=CR44082-RA
2L	flybase	exon	13284927	13285825	.	+	.	id=DLt00906;transcript_id=FBtr0334864;exon_number=1;gene_id=FBgn0264892;cr_gid=CR44083;cr_tid=CR44083-RA
2L	flybase	exon	13285952	13286538	.	+	.	id=DLt00906;transcript_id=FBtr0334864;exon_number=2;gene_id=FBgn0264892;cr_gid=CR44083;cr_tid=CR44083-RA
X	flybase	exon	6878004	6878091	.	+	.	id=DLt00908;transcript_id=FBtr0334882;exon_number=1;gene_id=FBgn0264893;cr_gid=CR44084;cr_tid=CR44084-RA
X	flybase	exon	6878217	6878531	.	+	.	id=DLt00908;transcript_id=FBtr0334882;exon_number=2;gene_id=FBgn0264893;cr_gid=CR44084;cr_tid=CR44084-RA
3R	flybase	exon	17671800	17672433	.	+	.	id=DLt00907;transcript_id=FBtr0334878;exon_number=2;gene_id=FBgn0264896;cr_gid=CR44087;cr_tid=CR44087-RA
3R	flybase	exon	17671175	17671662	.	+	.	id=DLt00907;transcript_id=FBtr0334878;exon_number=1;gene_id=FBgn0264896;cr_gid=CR44087;cr_tid=CR44087-RA
3R	flybase	exon	17262073	17262423	.	-	.	id=DLt00909;transcript_id=FBtr0334914;exon_number=1;gene_id=FBgn0264898;cr_gid=CR44089;cr_tid=CR44089-RA
3R	flybase	exon	27506318	27506617	.	-	.	id=DLt00910;transcript_id=FBtr0334932;exon_number=2;gene_id=FBgn0264900;cr_gid=CR44091;cr_tid=CR44091-RA
3R	flybase	exon	27506676	27506741	.	-	.	id=DLt00910;transcript_id=FBtr0334932;exon_number=1;gene_id=FBgn0264900;cr_gid=CR44091;cr_tid=CR44091-RA
3R	flybase	exon	20056908	20057441	.	+	.	id=DLt00912;transcript_id=FBtr0334944;exon_number=1;gene_id=FBgn0264901;cr_gid=CR44092;cr_tid=CR44092-RA
3R	flybase	exon	1485199	1485338	.	+	.	id=DLt00913;transcript_id=FBtr0334945;exon_number=1;gene_id=FBgn0264902;cr_gid=CR44093;cr_tid=CR44093-RA
3R	flybase	exon	1485930	1486025	.	+	.	id=DLt00913;transcript_id=FBtr0334945;exon_number=2;gene_id=FBgn0264902;cr_gid=CR44093;cr_tid=CR44093-RA
3R	flybase	exon	1486087	1486292	.	+	.	id=DLt00913;transcript_id=FBtr0334945;exon_number=3;gene_id=FBgn0264902;cr_gid=CR44093;cr_tid=CR44093-RA
3R	flybase	exon	10394684	10394735	.	+	.	id=DLt00914;transcript_id=FBtr0334954;exon_number=1;gene_id=FBgn0264904;cr_gid=CR44095;cr_tid=CR44095-RA
3R	flybase	exon	10394870	10395593	.	+	.	id=DLt00914;transcript_id=FBtr0334954;exon_number=2;gene_id=FBgn0264904;cr_gid=CR44095;cr_tid=CR44095-RA
3R	flybase	exon	17548471	17548956	.	+	.	id=DLt00915;transcript_id=FBtr0334962;exon_number=2;gene_id=FBgn0264905;cr_gid=CR44096;cr_tid=CR44096-RA
3R	flybase	exon	17546689	17546748	.	+	.	id=DLt00915;transcript_id=FBtr0334962;exon_number=1;gene_id=FBgn0264905;cr_gid=CR44096;cr_tid=CR44096-RA
3R	flybase	exon	17548485	17548956	.	+	.	id=DLt02129;transcript_id=FBtr0345276;exon_number=3;gene_id=FBgn0264905;cr_gid=CR44096;cr_tid=CR44096-RB
3R	flybase	exon	17546689	17546748	.	+	.	id=DLt02129;transcript_id=FBtr0345276;exon_number=1;gene_id=FBgn0264905;cr_gid=CR44096;cr_tid=CR44096-RB
3R	flybase	exon	19880113	19880176	.	+	.	id=DLt00916;transcript_id=FBtr0334963;exon_number=2;gene_id=FBgn0264906;cr_gid=CR44097;cr_tid=CR44097-RA
3R	flybase	exon	19880321	19880814	.	+	.	id=DLt00916;transcript_id=FBtr0334963;exon_number=3;gene_id=FBgn0264906;cr_gid=CR44097;cr_tid=CR44097-RA
3R	flybase	exon	19880321	19880814	.	+	.	id=DLt01557;transcript_id=FBtr0343102;exon_number=3;gene_id=FBgn0264906;cr_gid=CR44097;cr_tid=CR44097-RB
3R	flybase	exon	19880113	19880167	.	+	.	id=DLt01557;transcript_id=FBtr0343102;exon_number=1;gene_id=FBgn0264906;cr_gid=CR44097;cr_tid=CR44097-RB
2R	flybase	exon	395714	395950	.	+	.	id=DLt00917;transcript_id=FBtr0334987;exon_number=2;gene_id=FBgn0264909;cr_gid=CR44100;cr_tid=CR44100-RA
2R	flybase	exon	395500	395594	.	+	.	id=DLt00917;transcript_id=FBtr0334987;exon_number=1;gene_id=FBgn0264909;cr_gid=CR44100;cr_tid=CR44100-RA
3R	flybase	exon	1194485	1194528	.	+	.	id=DLt00921;transcript_id=FBtr0335001;exon_number=2;gene_id=FBgn0264912;cr_gid=CR44103;cr_tid=CR44103-RA
3R	flybase	exon	1194203	1194407	.	+	.	id=DLt00921;transcript_id=FBtr0335001;exon_number=1;gene_id=FBgn0264912;cr_gid=CR44103;cr_tid=CR44103-RA
2R	flybase	exon	919500	920300	.	-	.	id=DLt00920;transcript_id=FBtr0334999;exon_number=1;gene_id=FBgn0264914;cr_gid=CR44105;cr_tid=CR44105-RA
3R	flybase	exon	16737362	16738067	.	+	.	id=DLt00922;transcript_id=FBtr0335017;exon_number=1;gene_id=FBgn0264915;cr_gid=CR44106;cr_tid=CR44106-RA
3R	flybase	exon	16738144	16738591	.	+	.	id=DLt00922;transcript_id=FBtr0335017;exon_number=2;gene_id=FBgn0264915;cr_gid=CR44106;cr_tid=CR44106-RA
3R	flybase	exon	14974844	14974905	.	+	.	id=DLt00923;transcript_id=FBtr0335018;exon_number=1;gene_id=FBgn0264916;cr_gid=CR44107;cr_tid=CR44107-RA
3R	flybase	exon	14974962	14975279	.	+	.	id=DLt00923;transcript_id=FBtr0335018;exon_number=2;gene_id=FBgn0264916;cr_gid=CR44107;cr_tid=CR44107-RA
X	flybase	exon	22167661	22168499	.	-	.	id=DLt00925;transcript_id=FBtr0335051;exon_number=1;gene_id=FBgn0264940;cr_gid=CR44109;cr_tid=CR44109-RA
X	flybase	exon	22166589	22166715	.	-	.	id=DLt00925;transcript_id=FBtr0335051;exon_number=2;gene_id=FBgn0264940;cr_gid=CR44109;cr_tid=CR44109-RA
X	flybase	exon	22166361	22166534	.	-	.	id=DLt00925;transcript_id=FBtr0335051;exon_number=3;gene_id=FBgn0264940;cr_gid=CR44109;cr_tid=CR44109-RA
X	flybase	exon	14411323	14411546	.	+	.	id=DLt00926;transcript_id=FBtr0335121;exon_number=1;gene_id=FBgn0264941;cr_gid=CR44110;cr_tid=CR44110-RA
X	flybase	exon	14413152	14413549	.	+	.	id=DLt00926;transcript_id=FBtr0335121;exon_number=2;gene_id=FBgn0264941;cr_gid=CR44110;cr_tid=CR44110-RA
X	flybase	exon	8813673	8814167	.	-	.	id=DLt00927;transcript_id=FBtr0335124;exon_number=2;gene_id=FBgn0264942;cr_gid=CR44111;cr_tid=CR44111-RA
X	flybase	exon	8814290	8814500	.	-	.	id=DLt00927;transcript_id=FBtr0335124;exon_number=1;gene_id=FBgn0264942;cr_gid=CR44111;cr_tid=CR44111-RA
2L	flybase	exon	2532999	2533569	.	-	.	id=DLt00933;transcript_id=FBtr0335168;exon_number=1;gene_id=FBgn0264943;cr_gid=CR44112;cr_tid=CR44112-RA
2L	flybase	exon	2555750	2556089	.	+	.	id=DLt00932;transcript_id=FBtr0335165;exon_number=1;gene_id=FBgn0264944;cr_gid=CR44113;cr_tid=CR44113-RA
2L	flybase	exon	2227364	2227604	.	-	.	id=DLt00931;transcript_id=FBtr0335164;exon_number=1;gene_id=FBgn0264945;cr_gid=CR44114;cr_tid=CR44114-RA
2L	flybase	exon	2226753	2227305	.	-	.	id=DLt00931;transcript_id=FBtr0335164;exon_number=2;gene_id=FBgn0264945;cr_gid=CR44114;cr_tid=CR44114-RA
2L	flybase	exon	2236347	2237022	.	+	.	id=DLt00928;transcript_id=FBtr0335158;exon_number=1;gene_id=FBgn0264946;cr_gid=CR44115;cr_tid=CR44115-RA
2L	flybase	exon	8194509	8197049	.	+	.	id=DLt00934;transcript_id=FBtr0335185;exon_number=1;gene_id=FBgn0264947;cr_gid=CR44116;cr_tid=CR44116-RA
X	flybase	exon	3687007	3687434	.	-	.	id=DLt00936;transcript_id=FBtr0335189;exon_number=1;gene_id=FBgn0264948;cr_gid=CR44117;cr_tid=CR44117-RA
X	flybase	exon	3696100	3696527	.	-	.	id=DLt00935;transcript_id=FBtr0335188;exon_number=1;gene_id=FBgn0264949;cr_gid=CR44118;cr_tid=CR44118-RA
2L	flybase	exon	8204492	8205298	.	+	.	id=DLt00937;transcript_id=FBtr0335191;exon_number=3;gene_id=FBgn0264950;cr_gid=CR44119;cr_tid=CR44119-RA
2L	flybase	exon	8201811	8202930	.	+	.	id=DLt00937;transcript_id=FBtr0335191;exon_number=2;gene_id=FBgn0264950;cr_gid=CR44119;cr_tid=CR44119-RA
2L	flybase	exon	8201557	8201724	.	+	.	id=DLt00937;transcript_id=FBtr0335191;exon_number=1;gene_id=FBgn0264950;cr_gid=CR44119;cr_tid=CR44119-RA
2L	flybase	exon	8205367	8205648	.	-	.	id=DLt00939;transcript_id=FBtr0335193;exon_number=1;gene_id=FBgn0264951;cr_gid=CR44120;cr_tid=CR44120-RA
2L	flybase	exon	8205778	8206044	.	-	.	id=DLt00938;transcript_id=FBtr0335192;exon_number=1;gene_id=FBgn0264952;cr_gid=CR44121;cr_tid=CR44121-RA
X	flybase	exon	17472722	17472807	.	+	.	id=DLt00940;transcript_id=FBtr0335255;exon_number=1;gene_id=FBgn0264955;cr_gid=CR44124;cr_tid=CR44124-RB
X	flybase	exon	17472884	17473168	.	+	.	id=DLt00940;transcript_id=FBtr0335255;exon_number=2;gene_id=FBgn0264955;cr_gid=CR44124;cr_tid=CR44124-RB
2R	flybase	exon	1772399	1774000	.	+	.	id=DLt00944;transcript_id=FBtr0335264;exon_number=1;gene_id=FBgn0264956;cr_gid=CR44125;cr_tid=CR44125-RA
2R	flybase	exon	1824905	1825384	.	+	.	id=DLt00945;transcript_id=FBtr0335265;exon_number=1;gene_id=FBgn0264957;cr_gid=CR44126;cr_tid=CR44126-RA
2R	flybase	exon	1826131	1826499	.	+	.	id=DLt00945;transcript_id=FBtr0335265;exon_number=2;gene_id=FBgn0264957;cr_gid=CR44126;cr_tid=CR44126-RA
2R	flybase	exon	1854902	1855219	.	-	.	id=DLt00946;transcript_id=FBtr0335267;exon_number=1;gene_id=FBgn0264958;cr_gid=CR44127;cr_tid=CR44127-RA
X	flybase	exon	16709528	16709645	.	-	.	id=DLt00948;transcript_id=FBtr0335277;exon_number=2;gene_id=FBgn0264960;cr_gid=CR44129;cr_tid=CR44129-RA
X	flybase	exon	16709776	16709978	.	-	.	id=DLt00948;transcript_id=FBtr0335277;exon_number=1;gene_id=FBgn0264960;cr_gid=CR44129;cr_tid=CR44129-RA
2R	flybase	exon	1934675	1935243	.	-	.	id=DLt00950;transcript_id=FBtr0335288;exon_number=1;gene_id=FBgn0264961;cr_gid=CR44130;cr_tid=CR44130-RA
2R	flybase	exon	1956300	1957300	.	+	.	id=DLt00949;transcript_id=FBtr0335287;exon_number=1;gene_id=FBgn0264980;cr_gid=CR44131;cr_tid=CR44131-RA
3R	flybase	exon	11818842	11819387	.	+	.	id=DLt00952;transcript_id=FBtr0335425;exon_number=2;gene_id=FBgn0264982;cr_gid=CR44133;cr_tid=CR44133-RA
3R	flybase	exon	11811903	11812509	.	+	.	id=DLt00952;transcript_id=FBtr0335425;exon_number=1;gene_id=FBgn0264982;cr_gid=CR44133;cr_tid=CR44133-RA
3R	flybase	exon	262078	262956	.	+	.	id=DLt00953;transcript_id=FBtr0335428;exon_number=1;gene_id=FBgn0264983;cr_gid=CR44134;cr_tid=CR44134-RA
3R	flybase	exon	7803362	7803900	.	-	.	id=DLt00954;transcript_id=FBtr0335437;exon_number=1;gene_id=FBgn0264984;cr_gid=CR44135;cr_tid=CR44135-RA
3R	flybase	exon	26450551	26451314	.	-	.	id=DLt00955;transcript_id=FBtr0335442;exon_number=1;gene_id=FBgn0264985;cr_gid=CR44136;cr_tid=CR44136-RA
3R	flybase	exon	7463521	7463658	.	+	.	id=DLt00956;transcript_id=FBtr0335446;exon_number=2;gene_id=FBgn0264986;cr_gid=CR44137;cr_tid=CR44137-RA
3R	flybase	exon	7462899	7463460	.	+	.	id=DLt00956;transcript_id=FBtr0335446;exon_number=1;gene_id=FBgn0264986;cr_gid=CR44137;cr_tid=CR44137-RA
3R	flybase	exon	7463737	7464275	.	+	.	id=DLt00956;transcript_id=FBtr0335446;exon_number=3;gene_id=FBgn0264986;cr_gid=CR44137;cr_tid=CR44137-RA
3R	flybase	exon	9202625	9203117	.	+	.	id=DLt00957;transcript_id=FBtr0335457;exon_number=1;gene_id=FBgn0264987;cr_gid=CR44138;cr_tid=CR44138-RA
2L	flybase	exon	11721286	11722098	.	+	.	id=DLt00958;transcript_id=FBtr0335469;exon_number=1;gene_id=FBgn0264992;cr_gid=CR44143;cr_tid=CR44143-RA
2L	flybase	exon	11743746	11744422	.	-	.	id=DLt00960;transcript_id=FBtr0335477;exon_number=1;gene_id=FBgn0264993;cr_gid=CR44144;cr_tid=CR44144-RA
2L	flybase	exon	11736402	11736801	.	+	.	id=DLt00959;transcript_id=FBtr0335470;exon_number=1;gene_id=FBgn0264994;cr_gid=CR44145;cr_tid=CR44145-RA
2L	flybase	exon	11736871	11737541	.	+	.	id=DLt00959;transcript_id=FBtr0335470;exon_number=2;gene_id=FBgn0264994;cr_gid=CR44145;cr_tid=CR44145-RA
2L	flybase	exon	20794806	20794938	.	+	.	id=DLt00966;transcript_id=FBtr0335500;exon_number=1;gene_id=FBgn0264995;cr_gid=CR44146;cr_tid=CR44146-RA
2L	flybase	exon	20795008	20795255	.	+	.	id=DLt00966;transcript_id=FBtr0335500;exon_number=2;gene_id=FBgn0264995;cr_gid=CR44146;cr_tid=CR44146-RA
2L	flybase	exon	3030412	3030903	.	-	.	id=DLt00961;transcript_id=FBtr0335483;exon_number=1;gene_id=FBgn0264996;cr_gid=CR44147;cr_tid=CR44147-RA
2L	flybase	exon	7685023	7685341	.	-	.	id=DLt00962;transcript_id=FBtr0335490;exon_number=1;gene_id=FBgn0264997;cr_gid=CR44148;cr_tid=CR44148-RA
2L	flybase	exon	7684482	7684721	.	-	.	id=DLt00962;transcript_id=FBtr0335490;exon_number=2;gene_id=FBgn0264997;cr_gid=CR44148;cr_tid=CR44148-RA
2L	flybase	exon	9568155	9568785	.	-	.	id=DLt00963;transcript_id=FBtr0335493;exon_number=1;gene_id=FBgn0264998;cr_gid=CR44149;cr_tid=CR44149-RA
2L	flybase	exon	9669640	9670685	.	-	.	id=DLt00964;transcript_id=FBtr0335496;exon_number=2;gene_id=FBgn0264999;cr_gid=CR44150;cr_tid=CR44150-RA
2L	flybase	exon	9670799	9671070	.	-	.	id=DLt00964;transcript_id=FBtr0335496;exon_number=1;gene_id=FBgn0264999;cr_gid=CR44150;cr_tid=CR44150-RA
2L	flybase	exon	16628752	16629173	.	-	.	id=DLt00965;transcript_id=FBtr0335498;exon_number=1;gene_id=FBgn0265000;cr_gid=CR44151;cr_tid=CR44151-RA
2L	flybase	exon	2181962	2184233	.	+	.	id=DLt00890;transcript_id=FBtr0334810;exon_number=1;gene_id=FBgn0265017;cr_gid=CR43751;cr_tid=CR43751-RB
2L	flybase	exon	2184363	2185495	.	+	.	id=DLt00890;transcript_id=FBtr0334810;exon_number=2;gene_id=FBgn0265017;cr_gid=CR43751;cr_tid=CR43751-RB
3R	flybase	exon	472155	472387	.	-	.	id=DLt00969;transcript_id=FBtr0336465;exon_number=2;gene_id=FBgn0265038;cr_gid=CR44155;cr_tid=CR44155-RA
3R	flybase	exon	472455	473969	.	-	.	id=DLt00969;transcript_id=FBtr0336465;exon_number=1;gene_id=FBgn0265038;cr_gid=CR44155;cr_tid=CR44155-RA
3R	flybase	exon	486249	486661	.	-	.	id=DLt00968;transcript_id=FBtr0336464;exon_number=1;gene_id=FBgn0265039;cr_gid=CR44156;cr_tid=CR44156-RA
3R	flybase	exon	499699	500332	.	+	.	id=DLt00967;transcript_id=FBtr0336463;exon_number=1;gene_id=FBgn0265040;cr_gid=CR44157;cr_tid=CR44157-RA
3R	flybase	exon	13217682	13217895	.	-	.	id=DLt00970;transcript_id=FBtr0336488;exon_number=1;gene_id=FBgn0265043;cr_gid=CR44160;cr_tid=CR44160-RA
3R	flybase	exon	13217479	13217607	.	-	.	id=DLt00970;transcript_id=FBtr0336488;exon_number=2;gene_id=FBgn0265043;cr_gid=CR44160;cr_tid=CR44160-RA
3R	flybase	exon	13217224	13217415	.	-	.	id=DLt00970;transcript_id=FBtr0336488;exon_number=3;gene_id=FBgn0265043;cr_gid=CR44160;cr_tid=CR44160-RA
2R	flybase	exon	2103702	2104108	.	-	.	id=DLt00971;transcript_id=FBtr0336521;exon_number=4;gene_id=FBgn0265044;cr_gid=CR44161;cr_tid=CR44161-RA
2R	flybase	exon	2104330	2104399	.	-	.	id=DLt00971;transcript_id=FBtr0336521;exon_number=2;gene_id=FBgn0265044;cr_gid=CR44161;cr_tid=CR44161-RA
2R	flybase	exon	2104191	2104242	.	-	.	id=DLt00971;transcript_id=FBtr0336521;exon_number=3;gene_id=FBgn0265044;cr_gid=CR44161;cr_tid=CR44161-RA
2R	flybase	exon	2103702	2104108	.	-	.	id=DLt00972;transcript_id=FBtr0336522;exon_number=4;gene_id=FBgn0265044;cr_gid=CR44161;cr_tid=CR44161-RB
2R	flybase	exon	2105945	2106124	.	-	.	id=DLt00972;transcript_id=FBtr0336522;exon_number=1;gene_id=FBgn0265044;cr_gid=CR44161;cr_tid=CR44161-RB
2R	flybase	exon	2569301	2569899	.	+	.	id=DLt00973;transcript_id=FBtr0336657;exon_number=1;gene_id=FBgn0265049;cr_gid=CR44164;cr_tid=CR44164-RA
2R	flybase	exon	2570026	2571254	.	-	.	id=DLt00974;transcript_id=FBtr0336660;exon_number=1;gene_id=FBgn0265050;cr_gid=CR44165;cr_tid=CR44165-RA
2R	flybase	exon	2729050	2729599	.	+	.	id=DLt00975;transcript_id=FBtr0336661;exon_number=1;gene_id=FBgn0265051;cr_gid=CR44166;cr_tid=CR44166-RA
2R	flybase	exon	19246001	19246484	.	-	.	id=DLt00976;transcript_id=FBtr0336735;exon_number=1;gene_id=FBgn0265053;cr_gid=CR44168;cr_tid=CR44168-RA
2R	flybase	exon	2763487	2763702	.	+	.	id=DLt00977;transcript_id=FBtr0336742;exon_number=3;gene_id=FBgn0265058;cr_gid=CR44169;cr_tid=CR44169-RA
2R	flybase	exon	2767163	2767312	.	+	.	id=DLt00977;transcript_id=FBtr0336742;exon_number=5;gene_id=FBgn0265058;cr_gid=CR44169;cr_tid=CR44169-RA
2R	flybase	exon	2767364	2767593	.	+	.	id=DLt00977;transcript_id=FBtr0336742;exon_number=6;gene_id=FBgn0265058;cr_gid=CR44169;cr_tid=CR44169-RA
2R	flybase	exon	2762943	2763055	.	+	.	id=DLt00977;transcript_id=FBtr0336742;exon_number=2;gene_id=FBgn0265058;cr_gid=CR44169;cr_tid=CR44169-RA
2R	flybase	exon	2763778	2763876	.	+	.	id=DLt00977;transcript_id=FBtr0336742;exon_number=4;gene_id=FBgn0265058;cr_gid=CR44169;cr_tid=CR44169-RA
2R	flybase	exon	2763487	2763702	.	+	.	id=DLt00978;transcript_id=FBtr0336743;exon_number=3;gene_id=FBgn0265058;cr_gid=CR44169;cr_tid=CR44169-RB
2R	flybase	exon	2767163	2767312	.	+	.	id=DLt00978;transcript_id=FBtr0336743;exon_number=5;gene_id=FBgn0265058;cr_gid=CR44169;cr_tid=CR44169-RB
2R	flybase	exon	2767364	2767593	.	+	.	id=DLt00978;transcript_id=FBtr0336743;exon_number=6;gene_id=FBgn0265058;cr_gid=CR44169;cr_tid=CR44169-RB
2R	flybase	exon	2763778	2763876	.	+	.	id=DLt00978;transcript_id=FBtr0336743;exon_number=4;gene_id=FBgn0265058;cr_gid=CR44169;cr_tid=CR44169-RB
2R	flybase	exon	2760654	2760770	.	+	.	id=DLt00978;transcript_id=FBtr0336743;exon_number=1;gene_id=FBgn0265058;cr_gid=CR44169;cr_tid=CR44169-RB
2R	flybase	exon	2867001	2867700	.	+	.	id=DLt00979;transcript_id=FBtr0336744;exon_number=1;gene_id=FBgn0265059;cr_gid=CR44170;cr_tid=CR44170-RA
2R	flybase	exon	2867900	2868700	.	-	.	id=DLt01960;transcript_id=FBtr0344617;exon_number=1;gene_id=FBgn0265060;cr_gid=CR44171;cr_tid=CR44171-RB
2R	flybase	exon	2910901	2911601	.	-	.	id=DLt01006;transcript_id=FBtr0336875;exon_number=1;gene_id=FBgn0265061;cr_gid=CR44172;cr_tid=CR44172-RA
3R	flybase	exon	15104497	15104965	.	-	.	id=DLt01941;transcript_id=FBtr0344589;exon_number=2;gene_id=FBgn0265062;cr_gid=CR44173;cr_tid=CR44173-RB
3R	flybase	exon	15105038	15105450	.	-	.	id=DLt01941;transcript_id=FBtr0344589;exon_number=1;gene_id=FBgn0265062;cr_gid=CR44173;cr_tid=CR44173-RB
3R	flybase	exon	15152538	15152941	.	-	.	id=DLt00980;transcript_id=FBtr0336791;exon_number=5;gene_id=FBgn0265064;cr_gid=CR44175;cr_tid=CR44175-RA
3R	flybase	exon	15153205	15153282	.	-	.	id=DLt00980;transcript_id=FBtr0336791;exon_number=1;gene_id=FBgn0265064;cr_gid=CR44175;cr_tid=CR44175-RA
3R	flybase	exon	15153000	15153100	.	-	.	id=DLt00980;transcript_id=FBtr0336791;exon_number=3;gene_id=FBgn0265064;cr_gid=CR44175;cr_tid=CR44175-RA
3R	flybase	exon	15153006	15153123	.	-	.	id=DLt00981;transcript_id=FBtr0336792;exon_number=2;gene_id=FBgn0265064;cr_gid=CR44175;cr_tid=CR44175-RB
3R	flybase	exon	15153205	15153282	.	-	.	id=DLt00981;transcript_id=FBtr0336792;exon_number=1;gene_id=FBgn0265064;cr_gid=CR44175;cr_tid=CR44175-RB
3R	flybase	exon	15152538	15152945	.	-	.	id=DLt00981;transcript_id=FBtr0336792;exon_number=4;gene_id=FBgn0265064;cr_gid=CR44175;cr_tid=CR44175-RB
3R	flybase	exon	15153205	15153282	.	-	.	id=DLt02130;transcript_id=FBtr0345277;exon_number=1;gene_id=FBgn0265064;cr_gid=CR44175;cr_tid=CR44175-RC
3R	flybase	exon	15153000	15153100	.	-	.	id=DLt02130;transcript_id=FBtr0345277;exon_number=3;gene_id=FBgn0265064;cr_gid=CR44175;cr_tid=CR44175-RC
3R	flybase	exon	15152538	15152945	.	-	.	id=DLt02130;transcript_id=FBtr0345277;exon_number=4;gene_id=FBgn0265064;cr_gid=CR44175;cr_tid=CR44175-RC
3R	flybase	exon	10247473	10247733	.	-	.	id=DLt00983;transcript_id=FBtr0336796;exon_number=2;gene_id=FBgn0265065;cr_gid=CR44176;cr_tid=CR44176-RA
3R	flybase	exon	10247789	10248271	.	-	.	id=DLt00983;transcript_id=FBtr0336796;exon_number=1;gene_id=FBgn0265065;cr_gid=CR44176;cr_tid=CR44176-RA
3R	flybase	exon	10322100	10322265	.	+	.	id=DLt00982;transcript_id=FBtr0336795;exon_number=1;gene_id=FBgn0265066;cr_gid=CR44177;cr_tid=CR44177-RA
3R	flybase	exon	10333945	10334709	.	+	.	id=DLt00982;transcript_id=FBtr0336795;exon_number=2;gene_id=FBgn0265066;cr_gid=CR44177;cr_tid=CR44177-RA
3R	flybase	exon	16914514	16914668	.	+	.	id=DLt01942;transcript_id=FBtr0344590;exon_number=1;gene_id=FBgn0265067;cr_gid=CR44178;cr_tid=CR44178-RD
3R	flybase	exon	16920671	16921466	.	+	.	id=DLt01942;transcript_id=FBtr0344590;exon_number=3;gene_id=FBgn0265067;cr_gid=CR44178;cr_tid=CR44178-RD
3R	flybase	exon	16920484	16920610	.	+	.	id=DLt01943;transcript_id=FBtr0344591;exon_number=2;gene_id=FBgn0265067;cr_gid=CR44178;cr_tid=CR44178-RE
3R	flybase	exon	16920676	16921466	.	+	.	id=DLt01943;transcript_id=FBtr0344591;exon_number=4;gene_id=FBgn0265067;cr_gid=CR44178;cr_tid=CR44178-RE
3R	flybase	exon	16920484	16920610	.	+	.	id=DLt01944;transcript_id=FBtr0344592;exon_number=2;gene_id=FBgn0265067;cr_gid=CR44178;cr_tid=CR44178-RF
3R	flybase	exon	16920671	16921466	.	+	.	id=DLt01944;transcript_id=FBtr0344592;exon_number=3;gene_id=FBgn0265067;cr_gid=CR44178;cr_tid=CR44178-RF
3R	flybase	exon	21317007	21318984	.	-	.	id=DLt00984;transcript_id=FBtr0336803;exon_number=1;gene_id=FBgn0265068;cr_gid=CR44179;cr_tid=CR44179-RA
2L	flybase	exon	10680151	10680480	.	-	.	id=DLt00997;transcript_id=FBtr0336852;exon_number=1;gene_id=FBgn0265069;cr_gid=CR44180;cr_tid=CR44180-RA
2L	flybase	exon	10695058	10698195	.	+	.	id=DLt00996;transcript_id=FBtr0336849;exon_number=1;gene_id=FBgn0265070;cr_gid=CR44181;cr_tid=CR44181-RA
2L	flybase	exon	11280057	11280577	.	-	.	id=DLt01002;transcript_id=FBtr0336865;exon_number=1;gene_id=FBgn0265071;cr_gid=CR44182;cr_tid=CR44182-RA
2L	flybase	exon	12931551	12932340	.	+	.	id=DLt00994;transcript_id=FBtr0336839;exon_number=1;gene_id=FBgn0265072;cr_gid=CR44183;cr_tid=CR44183-RA
2L	flybase	exon	19019396	19019871	.	-	.	id=DLt00995;transcript_id=FBtr0336845;exon_number=1;gene_id=FBgn0265073;cr_gid=CR44184;cr_tid=CR44184-RA
2L	flybase	exon	135402	136128	.	+	.	id=DLt00992;transcript_id=FBtr0336836;exon_number=1;gene_id=FBgn0265074;cr_gid=CR44185;cr_tid=CR44185-RA
2L	flybase	exon	136273	136701	.	+	.	id=DLt00993;transcript_id=FBtr0336837;exon_number=2;gene_id=FBgn0265075;cr_gid=CR44186;cr_tid=CR44186-RA
2L	flybase	exon	136144	136216	.	+	.	id=DLt00993;transcript_id=FBtr0336837;exon_number=1;gene_id=FBgn0265075;cr_gid=CR44186;cr_tid=CR44186-RA
2L	flybase	exon	20710096	20711006	.	+	.	id=DLt00990;transcript_id=FBtr0336826;exon_number=1;gene_id=FBgn0265076;cr_gid=CR44187;cr_tid=CR44187-RA
2L	flybase	exon	20711202	20712300	.	+	.	id=DLt00991;transcript_id=FBtr0336827;exon_number=1;gene_id=FBgn0265077;cr_gid=CR44188;cr_tid=CR44188-RA
2L	flybase	exon	19217407	19217669	.	+	.	id=DLt00987;transcript_id=FBtr0336815;exon_number=1;gene_id=FBgn0265078;cr_gid=CR44189;cr_tid=CR44189-RA
2L	flybase	exon	19217730	19218135	.	+	.	id=DLt00987;transcript_id=FBtr0336815;exon_number=2;gene_id=FBgn0265078;cr_gid=CR44189;cr_tid=CR44189-RA
2L	flybase	exon	19271322	19272405	.	-	.	id=DLt00989;transcript_id=FBtr0336821;exon_number=2;gene_id=FBgn0265079;cr_gid=CR44190;cr_tid=CR44190-RA
2L	flybase	exon	19269114	19269834	.	-	.	id=DLt00989;transcript_id=FBtr0336821;exon_number=3;gene_id=FBgn0265079;cr_gid=CR44190;cr_tid=CR44190-RA
2L	flybase	exon	19272758	19272861	.	-	.	id=DLt00989;transcript_id=FBtr0336821;exon_number=1;gene_id=FBgn0265079;cr_gid=CR44190;cr_tid=CR44190-RA
2L	flybase	exon	19262470	19263057	.	+	.	id=DLt00988;transcript_id=FBtr0336816;exon_number=1;gene_id=FBgn0265080;cr_gid=CR44191;cr_tid=CR44191-RA
3R	flybase	exon	5879450	5880020	.	-	.	id=DLt00985;transcript_id=FBtr0336807;exon_number=3;gene_id=FBgn0265081;cr_gid=CR44192;cr_tid=CR44192-RA
3R	flybase	exon	5878752	5879203	.	-	.	id=DLt00985;transcript_id=FBtr0336807;exon_number=5;gene_id=FBgn0265081;cr_gid=CR44192;cr_tid=CR44192-RA
3R	flybase	exon	5878568	5878692	.	-	.	id=DLt00985;transcript_id=FBtr0336807;exon_number=7;gene_id=FBgn0265081;cr_gid=CR44192;cr_tid=CR44192-RA
3R	flybase	exon	5879726	5879909	.	-	.	id=DLt00986;transcript_id=FBtr0336808;exon_number=2;gene_id=FBgn0265081;cr_gid=CR44192;cr_tid=CR44192-RB
3R	flybase	exon	5878568	5878692	.	-	.	id=DLt00986;transcript_id=FBtr0336808;exon_number=7;gene_id=FBgn0265081;cr_gid=CR44192;cr_tid=CR44192-RB
3R	flybase	exon	5879974	5880020	.	-	.	id=DLt00986;transcript_id=FBtr0336808;exon_number=1;gene_id=FBgn0265081;cr_gid=CR44192;cr_tid=CR44192-RB
3R	flybase	exon	5878744	5879203	.	-	.	id=DLt00986;transcript_id=FBtr0336808;exon_number=6;gene_id=FBgn0265081;cr_gid=CR44192;cr_tid=CR44192-RB
3R	flybase	exon	5879450	5879643	.	-	.	id=DLt00986;transcript_id=FBtr0336808;exon_number=4;gene_id=FBgn0265081;cr_gid=CR44192;cr_tid=CR44192-RB
2L	flybase	exon	15207850	15208768	.	+	.	id=DLt01001;transcript_id=FBtr0336858;exon_number=1;gene_id=FBgn0265085;cr_gid=CR44196;cr_tid=CR44196-RA
2L	flybase	exon	13089803	13090559	.	+	.	id=DLt00998;transcript_id=FBtr0336854;exon_number=1;gene_id=FBgn0265086;cr_gid=CR44197;cr_tid=CR44197-RA
2L	flybase	exon	13118872	13119288	.	-	.	id=DLt01000;transcript_id=FBtr0336857;exon_number=1;gene_id=FBgn0265087;cr_gid=CR44198;cr_tid=CR44198-RA
2L	flybase	exon	13146636	13146908	.	+	.	id=DLt00999;transcript_id=FBtr0336856;exon_number=1;gene_id=FBgn0265088;cr_gid=CR44199;cr_tid=CR44199-RA
2R	flybase	exon	3037300	3037599	.	+	.	id=DLt01007;transcript_id=FBtr0336881;exon_number=1;gene_id=FBgn0265095;cr_gid=CR44200;cr_tid=CR44200-RA
2R	flybase	exon	3282501	3283699	.	+	.	id=DLt01016;transcript_id=FBtr0336910;exon_number=1;gene_id=FBgn0265096;cr_gid=CR44201;cr_tid=CR44201-RA
2R	flybase	exon	3310404	3310499	.	-	.	id=DLt01957;transcript_id=FBtr0344614;exon_number=1;gene_id=FBgn0265097;cr_gid=CR44202;cr_tid=CR44202-RB
2R	flybase	exon	3310001	3310336	.	-	.	id=DLt01957;transcript_id=FBtr0344614;exon_number=2;gene_id=FBgn0265097;cr_gid=CR44202;cr_tid=CR44202-RB
2R	flybase	exon	3317001	3317500	.	-	.	id=DLt01017;transcript_id=FBtr0336914;exon_number=1;gene_id=FBgn0265098;cr_gid=CR44203;cr_tid=CR44203-RA
2R	flybase	exon	3319201	3320001	.	-	.	id=DLt01958;transcript_id=FBtr0344615;exon_number=1;gene_id=FBgn0265099;cr_gid=CR44204;cr_tid=CR44204-RB
2R	flybase	exon	5653853	5655019	.	+	.	id=DLt01978;transcript_id=FBtr0344698;exon_number=1;gene_id=FBgn0265103;cr_gid=CR44205;cr_tid=CR44205-RB
2R	flybase	exon	5662900	5663875	.	+	.	id=DLt01019;transcript_id=FBtr0336931;exon_number=3;gene_id=FBgn0265105;cr_gid=CR44207;cr_tid=CR44207-RA
2R	flybase	exon	5662615	5662842	.	+	.	id=DLt01019;transcript_id=FBtr0336931;exon_number=2;gene_id=FBgn0265105;cr_gid=CR44207;cr_tid=CR44207-RA
2R	flybase	exon	5662615	5662838	.	+	.	id=DLt01020;transcript_id=FBtr0336932;exon_number=1;gene_id=FBgn0265105;cr_gid=CR44207;cr_tid=CR44207-RB
2R	flybase	exon	5662900	5663875	.	+	.	id=DLt01020;transcript_id=FBtr0336932;exon_number=3;gene_id=FBgn0265105;cr_gid=CR44207;cr_tid=CR44207-RB
2R	flybase	exon	5676173	5676600	.	+	.	id=DLt01021;transcript_id=FBtr0336933;exon_number=2;gene_id=FBgn0265106;cr_gid=CR44208;cr_tid=CR44208-RA
2R	flybase	exon	5676044	5676110	.	+	.	id=DLt01021;transcript_id=FBtr0336933;exon_number=1;gene_id=FBgn0265106;cr_gid=CR44208;cr_tid=CR44208-RA
2R	flybase	exon	5676173	5678800	.	+	.	id=DLt01022;transcript_id=FBtr0336934;exon_number=3;gene_id=FBgn0265106;cr_gid=CR44208;cr_tid=CR44208-RB
2R	flybase	exon	5676044	5676110	.	+	.	id=DLt01022;transcript_id=FBtr0336934;exon_number=1;gene_id=FBgn0265106;cr_gid=CR44208;cr_tid=CR44208-RB
2R	flybase	exon	3420913	3421002	.	-	.	id=DLt01023;transcript_id=FBtr0336938;exon_number=1;gene_id=FBgn0265107;cr_gid=CR44209;cr_tid=CR44209-RA
2R	flybase	exon	3420695	3420840	.	-	.	id=DLt01023;transcript_id=FBtr0336938;exon_number=2;gene_id=FBgn0265107;cr_gid=CR44209;cr_tid=CR44209-RA
2R	flybase	exon	15540000	15540500	.	-	.	id=DLt01027;transcript_id=FBtr0336982;exon_number=1;gene_id=FBgn0265143;cr_gid=CR44212;cr_tid=CR44212-RA
2R	flybase	exon	15540801	15541100	.	+	.	id=DLt01026;transcript_id=FBtr0336980;exon_number=1;gene_id=FBgn0265144;cr_gid=CR44213;cr_tid=CR44213-RA
2R	flybase	exon	15543800	15545345	.	-	.	id=DLt01953;transcript_id=FBtr0344610;exon_number=1;gene_id=FBgn0265145;cr_gid=CR44214;cr_tid=CR44214-RB
2L	flybase	exon	14241367	14241732	.	+	.	id=DLt01034;transcript_id=FBtr0336992;exon_number=4;gene_id=FBgn0265147;cr_gid=CR44216;cr_tid=CR44216-RA
2L	flybase	exon	14241144	14241314	.	+	.	id=DLt01034;transcript_id=FBtr0336992;exon_number=2;gene_id=FBgn0265147;cr_gid=CR44216;cr_tid=CR44216-RA
2L	flybase	exon	14241157	14241314	.	+	.	id=DLt01816;transcript_id=FBtr0344021;exon_number=3;gene_id=FBgn0265147;cr_gid=CR44216;cr_tid=CR44216-RB
2L	flybase	exon	14241367	14241732	.	+	.	id=DLt01816;transcript_id=FBtr0344021;exon_number=4;gene_id=FBgn0265147;cr_gid=CR44216;cr_tid=CR44216-RB
2L	flybase	exon	14241071	14241098	.	+	.	id=DLt01816;transcript_id=FBtr0344021;exon_number=1;gene_id=FBgn0265147;cr_gid=CR44216;cr_tid=CR44216-RB
2L	flybase	exon	21957820	21958360	.	+	.	id=DLt01033;transcript_id=FBtr0336991;exon_number=1;gene_id=FBgn0265148;cr_gid=CR44217;cr_tid=CR44217-RA
2L	flybase	exon	248909	249812	.	+	.	id=DLt01031;transcript_id=FBtr0336987;exon_number=1;gene_id=FBgn0265149;cr_gid=CR44218;cr_tid=CR44218-RA
2L	flybase	exon	262203	262597	.	+	.	id=DLt01032;transcript_id=FBtr0336988;exon_number=1;gene_id=FBgn0265150;cr_gid=CR44219;cr_tid=CR44219-RA
2L	flybase	exon	262645	263003	.	+	.	id=DLt01032;transcript_id=FBtr0336988;exon_number=2;gene_id=FBgn0265150;cr_gid=CR44219;cr_tid=CR44219-RA
2L	flybase	exon	219651	220050	.	+	.	id=DLt01028;transcript_id=FBtr0336984;exon_number=1;gene_id=FBgn0265151;cr_gid=CR44220;cr_tid=CR44220-RA
2L	flybase	exon	228037	228588	.	+	.	id=DLt01030;transcript_id=FBtr0336986;exon_number=1;gene_id=FBgn0265152;cr_gid=CR44221;cr_tid=CR44221-RA
2L	flybase	exon	223519	224708	.	+	.	id=DLt01029;transcript_id=FBtr0336985;exon_number=1;gene_id=FBgn0265153;cr_gid=CR44222;cr_tid=CR44222-RA
2L	flybase	exon	10506301	10507015	.	+	.	id=DLt01037;transcript_id=FBtr0337005;exon_number=1;gene_id=FBgn0265155;cr_gid=CR44224;cr_tid=CR44224-RA
3R	flybase	exon	18837643	18838082	.	-	.	id=DLt01041;transcript_id=FBtr0337070;exon_number=1;gene_id=FBgn0265156;cr_gid=CR44225;cr_tid=CR44225-RA
3R	flybase	exon	18866498	18867062	.	+	.	id=DLt01040;transcript_id=FBtr0337068;exon_number=1;gene_id=FBgn0265157;cr_gid=CR44226;cr_tid=CR44226-RA
3R	flybase	exon	4579786	4581638	.	+	.	id=DLt01042;transcript_id=FBtr0337076;exon_number=1;gene_id=FBgn0265159;cr_gid=CR44228;cr_tid=CR44228-RA
3R	flybase	exon	24120345	24121001	.	-	.	id=DLt01945;transcript_id=FBtr0344593;exon_number=1;gene_id=FBgn0265160;cr_gid=CR44229;cr_tid=CR44229-RB
3R	flybase	exon	6509412	6510146	.	+	.	id=DLt01043;transcript_id=FBtr0337078;exon_number=2;gene_id=FBgn0265161;cr_gid=CR44230;cr_tid=CR44230-RA
3R	flybase	exon	6508354	6508594	.	+	.	id=DLt01043;transcript_id=FBtr0337078;exon_number=1;gene_id=FBgn0265161;cr_gid=CR44230;cr_tid=CR44230-RA
3R	flybase	exon	8553834	8554181	.	+	.	id=DLt01044;transcript_id=FBtr0337083;exon_number=2;gene_id=FBgn0265162;cr_gid=CR44231;cr_tid=CR44231-RA
3R	flybase	exon	8553481	8553777	.	+	.	id=DLt01044;transcript_id=FBtr0337083;exon_number=1;gene_id=FBgn0265162;cr_gid=CR44231;cr_tid=CR44231-RA
3R	flybase	exon	8593843	8594079	.	+	.	id=DLt01045;transcript_id=FBtr0337084;exon_number=3;gene_id=FBgn0265163;cr_gid=CR44232;cr_tid=CR44232-RA
3R	flybase	exon	8593349	8593534	.	+	.	id=DLt01045;transcript_id=FBtr0337084;exon_number=1;gene_id=FBgn0265163;cr_gid=CR44232;cr_tid=CR44232-RA
3R	flybase	exon	8593349	8593749	.	+	.	id=DLt01046;transcript_id=FBtr0337085;exon_number=2;gene_id=FBgn0265163;cr_gid=CR44232;cr_tid=CR44232-RB
3R	flybase	exon	8592900	8593190	.	-	.	id=DLt01047;transcript_id=FBtr0337086;exon_number=1;gene_id=FBgn0265164;cr_gid=CR44233;cr_tid=CR44233-RA
3R	flybase	exon	8676102	8676390	.	-	.	id=DLt01050;transcript_id=FBtr0337092;exon_number=1;gene_id=FBgn0265165;cr_gid=CR44234;cr_tid=CR44234-RA
3R	flybase	exon	8717633	8718189	.	-	.	id=DLt01049;transcript_id=FBtr0337090;exon_number=1;gene_id=FBgn0265166;cr_gid=CR44235;cr_tid=CR44235-RA
3R	flybase	exon	8756456	8757049	.	-	.	id=DLt01048;transcript_id=FBtr0337089;exon_number=1;gene_id=FBgn0265167;cr_gid=CR44236;cr_tid=CR44236-RA
3R	flybase	exon	9935560	9935955	.	-	.	id=DLt01051;transcript_id=FBtr0337098;exon_number=2;gene_id=FBgn0265168;cr_gid=CR44237;cr_tid=CR44237-RA
3R	flybase	exon	9936027	9936448	.	-	.	id=DLt01051;transcript_id=FBtr0337098;exon_number=1;gene_id=FBgn0265168;cr_gid=CR44237;cr_tid=CR44237-RA
3R	flybase	exon	9935008	9935460	.	-	.	id=DLt01051;transcript_id=FBtr0337098;exon_number=3;gene_id=FBgn0265168;cr_gid=CR44237;cr_tid=CR44237-RA
3R	flybase	exon	12952706	12953584	.	-	.	id=DLt01052;transcript_id=FBtr0337099;exon_number=1;gene_id=FBgn0265169;cr_gid=CR44238;cr_tid=CR44238-RA
2R	flybase	exon	11182100	11182593	.	-	.	id=DLt01053;transcript_id=FBtr0339083;exon_number=1;gene_id=FBgn0265176;cr_gid=CR44241;cr_tid=CR44241-RA
3R	flybase	exon	13196993	13197479	.	-	.	id=DLt01055;transcript_id=FBtr0339169;exon_number=1;gene_id=FBgn0265196;cr_gid=CR44256;cr_tid=CR44256-RA
3R	flybase	exon	13096012	13096353	.	-	.	id=DLt01056;transcript_id=FBtr0339172;exon_number=2;gene_id=FBgn0265198;cr_gid=CR44258;cr_tid=CR44258-RA
3R	flybase	exon	13096472	13096749	.	-	.	id=DLt01056;transcript_id=FBtr0339172;exon_number=1;gene_id=FBgn0265198;cr_gid=CR44258;cr_tid=CR44258-RA
3R	flybase	exon	3546541	3546846	.	+	.	id=DLt01057;transcript_id=FBtr0339178;exon_number=2;gene_id=FBgn0265200;cr_gid=CR44260;cr_tid=CR44260-RA
3R	flybase	exon	3545771	3546177	.	+	.	id=DLt01057;transcript_id=FBtr0339178;exon_number=1;gene_id=FBgn0265200;cr_gid=CR44260;cr_tid=CR44260-RA
3R	flybase	exon	26009567	26010120	.	-	.	id=DLt01058;transcript_id=FBtr0339184;exon_number=1;gene_id=FBgn0265202;cr_gid=CR44262;cr_tid=CR44262-RA
3R	flybase	exon	27584613	27585082	.	+	.	id=DLt01059;transcript_id=FBtr0339186;exon_number=2;gene_id=FBgn0265203;cr_gid=CR44263;cr_tid=CR44263-RA
3R	flybase	exon	27584432	27584608	.	+	.	id=DLt01060;transcript_id=FBtr0339187;exon_number=1;gene_id=FBgn0265203;cr_gid=CR44263;cr_tid=CR44263-RB
3R	flybase	exon	27584685	27585082	.	+	.	id=DLt01060;transcript_id=FBtr0339187;exon_number=3;gene_id=FBgn0265203;cr_gid=CR44263;cr_tid=CR44263-RB
3R	flybase	exon	24847006	24847902	.	-	.	id=DLt01061;transcript_id=FBtr0339191;exon_number=1;gene_id=FBgn0265204;cr_gid=CR44264;cr_tid=CR44264-RA
3R	flybase	exon	17050049	17050311	.	-	.	id=DLt01621;transcript_id=FBtr0339196;exon_number=1;gene_id=FBgn0265205;cr_gid=CR44265;cr_tid=CR44265-RA
3R	flybase	exon	17049345	17049789	.	-	.	id=DLt01899;transcript_id=FBtr0344338;exon_number=3;gene_id=FBgn0265205;cr_gid=CR44265;cr_tid=CR44265-RB
3R	flybase	exon	17049911	17050311	.	-	.	id=DLt01899;transcript_id=FBtr0344338;exon_number=2;gene_id=FBgn0265205;cr_gid=CR44265;cr_tid=CR44265-RB
X	flybase	exon	11464488	11465391	.	-	.	id=DLt01062;transcript_id=FBtr0339228;exon_number=1;gene_id=FBgn0265252;cr_gid=CR44266;cr_tid=CR44266-RA
3R	flybase	exon	20738717	20739407	.	+	.	id=DLt01064;transcript_id=FBtr0339230;exon_number=1;gene_id=FBgn0265253;cr_gid=CR44267;cr_tid=CR44267-RA
2LHet	flybase	exon	31881	31976	.	+	.	id=DLt01065;transcript_id=FBtr0339231;exon_number=2;gene_id=FBgn0265254;cr_gid=CR44268;cr_tid=CR44268-RA
2LHet	flybase	exon	31584	31692	.	+	.	id=DLt01065;transcript_id=FBtr0339231;exon_number=1;gene_id=FBgn0265254;cr_gid=CR44268;cr_tid=CR44268-RA
2L	flybase	exon	21799021	21799112	.	-	.	id=DLt01063;transcript_id=FBtr0339229;exon_number=1;gene_id=FBgn0265255;cr_gid=CR44269;cr_tid=CR44269-RA
2L	flybase	exon	21798141	21798951	.	-	.	id=DLt01063;transcript_id=FBtr0339229;exon_number=2;gene_id=FBgn0265255;cr_gid=CR44269;cr_tid=CR44269-RA
2L	flybase	exon	21798043	21798951	.	-	.	id=DLt02142;transcript_id=FBtr0345311;exon_number=3;gene_id=FBgn0265255;cr_gid=CR44269;cr_tid=CR44269-RB
2L	flybase	exon	21799021	21799112	.	-	.	id=DLt02142;transcript_id=FBtr0345311;exon_number=1;gene_id=FBgn0265255;cr_gid=CR44269;cr_tid=CR44269-RB
2L	flybase	exon	17354518	17354668	.	-	.	id=DLt00282;transcript_id=FBtr0306294;exon_number=2;gene_id=FBgn0265270;cr_gid=CR43239;cr_tid=CR43239-RA
2L	flybase	exon	17353903	17354452	.	-	.	id=DLt00282;transcript_id=FBtr0306294;exon_number=3;gene_id=FBgn0265270;cr_gid=CR43239;cr_tid=CR43239-RA
2L	flybase	exon	17353855	17354452	.	-	.	id=DLt01133;transcript_id=FBtr0339798;exon_number=4;gene_id=FBgn0265270;cr_gid=CR43239;cr_tid=CR43239-RB
2L	flybase	exon	17354523	17354668	.	-	.	id=DLt01133;transcript_id=FBtr0339798;exon_number=1;gene_id=FBgn0265270;cr_gid=CR43239;cr_tid=CR43239-RB
2L	flybase	exon	17354523	17354668	.	-	.	id=DLt02234;transcript_id=FBtr0345642;exon_number=1;gene_id=FBgn0265270;cr_gid=CR43239;cr_tid=CR43239-RC
2L	flybase	exon	17353730	17354452	.	-	.	id=DLt02234;transcript_id=FBtr0345642;exon_number=5;gene_id=FBgn0265270;cr_gid=CR43239;cr_tid=CR43239-RC
3L	flybase	exon	14027631	14029936	.	-	.	id=DLt00248;transcript_id=FBtr0304128;exon_number=1;gene_id=FBgn0265295
2R	flybase	exon	3879701	3880072	.	-	.	id=DLt01066;transcript_id=FBtr0339301;exon_number=1;gene_id=FBgn0265299;cr_gid=CR44272;cr_tid=CR44272-RA
2R	flybase	exon	4829100	4830000	.	+	.	id=DLt01067;transcript_id=FBtr0339304;exon_number=1;gene_id=FBgn0265300;cr_gid=CR44273;cr_tid=CR44273-RA
2R	flybase	exon	4831000	4831800	.	+	.	id=DLt01068;transcript_id=FBtr0339305;exon_number=1;gene_id=FBgn0265301;cr_gid=CR44274;cr_tid=CR44274-RA
2R	flybase	exon	4116801	4118301	.	+	.	id=DLt01069;transcript_id=FBtr0339311;exon_number=1;gene_id=FBgn0265302;cr_gid=CR44275;cr_tid=CR44275-RA
2R	flybase	exon	4129101	4129522	.	-	.	id=DLt01070;transcript_id=FBtr0339314;exon_number=1;gene_id=FBgn0265303;cr_gid=CR44276;cr_tid=CR44276-RA
2R	flybase	exon	4631550	4631881	.	-	.	id=DLt01076;transcript_id=FBtr0339340;exon_number=1;gene_id=FBgn0265304;cr_gid=CR44277;cr_tid=CR44277-RA
2R	flybase	exon	4656060	4656300	.	-	.	id=DLt01075;transcript_id=FBtr0339339;exon_number=1;gene_id=FBgn0265305;cr_gid=CR44278;cr_tid=CR44278-RA
2R	flybase	exon	4655801	4655995	.	-	.	id=DLt01075;transcript_id=FBtr0339339;exon_number=2;gene_id=FBgn0265305;cr_gid=CR44278;cr_tid=CR44278-RA
2R	flybase	exon	4430301	4431047	.	-	.	id=DLt01077;transcript_id=FBtr0339347;exon_number=1;gene_id=FBgn0265306;cr_gid=CR44279;cr_tid=CR44279-RA
2R	flybase	exon	4164850	4165500	.	+	.	id=DLt01078;transcript_id=FBtr0339348;exon_number=1;gene_id=FBgn0265307;cr_gid=CR44280;cr_tid=CR44280-RA
2R	flybase	exon	4538756	4539001	.	-	.	id=DLt01080;transcript_id=FBtr0339355;exon_number=1;gene_id=FBgn0265308;cr_gid=CR44281;cr_tid=CR44281-RA
2R	flybase	exon	4538202	4538558	.	-	.	id=DLt01080;transcript_id=FBtr0339355;exon_number=2;gene_id=FBgn0265308;cr_gid=CR44281;cr_tid=CR44281-RA
2R	flybase	exon	20222308	20223499	.	-	.	id=DLt01081;transcript_id=FBtr0339358;exon_number=1;gene_id=FBgn0265309;cr_gid=CR44282;cr_tid=CR44282-RA
2R	flybase	exon	5048989	5049503	.	+	.	id=DLt01082;transcript_id=FBtr0339365;exon_number=1;gene_id=FBgn0265310;cr_gid=CR44283;cr_tid=CR44283-RA
2R	flybase	exon	5070900	5072000	.	+	.	id=DLt01083;transcript_id=FBtr0339366;exon_number=1;gene_id=FBgn0265311;cr_gid=CR44284;cr_tid=CR44284-RA
2R	flybase	exon	5493144	5493375	.	-	.	id=DLt01079;transcript_id=FBtr0339353;exon_number=1;gene_id=FBgn0265312;cr_gid=CR44285;cr_tid=CR44285-RA
3R	flybase	exon	23144050	23144968	.	+	.	id=DLt01071;transcript_id=FBtr0339323;exon_number=1;gene_id=FBgn0265314;cr_gid=CR44287;cr_tid=CR44287-RA
3R	flybase	exon	23363955	23364881	.	+	.	id=DLt01072;transcript_id=FBtr0339324;exon_number=1;gene_id=FBgn0265315;cr_gid=CR44288;cr_tid=CR44288-RA
3R	flybase	exon	23361553	23363625	.	-	.	id=DLt01073;transcript_id=FBtr0339325;exon_number=1;gene_id=FBgn0265316;cr_gid=CR44289;cr_tid=CR44289-RA
3R	flybase	exon	4388657	4389051	.	-	.	id=DLt01074;transcript_id=FBtr0339329;exon_number=2;gene_id=FBgn0265318;cr_gid=CR44291;cr_tid=CR44291-RA
3R	flybase	exon	4389131	4389520	.	-	.	id=DLt01074;transcript_id=FBtr0339329;exon_number=1;gene_id=FBgn0265318;cr_gid=CR44291;cr_tid=CR44291-RA
3R	flybase	exon	4388550	4388587	.	-	.	id=DLt01074;transcript_id=FBtr0339329;exon_number=3;gene_id=FBgn0265318;cr_gid=CR44291;cr_tid=CR44291-RA
2R	flybase	exon	5596201	5597121	.	-	.	id=DLt01085;transcript_id=FBtr0339404;exon_number=2;gene_id=FBgn0265338;cr_gid=CR44292;cr_tid=CR44292-RA
2R	flybase	exon	5597436	5598001	.	-	.	id=DLt01085;transcript_id=FBtr0339404;exon_number=1;gene_id=FBgn0265338;cr_gid=CR44292;cr_tid=CR44292-RA
2R	flybase	exon	5748650	5749050	.	+	.	id=DLt01086;transcript_id=FBtr0339405;exon_number=1;gene_id=FBgn0265339;cr_gid=CR44293;cr_tid=CR44293-RA
2R	flybase	exon	5913861	5914263	.	-	.	id=DLt01089;transcript_id=FBtr0339421;exon_number=1;gene_id=FBgn0265340;cr_gid=CR44294;cr_tid=CR44294-RA
2R	flybase	exon	5932031	5932701	.	+	.	id=DLt01954;transcript_id=FBtr0344611;exon_number=2;gene_id=FBgn0265341;cr_gid=CR44295;cr_tid=CR44295-RB
2R	flybase	exon	5931540	5931971	.	+	.	id=DLt01954;transcript_id=FBtr0344611;exon_number=1;gene_id=FBgn0265341;cr_gid=CR44295;cr_tid=CR44295-RB
2R	flybase	exon	5940148	5940500	.	-	.	id=DLt01088;transcript_id=FBtr0339415;exon_number=1;gene_id=FBgn0265343;cr_gid=CR44297;cr_tid=CR44297-RA
2R	flybase	exon	5940600	5940898	.	-	.	id=DLt01087;transcript_id=FBtr0339414;exon_number=1;gene_id=FBgn0265344;cr_gid=CR44298;cr_tid=CR44298-RA
2R	flybase	exon	6670400	6670654	.	+	.	id=DLt01955;transcript_id=FBtr0344612;exon_number=1;gene_id=FBgn0265345;cr_gid=CR44299;cr_tid=CR44299-RB
2R	flybase	exon	6671835	6673102	.	+	.	id=DLt01955;transcript_id=FBtr0344612;exon_number=2;gene_id=FBgn0265345;cr_gid=CR44299;cr_tid=CR44299-RB
2R	flybase	exon	6673219	6673531	.	-	.	id=DLt01092;transcript_id=FBtr0339469;exon_number=1;gene_id=FBgn0265346;cr_gid=CR44300;cr_tid=CR44300-RA
2R	flybase	exon	6673700	6673998	.	-	.	id=DLt01091;transcript_id=FBtr0339468;exon_number=1;gene_id=FBgn0265347;cr_gid=CR44301;cr_tid=CR44301-RA
2R	flybase	exon	6747200	6747696	.	+	.	id=DLt01093;transcript_id=FBtr0339470;exon_number=1;gene_id=FBgn0265348;cr_gid=CR44302;cr_tid=CR44302-RA
2R	flybase	exon	7732324	7732604	.	-	.	id=DLt01096;transcript_id=FBtr0339553;exon_number=1;gene_id=FBgn0265363;cr_gid=CR44304;cr_tid=CR44304-RA
2R	flybase	exon	7731883	7732177	.	-	.	id=DLt01096;transcript_id=FBtr0339553;exon_number=2;gene_id=FBgn0265363;cr_gid=CR44304;cr_tid=CR44304-RA
2R	flybase	exon	7805380	7806601	.	+	.	id=DLt01097;transcript_id=FBtr0339554;exon_number=1;gene_id=FBgn0265364;cr_gid=CR44305;cr_tid=CR44305-RA
2R	flybase	exon	7902600	7903400	.	+	.	id=DLt01098;transcript_id=FBtr0339556;exon_number=1;gene_id=FBgn0265365;cr_gid=CR44306;cr_tid=CR44306-RA
2L	flybase	exon	20847844	20848143	.	-	.	id=DLt01099;transcript_id=FBtr0339566;exon_number=1;gene_id=FBgn0265366;cr_gid=CR44307;cr_tid=CR44307-RA
2L	flybase	exon	3537844	3538004	.	+	.	id=DLt01100;transcript_id=FBtr0339568;exon_number=1;gene_id=FBgn0265367;cr_gid=CR44308;cr_tid=CR44308-RA
2L	flybase	exon	3538068	3538333	.	+	.	id=DLt01100;transcript_id=FBtr0339568;exon_number=2;gene_id=FBgn0265367;cr_gid=CR44308;cr_tid=CR44308-RA
2L	flybase	exon	3562657	3563118	.	+	.	id=DLt01101;transcript_id=FBtr0339569;exon_number=2;gene_id=FBgn0265368;cr_gid=CR44309;cr_tid=CR44309-RA
2L	flybase	exon	3562038	3562610	.	+	.	id=DLt01101;transcript_id=FBtr0339569;exon_number=1;gene_id=FBgn0265368;cr_gid=CR44309;cr_tid=CR44309-RA
2L	flybase	exon	3616296	3617619	.	+	.	id=DLt01102;transcript_id=FBtr0339570;exon_number=1;gene_id=FBgn0265369;cr_gid=CR44310;cr_tid=CR44310-RA
2L	flybase	exon	3702614	3702947	.	+	.	id=DLt01103;transcript_id=FBtr0339573;exon_number=1;gene_id=FBgn0265370;cr_gid=CR44311;cr_tid=CR44311-RA
2R	flybase	exon	7816749	7817301	.	-	.	id=DLt01104;transcript_id=FBtr0339584;exon_number=1;gene_id=FBgn0265371;cr_gid=CR44312;cr_tid=CR44312-RA
2R	flybase	exon	8121500	8122100	.	-	.	id=DLt01106;transcript_id=FBtr0339587;exon_number=1;gene_id=FBgn0265372;cr_gid=CR44313;cr_tid=CR44313-RA
2R	flybase	exon	8134200	8134500	.	-	.	id=DLt01105;transcript_id=FBtr0339586;exon_number=1;gene_id=FBgn0265374;cr_gid=CR44315;cr_tid=CR44315-RA
2R	flybase	exon	8208099	8208326	.	-	.	id=DLt01116;transcript_id=FBtr0339632;exon_number=2;gene_id=FBgn0265375;cr_gid=CR44316;cr_tid=CR44316-RA
2R	flybase	exon	8208384	8208417	.	-	.	id=DLt01116;transcript_id=FBtr0339632;exon_number=1;gene_id=FBgn0265375;cr_gid=CR44316;cr_tid=CR44316-RA
3R	flybase	exon	425407	425471	.	-	.	id=DLt01107;transcript_id=FBtr0339604;exon_number=1;gene_id=FBgn0265376;cr_gid=CR44317;cr_tid=CR44317-RA
3R	flybase	exon	424191	424593	.	-	.	id=DLt01107;transcript_id=FBtr0339604;exon_number=2;gene_id=FBgn0265376;cr_gid=CR44317;cr_tid=CR44317-RA
3R	flybase	exon	422005	422896	.	-	.	id=DLt01107;transcript_id=FBtr0339604;exon_number=3;gene_id=FBgn0265376;cr_gid=CR44317;cr_tid=CR44317-RA
3R	flybase	exon	425407	425471	.	-	.	id=DLt01108;transcript_id=FBtr0339605;exon_number=1;gene_id=FBgn0265376;cr_gid=CR44317;cr_tid=CR44317-RB
3R	flybase	exon	422005	422896	.	-	.	id=DLt01108;transcript_id=FBtr0339605;exon_number=3;gene_id=FBgn0265376;cr_gid=CR44317;cr_tid=CR44317-RB
3R	flybase	exon	4113152	4113420	.	+	.	id=DLt01109;transcript_id=FBtr0339608;exon_number=2;gene_id=FBgn0265377;cr_gid=CR44318;cr_tid=CR44318-RA
3R	flybase	exon	4112891	4113086	.	+	.	id=DLt01109;transcript_id=FBtr0339608;exon_number=1;gene_id=FBgn0265377;cr_gid=CR44318;cr_tid=CR44318-RA
3R	flybase	exon	4112891	4113086	.	+	.	id=DLt01110;transcript_id=FBtr0339609;exon_number=1;gene_id=FBgn0265377;cr_gid=CR44318;cr_tid=CR44318-RB
3R	flybase	exon	4113206	4113420	.	+	.	id=DLt01110;transcript_id=FBtr0339609;exon_number=3;gene_id=FBgn0265377;cr_gid=CR44318;cr_tid=CR44318-RB
3R	flybase	exon	21918572	21919444	.	-	.	id=DLt01921;transcript_id=FBtr0344484;exon_number=1;gene_id=FBgn0265378;cr_gid=CR44319;cr_tid=CR44319-RB
3R	flybase	exon	22020972	22021340	.	+	.	id=DLt01111;transcript_id=FBtr0339611;exon_number=1;gene_id=FBgn0265379;cr_gid=CR44320;cr_tid=CR44320-RA
3R	flybase	exon	22035835	22035938	.	+	.	id=DLt01111;transcript_id=FBtr0339611;exon_number=2;gene_id=FBgn0265379;cr_gid=CR44320;cr_tid=CR44320-RA
3R	flybase	exon	22086900	22087237	.	+	.	id=DLt01112;transcript_id=FBtr0339613;exon_number=2;gene_id=FBgn0265380;cr_gid=CR44321;cr_tid=CR44321-RA
3R	flybase	exon	22086624	22086835	.	+	.	id=DLt01112;transcript_id=FBtr0339613;exon_number=1;gene_id=FBgn0265380;cr_gid=CR44321;cr_tid=CR44321-RA
3R	flybase	exon	19197728	19198371	.	-	.	id=DLt01114;transcript_id=FBtr0339618;exon_number=1;gene_id=FBgn0265381;cr_gid=CR44322;cr_tid=CR44322-RA
3R	flybase	exon	19224961	19225500	.	-	.	id=DLt01113;transcript_id=FBtr0339615;exon_number=1;gene_id=FBgn0265382;cr_gid=CR44323;cr_tid=CR44323-RA
3R	flybase	exon	19311203	19311807	.	+	.	id=DLt01115;transcript_id=FBtr0339620;exon_number=1;gene_id=FBgn0265383;cr_gid=CR44324;cr_tid=CR44324-RA
2L	flybase	exon	6985961	6986750	.	+	.	id=DLt01117;transcript_id=FBtr0339662;exon_number=1;gene_id=FBgn0265414;cr_gid=CR44326;cr_tid=CR44326-RA
3R	flybase	exon	3915728	3916007	.	+	.	id=DLt01120;transcript_id=FBtr0339721;exon_number=3;gene_id=FBgn0265418;cr_gid=CR44330;cr_tid=CR44330-RA
3R	flybase	exon	3915479	3915579	.	+	.	id=DLt01120;transcript_id=FBtr0339721;exon_number=1;gene_id=FBgn0265418;cr_gid=CR44330;cr_tid=CR44330-RA
3R	flybase	exon	3915638	3915673	.	+	.	id=DLt01120;transcript_id=FBtr0339721;exon_number=2;gene_id=FBgn0265418;cr_gid=CR44330;cr_tid=CR44330-RA
3R	flybase	exon	3938835	3939725	.	-	.	id=DLt01121;transcript_id=FBtr0339726;exon_number=1;gene_id=FBgn0265419;cr_gid=CR44331;cr_tid=CR44331-RA
3R	flybase	exon	3938421	3938770	.	-	.	id=DLt01121;transcript_id=FBtr0339726;exon_number=3;gene_id=FBgn0265419;cr_gid=CR44331;cr_tid=CR44331-RA
3R	flybase	exon	3938421	3938770	.	-	.	id=DLt02131;transcript_id=FBtr0345278;exon_number=3;gene_id=FBgn0265419;cr_gid=CR44331;cr_tid=CR44331-RB
3R	flybase	exon	3938831	3939725	.	-	.	id=DLt02131;transcript_id=FBtr0345278;exon_number=2;gene_id=FBgn0265419;cr_gid=CR44331;cr_tid=CR44331-RB
3R	flybase	exon	3452604	3453012	.	-	.	id=DLt01122;transcript_id=FBtr0339727;exon_number=1;gene_id=FBgn0265420;cr_gid=CR44332;cr_tid=CR44332-RA
3R	flybase	exon	3110952	3111317	.	-	.	id=DLt01126;transcript_id=FBtr0339733;exon_number=1;gene_id=FBgn0265421;cr_gid=CR44333;cr_tid=CR44333-RA
3R	flybase	exon	3138060	3138580	.	-	.	id=DLt01125;transcript_id=FBtr0339732;exon_number=1;gene_id=FBgn0265422;cr_gid=CR44334;cr_tid=CR44334-RA
3R	flybase	exon	3152203	3152805	.	-	.	id=DLt01124;transcript_id=FBtr0339730;exon_number=1;gene_id=FBgn0265424;cr_gid=CR44336;cr_tid=CR44336-RA
3R	flybase	exon	3157222	3157724	.	+	.	id=DLt01123;transcript_id=FBtr0339729;exon_number=1;gene_id=FBgn0265425;cr_gid=CR44337;cr_tid=CR44337-RA
3R	flybase	exon	3089162	3090014	.	+	.	id=DLt01922;transcript_id=FBtr0344485;exon_number=1;gene_id=FBgn0265426;cr_gid=CR44338;cr_tid=CR44338-RB
2R	flybase	exon	8872872	8873500	.	+	.	id=DLt01127;transcript_id=FBtr0339737;exon_number=1;gene_id=FBgn0265427;cr_gid=CR44339;cr_tid=CR44339-RA
X	flybase	exon	19389317	19389929	.	-	.	id=DLt01128;transcript_id=FBtr0339739;exon_number=1;gene_id=FBgn0265428;cr_gid=CR44340;cr_tid=CR44340-RA
2R	flybase	exon	9142000	9143001	.	-	.	id=DLt01129;transcript_id=FBtr0339753;exon_number=1;gene_id=FBgn0265443;cr_gid=CR44343;cr_tid=CR44343-RA
2R	flybase	exon	13275869	13276586	.	-	.	id=DLt01130;transcript_id=FBtr0339754;exon_number=1;gene_id=FBgn0265444;cr_gid=CR44344;cr_tid=CR44344-RA
2R	flybase	exon	13274885	13275026	.	-	.	id=DLt01130;transcript_id=FBtr0339754;exon_number=3;gene_id=FBgn0265444;cr_gid=CR44344;cr_tid=CR44344-RA
2R	flybase	exon	13275084	13275498	.	-	.	id=DLt01130;transcript_id=FBtr0339754;exon_number=2;gene_id=FBgn0265444;cr_gid=CR44344;cr_tid=CR44344-RA
2R	flybase	exon	13274345	13274638	.	-	.	id=DLt01130;transcript_id=FBtr0339754;exon_number=4;gene_id=FBgn0265444;cr_gid=CR44344;cr_tid=CR44344-RA
2L	flybase	exon	17354877	17355523	.	+	.	id=DLt01131;transcript_id=FBtr0339794;exon_number=1;gene_id=FBgn0265445;cr_gid=CR44345;cr_tid=CR44345-RA
2L	flybase	exon	17361124	17361511	.	+	.	id=DLt01132;transcript_id=FBtr0339795;exon_number=2;gene_id=FBgn0265446;cr_gid=CR44346;cr_tid=CR44346-RA
2L	flybase	exon	17361039	17361064	.	+	.	id=DLt01132;transcript_id=FBtr0339795;exon_number=1;gene_id=FBgn0265446;cr_gid=CR44346;cr_tid=CR44346-RA
3L	flybase	exon	10798314	10799034	.	-	.	id=DLt01135;transcript_id=FBtr0339803;exon_number=1;gene_id=FBgn0265447;cr_gid=CR44347;cr_tid=CR44347-RB
3L	flybase	exon	10797097	10799034	.	-	.	id=DLt01983;transcript_id=FBtr0344757;exon_number=2;gene_id=FBgn0265447;cr_gid=CR44347;cr_tid=CR44347-RC
3L	flybase	exon	9737127	9737503	.	+	.	id=DLt01136;transcript_id=FBtr0339804;exon_number=2;gene_id=FBgn0265448;cr_gid=CR44348;cr_tid=CR44348-RA
3L	flybase	exon	9734503	9734669	.	+	.	id=DLt01136;transcript_id=FBtr0339804;exon_number=1;gene_id=FBgn0265448;cr_gid=CR44348;cr_tid=CR44348-RA
3R	flybase	exon	13344790	13344806	.	-	.	id=DLt01137;transcript_id=FBtr0339805;exon_number=1;gene_id=FBgn0265449;cr_gid=CR44349;cr_tid=CR44349-RA
3R	flybase	exon	13343932	13344725	.	-	.	id=DLt01137;transcript_id=FBtr0339805;exon_number=2;gene_id=FBgn0265449;cr_gid=CR44349;cr_tid=CR44349-RA
3R	flybase	exon	18649408	18652982	.	-	.	id=DLt01138;transcript_id=FBtr0339806;exon_number=1;gene_id=FBgn0265450;cr_gid=CR44350;cr_tid=CR44350-RA
3L	flybase	exon	1773605	1775108	.	+	.	id=DLt01139;transcript_id=FBtr0339807;exon_number=1;gene_id=FBgn0265451;cr_gid=CR44351;cr_tid=CR44351-RA
2L	flybase	exon	9031624	9031836	.	-	.	id=DLt01140;transcript_id=FBtr0339809;exon_number=1;gene_id=FBgn0265452;cr_gid=CR44352;cr_tid=CR44352-RA
2L	flybase	exon	9025634	9026333	.	-	.	id=DLt01140;transcript_id=FBtr0339809;exon_number=2;gene_id=FBgn0265452;cr_gid=CR44352;cr_tid=CR44352-RA
X	flybase	exon	15441440	15441773	.	-	.	id=DLt01142;transcript_id=FBtr0339811;exon_number=1;gene_id=FBgn0265453;cr_gid=CR44353;cr_tid=CR44353-RA
X	flybase	exon	15441766	15442236	.	+	.	id=DLt01141;transcript_id=FBtr0339810;exon_number=1;gene_id=FBgn0265454;cr_gid=CR44354;cr_tid=CR44354-RA
X	flybase	exon	7171948	7172560	.	-	.	id=DLt01143;transcript_id=FBtr0339821;exon_number=3;gene_id=FBgn0265457;cr_gid=CR44357;cr_tid=CR44357-RA
X	flybase	exon	7299178	7299830	.	-	.	id=DLt01143;transcript_id=FBtr0339821;exon_number=1;gene_id=FBgn0265457;cr_gid=CR44357;cr_tid=CR44357-RA
X	flybase	exon	7060484	7061323	.	-	.	id=DLt01143;transcript_id=FBtr0339821;exon_number=6;gene_id=FBgn0265457;cr_gid=CR44357;cr_tid=CR44357-RA
X	flybase	exon	7252694	7252720	.	-	.	id=DLt01143;transcript_id=FBtr0339821;exon_number=2;gene_id=FBgn0265457;cr_gid=CR44357;cr_tid=CR44357-RA
X	flybase	exon	7171948	7172560	.	-	.	id=DLt01144;transcript_id=FBtr0339822;exon_number=3;gene_id=FBgn0265457;cr_gid=CR44357;cr_tid=CR44357-RB
X	flybase	exon	7061765	7062125	.	-	.	id=DLt01144;transcript_id=FBtr0339822;exon_number=5;gene_id=FBgn0265457;cr_gid=CR44357;cr_tid=CR44357-RB
X	flybase	exon	7299178	7299830	.	-	.	id=DLt01144;transcript_id=FBtr0339822;exon_number=1;gene_id=FBgn0265457;cr_gid=CR44357;cr_tid=CR44357-RB
X	flybase	exon	7252694	7252720	.	-	.	id=DLt01144;transcript_id=FBtr0339822;exon_number=2;gene_id=FBgn0265457;cr_gid=CR44357;cr_tid=CR44357-RB
X	flybase	exon	7067681	7067975	.	-	.	id=DLt01144;transcript_id=FBtr0339822;exon_number=4;gene_id=FBgn0265457;cr_gid=CR44357;cr_tid=CR44357-RB
X	flybase	exon	7171948	7172560	.	-	.	id=DLt01145;transcript_id=FBtr0339823;exon_number=3;gene_id=FBgn0265457;cr_gid=CR44357;cr_tid=CR44357-RC
X	flybase	exon	7299178	7299830	.	-	.	id=DLt01145;transcript_id=FBtr0339823;exon_number=1;gene_id=FBgn0265457;cr_gid=CR44357;cr_tid=CR44357-RC
[truncated: 5,038 more rows]
