# Supplementary material for: Integrating RNA-seq and ChIP-seq data to characterize long non-coding RNAs in Drosophila melanogaster
Source: BMC Genomics. 2016 Mar 11;17:220. doi: 10.1186/s12864-016-2457-0 (PMC4787191; doi:10.1186/s12864-016-2457-0)
Supplement: Additional file 5: — Summary of novel lncRNAs discovery by the present study. (XLS 142 kb) [file 12864_2016_2457_MOESM5_ESM.xls]

## Sheet: Additional_File_5_20151228
Accession_id	Gene_id	Transcript_id	R5_coordinates	R6_coordinates	Strand	Exon_number	Transcript_leng	Expressed_in_at_least_three_developmental stages	CPC	CPAT	CDD_searching
DLn00001	TCONS_00000635	DLn00001	2L:4231662..4232036	2L:4231662..4232036	+	1	375	No	-0.996469	0.0699216	NA
DLn00003	TCONS_00002205	DLn00003	2L:13069611..13070365	2L:13069611..13070365	+	1	755	Yes	-1.15769	0.0414621	NA
DLn00004	TCONS_00002207	DLn00004	2L:13098628..13098869	2L:13098628..13098869	+	1	242	Yes	-1.24231	0.00930282	NA
DLn00005	TCONS_00002208	DLn00005	2L:13101342..13101968	2L:13101342..13101968	+	1	627	Yes	-1.05752	0.056571	NA
DLn00007	TCONS_00002497	DLn00007	2L:15015641..15016148	2L:15015641..15016148	+	1	508	Yes	-0.994308	0.0715939	NA
DLn00009	TCONS_00003446	DLn00009	2L:22653492..22653808	2L:22760760..22761076	+	1	317	Yes	-1.08021	0.0408981	NA
DLn00012	TCONS_00007127	DLn00012	2L:88363..93157	2L:88363..93157	+	1	4795	Yes	-1.2952	0.000281562	NA
DLn00013	TCONS_00007128	DLn00013	2L:93237..94160	2L:93237..94160	+	1	924	Yes	-1.26753	0.0205512	NA
DLn00015	TCONS_00007572	DLn00015	2L:7602865..7603800	2L:7602865..7603800	+	1	936	Yes	-1.31397	0.00341053	NA
DLn00017	TCONS_00007620	DLn00017	2L:8326169..8326690	2L:8326169..8326690	+	1	522	Yes	-1.24155	0.0142806	NA
DLn00018	TCONS_00007662	DLn00018	2L:8831718..8832344	2L:8831718..8832344	+	1	627	Yes	-1.07032	0.0194485	NA
DLn00019	TCONS_00007711	DLn00019	2L:9305313..9306660	2L:9305313..9306660	+	1	1348	Yes	-1.03963	0.093676	NA
DLn00020	TCONS_00007712	DLn00020	2L:9306815..9307267	2L:9306815..9307267	+	1	453	Yes	-0.922315	0.143497	NA
DLn00021	TCONS_00007713	DLn00021	2L:9307447..9308079	2L:9307447..9308079	+	1	633	No	-0.990812	0.0992922	NA
DLn00022	TCONS_00007714	DLn00022	2L:9308238..9309549	2L:9308238..9309549	+	1	1312	Yes	-1.31565	0.0143138	NA
DLn00023	TCONS_00007715	DLn00023	2L:9310029..9311537	2L:9310029..9311537	+	1	1509	No	-1.2102	0.0284847	NA
DLn00024	TCONS_00007716	DLn00024	2L:9311914..9313743	2L:9311914..9313743	+	1	1830	Yes	-0.979726	0.00249513	NA
DLn00025	TCONS_00007717	DLn00025	2L:9313885..9314773	2L:9313885..9314773	+	1	889	Yes	-1.19761	0.0289381	NA
DLn00026	TCONS_00007718	DLn00026	2L:9314847..9315366	2L:9314847..9315366	+	1	520	Yes	-1.24563	0.0094341	NA
DLn00027	TCONS_00007747	DLn00027	2L:9948900..9950195	2L:9948900..9950195	+	1	1296	Yes	-1.32022	0.00800762	NA
DLn00034	TCONS_00007922	DLn00034	2L:13092772..13094675	2L:13092772..13094675	+	1	1904	Yes	-0.749822	0.0276203	NA
DLn00035	TCONS_00007923	DLn00035	2L:13094767..13095413	2L:13094767..13095413	+	1	647	No	-1.00507	0.0196005	NA
DLn00036	TCONS_00007924	DLn00036	2L:13095854..13096824	2L:13095854..13096824	+	1	971	Yes	-1.11177	0.0137195	NA
DLn00039	TCONS_00007927	DLn00039	2L:13105927..13106522	2L:13105927..13106522	+	1	596	Yes	-1.09427	0.298733	NA
DLn00046	TCONS_00008186	DLn00046	2L:17451155..17452107	2L:17451155..17452107	+	1	953	Yes	-1.41386	0.00671892	NA
DLn00048	TCONS_00008194	DLn00048	2L:17560800..17562673	2L:17560800..17562673	+	1	1874	Yes	-1.02003	0.00318797	NA
DLn00049	TCONS_00008198	DLn00049	2L:17570101..17570727	2L:17570101..17570727	+	1	627	Yes	-1.21499	0.0343671	NA
DLn00050	TCONS_00008323	DLn00050	2L:20121390..20122243	2L:20121390..20122243	+	1	854	Yes	-0.799061	0.00320871	NA
DLn00051	TCONS_00008350	DLn00051	2L:20564656..20565169	2L:20564656..20565169	+	1	514	Yes	-1.04094	0.0210628	NA
DLn00052	TCONS_00008351	DLn00052	2L:20565232..20565816	2L:20565232..20565816	+	1	585	Yes	-1.09675	0.0308414	NA
DLn00053	TCONS_00008353	DLn00053	2L:20566135..20566349	2L:20566135..20566349	+	1	215	Yes	-1.52218	1.83932e-06	NA
DLn00054	TCONS_00008354	DLn00054	2L:20566713..20566928	2L:20566713..20566928	+	1	216	Yes	-1.06787	0.148129	NA
DLn00055	TCONS_00008355	DLn00055	2L:20567933..20568318	2L:20567933..20568318	+	1	386	Yes	-1.1283	0.111953	NA
DLn00056	TCONS_00008356	DLn00056	2L:20583707..20583947	2L:20583707..20583947	+	1	241	No	-1.41266	0.00539861	NA
DLn00057	TCONS_00008357	DLn00057	2L:20585326..20586312	2L:20585326..20586312	+	1	987	Yes	-1.27145	0.023846	NA
DLn00058	TCONS_00008358	DLn00058	2L:20586460..20586679	2L:20586460..20586679	+	1	220	Yes	-1.26518	0.00225183	NA
DLn00059	TCONS_00008359	DLn00059	2L:20588643..20589653	2L:20588643..20589653	+	1	1011	Yes	-1.31448	0.0346817	NA
DLn00060	TCONS_00008360	DLn00060	2L:20590336..20590825	2L:20590336..20590825	+	1	490	Yes	-1.01592	0.0243658	NA
DLn00061	TCONS_00008361	DLn00061	2L:20591161..20591378	2L:20591161..20591378	+	1	218	Yes	-0.937834	0.034381	NA
DLn00062	TCONS_00008362	DLn00062	2L:20592937..20593614	2L:20592937..20593614	+	1	678	Yes	-1.35636	0.080851	NA
DLn00063	TCONS_00008363	DLn00063	2L:20594420..20594674	2L:20594420..20594674	+	1	255	Yes	-1.31351	0.0140214	NA
DLn00064	TCONS_00008364	DLn00064	2L:20602076..20602752	2L:20602076..20602752	+	1	677	Yes	-1.25699	0.0214027	NA
DLn00065	TCONS_00008365	DLn00065	2L:20602813..20603021	2L:20602813..20603021	+	1	209	Yes	-1.31827	0.016343	NA
DLn00066	TCONS_00008366	DLn00066	2L:20603137..20603410	2L:20603137..20603410	+	1	274	Yes	-1.17133	0.0223323	NA
DLn00067	TCONS_00008367	DLn00067	2L:20604576..20605186	2L:20604576..20605186	+	1	611	No	-1.34129	0.0136003	NA
DLn00068	TCONS_00008368	DLn00068	2L:20605256..20605474	2L:20605256..20605474	+	1	219	No	-1.14467	0.0176374	NA
DLn00069	TCONS_00008369	DLn00069	2L:20605579..20606133	2L:20605579..20606133	+	1	555	Yes	-1.05278	0.0541222	NA
DLn00070	TCONS_00008370	DLn00070	2L:20606342..20607159	2L:20606342..20607159	+	1	818	No	-1.29674	0.0261671	NA
DLn00071	TCONS_00008371	DLn00071	2L:20608577..20609222	2L:20608577..20609222	+	1	646	No	-0.787307	0.030521	NA
DLn00074	TCONS_00008444	DLn00074	2L:21558403..21559759	2L:21558403..21559759	+	1	1357	No	-1.28536	0.00611229	NA
DLn00075	TCONS_00008476	DLn00075	2L:22216388..22216946	2L:22216388..22216946	+	1	559	Yes	-0.974645	0.00802285	NA
DLn00076	TCONS_00008479	DLn00076	2L:22307211..22307547	2L:22307211..22307547	+	1	337	Yes	-1.21691	0.0157213	NA
DLn00077	TCONS_00008486	DLn00077	2L:22462648..22463999	2L:22569916..22571267	+	1	1352	Yes	-1.24648	0.0120753	NA
DLn00078	TCONS_00008495	DLn00078	2L:22846286..22847550	2L:22953554..22954818	+	1	1265	Yes	-1.04615	0.00879835	NA
DLn00079	TCONS_00008505	DLn00079	2L:22889865..22892226	2L:22997133..22999494	+	1	2362	Yes	-1.18426	0.00272626	NA
DLn00083	TCONS_00008797	DLn00083	2L:4819232..4820185	2L:4819232..4820185	-	1	954	Yes	-1.20645	0.0378339	NA
DLn00084	TCONS_00008995	DLn00084	2L:7597131..7598233	2L:7597131..7598233	-	1	1103	Yes	-1.15171	0.0730593	NA
DLn00085	TCONS_00009148	DLn00085	2L:9082221..9082885	2L:9082221..9082885	-	1	665	Yes	-1.03547	0.00488459	NA
DLn00086	TCONS_00009346	DLn00086	2L:12002946..12003497	2L:12002946..12003497	-	1	552	Yes	-1.27879	0.138119	NA
DLn00087	TCONS_00009411	DLn00087	2L:12813530..12814082	2L:12813530..12814082	-	1	553	Yes	-1.41434	0.00152964	NA
DLn00088	TCONS_00009421	DLn00088	2L:13087909..13088312	2L:13087909..13088312	-	1	404	Yes	-1.11937	0.0569723	NA
DLn00089	TCONS_00009422	DLn00089	2L:13099157..13099463	2L:13099157..13099463	-	1	307	Yes	-1.04444	0.0720791	NA
DLn00090	TCONS_00009460	DLn00090	2L:13799707..13802693	2L:13799707..13802693	-	2	2808	Yes	-1.0303	0.00588437	NA
DLn00091	TCONS_00009507	DLn00091	2L:14527183..14528463	2L:14527183..14528463	-	2	906	Yes	-1.1967	0.071907	NA
DLn00094	TCONS_00009656	DLn00094	2L:17586792..17587890	2L:17586792..17587890	-	1	1099	Yes	-1.41599	0.110759	NA
DLn00096	TCONS_00009659	DLn00096	2L:17615768..17618244	2L:17615768..17618244	-	1	2477	Yes	-1.32482	0.00071099	NA
DLn00097	TCONS_00009660	DLn00097	2L:17618480..17620298	2L:17618480..17620298	-	1	1819	Yes	-1.11085	0.00470175	NA
DLn00098	TCONS_00009661	DLn00098	2L:17642565..17644330	2L:17642565..17644330	-	1	1766	No	-1.36653	0.0183369	NA
DLn00100	TCONS_00009738	DLn00100	2L:18515134..18515442	2L:18515134..18515442	-	1	309	Yes	-0.932051	0.107156	NA
DLn00103	TCONS_00009848	DLn00103	2L:20119932..20120465	2L:20119932..20120465	-	1	534	Yes	-1.11607	0.056027	NA
DLn00104	TCONS_00009849	DLn00104	2L:20222710..20223171	2L:20222710..20223171	-	1	462	No	-1.18226	0.00827613	NA
DLn00106	TCONS_00009860	DLn00106	2L:20624117..20624915	2L:20624117..20624915	-	1	799	No	-1.16246	0.093881	NA
DLn00107	TCONS_00009886	DLn00107	2L:20828868..20829356	2L:20828868..20829356	-	1	489	Yes	-1.38019	0.00510008	NA
DLn00110	TCONS_00010004	DLn00110	2R:499994..500824	2R:4612489..4613319	+	1	831	Yes	-1.14197	0.0272118	NA
DLn00116	TCONS_00011828	DLn00116	2R:10702219..10702890	2R:14814714..14815385	+	1	672	Yes	-1.25803	0.0163093	NA
DLn00117	TCONS_00011851	DLn00117	2R:10982036..10982254	2R:15094531..15094749	+	1	219	Yes	-1.40453	0.0756651	NA
DLn00118	TCONS_00011888	DLn00118	2R:11259372..11259970	2R:15371867..15372465	+	2	429	Yes	-0.814106	0.038793	NA
DLn00119	TCONS_00012130	DLn00119	2R:12709496..12709920	2R:16821991..16822415	+	1	425	Yes	-1.03086	0.0201223	NA
DLn00120	TCONS_00012337	DLn00120	2R:13472642..13473126	2R:17585137..17585621	+	1	485	Yes	-1.28138	0.137162	NA
DLn00122	TCONS_00012899	DLn00122	2R:16924204..16924918	2R:21036699..21037413	+	1	715	Yes	-1.1341	0.0427697	NA
DLn00123	TCONS_00013773	DLn00123	2R:184529..184997	2R:4297024..4297492	-	1	469	Yes	-1.29318	0.00161	NA
DLn00124	TCONS_00013806	DLn00124	2R:974274..975745	2R:5086769..5088240	-	2	358	Yes	-1.48772	0.000117603	NA
DLn00125	TCONS_00013880	DLn00125	2R:1690671..1691207	2R:5803166..5803702	-	1	537	Yes	-1.07679	0.0917265	NA
DLn00126	TCONS_00014976	DLn00126	2R:7022773..7023211	2R:11135268..11135706	-	1	439	Yes	-1.52735	0.0199997	NA
DLn00127	TCONS_00015903	DLn00127	2R:11948557..11949309	2R:16061052..16061804	-	2	672	Yes	-1.19139	0.0838875	NA
DLn00128	TCONS_00016548	DLn00128	2R:15952736..15952966	2R:20065231..20065461	-	1	231	No	-1.25884	0.108274	NA
DLn00129	TCONS_00017396	DLn00129	2R:80278..80580	2R:4192773..4193075	+	1	303	Yes	-1.2209	0.120237	NA
DLn00132	TCONS_00017414	DLn00132	2R:670368..672764	2R:4782863..4785259	+	1	2397	Yes	-1.0929	0.00273207	NA
DLn00133	TCONS_00017445	DLn00133	2R:1562762..1563653	2R:5675257..5676148	+	1	892	Yes	-0.919458	0.0259956	NA
DLn00134	TCONS_00017657	DLn00134	2R:4456750..4457590	2R:8569245..8570085	+	1	841	Yes	-0.874057	0.402445	NA
DLn00135	TCONS_00017658	DLn00135	2R:4483855..4484314	2R:8596350..8596809	+	1	460	Yes	-1.34806	0.0211573	NA
DLn00136	TCONS_00017692	DLn00136	2R:4855826..4856594	2R:8968321..8969089	+	1	769	Yes	-1.11533	0.0116661	NA
DLn00137	TCONS_00017726	DLn00137	2R:5378102..5378767	2R:9490597..9491262	+	1	666	Yes	-1.16503	0.0119954	NA
DLn00138	TCONS_00017799	DLn00138	2R:6316235..6316821	2R:10428730..10429316	+	1	587	Yes	-1.32526	0.0103666	NA
DLn00139	TCONS_00017817	DLn00139	2R:6686938..6687652	2R:10799433..10800147	+	1	715	Yes	-1.05335	0.227907	NA
DLn00140	TCONS_00018030	DLn00140	2R:10100262..10100908	2R:14212757..14213403	+	1	647	Yes	-1.18869	0.0129986	NA
DLn00141	TCONS_00018086	DLn00141	2R:10701238..10701640	2R:14813733..14814135	+	1	403	No	-1.20207	0.0295809	NA
DLn00142	TCONS_00018087	DLn00142	2R:10701784..10702403	2R:14814279..14814898	+	2	546	Yes	-1.22014	0.00429521	NA
DLn00145	TCONS_00018116	DLn00145	2R:11261155..11262144	2R:15373650..15374639	+	1	990	Yes	-1.31533	0.0221186	NA
DLn00146	TCONS_00018130	DLn00146	2R:11499363..11500190	2R:15611858..15612685	+	1	828	Yes	-1.25256	0.0268701	NA
DLn00147	TCONS_00018131	DLn00147	2R:11500250..11500983	2R:15612745..15613478	+	1	734	Yes	-1.41607	0.00954841	NA
DLn00151	TCONS_00018248	DLn00151	2R:12711156..12711905	2R:16823651..16824400	+	1	750	Yes	-1.42853	0.0232396	NA
DLn00153	TCONS_00018480	DLn00153	2R:15954071..15954826	2R:20066566..20067321	+	1	756	Yes	-1.10262	0.815516	NA
DLn00154	TCONS_00018481	DLn00154	2R:16024964..16025382	2R:20137459..20137877	+	1	419	Yes	-1.16227	0.0396177	NA
DLn00155	TCONS_00018482	DLn00155	2R:16025529..16027718	2R:20138024..20140213	+	2	340	Yes	-1.00113	0.0452241	NA
DLn00156	TCONS_00018483	DLn00156	2R:16028511..16028986	2R:20141006..20141481	+	1	476	Yes	-0.903542	0.0198187	NA
DLn00157	TCONS_00018505	DLn00157	2R:16388896..16389650	2R:20501391..20502145	+	1	755	Yes	-1.03703	0.0078626	NA
DLn00158	TCONS_00018593	DLn00158	2R:17529485..17529957	2R:21641980..21642452	+	1	473	Yes	-1.38157	0.026983	NA
DLn00159	TCONS_00018602	DLn00159	2R:17593298..17595303	2R:21705793..21707798	+	1	2006	Yes	-1.29673	0.0066343	NA
DLn00160	TCONS_00018605	DLn00160	2R:17927324..17928289	2R:22039819..22040784	+	1	966	No	-1.09832	0.0607318	NA
DLn00161	TCONS_00018805	DLn00161	2R:20626681..20627913	2R:24739158..24740390	+	1	1233	Yes	-1.18912	0.0358862	NA
DLn00162	TCONS_00018836	DLn00162	2R:20845037..20846183	2R:24957514..24958660	+	1	1147	Yes	-1.14688	0.13593	NA
DLn00163	TCONS_00018862	DLn00163	2R:616914..617855	2R:4729409..4730350	-	1	942	Yes	-1.20989	0.00589547	NA
DLn00164	TCONS_00018865	DLn00164	2R:630560..631207	2R:4743055..4743702	-	1	648	Yes	-1.2381	0.000534746	NA
DLn00165	TCONS_00018886	DLn00165	2R:1145326..1145982	2R:5257821..5258477	-	2	463	Yes	-1.26893	0.010029	NA
DLn00166	TCONS_00018896	DLn00166	2R:1290309..1291165	2R:5402804..5403660	-	1	857	Yes	-1.18118	0.00856006	NA
DLn00167	TCONS_00018903	DLn00167	2R:1558624..1559157	2R:5671119..5671652	-	1	534	Yes	-1.14584	0.00638399	NA
DLn00168	TCONS_00018910	DLn00168	2R:1630107..1630916	2R:5742602..5743411	-	1	810	No	-1.41714	0.0423127	NA
DLn00169	TCONS_00018911	DLn00169	2R:1632193..1632668	2R:5744688..5745163	-	1	476	Yes	-1.17141	0.0267179	NA
DLn00170	TCONS_00018983	DLn00170	2R:2128212..2128698	2R:6240707..6241193	-	1	487	No	-1.35403	0.0162563	NA
DLn00171	TCONS_00018984	DLn00171	2R:2128774..2129324	2R:6241269..6241819	-	1	551	No	-1.46237	0.000179074	NA
DLn00172	TCONS_00018988	DLn00172	2R:2333693..2336587	2R:6446188..6449082	-	1	2895	Yes	-0.586171	0.228622	258419_UBN2_2;
DLn00173	TCONS_00019018	DLn00173	2R:2708109..2708892	2R:6820604..6821387	-	2	724	Yes	-1.26502	0.0234375	NA
DLn00174	TCONS_00019132	DLn00174	2R:4442070..4443010	2R:8554565..8555505	-	1	941	No	-1.38139	0.0111395	NA
DLn00177	TCONS_00019629	DLn00177	2R:9243464..9247121	2R:13355959..13359616	-	1	3658	Yes	-1.12943	0.000598395	NA
DLn00178	TCONS_00019630	DLn00178	2R:9247233..9248476	2R:13359728..13360971	-	1	1244	Yes	-1.12772	0.0274318	NA
DLn00179	TCONS_00019631	DLn00179	2R:9248568..9248846	2R:13361063..13361341	-	1	279	Yes	-1.42799	0.00858749	NA
DLn00180	TCONS_00019749	DLn00180	2R:10303723..10305764	2R:14416218..14418259	-	1	2042	Yes	-1.06054	0.00771649	NA
DLn00182	TCONS_00019751	DLn00182	2R:10305893..10306473	2R:14418388..14418968	-	1	581	Yes	-1.14495	0.248369	NA
DLn00183	TCONS_00019771	DLn00183	2R:10716038..10716622	2R:14828533..14829117	-	1	585	Yes	-1.34634	0.0145386	NA
DLn00184	TCONS_00019804	DLn00184	2R:11134282..11134911	2R:15246777..15247406	-	1	630	Yes	-1.1015	0.108863	NA
DLn00186	TCONS_00019865	DLn00186	2R:11956217..11957988	2R:16068712..16070483	-	1	1772	Yes	-1.17942	0.00511143	NA
DLn00187	TCONS_00019911	DLn00187	2R:12710139..12711166	2R:16822634..16823661	-	2	774	Yes	-1.32276	0.0198244	NA
DLn00189	TCONS_00020078	DLn00189	2R:14691389..14692367	2R:18803884..18804862	-	1	979	Yes	-1.24573	0.0580702	NA
DLn00190	TCONS_00020153	DLn00190	2R:15951721..15952849	2R:20064216..20065344	-	1	1129	Yes	-0.850187	0.593628	NA
DLn00191	TCONS_00020154	DLn00191	2R:16004463..16005193	2R:20116958..20117688	-	1	731	No	-1.04523	0.0207994	NA
DLn00192	TCONS_00020155	DLn00192	2R:16023835..16024886	2R:20136330..20137381	-	2	887	Yes	-1.18888	0.0355461	NA
DLn00193	TCONS_00020357	DLn00193	2R:18751978..18752483	2R:22864455..22864960	-	1	506	Yes	-1.11691	0.209726	NA
DLn00194	TCONS_00020358	DLn00194	2R:18752665..18753576	2R:22865142..22866053	-	1	912	Yes	-1.1995	0.130095	NA
DLn00195	TCONS_00020505	DLn00195	2R:20699780..20701261	2R:24812257..24813738	-	1	1482	Yes	-1.31106	0.00366961	NA
DLn00196	TCONS_00020583	DLn00196	2RHet:1639782..1640337	2R:2864816..2865371	+	1	556	Yes	-0.884445	0.0827719	NA
DLn00197	TCONS_00020613	DLn00197	2RHet:466760..467371	2R:1340127..1340738	-	1	612	Yes	-0.904002	0.0229778	NA
DLn00198	TCONS_00020614	DLn00198	2RHet:467509..468125	2R:1340876..1341492	-	1	617	Yes	-1.00588	0.0325393	NA
DLn00199	TCONS_00020643	DLn00199	2RHet:1977111..1977811	2R:3194049..3194749	-	1	701	Yes	-1.34316	0.00699856	259034_EpsG;
DLn00200	TCONS_00020645	DLn00200	2RHet:86802..89868	2R:960088..963154	+	1	3067	Yes	-0.460175	0.013587	NA
DLn00201	TCONS_00020648	DLn00201	2RHet:103505..104115	2R:976791..977401	+	1	611	Yes	-1.05463	0.0256897	NA
DLn00202	TCONS_00020649	DLn00202	2RHet:104232..104944	2R:977518..978230	+	1	713	Yes	-1.11987	0.0254903	NA
DLn00203	TCONS_00020663	DLn00203	2RHet:1336594..1337618	2R:2565931..2566955	+	2	963	Yes	-1.27846	0.00855815	NA
DLn00204	TCONS_00020667	DLn00204	2RHet:1743202..1744955	2R:2968233..2969986	+	1	1754	Yes	-1.36629	0.00603608	NA
DLn00205	TCONS_00020668	DLn00205	2RHet:1745806..1747167	2R:2970837..2972198	+	1	1362	Yes	-1.4098	0.00252497	NA
DLn00206	TCONS_00020673	DLn00206	2RHet:2572942..2574582	2R:3691412..3693051	+	1	1641	Yes	-1.28626	0.00244196	NA
DLn00208	TCONS_00020688	DLn00208	2RHet:2896618..2898955	3L:27861074..27863411	+	1	2338	Yes	-1.21551	0.050815	NA
DLn00209	TCONS_00020716	DLn00209	2RHet:463811..466116	2R:1337178..1339483	-	1	2306	Yes	-0.923809	0.00832351	238825_RT_LTR;249567_RVT_1;
DLn00210	TCONS_00020772	DLn00210	2RHet:3106256..3108430	2R:3870098..3872272	-	1	2175	Yes	-1.35721	0.000170698	NA
DLn00211	TCONS_00021412	DLn00211	3L:3669069..3670151	3L:3669069..3670151	+	1	1083	Yes	-1.34325	0.0123281	NA
DLn00217	TCONS_00022452	DLn00217	3L:10328243..10329162	3L:10335143..10336062	+	1	920	Yes	-1.44305	0.0171669	NA
DLn00219	TCONS_00022454	DLn00219	3L:10332776..10333284	3L:10339676..10340184	+	1	509	Yes	-1.18437	0.0150447	NA
DLn00220	TCONS_00022456	DLn00220	3L:10341992..10342655	3L:10348892..10349555	+	1	664	Yes	-1.11825	0.0381786	NA
DLn00221	TCONS_00022458	DLn00221	3L:10348889..10349489	3L:10355789..10356389	+	1	601	Yes	-1.07167	0.0271121	NA
DLn00223	TCONS_00022984	DLn00223	3L:14877554..14877787	3L:14884454..14884687	+	1	234	No	-1.25377	0.0201196	NA
DLn00225	TCONS_00022990	DLn00225	3L:14895079..14895588	3L:14901979..14902488	+	1	510	Yes	-1.24584	0.00784621	NA
DLn00230	TCONS_00025591	DLn00230	3L:6859270..6859554	3L:6866170..6866454	-	2	217	No	-1.40241	0.0257167	NA
DLn00231	TCONS_00026053	DLn00231	3L:9059467..9060022	3L:9066367..9066922	-	1	556	Yes	-1.18281	0.0291394	NA
DLn00233	TCONS_00026357	DLn00233	3L:11229327..11239447	3L:11236227..11246347	-	3	517	Yes	-1.20893	0.167707	NA
DLn00235	TCONS_00026952	DLn00235	3L:15697802..15700770	3L:15704702..15707670	-	2	391	Yes	-1.18731	0.229551	NA
DLn00237	TCONS_00028095	DLn00237	3L:22563679..22564042	3L:22570579..22570942	-	1	364	Yes	-1.47832	0.00258093	NA
DLn00238	TCONS_00028193	DLn00238	3L:15724609..15724823	3L:15731509..15731723	+	1	215	Yes	-1.46871	0.0295773	NA
DLn00239	TCONS_00028250	DLn00239	3L:759383..760118	3L:759383..760118	+	1	736	Yes	-1.26501	0.0537635	NA
DLn00240	TCONS_00028251	DLn00240	3L:774257..776036	3L:774257..776036	+	2	830	No	-1.07297	0.0128033	NA
DLn00241	TCONS_00028252	DLn00241	3L:783415..784227	3L:783415..784227	+	1	813	Yes	-1.25461	0.0088081	NA
DLn00246	TCONS_00028551	DLn00246	3L:5571594..5572465	3L:5578494..5579365	+	1	872	Yes	-1.40231	0.00545587	NA
DLn00247	TCONS_00028552	DLn00247	3L:5572940..5573579	3L:5579840..5580479	+	1	640	Yes	-1.25393	0.015849	NA
DLn00248	TCONS_00028632	DLn00248	3L:6790897..6791403	3L:6797797..6798303	+	1	507	Yes	-1.1571	0.0179199	NA
DLn00250	TCONS_00028913	DLn00250	3L:10300980..10301895	3L:10307880..10308795	+	1	916	Yes	-1.21808	0.104963	NA
DLn00251	TCONS_00028914	DLn00251	3L:10302564..10304185	3L:10309464..10311085	+	1	1622	Yes	-1.06851	0.0145366	NA
DLn00254	TCONS_00028917	DLn00254	3L:10306171..10308048	3L:10313071..10314948	+	1	1878	Yes	-1.05612	0.0100476	NA
DLn00255	TCONS_00028918	DLn00255	3L:10308439..10309789	3L:10315339..10316689	+	1	1351	Yes	-1.03986	0.0694537	NA
DLn00256	TCONS_00028919	DLn00256	3L:10309843..10310774	3L:10316743..10317674	+	1	932	Yes	-0.941907	0.0151977	NA
DLn00257	TCONS_00028920	DLn00257	3L:10310958..10311537	3L:10317858..10318437	+	1	580	Yes	-0.950272	0.0341796	NA
DLn00258	TCONS_00028923	DLn00258	3L:10319957..10353825	3L:10326857..10360725	+	3	2432	Yes	-1.09553	0.00198771	NA
DLn00259	TCONS_00028924	DLn00259	3L:10321338..10321665	3L:10328238..10328565	+	1	328	Yes	-1.14882	0.010254	NA
DLn00260	TCONS_00028925	DLn00260	3L:10323741..10324152	3L:10330641..10331052	+	1	412	Yes	-1.05697	0.00707563	NA
DLn00261	TCONS_00028926	DLn00261	3L:10324428..10324967	3L:10331328..10331867	+	1	540	Yes	-1.0984	0.00790204	NA
DLn00262	TCONS_00028927	DLn00262	3L:10325431..10341330	3L:10332331..10348230	+	2	508	Yes	-1.19844	0.0685293	NA
DLn00263	TCONS_00028928	DLn00263	3L:10325962..10326748	3L:10332862..10333648	+	1	787	Yes	-1.16036	0.0196936	NA
DLn00264	TCONS_00028929	DLn00264	3L:10326815..10328112	3L:10333715..10335012	+	1	1298	Yes	-1.02279	0.00387593	NA
DLn00265	TCONS_00028931	DLn00265	3L:10329718..10330667	3L:10336618..10337567	+	1	950	Yes	-1.17415	0.00657263	NA
DLn00266	TCONS_00028932	DLn00266	3L:10330733..10331008	3L:10337633..10337908	+	1	276	Yes	-1.24695	0.152241	NA
DLn00267	TCONS_00028933	DLn00267	3L:10331339..10331654	3L:10338239..10338554	+	1	316	Yes	-1.26246	0.0263225	NA
DLn00268	TCONS_00028934	DLn00268	3L:10332315..10332564	3L:10339215..10339464	+	1	250	Yes	-1.04304	0.0133659	NA
DLn00269	TCONS_00028939	DLn00269	3L:10338017..10338378	3L:10344917..10345278	+	1	362	Yes	-1.10151	0.109824	NA
DLn00270	TCONS_00028941	DLn00270	3L:10339027..10339289	3L:10345927..10346189	+	1	263	Yes	-1.19436	0.0430874	NA
DLn00271	TCONS_00028942	DLn00271	3L:10341450..10341780	3L:10348350..10348680	+	1	331	Yes	-1.21966	0.229752	NA
DLn00272	TCONS_00028944	DLn00272	3L:10342470..10343250	3L:10349370..10350150	+	1	781	Yes	-1.0367	0.0747709	NA
DLn00273	TCONS_00028945	DLn00273	3L:10343382..10343728	3L:10350282..10350628	+	1	347	Yes	-1.30459	0.00798055	NA
DLn00274	TCONS_00028946	DLn00274	3L:10344057..10344734	3L:10350957..10351634	+	1	678	Yes	-1.33069	0.0084515	NA
DLn00275	TCONS_00028947	DLn00275	3L:10344886..10345253	3L:10351786..10352153	+	1	368	Yes	-1.13441	0.0170966	NA
DLn00276	TCONS_00028948	DLn00276	3L:10346487..10346840	3L:10353387..10353740	+	1	354	Yes	-1.09093	0.0119175	NA
DLn00277	TCONS_00028949	DLn00277	3L:10347194..10347470	3L:10354094..10354370	+	1	277	Yes	-1.40078	0.0369806	NA
DLn00278	TCONS_00028950	DLn00278	3L:10348639..10348856	3L:10355539..10355756	+	1	218	Yes	-1.38295	0.0232891	NA
DLn00279	TCONS_00028952	DLn00279	3L:10353939..10354678	3L:10360839..10361578	+	1	740	No	-1.16772	0.00253923	NA
DLn00280	TCONS_00028954	DLn00280	3L:10360585..10361336	3L:10367485..10368236	+	1	752	Yes	-0.997619	0.0380759	NA
DLn00281	TCONS_00028955	DLn00281	3L:10362968..10364107	3L:10369868..10371007	+	1	1140	Yes	-1.39078	0.00989501	NA
DLn00282	TCONS_00028982	DLn00282	3L:10769829..10770838	3L:10776729..10777738	+	1	1010	Yes	-1.02338	0.0372038	NA
DLn00285	TCONS_00029077	DLn00285	3L:13043604..13044308	3L:13050504..13051208	+	1	705	Yes	-1.24437	0.0748224	NA
DLn00286	TCONS_00029148	DLn00286	3L:14880139..14881041	3L:14887039..14887941	+	1	903	Yes	-1.14691	0.0237864	NA
DLn00288	TCONS_00029150	DLn00288	3L:14881561..14882901	3L:14888461..14889801	+	1	1341	Yes	-1.25823	0.0189194	NA
DLn00289	TCONS_00029151	DLn00289	3L:14883003..14883606	3L:14889903..14890506	+	1	604	Yes	-1.07236	0.0156395	NA
DLn00290	TCONS_00029152	DLn00290	3L:14883857..14886481	3L:14890757..14893381	+	1	2625	Yes	-1.02422	0.00195994	NA
DLn00291	TCONS_00029154	DLn00291	3L:14889428..14890761	3L:14896328..14897661	+	1	1334	No	-0.878271	0.0355803	NA
DLn00292	TCONS_00029155	DLn00292	3L:14893124..14893722	3L:14900024..14900622	+	1	599	No	-1.4437	0.0286819	NA
DLn00293	TCONS_00029241	DLn00293	3L:16353237..16354306	3L:16360137..16361206	+	2	719	Yes	-1.15175	0.0172998	NA
DLn00294	TCONS_00029286	DLn00294	3L:17262865..17264219	3L:17269765..17271119	+	1	1355	Yes	-1.19499	0.11003	NA
DLn00295	TCONS_00029287	DLn00295	3L:17266320..17267662	3L:17273220..17274562	+	1	1343	Yes	-1.38911	0.0105523	NA
DLn00296	TCONS_00029288	DLn00296	3L:17267803..17269066	3L:17274703..17275966	+	1	1264	Yes	-1.16808	0.0090452	NA
DLn00297	TCONS_00029289	DLn00297	3L:17269450..17271612	3L:17276350..17278512	+	1	2163	Yes	-1.43472	0.00828307	NA
DLn00298	TCONS_00029290	DLn00298	3L:17271857..17272529	3L:17278757..17279429	+	1	673	Yes	-0.653402	0.440102	NA
DLn00299	TCONS_00029291	DLn00299	3L:17273010..17274235	3L:17279910..17281135	+	1	1226	Yes	-1.07081	0.0241549	NA
DLn00300	TCONS_00029292	DLn00300	3L:17274386..17276115	3L:17281286..17283015	+	1	1730	No	-1.28828	0.02632	NA
DLn00301	TCONS_00029293	DLn00301	3L:17282413..17283634	3L:17289313..17290534	+	1	1222	Yes	-1.2163	0.0377796	NA
DLn00302	TCONS_00029294	DLn00302	3L:17283967..17284886	3L:17290867..17291786	+	1	920	Yes	-1.2225	0.0203753	NA
DLn00303	TCONS_00029295	DLn00303	3L:17284940..17291209	3L:17291840..17298109	+	1	6270	Yes	-1.15776	0.000513663	NA
DLn00304	TCONS_00029296	DLn00304	3L:17294780..17295604	3L:17301680..17302504	+	1	825	Yes	-1.31684	0.121742	NA
DLn00305	TCONS_00029297	DLn00305	3L:17295691..17296453	3L:17302591..17303353	+	1	763	Yes	-0.970432	0.0860355	NA
DLn00306	TCONS_00029298	DLn00306	3L:17296611..17297243	3L:17303511..17304143	+	1	633	Yes	-1.0566	0.0668858	NA
DLn00307	TCONS_00029299	DLn00307	3L:17299186..17300330	3L:17306086..17307230	+	1	1145	No	-1.1499	0.0409202	NA
DLn00308	TCONS_00029300	DLn00308	3L:17300856..17301666	3L:17307756..17308566	+	1	811	Yes	-1.37457	0.0831959	NA
DLn00309	TCONS_00029301	DLn00309	3L:17305713..17306353	3L:17312613..17313253	+	1	641	Yes	-1.11402	0.0326489	NA
DLn00311	TCONS_00029346	DLn00311	3L:17907397..17907805	3L:17914297..17914705	+	1	409	No	-1.17579	0.0296937	NA
DLn00312	TCONS_00029363	DLn00312	3L:18846225..18846858	3L:18853125..18853758	+	1	634	Yes	-0.92681	0.00462353	NA
DLn00313	TCONS_00029364	DLn00313	3L:18849304..18850873	3L:18856204..18857773	+	1	1570	Yes	-1.34963	0.0169911	NA
DLn00314	TCONS_00029365	DLn00314	3L:18850980..18853908	3L:18857880..18860808	+	1	2929	Yes	-1.28861	0.00121735	NA
DLn00315	TCONS_00029390	DLn00315	3L:19555753..19557488	3L:19562653..19564388	+	1	1736	Yes	-1.22903	0.00975542	NA
DLn00316	TCONS_00029402	DLn00316	3L:19690491..19691309	3L:19697391..19698209	+	1	819	Yes	-1.2138	0.0159605	NA
DLn00320	TCONS_00029649	DLn00320	3L:22957668..22958246	3L:22964568..22965146	+	1	579	No	-1.48895	0.0068762	NA
DLn00321	TCONS_00029650	DLn00321	3L:22963449..22963733	3L:22970349..22970633	+	1	285	No	-1.47444	0.00928537	NA
DLn00322	TCONS_00029651	DLn00322	3L:22965148..22965359	3L:22972048..22972259	+	1	212	No	-1.20885	0.00206069	NA
DLn00323	TCONS_00029705	DLn00323	3L:23769106..23769731	3L:23776006..23776631	+	1	626	Yes	-1.16578	1.69449e-05	NA
DLn00324	TCONS_00029706	DLn00324	3L:23770077..23771411	3L:23776977..23778311	+	1	1335	Yes	-0.740826	0.0180005	259034_EpsG;275163_glyco_rpt_poly;
DLn00325	TCONS_00029707	DLn00325	3L:23771524..23772237	3L:23778424..23779137	+	1	714	Yes	-0.269138	0.142763	NA
DLn00326	TCONS_00029708	DLn00326	3L:23772483..23774570	3L:23779383..23781470	+	1	2088	Yes	-0.955323	0.389724	260006_RNase_HI_RT...;
DLn00327	TCONS_00029709	DLn00327	3L:23774844..23775540	3L:23781744..23782440	+	1	697	Yes	-0.377165	0.0257164	NA
DLn00329	TCONS_00029929	DLn00329	3L:2275702..2276358	3L:2275702..2276358	-	1	657	Yes	-1.17066	0.013543	NA
DLn00330	TCONS_00029930	DLn00330	3L:2303685..2304288	3L:2303685..2304288	-	1	604	No	-1.20259	0.010696	NA
DLn00331	TCONS_00029931	DLn00331	3L:2305680..2306189	3L:2305680..2306189	-	1	510	No	-1.23457	0.0079735	NA
DLn00333	TCONS_00029933	DLn00333	3L:2318635..2318955	3L:2318635..2318955	-	1	321	Yes	-0.914794	0.0593607	NA
DLn00335	TCONS_00030074	DLn00335	3L:4494446..4495289	3L:4494446..4495289	-	4	553	Yes	-1.12991	0.0225792	NA
DLn00336	TCONS_00030199	DLn00336	3L:6718806..6719761	3L:6725706..6726661	-	1	956	Yes	-1.23038	0.0295758	NA
DLn00337	TCONS_00030211	DLn00337	3L:6776367..6777248	3L:6783267..6784148	-	1	882	No	-1.226	0.00623593	NA
DLn00339	TCONS_00030213	DLn00339	3L:6780380..6780988	3L:6787280..6787888	-	1	609	No	-1.30071	0.116396	NA
DLn00340	TCONS_00030214	DLn00340	3L:6781058..6781971	3L:6787958..6788871	-	1	914	No	-1.3045	0.0022678	NA
DLn00341	TCONS_00030215	DLn00341	3L:6811449..6812348	3L:6818349..6819248	-	1	900	Yes	-0.71829	0.254648	NA
DLn00344	TCONS_00030218	DLn00344	3L:6894225..6895643	3L:6901125..6902543	-	1	1419	Yes	-1.02661	0.0186957	NA
DLn00345	TCONS_00030219	DLn00345	3L:6896758..6897094	3L:6903658..6903994	-	1	337	Yes	-1.27917	0.00192345	NA
DLn00346	TCONS_00030231	DLn00346	3L:7073709..7074754	3L:7080609..7081654	-	1	1046	Yes	-1.16891	0.0240401	NA
DLn00347	TCONS_00030266	DLn00347	3L:7399733..7400372	3L:7406633..7407272	-	1	640	Yes	-1.28455	0.0270571	NA
DLn00349	TCONS_00030445	DLn00349	3L:10288611..10289245	3L:10295511..10296145	-	1	635	Yes	-0.918619	0.0814203	NA
DLn00350	TCONS_00030446	DLn00350	3L:10294959..10295862	3L:10301859..10302762	-	1	904	Yes	-1.23917	0.0324247	NA
DLn00351	TCONS_00030447	DLn00351	3L:10296904..10297749	3L:10303804..10304649	-	1	846	Yes	-1.09024	0.0270024	NA
DLn00352	TCONS_00030448	DLn00352	3L:10298799..10300383	3L:10305699..10307283	-	1	1585	Yes	-1.26112	0.00312179	NA
DLn00353	TCONS_00030454	DLn00353	3L:10767782..10769505	3L:10774682..10776405	-	1	1724	Yes	-1.25551	0.0126681	NA
DLn00356	TCONS_00030486	DLn00356	3L:11244455..11245032	3L:11251355..11251932	-	1	578	Yes	-1.12729	0.0471717	NA
DLn00358	TCONS_00030491	DLn00358	3L:11341895..11342846	3L:11348795..11349746	-	2	784	Yes	-1.16891	0.0254825	NA
DLn00360	TCONS_00030610	DLn00360	3L:13106325..13106995	3L:13113225..13113895	-	1	671	Yes	-1.18484	0.0249264	NA
DLn00361	TCONS_00030611	DLn00361	3L:13196501..13198434	3L:13203401..13205334	-	1	1934	No	-1.02679	0.00579589	NA
DLn00362	TCONS_00030612	DLn00362	3L:13198784..13199397	3L:13205684..13206297	-	1	614	Yes	-0.988749	0.0242825	NA
DLn00364	TCONS_00030836	DLn00364	3L:16291099..16292076	3L:16297999..16298976	-	1	978	No	-1.2794	0.0223536	NA
DLn00365	TCONS_00030942	DLn00365	3L:17649683..17650537	3L:17656583..17657437	-	1	855	Yes	-1.24842	0.00234439	NA
DLn00366	TCONS_00030959	DLn00366	3L:17853800..17854826	3L:17860700..17861726	-	1	1027	Yes	-1.11114	0.0486275	NA
DLn00367	TCONS_00030960	DLn00367	3L:17863545..17864433	3L:17870445..17871333	-	1	889	Yes	-1.24848	0.0432048	NA
DLn00368	TCONS_00031053	DLn00368	3L:18976333..18977086	3L:18983233..18983986	-	1	754	Yes	-1.2075	0.0242168	NA
DLn00369	TCONS_00031186	DLn00369	3L:20238657..20240360	3L:20245557..20247260	-	1	1704	Yes	-1.23287	0.00623524	NA
DLn00370	TCONS_00031217	DLn00370	3L:20753605..20754625	3L:20760505..20761525	-	1	1021	Yes	-1.14959	0.0442728	NA
DLn00371	TCONS_00031218	DLn00371	3L:20756023..20756673	3L:20762923..20763573	-	1	651	Yes	-1.06803	0.0653923	NA
DLn00372	TCONS_00031290	DLn00372	3L:21945689..21946698	3L:21952589..21953598	-	1	1010	Yes	-0.961481	0.0503657	NA
DLn00373	TCONS_00031307	DLn00373	3L:22456818..22457110	3L:22463718..22464010	-	1	293	Yes	-1.37206	0.0170171	NA
DLn00374	TCONS_00031308	DLn00374	3L:22458274..22458689	3L:22465174..22465589	-	1	416	Yes	-1.23514	0.0337144	NA
DLn00375	TCONS_00031310	DLn00375	3L:22508261..22508574	3L:22515161..22515474	-	1	314	Yes	-1.12098	0.0162421	NA
DLn00376	TCONS_00031312	DLn00376	3L:22562555..22562804	3L:22569455..22569704	-	1	250	Yes	-1.4079	0.013374	NA
DLn00377	TCONS_00031313	DLn00377	3L:22566703..22567003	3L:22573603..22573903	-	1	301	No	-1.20264	0.0527315	NA
DLn00379	TCONS_00031332	DLn00379	3L:22952899..22953369	3L:22959799..22960269	-	1	471	Yes	-1.38577	0.0119549	NA
DLn00380	TCONS_00031334	DLn00380	3L:23198137..23198632	3L:23205037..23205532	-	1	496	Yes	-1.18456	0.00560569	NA
DLn00381	TCONS_00031335	DLn00381	3L:23198735..23199349	3L:23205635..23206249	-	1	615	Yes	-1.23896	0.010239	NA
DLn00385	TCONS_00031380	DLn00385	3LHet:1740742..1831581	3L:26462160..26553000	+	3	444	Yes	-1.18425	0.00640629	NA
DLn00387	TCONS_00031382	DLn00387	3LHet:1745209..1872687	3L:26466627..26589228	+	3	483	Yes	-1.44355	0.0909165	NA
DLn00388	TCONS_00031386	DLn00388	3LHet:2054335..2157789	3L:26772004..26875458	+	2	398	Yes	-0.545433	0.0889775	NA
DLn00389	TCONS_00031428	DLn00389	3LHet:1557655..1558375	3L:26211113..26211833	-	1	721	Yes	-0.998215	0.846068	NA
DLn00390	TCONS_00031459	DLn00390	3LHet:685800..686221	3L:25200322..25200743	+	1	422	Yes	-1.36041	0.0228576	NA
DLn00391	TCONS_00031471	DLn00391	3LHet:1106616..1107102	3L:25723917..25724403	+	1	487	Yes	-0.665404	0.00711149	NA
DLn00392	TCONS_00031472	DLn00392	3LHet:1107201..1107520	3L:25724502..25724821	+	1	320	Yes	-0.74458	0.0171916	NA
DLn00393	TCONS_00031476	DLn00393	3LHet:1725330..1726673	3L:26377970..26379313	+	1	1344	Yes	-1.2595	0.00705302	NA
DLn00394	TCONS_00031480	DLn00394	3LHet:1749616..1749817	3L:26471034..26471235	+	1	202	Yes	-1.40456	0.064574	NA
DLn00395	TCONS_00031482	DLn00395	3LHet:1937750..1938017	3L:26655417..26655684	+	1	268	Yes	-1.16635	0.00681834	NA
DLn00396	TCONS_00031484	DLn00396	3LHet:2274326..2276908	3L:27166962..27169544	+	1	2583	Yes	-1.42289	0.00957146	NA
DLn00397	TCONS_00031485	DLn00397	3LHet:2276909..2278173	3L:27169545..27170809	+	1	1265	Yes	-1.31648	0.0144408	NA
DLn00399	TCONS_00031488	DLn00399	3LHet:2280357..2280921	3L:27172993..27173557	+	1	565	Yes	-0.984913	0.0150183	NA
DLn00400	TCONS_00031489	DLn00400	3LHet:2284749..2285441	3L:27177385..27178077	+	1	693	Yes	-1.27444	0.0051974	NA
DLn00401	TCONS_00031491	DLn00401	3LHet:2286869..2288241	3L:27179505..27180877	+	1	1373	Yes	-1.40063	0.00425685	NA
DLn00402	TCONS_00031508	DLn00402	3LHet:819593..820650	3L:25334115..25335172	-	1	1058	Yes	-1.23598	0.0161944	NA
DLn00403	TCONS_00031512	DLn00403	3LHet:826931..829602	3L:25341453..25344124	-	1	2672	Yes	-1.12707	0.00104767	NA
DLn00404	TCONS_00031516	DLn00404	3LHet:837395..838669	3L:25351917..25353191	-	1	1275	Yes	-1.119	0.0405444	NA
DLn00405	TCONS_00031517	DLn00405	3LHet:838796..840505	3L:25353318..25355027	-	1	1710	Yes	-1.39636	0.0685669	NA
DLn00406	TCONS_00031518	DLn00406	3LHet:840699..841493	3L:25355221..25356015	-	1	795	Yes	-1.39385	0.0050211	NA
DLn00407	TCONS_00031523	DLn00407	3LHet:871051..872072	3L:25440373..25441394	-	1	1022	Yes	-1.16368	0.0716459	NA
DLn00409	TCONS_00031545	DLn00409	3LHet:2221181..2222481	3L:27114130..27115430	-	1	1301	No	-1.33835	0.00466854	NA
DLn00410	TCONS_00031549	DLn00410	3LHet:2242520..2243330	3L:27135468..27136278	-	2	753	Yes	-1.41968	0.00921886	NA
DLn00411	TCONS_00031550	DLn00411	3LHet:2278553..2280410	3L:27171189..27173046	-	1	1858	Yes	-1.32623	0.00172016	NA
DLn00412	TCONS_00032134	DLn00412	3R:3539370..3539877	3R:7713648..7714155	+	1	508	Yes	-1.01482	0.0291864	NA
DLn00413	TCONS_00032409	DLn00413	3R:5109666..5109943	3R:9283944..9284221	+	1	278	Yes	-1.128	0.0677977	NA
DLn00416	TCONS_00032992	DLn00416	3R:8472777..8473730	3R:12647055..12648008	+	1	954	Yes	-1.2473	0.076011	NA
DLn00417	TCONS_00033121	DLn00417	3R:9040472..9040741	3R:13214750..13215019	+	1	270	Yes	-1.25303	0.0569015	NA
DLn00418	TCONS_00033873	DLn00418	3R:13895619..13896150	3R:18069897..18070428	+	1	532	Yes	-1.22073	0.118752	NA
DLn00420	TCONS_00034204	DLn00420	3R:15714579..15714782	3R:19888857..19889060	+	1	204	No	-1.21783	0.0513723	NA
DLn00421	TCONS_00034627	DLn00421	3R:17774144..17774363	3R:21948422..21948641	+	1	220	Yes	-1.11837	0.067509	NA
DLn00422	TCONS_00035664	DLn00422	3R:23071025..23071416	3R:27245303..27245694	+	1	392	Yes	-1.33168	0.0466779	NA
DLn00423	TCONS_00036092	DLn00423	3R:25515870..25516103	3R:29690148..29690381	+	1	234	Yes	-1.03361	0.0756979	NA
DLn00425	TCONS_00036436	DLn00425	3R:103662..105050	3R:4277940..4279328	-	1	1389	Yes	-1.21919	0.0151762	NA
DLn00429	TCONS_00036539	DLn00429	3R:868541..868745	3R:5042819..5043023	-	1	205	Yes	-1.23442	0.0263339	NA
DLn00430	TCONS_00037494	DLn00430	3R:5565813..5566134	3R:9740091..9740412	-	1	322	Yes	-1.26701	0.00555417	NA
DLn00432	TCONS_00038189	DLn00432	3R:9041181..9042245	3R:13215459..13216523	-	2	990	Yes	-1.30284	0.00971131	NA
DLn00433	TCONS_00038296	DLn00433	3R:9877144..9878062	3R:14051422..14052340	-	1	919	Yes	-1.22116	0.0108905	NA
DLn00434	TCONS_00038626	DLn00434	3R:11947221..11947490	3R:16121499..16121768	-	1	270	Yes	-1.06564	0.0293977	NA
DLn00436	TCONS_00039530	DLn00436	3R:17771774..17772388	3R:21946052..21946666	-	1	615	Yes	-1.16442	0.00663678	NA
DLn00438	TCONS_00040199	DLn00438	3R:20987483..20988031	3R:25161761..25162309	-	1	549	Yes	-1.00066	0.0406701	NA
DLn00439	TCONS_00040317	DLn00439	3R:21831875..21832220	3R:26006153..26006498	-	1	346	Yes	-1.15978	0.200307	NA
DLn00442	TCONS_00041217	DLn00442	3R:20116..21836	3R:4194394..4196114	+	3	1587	Yes	-0.689693	0.210065	NA
DLn00444	TCONS_00041280	DLn00444	3R:882433..882892	3R:5056711..5057170	+	1	460	No	-1.14794	0.045127	NA
DLn00445	TCONS_00041351	DLn00445	3R:1887488..1887797	3R:6061766..6062075	+	1	310	Yes	-1.52935	0.0267044	NA
DLn00446	TCONS_00041388	DLn00446	3R:2323734..2324165	3R:6498012..6498443	+	1	432	Yes	-1.16687	0.0310447	NA
DLn00447	TCONS_00041389	DLn00447	3R:2324279..2325322	3R:6498557..6499600	+	1	1044	Yes	-1.29196	0.00692069	NA
DLn00448	TCONS_00041413	DLn00448	3R:2982688..2983439	3R:7156966..7157717	+	1	752	Yes	-1.36867	0.0975077	NA
DLn00450	TCONS_00041495	DLn00450	3R:7517636..7519084	3R:11691914..11693362	+	1	1449	Yes	-1.36335	0.0336617	NA
DLn00451	TCONS_00041501	DLn00451	3R:7638987..7639531	3R:11813265..11813809	+	1	545	Yes	-1.2799	0.00161294	NA
DLn00453	TCONS_00041518	DLn00453	3R:7992540..7993064	3R:12166818..12167342	+	1	525	Yes	-1.17103	0.0269988	NA
DLn00455	TCONS_00041527	DLn00455	3R:8327660..8327943	3R:12501938..12502221	+	1	284	Yes	-1.53624	0.00164073	NA
DLn00456	TCONS_00041530	DLn00456	3R:8472362..8473267	3R:12646640..12647545	+	1	906	Yes	-0.987053	0.0114187	NA
DLn00457	TCONS_00041591	DLn00457	3R:9241977..9243063	3R:13416255..13417341	+	1	1087	Yes	-1.38404	0.0636958	NA
DLn00458	TCONS_00041627	DLn00458	3R:10053135..10053739	3R:14227413..14228017	+	1	605	Yes	-1.03297	0.022125	NA
DLn00459	TCONS_00041800	DLn00459	3R:12432852..12433784	3R:16607130..16608062	+	1	933	Yes	-1.1603	0.0165303	NA
DLn00460	TCONS_00041812	DLn00460	3R:12813697..12814194	3R:16987975..16988472	+	1	498	Yes	-1.23583	0.00534986	NA
DLn00462	TCONS_00041909	DLn00462	3R:14199887..14202220	3R:18374165..18376498	+	2	1862	Yes	-1.05202	0.00662664	NA
DLn00463	TCONS_00041932	DLn00463	3R:14528297..14531061	3R:18702575..18705339	+	2	394	Yes	-1.35822	0.00720108	NA
DLn00464	TCONS_00042098	DLn00464	3R:16692855..16693927	3R:20867133..20868205	+	1	1073	Yes	-1.33266	0.0128876	NA
DLn00465	TCONS_00042118	DLn00465	3R:16874865..16875387	3R:21049143..21049665	+	1	523	Yes	-0.962269	0.159574	NA
DLn00467	TCONS_00042515	DLn00467	3R:21845488..21846043	3R:26019766..26020321	+	1	556	Yes	-1.19141	0.0424321	NA
DLn00471	TCONS_00042534	DLn00471	3R:22021845..22022637	3R:26196123..26196915	+	1	793	Yes	-1.12581	0.0404011	NA
DLn00472	TCONS_00042535	DLn00472	3R:22022905..22023378	3R:26197183..26197656	+	1	474	Yes	-0.801742	0.0622022	NA
DLn00473	TCONS_00042536	DLn00473	3R:22023736..22024644	3R:26198014..26198922	+	1	909	Yes	-1.30546	0.0156364	NA
DLn00474	TCONS_00042537	DLn00474	3R:22024784..22025222	3R:26199062..26199500	+	1	439	Yes	-1.25384	0.00995601	NA
DLn00475	TCONS_00042538	DLn00475	3R:22025372..22025756	3R:26199650..26200034	+	1	385	No	-1.09182	0.0119495	NA
DLn00476	TCONS_00042539	DLn00476	3R:22025933..22026605	3R:26200211..26200883	+	1	673	Yes	-1.07066	0.0126703	NA
DLn00477	TCONS_00042540	DLn00477	3R:22030918..22031188	3R:26205196..26205466	+	1	271	No	-0.913572	0.176153	NA
DLn00478	TCONS_00042541	DLn00478	3R:22036001..22037426	3R:26210279..26211704	+	1	1426	Yes	-1.0573	0.0078673	NA
DLn00479	TCONS_00042542	DLn00479	3R:22038135..22038855	3R:26212413..26213133	+	1	721	Yes	-1.26706	0.024673	NA
DLn00480	TCONS_00042543	DLn00480	3R:22040177..22040658	3R:26214455..26214936	+	1	482	Yes	-1.33523	0.0307432	NA
DLn00481	TCONS_00042544	DLn00481	3R:22048882..22049964	3R:26223160..26224242	+	1	1083	Yes	-1.25496	0.0190776	NA
DLn00482	TCONS_00042545	DLn00482	3R:22053466..22053973	3R:26227744..26228251	+	1	508	Yes	-1.40765	0.0181467	NA
DLn00483	TCONS_00042550	DLn00483	3R:22248065..22249171	3R:26422343..26423449	+	1	1107	Yes	-1.24342	0.0241609	NA
DLn00484	TCONS_00042562	DLn00484	3R:22557945..22558809	3R:26732223..26733087	+	1	865	No	-1.08154	0.0545268	NA
DLn00485	TCONS_00042870	DLn00485	3R:26232674..26233142	3R:30406952..30407420	+	1	469	Yes	-1.38612	0.000492654	NA
DLn00486	TCONS_00042871	DLn00486	3R:26233699..26234522	3R:30407977..30408800	+	1	824	Yes	-1.28848	0.0224086	NA
DLn00488	TCONS_00042882	DLn00488	3R:26489659..26490400	3R:30663937..30664678	+	1	742	Yes	-1.09575	0.0131267	NA
DLn00491	TCONS_00043031	DLn00491	3R:414595..415083	3R:4588873..4589361	-	1	489	No	-1.24578	0.00719446	NA
DLn00492	TCONS_00043034	DLn00492	3R:419215..420011	3R:4593493..4594289	-	1	797	No	-1.09027	0.0483336	NA
DLn00493	TCONS_00043035	DLn00493	3R:420435..421981	3R:4594713..4596259	-	1	1547	No	-1.27211	0.00319045	NA
DLn00498	TCONS_00043070	DLn00498	3R:856987..857970	3R:5031265..5032248	-	1	984	Yes	-1.44407	0.00560062	NA
DLn00499	TCONS_00043110	DLn00499	3R:1236488..1237017	3R:5410766..5411295	-	2	480	Yes	-1.14415	0.0449106	NA
DLn00500	TCONS_00043111	DLn00500	3R:1238158..1238992	3R:5412436..5413270	-	1	835	Yes	-1.48084	0.0150366	NA
DLn00501	TCONS_00043153	DLn00501	3R:1664513..1665845	3R:5838791..5840123	-	1	1333	Yes	-1.34525	0.458228	NA
DLn00503	TCONS_00043174	DLn00503	3R:1816097..1816874	3R:5990375..5991152	-	1	778	No	-1.28053	0.00505316	NA
DLn00504	TCONS_00043202	DLn00504	3R:2610648..2611421	3R:6784926..6785699	-	1	774	Yes	-1.25783	0.0536929	NA
DLn00506	TCONS_00043412	DLn00506	3R:8471401..8471809	3R:12645679..12646087	-	1	409	Yes	-1.31955	0.0329583	NA
DLn00508	TCONS_00043641	DLn00508	3R:11243653..11244668	3R:15417931..15418946	-	1	1016	Yes	-1.35425	0.0268261	NA
DLn00511	TCONS_00043656	DLn00511	3R:11709458..11710512	3R:15883736..15884790	-	1	1055	No	-1.37067	0.013405	NA
DLn00512	TCONS_00043657	DLn00512	3R:11710513..11711046	3R:15884791..15885324	-	1	534	Yes	-0.861626	0.0829271	NA
DLn00513	TCONS_00043683	DLn00513	3R:12048391..12048987	3R:16222669..16223265	-	1	597	Yes	-1.36986	0.0111094	NA
DLn00514	TCONS_00043708	DLn00514	3R:12416515..12418490	3R:16590793..16592768	-	1	1976	Yes	-0.55303	0.388855	NA
DLn00515	TCONS_00043709	DLn00515	3R:12419056..12419806	3R:16593334..16594084	-	1	751	Yes	-1.3471	0.00262371	NA
DLn00516	TCONS_00043792	DLn00516	3R:14056523..14057814	3R:18230801..18232092	-	1	1292	Yes	-1.20582	0.00871615	NA
DLn00517	TCONS_00043806	DLn00517	3R:14199446..14199856	3R:18373724..18374134	-	1	411	Yes	-1.2176	0.0378363	NA
DLn00518	TCONS_00044063	DLn00518	3R:17695545..17696173	3R:21869823..21870451	-	1	629	Yes	-1.23721	0.0310621	NA
DLn00519	TCONS_00044150	DLn00519	3R:19211301..19211766	3R:23385579..23386044	-	1	466	Yes	-1.30323	0.0127618	NA
DLn00521	TCONS_00044308	DLn00521	3R:20913676..20914232	3R:25087954..25088510	-	1	557	Yes	-1.28304	0.00527421	NA
DLn00522	TCONS_00044309	DLn00522	3R:20914386..20915202	3R:25088664..25089480	-	2	753	No	-0.914098	0.0141182	NA
DLn00523	TCONS_00044316	DLn00523	3R:20976060..20976832	3R:25150338..25151110	-	1	773	Yes	-1.18016	0.0103353	NA
DLn00526	TCONS_00044324	DLn00526	3R:21094826..21095541	3R:25269104..25269819	-	1	716	Yes	-1.11319	0.103719	251644_EcKinase;214734_CHK;
DLn00527	TCONS_00044325	DLn00527	3R:21105813..21106598	3R:25280091..25280876	-	1	786	Yes	-1.37302	0.0262856	NA
DLn00528	TCONS_00044365	DLn00528	3R:21680877..21681168	3R:25855155..25855446	-	1	292	Yes	-1.45548	0.00186363	NA
DLn00529	TCONS_00044444	DLn00529	3R:23161848..23162729	3R:27336126..27337007	-	1	882	Yes	-1.28842	0.0519696	NA
DLn00530	TCONS_00044484	DLn00530	3R:23849783..23850641	3R:28024061..28024919	-	1	859	Yes	-1.27863	0.109493	NA
DLn00531	TCONS_00044506	DLn00531	3R:24470970..24471598	3R:28645248..28645876	-	1	629	No	-1.19441	0.0589141	NA
DLn00532	TCONS_00044507	DLn00532	3R:24471652..24472637	3R:28645930..28646915	-	1	986	No	-1.19682	0.00748797	NA
DLn00533	TCONS_00044554	DLn00533	3R:25684823..25685605	3R:29859101..29859883	-	2	728	Yes	-1.17692	0.18464	NA
DLn00537	TCONS_00044753	DLn00537	3RHet:1113268..1115454	3R:2403343..2405529	+	1	2187	Yes	-1.29006	0.00774762	NA
DLn00538	TCONS_00044754	DLn00538	3RHet:1117091..1117804	3R:2407166..2407879	+	1	714	Yes	-1.45966	0.0360969	NA
DLn00539	TCONS_00044785	DLn00539	3RHet:731580..732644	3R:774973..776037	-	1	1065	Yes	-0.0647054	0.866446	NA
DLn00540	TCONS_00044786	DLn00540	3RHet:732724..733800	3R:773817..774893	-	1	1077	Yes	-0.441029	0.206524	NA
DLn00541	TCONS_00044787	DLn00541	3RHet:749868..750310	3R:757307..757749	-	1	443	No	-1.09095	0.00444926	NA
DLn00543	TCONS_00044977	DLn00543	4:925698..928896	4:905072..908270	+	3	1817	Yes	-0.964354	0.0843095	NA
DLn00544	TCONS_00044978	DLn00544	4:926471..926713	4:905845..906087	+	1	243	Yes	-0.974367	0.0577173	NA
DLn00545	TCONS_00044979	DLn00545	4:934237..934578	4:913611..913952	+	1	342	No	-1.28446	0.00312629	NA
DLn00546	TCONS_00044991	DLn00546	4:1001493..1002018	4:980867..981392	+	1	526	Yes	-1.23906	0.0106342	NA
DLn00547	TCONS_00044992	DLn00547	4:1003065..1003463	4:982439..982837	+	1	399	Yes	-1.0954	0.00399957	NA
DLn00548	TCONS_00045108	DLn00548	4:202125..202480	4:181499..181854	-	2	304	Yes	-1.26972	0.0470144	NA
DLn00549	TCONS_00045206	DLn00549	4:600949..602115	4:580323..581489	-	1	1167	Yes	-1.28957	0.0131807	NA
DLn00551	TCONS_00045362	DLn00551	4:65433..68307	4:44807..47681	+	2	2811	Yes	-1.15061	0.000231856	NA
DLn00552	TCONS_00045393	DLn00552	4:425320..426488	4:404694..405862	+	1	1169	No	-0.911401	0.0140372	NA
DLn00553	TCONS_00045394	DLn00553	4:426489..427729	4:405863..407103	+	1	1241	No	-1.04613	0.0819061	NA
DLn00554	TCONS_00045399	DLn00554	4:465774..466117	4:445148..445491	+	1	344	Yes	-1.45142	0.0213649	NA
DLn00555	TCONS_00045439	DLn00555	4:200473..201037	4:179847..180411	-	1	565	Yes	-1.24442	0.0138399	NA
DLn00556	TCONS_00045468	DLn00556	4:437078..440323	4:416452..419697	-	2	485	Yes	-1.30588	0.00999506	NA
DLn00557	TCONS_00045478	DLn00557	4:521204..521805	4:500578..501179	-	1	602	Yes	-1.26709	0.00316173	NA
DLn00567	TCONS_00045604	DLn00567	U:3563195..3564325	3L:25562864..25563994	+	1	1131	Yes	-0.80219	0.0239535	NA
DLn00568	TCONS_00045612	DLn00568	U:3896289..3897321	3R:702469..703503	+	1	1033	Yes	-1.31681	0.0344665	NA
DLn00569	TCONS_00045620	DLn00569	U:7686435..7687419	2R:3243136..3244120	+	1	985	Yes	-1.35111	0.00995346	NA
DLn00570	TCONS_00045627	DLn00570	U:508100..508364	3R:1972070..1972334	-	1	265	Yes	-1.20356	0.002145	NA
DLn00571	TCONS_00045629	DLn00571	U:1157809..1158722	2R:1569492..1570405	-	1	914	Yes	-0.921514	0.0642114	NA
DLn00572	TCONS_00045640	DLn00572	U:2064328..2064812	3L:25396032..25396516	-	1	485	Yes	-0.736051	0.0621892	NA
DLn00573	TCONS_00045641	DLn00573	U:2064878..2065635	3L:25396582..25397339	-	1	758	Yes	-1.27888	0.00476821	NA
DLn00574	TCONS_00045642	DLn00574	U:2066236..2067762	3L:25397940..25399466	-	1	1527	Yes	-0.966004	0.0296052	250040_rve;
DLn00575	TCONS_00045643	DLn00575	U:2067839..2069411	3L:25399543..25401115	-	1	1573	Yes	-0.709022	0.268758	238825_RT_LTR;249567_RVT_1;
DLn00576	TCONS_00045644	DLn00576	U:2080042..2081013	3L:25411746..25412717	-	1	972	Yes	-1.07233	0.0146289	NA
DLn00577	TCONS_00045645	DLn00577	U:2081207..2081742	3L:25412911..25413446	-	1	536	Yes	-1.04646	0.00963223	NA
DLn00578	TCONS_00045646	DLn00578	U:2081974..2082702	3L:25413678..25414406	-	1	729	Yes	-0.841034	0.00335126	NA
DLn00579	TCONS_00045669	DLn00579	U:3683148..3683549	2R:1845124..1845525	-	1	402	Yes	-1.30425	0.00365797	NA
DLn00580	TCONS_00045674	DLn00580	U:5214192..5215528	211000022278354:11280..12616	-	1	1337	Yes	-1.13848	0.00960325	259034_EpsG;
DLn00581	TCONS_00045675	DLn00581	U:5557983..5559871	211000022279018:1495..3383	-	1	1889	Yes	-0.99893	0.009358	NA
DLn00582	TCONS_00045681	DLn00582	U:5775097..5775866	2R:3821324..3822093	-	1	770	Yes	-1.31392	0.00317285	NA
DLn00583	TCONS_00045684	DLn00583	U:6401174..6401548	2R:1707672..1708046	-	1	375	Yes	-1.42752	0.0120678	NA
DLn00596	TCONS_00048859	DLn00596	X:15690486..15690932	X:15796453..15796899	+	1	447	Yes	-1.01167	0.0208161	NA
DLn00598	TCONS_00049920	DLn00598	X:374304..374803	X:480271..480770	-	1	500	Yes	-1.03496	0.0475098	NA
DLn00600	TCONS_00050296	DLn00600	X:2330243..2332100	X:2436210..2438067	-	1	1858	Yes	-1.23109	0.0509393	NA
DLn00602	TCONS_00050427	DLn00602	X:3969217..3969460	X:4075184..4075427	-	1	244	Yes	-1.31981	0.0231068	NA
DLn00604	TCONS_00051944	DLn00604	X:13288742..13289056	X:13394709..13395023	-	2	216	Yes	-1.05591	0.0611481	NA
DLn00612	TCONS_00053403	DLn00612	X:1179226..1179683	X:1285193..1285650	+	1	458	Yes	-1.19704	0.00727387	NA
DLn00615	TCONS_00053662	DLn00615	X:5148995..5149532	X:5254962..5255499	+	1	538	Yes	-1.07924	0.098155	NA
DLn00618	TCONS_00053784	DLn00618	X:6793936..6801893	X:6899903..6907860	+	2	932	Yes	-1.01336	0.0163666	NA
DLn00622	TCONS_00053954	DLn00622	X:9486703..9488568	X:9592670..9594535	+	1	1866	No	-1.37035	0.00212356	NA
DLn00624	TCONS_00054126	DLn00624	X:12669424..12669725	X:12775391..12775692	+	1	302	No	-0.91206	0.0149001	NA
DLn00625	TCONS_00054448	DLn00625	X:18022593..18023144	X:18128560..18129111	+	2	476	Yes	-1.18222	0.0104224	NA
DLn00627	TCONS_00054659	DLn00627	X:21633398..21633774	X:21762371..21762747	+	1	377	Yes	-1.30053	0.00493256	NA
DLn00628	TCONS_00054672	DLn00628	X:22059729..22059933	X:22657893..22658097	+	1	205	No	-1.42795	0.00486619	NA
DLn00629	TCONS_00054673	DLn00629	X:22146877..22147324	X:22745041..22745488	+	1	448	No	-1.09606	0.0818878	NA
DLn00630	TCONS_00054674	DLn00630	X:22152673..22152915	X:22750837..22751079	+	1	243	Yes	-1.23268	0.0364307	NA
DLn00631	TCONS_00054675	DLn00631	X:22170336..22171195	X:22768500..22769359	+	1	860	Yes	-1.20286	0.0207823	NA
DLn00632	TCONS_00054676	DLn00632	X:22199960..22200338	X:22798124..22798502	+	1	379	Yes	-1.09621	0.0527537	NA
DLn00633	TCONS_00054677	DLn00633	X:22220516..22220952	X:22818680..22819116	+	1	437	Yes	-1.14104	0.00811435	NA
DLn00634	TCONS_00054697	DLn00634	X:475800..476471	X:581767..582438	-	1	672	Yes	-1.49824	0.0189259	NA
DLn00635	TCONS_00054704	DLn00635	X:574223..574829	X:680190..680796	-	1	607	No	-0.841071	0.29053	NA
DLn00636	TCONS_00054728	DLn00636	X:956283..957797	X:1062250..1063764	-	1	1515	Yes	-1.32783	0.0352301	NA
DLn00637	TCONS_00054835	DLn00637	X:2324365..2327250	X:2430332..2433217	-	1	2886	Yes	-1.32486	0.007689	NA
DLn00638	TCONS_00054836	DLn00638	X:2327326..2330637	X:2433293..2436604	-	1	3312	Yes	-1.02841	0.0133734	NA
DLn00639	TCONS_00054913	DLn00639	X:3955021..3955575	X:4060988..4061542	-	1	555	Yes	-0.894942	0.0012015	NA
DLn00640	TCONS_00054941	DLn00640	X:5148325..5148565	X:5254292..5254532	-	1	241	Yes	-1.31258	0.0130914	NA
DLn00641	TCONS_00055045	DLn00641	X:6961565..6962619	X:7067532..7068586	-	2	977	Yes	-1.10209	0.054342	NA
DLn00644	TCONS_00055281	DLn00644	X:10981341..10981967	X:11087308..11087934	-	1	627	Yes	-1.34922	0.0193833	NA
DLn00645	TCONS_00055332	DLn00645	X:11732829..11733366	X:11838796..11839333	-	1	538	Yes	-0.975439	0.0163487	NA
DLn00646	TCONS_00055503	DLn00646	X:14214605..14215196	X:14320572..14321163	-	1	592	Yes	-1.17858	0.249518	NA
DLn00649	TCONS_00055632	DLn00649	X:16266068..16266891	X:16372035..16372858	-	1	824	Yes	-1.23152	0.00521501	NA
DLn00651	TCONS_00055673	DLn00651	X:16544058..16544671	X:16650025..16650638	-	1	614	Yes	-1.43381	0.00275467	NA
DLn00671	TCONS_00055945	DLn00671	X:21377566..21378569	X:21506539..21507542	-	1	1004	Yes	-1.05017	0.0562322	NA
DLn00672	TCONS_00055956	DLn00672	X:21844777..21845546	X:22442941..22443710	-	1	770	Yes	-1.12318	0.0169665	NA
